# Supplementary material for: Catastrophic costs for tuberculosis patients in India: Impact of methodological choices
Source: PLOS Glob Public Health. 2024 Apr 26;4(4):e0003078. doi: 10.1371/journal.pgph.0003078 (PMC11051603; doi:10.1371/journal.pgph.0003078)
Supplement: S1 Data — (ZIP) [file pgph.0003078.s005.zip]

Archive with 8 entries (8 files):
- 1st Round-Code Book.pdf
- 2nd Round-Code Book.pdf
- General 1st Round_Final.xlsx
- General 2nd Round_Final.xlsx
- Slum 1st Round_Final.xlsx
- Slum 2nd Round_Final.xlsx
- TG 1st Round_Final.xlsx
- TG 2nd Round.xlsx
