# Supplementary material for: Catastrophic costs for tuberculosis patients in India: Impact of methodological choices
Source: PLOS Glob Public Health. 2024 Apr 26;4(4):e0003078. doi: 10.1371/journal.pgph.0003078 (PMC11051603; doi:10.1371/journal.pgph.0003078)
Supplement: S1 Data — (ZIP) [file pgph.0003078.s005.zip › General 1st Round_Final.xlsx]

## Sheet: Basic info
Sl no.	Sex	Age	Type of TB	Specify	Start date of current TB treatment	Date of interview	Patient's education	Patient income before TB (INR)	Household income before TB (INR)	Patient income at the time of interview (INR)	HH income at the time of interview (INR)	Residential status	Outcome
1	1	45	1		2019-02-07	2019-02-27	3	12000	13000	12000	13000	1	1
2	1	56	1		2019-01-22	2019-02-27	5	8000	8000	8000	8000	1	1
3	2	59	3	Abdomen	2029-01-16	2019-02-27	3	0	10000	0	0	1	1
4	1	35	1,3	Spine	2019-02-05	2019-02-28	3	14000	19000	0	5000	1	1
5	2	22	3	Plural Effusion	2019-02-04	2019-03-05	3	0	5000	0	5000	1	1
6	1	19	1		2019-01-29	2019-03-05	4	0	8500	0	8500	1	1
7	1	48	1		2019-03-02	2019-03-30	3	11000	32000	11000	32000	1	1
8	2	52	1		2019-02-15	2019-04-03	1	4000	4000	0	0	1	1
9	2	18	1		2019-03-08	2019-04-03	3	0	21000	0	21000	1	1
10	1	50	1		2019-03-08	2019-04-03	3	18000	48000	9000	36000	1	1
11	1	62	1		2019-02-25	2019-04-03	3	16000	16000	7000	7000	1	1
12	1	64	1		2019-03-06	2019-04-03	2	0	12000	0	12000	1	1
13	1	51	3	Left lung SOL	2019-03-01	2019-04-03	3	12000	12000	9000	9000	1	1
14	1	47	1		2019-02-20	2019-04-03	6	12000	12000	12000	8000	1	1
15	1	52	1		2019-03-09	2019-04-03	3	0	17880	0	17880	1	1
16	1	21	3	Plural Effusion	2019-02-09	2019-04-03	5	15000	65000	0	50000	1	1
17	2	37	1		2019-02-28	2019-04-03	4	7000	31000	0	24000	1	1
18	1	29	1		2019-03-08	2019-04-03	4	12000	27000	0	15000	1	1
19	1	57	2		2019-03-01	2019-04-03	5	2600	2600	0	0	1	1
20	2	36	3	Lymph Node	2019-02-18	2019-04-04	1	0	9000	0	9000	1	1
21	2	65	1		2019-03-05	2019-04-04	3	6500	18500	6500	18500	1	1
22	2	24	1		2019-03-07	2019-04-04	1	0	10000	0	0	1	1
23	2	30	1		2019-02-20	2019-04-04	3	0	6000	0	4600	1	1
24	1	61	1		2019-03-07	2019-04-04	1	16000	16000	16000	16000	1	1
25	1	43	2		2019-03-15	2019-04-04	4	6000	27000	6000	27000	1	1
26	1	47	2		2019-03-07	2019-04-04	3	4800	6800	0	2000	1	1
27	1	31	2		2019-02-21	2019-04-04	1	12000	12000	0	5000	1	1
28	2	30	3	Right Breast Lump	2019-02-27	2019-04-04	1	0	5000	0	5000	1	1
29	1	41	1		2019-03-16	2019-04-06	2	15000	15000	0	4500	1	1
30	1	52	1		2019-03-14	2019-04-06	1	8000	8000	0	0	1	1
31	2	28	1		2019-03-16	2019-04-06	3	7500	11500	0	4000	1	1
32	1	50	1		2019-03-18	2019-04-06	1	6400	12800	0	6400	1	1
33	1	22	1		2019-02-08	2019-03-09	5	3000	10200	0	7200	1	1
34	1	80	2		2019-02-04	2019-03-19	3	0	0	0	0	1	1
35	2	28	1		2019-02-08	2019-03-19	4	0	16000	0	16000	1	1
36	1	47	3	Plural Effusion	2019-01-28	2019-03-19	4	13000	13000	7800	7800	1	1
37	1	28	1		2019-01-25	2019-03-19	4	10000	13500	0	3500	1	1
38	1	57	1		2019-02-04	2019-03-19	2	0	23500	0	22500	1	1
39	1	43	1		2019-01-28	2019-03-19	4	16700	16700	16700	16700	1	1
40	2	45	1		2019-02-21	2019-03-25	2	2000	10000	0	8000	2	2
41	2	21	3	Lymph Node	2019-02-01	2019-03-25	3	0	30000	0	30000	2	1
42	1	36	3	Plural Effusion	2019-01-30	2019-03-25	2	4800	11050	0	6250	2	1
43	1	69	1		2019-02-28	2019-03-25	2	0	45000	0	45000	2	3
44	1	34	1		2019-02-09	2019-03-25	2	8000	16000	6000	14000	2	1
45	1	60	1		2019-03-05	2019-03-25	1	9000	9000	9000	9000	2	1
46	1	50	1		2019-02-14	2019-03-25	1	3000	3000	0	4000	2	1
47	1	22	3	Plural Effusion	2019-02-06	2019-03-25	4	14000	27000	0	13000	2	1
48	2	22	1		2019-03-01	2019-03-25	5	0	7000	0	7000	2	1
49	2	19	1		2019-03-05	2019-03-25	4	0	5000	0	5000	2	1
50	1	18	1		2019-01-28	2019-03-25	3	6500	6500	6000	6000	2	1
51	1	60	1		2019-02-02	2019-03-25	3	0	26000	0	26000	2	1
52	1	24	1		2019-01-28	2019-03-25	3	5000	10000	0	5000	2	1
53	2	21	1		2019-02-04	2019-03-25	3	0	16000	0	16000	2	1
54	1	28	1		2019-03-07	2019-03-25	2	4000	10000	0	6000	2	1
55	1	68	1		2019-01-24	2019-03-25	3	400	1800	400	1800	2	1
56	1	53	1		2019-02-18	2019-03-25	3	6000	7000	6000	7000	2	1
57	1	42	1		2019-03-11	2019-03-25	3	8000	30000	0	22000	2	3
58	2	35	3	Lymph Node	2019-02-13	2019-03-25	1	0	7800	0	7800	2	1
59	1	22	1		2019-02-04	2019-03-27	1	6000	14000	0	8000	2	1
60	2	33	3	Lymph Node	2019-02-15	2019-03-27	3	0	12000	0	12000	2	2
61	2	31	1		2019-02-05	2019-03-27	1	0	2000	0	2000	2	1
62	1	55	1		2019-02-08	2019-03-27	2	3000	3000	0	2400	2	1
63	2	18	1		2019-02-10	2019-03-27	4	0	6500	0	6500	2	1
64	1	48	1		2019-02-15	2019-03-27	2	0	12000	0	12000	2	1
65	2	30	1		2019-02-18	2019-03-27	1	3000	3000	0	0	2	1
66	1	38	1		2019-02-13	2019-03-27	1	6000	11000	6000	11000	2	1
67	1	22	1		2019-02-13	2019-03-27	3	8000	15000	0	7000	2	1
68	2	31	3	Lymph Node	2019-03-09	2019-04-01	3	0	15000	0	12000	1	1
69	1	28	1		2019-03-25	2019-04-11	5	20000	40000	20000	40000	1	1
70	1	36	1		2019-03-14	2019-04-11	3	6000	39000	6000	39000	1	1
71	1	48	1		2019-03-20	2019-04-11	2	20000	20000	0	7000	1	3
72	1	18	1		2019-03-04	2019-04-11	3	0	10000	0	10000	1	1
73	2	39	3	Lymph Node	2019-02-15	2019-04-11	5	6000	30000	0	24000	1	1
74	1	21	3	Plural Effusion	2019-03-20	2019-04-11	4	0	23000	0	23000	1	1
75	2	26	1		2019-03-12	2019-04-11	1	5000	12500	0	7500	1	1
76	1	29	1		2019-02-27	2019-04-11	3	10000	35000	10000	35000	1	1
77	1	31	1		2019-03-18	2019-04-11	3	30000	30000	25000	25000	1	1
78	1	28	1		2019-03-18	2019-04-12	5	0	4000	0	4000	1	1
79	1	31	3	Plural Effusion	2019-03-09	2019-04-12	3	12000	24200	0	7200	1	1
80	1	19	1		2019-03-27	2019-04-12	3	6000	9000	0	3000	1	1
81	1	41	3	Lymph Node	2019-03-20	2019-04-12	5	15000	15000	0	0	1	1
82	1	44	1,3	Plural Effusion	2019-04-04	2019-04-16	3	0	7000	0	0	2	1
83	2	22	1		2019-03-11	2019-04-16	5	0	8000	0	8000	2	1
84	1	45	1		2019-03-19	2019-04-16	3	20800	20800	20800	20800	2	1
85	2	38	3	Abdomen	2019-04-01	2019-04-16	5	25000	25000	25000	25000	2	1
86	2	19	3	Lymph Node	2019-03-06	2019-04-16	3	0	10500	0	10500	2	1
87	1	72	1		2019-03-18	2019-04-17	2	0	7500	0	7500	2	1
88	1	26	1		2019-03-18	2019-04-17	4	9500	37500	0	28000	2	1
89	1	50	1		2019-03-14	2019-04-16	1	6000	10400	0	4400	2	2
90	1	20	3	Lymph Node	2019-03-04	2019-04-17	4	0	19500	0	19500	2	1
91	1	42	1		2019-03-18	2019-04-17	2	14000	14000	0	6500	2	1
92	1	50	1		2019-03-03	2019-04-17	1	6000	6000	0	0	2	3
93	2	30	3	Plural Effusion	2019-04-01	2019-04-22	3	0	14000	0	14000	2	1
94	2	32	1		2019-04-09	2019-04-22	3	0	9000	0	9000	2	1
95	2	20	3	Plural Effusion	2019-04-22	2019-05-13	4	0	12000	0	12000	2	1
96	1	47	1		2019-03-26	2019-05-14	3	4000	8800	0	4800	2	1
97	2	27	3	Lymph Node	2019-05-13	2019-05-15	6	12000	35000	0	23000	2	1
98	1	21	1		2019-05-13	2019-05-15	4	0	25000	0	25000	2	1
99	1	57	3	Axillary lymph node	2019-04-02	2019-05-15	3	0	11000	0	11000	2	3
100	1	43	3	Plural Effusion	2019-03-09	2019-05-16	3	17600	17600	17600	17600	2	1
101	1	29	1		2019-04-23	2019-05-16	3	12000	22000	0	10000	2	1
102	1	18	1		2019-03-13	2019-05-16	3	0	10000	0	10000	2	1
103	1	36	1		2019-04-11	2019-05-16	3	8800	8800	0	0	2	1
104	2	42	3	Lymph Node	2019-04-02	2019-05-16	1	6000	18000	0	12000	2	1
105	2	28	1		2019-03-22	2019-05-16	4	2000	11000	2000	11000	2	1
106	2	24	3	Spine	2019-05-03	2019-05-16	6	3000	8000	0	5000	1	1
107	1	24	1		2019-03-26	2019-05-16	4	7000	23000	7000	23000	2	1
108	2	29	1		2019-03-28	2019-05-16	4	0	55000	0	55000	2	1
109	1	34	1		2019-04-02	2019-05-17	3	6000	6000	0	0	2	1
110	2	43	3	Abdomen	2019-04-09	2019-05-17	3	0	6000	0	6000	2	1
111	1	31	1		2019-04-24	2019-05-17	3	4500	6300	0	1800	2	1
112	2	19	3	Lymph Node	2019-04-23	2019-04-26	3	8000	16000	0	8000	2	1
113	1	48	2		2019-04-25	2019-04-27	4	7500	12500	0	5000	2	3
114	2	27	3	Abdomen	2019-04-25	2019-04-27	6	0	5000	0	5000	2	1
115	2	33	2,3	Not available	2019-03-29	2019-04-30	1	0	8000	0	8000	2	1
116	1	34	1		2019-03-29	2019-04-30	1	3000	3000	0	800	2	1
117	2	18	1		2019-03-29	2019-05-06	3	0	14000	0	14000	2	1
118	1	48	1		2019-04-01	2019-05-20	3	9000	9000	6000	6000	2	1
119	1	19	1		2019-03-26	2019-05-20	1	8000	8000	8000	8000	2	1
120	2	50	3	Abdomen	2019-04-26	2019-05-20	1	0	12500	0	13500	2	1
121	2	75	1		2019-05-11	2019-05-20	2	1500	21500	0	20000	2	3
122	1	18	2		2019-04-08	2019-05-20	3	5200	12100	0	6600	2	1
123	2	28	3	Plural Effusion	2019-04-22	2019-05-20	3	2083	2083	0	0	2	1
124	1	29	1		2019-04-02	2019-05-20	2	10000	10000	10000	10000	2	4
125	2	24	3	Lymph Node	2019-05-17	2019-05-20	3	0	7800	0	7800	2	1
126	1	37	3	Outer Chest wall	2019-04-05	2019-05-20	2	7000	7000	5000	5000	2	1
127	1	38	3	Plural Effusion	2019-04-06	2019-05-20	2	8750	13750	0	6250	2	1
128	1	35	1		2019-05-07	2019-05-20	2	12000	12000	4000	4000	2	1
129	1	50	1		2019-03-26	2019-05-20	2	6000	6000	0	0	2	2
130	1	65	1		2019-04-29	2019-05-20	1	3000	3000	0	3000	2	1
131	2	36	3	Abdomen	2019-05-17	2019-05-21	4	0	28000	0	15000	2	1
132	1	57	1		2019-05-02	2019-05-21	1	3500	3500	3500	3500	2	1
133	1	70	1		2019-04-24	2019-05-21	1	5000	9500	0	4000	2	1
134	1	52	1		2019-04-24	2019-05-21	4	22000	22000	22000	22000	2	1
135	1	65	3	Left Lobe Liver SOL	2019-05-11	2019-05-21	3	15000	15000	0	9000	2	1
136	1	18	1		2019-04-08	2019-05-21	3	0	60000	0	60000	2	1
137	2	30	3	Plural Effusion	2019-05-20	2019-05-21	3	0	9000	0	9000	2	1
138	1	18	3	Axillary lymph node	2019-04-24	2019-05-21	4	0	11000	0	11000	2	1
139	1	38	2		2019-10-10	2019-11-28	2	15000	15000	0	2500	1	1
140	1	29	1		2019-10-10	2019-11-28	2	10000	23500	4000	17500	1	1
141	1	22	1		2019-10-18	2019-11-28	2	7000	7000	7000	7000	1	1
142	2	45	3	Abdomen	2019-11-11	2019-11-28	5	0	83000	0	83000	1	1
143	2	23	1		2019-09-24	2019-11-28	2	0	6000	0	6000	1	1
144	1	32	2		2019-10-14	2019-11-28	1	9000	9000	0	4000	1	1
145	2	70	3	Plural Effusion	2019-10-30	2019-11-28	2	0	12000	0	12000	1	3
146	1	43	3	Abdomen	2019-10-17	2019-11-28	1	10000	14000	0	4000	1	1
147	1	35	1		2019-10-29	2019-11-28	1	9000	9000	0	9000	1	1
148	2	20	3	Abdomen	2019-10-10	2019-11-29	2	0	40000	0	40000	1	1
149	2	28	3	Plural Effusion	2019-11-13	2019-11-29	3	10000	10000	0	0	1	1
150	1	28	1		2019-10-23	2019-11-29	3	25000	45000	25000	25000	1	1
151	1	35	3	Plural Effusion	2019-10-14	2019-11-29	5	0	80000	0	80000	1	1
152	1	53	1		2019-11-15	2019-11-29	5	55000	55000	55000	55000	1	1
153	1	22	3	Plural Effusion	2019-11-04	2019-11-29	2	8000	12000	8000	12000	1	1
154	2	43	3	Plural Effusion	2019-10-26	2019-11-29	5	0	20000	0	20000	1	1
155	2	40	1		2019-11-23	2019-11-29	1	0	6000	0	6000	1	1
156	1	64	2		2019-11-15	2019-11-29	2	25000	38000	25000	38000	1	1
157	2	70	2		2019-11-02	2019-11-29	1	0	11000	0	9000	1	1
158	1	48	1		2019-10-14	2019-11-29	4	20800	25800	7500	12500	1	1
159	1	42	2		2019-10-23	2019-11-29	4	35000	35000	35000	35000	1	1
160	2	49	3	Plural Effusion	2019-11-27	2019-11-29	3	4000	5000	4000	5000	1	1
161	1	18	1		2019-11-07	2019-11-30	3	0	10000	0	10000	1	1
162	2	25	1		2019-11-13	2019-11-30	5	0	15000	0	15000	1	1
163	2	38	3	Plural Effusion	2019-11-16	2019-11-30	2	7000	7000	0	5000	1	1
164	1	48	2		2019-10-31	2019-11-30	1	12000	26000	0	14000	1	1
165	1	52	1		2019-10-11	2019-11-30	4	25000	25000	25000	25000	1	1
166	2	33	2		2019-11-19	2019-11-30	2	0	10000	0	7000	1	1
167	1	27	1		2019-10-17	2019-11-30	1	0	6000	0	6000	1	4
168	1	18	1		2019-10-22	2019-11-30	2	4500	6500	0	2000	1	1
169	1	37	3	Lymph Node	2019-10-19	2019-11-30	2	13000	13000	4800	4800	1	1
170	1	36	1		2019-11-25	2019-12-03	1	7500	7500	1500	1500	1	1
171	2	30	1		2019-11-01	2019-12-03	5	9000	50000	9000	50000	1	1
172	1	44	2		2019-10-11	2019-12-03	2	12000	12000	6000	6000	1	1
173	1	35	3	Lymph Node	2019-10-26	2019-12-03	4	50000	50000	50000	50000	1	1
174	1	38	1		2019-11-13	2019-12-03	4	9500	9500	9500	9500	1	1
175	1	22	1		2019-10-18	2019-12-03	1	5000	15000	0	10000	1	1
176	1	43	3	Plural Effusion	2019-10-23	2019-12-03	1	7500	7500	7500	7500	1	1
177	1	43	1		2019-10-19	2019-12-03	3	20000	50000	20000	50000	1	1
178	2	24	3	Lymph Node	2019-11-04	2019-12-03	2	7000	7000	6000	6000	1	1
179	1	24	2		2019-11-19	2019-12-03	2	7500	7500	7500	7500	1	1
180	1	50	2		2019-11-01	2019-12-03	4	15000	15000	10000	10000	1	1
181	1	59	3	Plural Effusion	2020-01-07	2020-01-09	2	41000	56000	41000	56000	2	3
182	2	19	1		2020-01-03	2020-01-09	4	0	20000	0	20000	2	1
183	1	20	3	Plural Effusion	2019-12-19	2020-01-09	4	0	4200	0	4200	2	1
184	2	32	3	Plural Effusion	2019-11-30	2020-01-09	5	0	30000	0	30000	2	1
185	1	25	3	Plural Effusion	2019-11-25	2020-01-09	5	28500	43500	28500	43500	2	1
186	1	24	3	Dissseminated Koch's	2019-12-06	2020-01-09	3	7800	8800	0	12000	2	1
187	1	38	3	Plural Effusion	2019-12-23	2020-01-06	1	10400	10400	0	0	2	1
188	1	60	1		2019-11-19	2020-01-06	1	4200	4200	2000	2000	2	1
189	1	32	1		2019-11-15	2020-01-08	1	11700	11700	0	0	2	5
190	1	23	1		2020-01-02	2020-01-08	3	6000	16000	0	10000	2	1
191	1	21	1		2019-12-24	2020-01-08	2	4000	11000	4000	11000	2	1
192	1	28	2		2019-12-27	2020-01-08	2	39000	65000	39000	65000	2	1
193	2	54	3	Abdomen	2019-11-19	2020-01-08	3	48000	63000	48000	63000	2	1
194	2	24	3	Lymph Node	2019-11-18	2020-01-06	2	0	250	0	0	2	1
195	1	21	1		2019-12-02	2020-01-06	2	13200	15200	0	2000	2	2
196	1	28	1		2019-11-13	2020-01-07	1	4000	6400	0	2400	2	1
197	1	40	3	Plural Effusion	2019-11-30	2020-01-07	2	2000	2000	0	0	2	1
198	1	36	3	Not available	2019-12-26	2020-01-10	2	12000	19800	0	7800	2	1
199	1	35	3	Plural Effusion	2019-12-04	2020-01-08	1	7200	13200	0	6000	2	1
200	1	48	3	Plural Effusion	2019-12-02	2020-01-08	3	9000	9583	0	7000	2	1
201	1	37	1		2019-11-26	2020-01-09	2	12000	12000	0	0	2	1
202	1	30	1		2019-12-01	2020-01-06	1	5200	11200	0	6000	2	1
203	1	28	3	Plural Effusion	2019-12-31	2020-01-06	2	6500	9500	0	3000	2	1
204	2	33	3	Lymph Node	2019-12-06	2020-01-13	3	0	16000	0	16000	1	1
205	1	65	2		2020-01-09	2020-01-13	4	0	12000	0	5000	1	3
206	1	38	1		2020-01-07	2020-01-13	2	5000	14000	0	9000	1	1
207	2	26	2		2019-12-13	2020-01-18	6	31000	72000	31000	72000	1	1
208	1	24	1		2019-11-19	2020-01-18	2	7200	14400	7200	14400	1	1
209	1	35	1		2020-01-02	2020-01-13	4	10500	10500	2000	2000	1	1
210	1	30	1		2019-12-06	2020-01-10	2	2500	2500	2500	2500	2	1
211	1	42	1		2019-12-23	2020-01-13	2	10400	19400	0	9000	1	1
212	2	22	3	Not available	2019-11-26	2020-01-13	2	1200	7700	0	6500	1	1
213	2	26	1		2019-12-26	2020-01-13	5	0	9000	0	9000	1	1
214	1	43	3	Not available	2019-12-05	2020-01-13	2	40000	67000	30000	57000	1	1
215	1	40	1		2019-12-30	2020-01-13	4	7500	7500	0	0	1	1
216	1	58	3	Not available	2019-11-27	2020-01-18	2	5000	5000	0	0	1	1
217	2	26	1		2020-01-14	2020-01-18	2	6000	19000	0	13000	1	1
218	1	25	3	Not available	2019-11-29	2020-01-18	3	5000	12000	5000	12000	1	1
219	2	55	3	Not available	2019-12-24	2020-01-18	2	0	18000	0	18000	1	3
220	1	61	1		2019-12-06	2020-01-17	2	3500	7000	0	3500	2	1
221	2	46	3	Plural Effusion	2019-12-14	2020-01-17	1	3120	9620	0	6500	2	1
222	2	23	2		2019-12-27	2020-01-17	4	0	28000	0	28000	2	1
223	2	29	3	Plural Effusion	2019-12-06	2020-01-17	2	0	15000	0	15000	2	1
224	1	38	1		2019-12-31	2020-01-17	2	9600	9600	0	0	2	1
225	2	23	1		2020-01-02	2020-01-20	3	3000	18000	0	15000	2	1
226	1	34	1		2020-01-17	2020-01-20	2	21000	21000	21000	21000	2	1
227	1	37	3	Plural Effusion	2020-01-01	2020-01-20	2	12000	59000	0	47000	2	3
228	1	47	1		2020-01-10	2020-01-20	1	9000	18000	0	9800	2	1
229	1	30	3	Plural Effusion	2020-01-13	2020-01-20	2	8000	20000	0	12000	2	1
230	1	35	1		2020-01-13	2020-01-24	1	9000	30000	0	21000	2	1
231	1	29	1		2019-12-24	2020-01-24	2	5000	5000	0	0	2	1
232	1	21	2		2020-01-01	2020-01-24	4	0	18000	0	18000	2	1
233	1	32	3	Plural Effusion	2020-01-02	2020-01-24	5	10000	12000	0	2000	2	1
234	1	33	3	Right Scar Abscess	2020-01-07	2020-01-27	2	2800	2800	2000	2000	2	1
235	1	52	1		2020-01-17	2020-01-27	2	10000	10000	0	10000	2	1
236	1	60	3	Lymph Node	2019-12-26	2020-01-27	2	33000	36000	33000	36000	2	1
237	2	22	3	Plural Effusion	2019-12-26	2020-01-30	2	0	15000	0	15000	2	1
238	1	35	1		2020-12-27	2020-01-30	2	12000	14400	0	2400	2	1
239	2	20	1		2020-01-18	2020-01-30	2	0	15000	0	15000	2	1
240	2	60	2		2020-01-09	2020-01-30	2	0	6000	0	3600	2	3
241	2	24	1		2019-12-28	2020-01-30	2	0	18000	0	9000	2	1
242	1	29	1		2020-01-20	2020-01-30	2	11700	11700	0	0	2	1
243	1	51	1		2020-01-29	2010-02-01	2	6500	14300	0	7800	2	4
244	1	44	1		2020-02-03	2020-02-03	3	8333	11833	8333	8333	2	1
245	1	50	2		2020-01-24	2020-02-03	2	6500	6500	0	0	2	1
246	1	21	3	Not available	2020-01-20	2020-02-05	2	12000	29000	0	0	2	1
247	1	23	1		2019-12-31	2020-02-05	2	12500	25500	0	12000	2	1
248	1	40	2		2019-12-26	2020-02-05	1	6000	6000	2000	2000	2	5
249	1	45	3	Spine	2020-01-07	2020-02-05	4	4800	4800	0	0	2	1
250	1	45	3	Plural Effusion	2020-01-27	2020-02-05	1	3600	6600	0	3000	2	1
251	1	67	3	Plural Effusion	2019-12-28	2020-02-05	4	0	40000	0	40000	2	1
252	1	23	1		2020-01-02	2020-02-05	3	10000	31000	0	21000	2	1
253	1	75	1		2020-01-18	2020-02-05	1	9000	24000	0	15000	2	1
254	1	32	1		2020-01-27	2020-01-05	1	0	2500	0	2500	2	4
255	2	51	3	Lymph Node	2019-12-23	2020-02-06	1	0	4000	0	0	2	1
256	1	36	1		2020-01-29	2020-02-07	2	6400	6400	0	0	2	1
257	1	32	2		2019-12-20	2020-02-07	2	3600	19400	0	15800	2	1
258	2	40	1		2020-02-04	2020-02-07	1	0	4500	0	4500	2	5
259	1	27	1		2020-02-07	2020-02-11	2	4000	4000	0	0	2	1
260	1	39	1		2021-06-21	2021-07-08	6	35000	35000	35000	35000	1	1
261	1	26	2		2021-05-21	2021-07-08	5	18000	48000	18000	48000	1	1
262	1	21	3	Plural Effusion	2021-06-16	2021-07-08	5	0	60000	0	60000	1	1
263	2	36	3	Lymph Node	2021-06-10	2021-07-09	4	25000	35000	0	10000	1	1
264	1	36	1		2021-06-17	2021-07-12	3	30000	30000	30000	30000	1	2
265	2	42	3	Left Thorax	2021-07-03	2021-07-13	4	0	35000	0	35000	1	1
266	2	52	1		2021-06-07	2021-07-13	4	0	15000	0	15000	1	1
267	2	19	1		2021-06-29	2021-07-13	4	0	18000	0	18000	1	1
268	1	22	1		2021-06-15	2021-07-13	4	15000	20000	0	5000	1	1
269	2	60	1		2021-06-07	2021-07-13	2	0	40000	0	40000	1	1
270	1	23	1		2021-06-21	2021-07-13	5	0	15000	0	15000	1	1
271	1	63	1		2021-07-07	2021-07-13	3	0	15000	0	15000	1	1
272	1	63	1		2021-06-19	2021-07-14	4	0	10000	0	10000	1	1
273	1	58	1,3	Plural Effusion	2021-05-30	2021-07-16	2	12000	12000	0	0	1	1
274	2	21	3	Plural Effusion	2021-06-14	2021-07-16	5	12000	27000	0	15000	1	1
275	1	32	2		2021-06-24	2021-07-16	3	15000	15000	0	0	1	1
276	2	56	1		2021-06-22	2021-07-16	1	0	0	0	0	1	1
277	1	52	1		2021-07-05	2021-07-16	2	15000	15000	0	3000	1	1
278	2	62	1		2021-06-21	2021-07-17	3	7000	52000	0	45000	1	1
279	2	37	1		2021-06-22	2021-06-17	5	15000	32000	15000	32000	1	1
280	2	70	1		2021-07-14	2021-07-17	1	0	10000	0	10000	1	1
281	2	27	3	Head of Pancreas	2021-06-16	2021-07-19	5	18000	33000	18000	33000	1	1
282	1	57	1		2021-06-25	2021-07-19	3	18000	18000	18000	26000	1	1
283	1	52	1		2021-07-03	2021-07-19	7	0	0	0	0	1	1
284	1	48	1		2021-06-21	2021-07-19	5	20000	30000	20000	30000	1	1
285	1	50	1		2021-07-16	2021-07-20	4	25000	25000	25000	25000	1	1
286	2	50	1		2021-06-23	2021-07-20	3	5000	25000	5000	25000	1	1
287	1	38	1		2021-06-10	2021-07-20	3	10500	10500	10500	10500	1	1
288	1	25	2		2021-06-18	2021-07-22	4	18000	28400	7000	17400	1	1
289	1	47	2		2021-06-04	2021-07-22	4	18000	28000	0	15000	1	1
290	2	56	1		2021-06-12	2021-07-22	2	0	10000	0	10000	1	1
291	1	53	1		2021-07-03	2021-07-22	4	12000	12000	6000	6000	1	1
292	1	37	1		2021-07-06	2021-07-22	3	14000	16500	14000	16500	1	1
293	1	27	1		2021-06-25	2021-07-22	3	16000	26000	0	10000	1	2
294	1	53	1		2021-06-30	2021-07-22	3	3000	32000	3000	32000	1	1
295	2	43	1		2021-07-07	2021-07-23	1	0	15000	0	15000	1	1
296	1	52	1		2021-07-22	2021-07-23	3	10000	23000	0	13000	1	1
297	1	65	3	Genitourinary TB	2021-06-15	2021-07-23	2	0	2000	0	2000	1	1
298	1	20	1		2021-06-28	2021-07-23	5	0	30000	0	0	1	1
299	1	65	1		2021-06-19	2021-07-24	1	0	33600	0	11200	1	2
300	2	26	1		2021-06-08	2021-07-24	6	0	60000	0	60000	1	1
301	1	33	1		2021-06-21	2021-07-24	3	25000	37000	0	12000	1	1
302	2	23	2,3	Lymph Node	2021-06-03	2021-07-30	5	0	10000	0	10000	1	1
303	2	29	3	Plural Effusion	2021-06-05	2021-07-30	3	7500	13500	0	13500	1	1
304	2	29	1		2021-07-12	2021-07-31	6	0	25000	0	25000	1	1
305	2	29	3	Lymph Node	2021-06-30	2021-07-31	5	0	50000	0	50000	1	1
306	2	19	2		2021-07-10	2021-07-31	5	0	20000	0	20000	1	1
307	2	25	1		2021-06-29	2021-08-04	5	9000	24000	9000	24000	1	1
308	1	42	2		2021-06-19	2021-08-05	3	130000	130000	0	0	1	1
309	2	25	2		2021-06-29	2021-08-05	5	9000	9000	9000	9000	1	1
310	1	32	1		2021-07-09	2021-08-06	3	30000	30000	30000	30000	1	1
311	1	65	1		2021-06-21	2021-08-07	3	0	12000	0	12000	1	4
312	2	71	3	Plural Effusion	2021-07-23	2021-08-09	1	0	3000	0	3000	1	1
313	2	50	3	Abdomen	2021-07-23	2021-08-09	6	0	40000	0	40000	1	1
314	2	27	3	Abdomen	2021-07-02	2021-08-09	5	0	23000	0	23000	1	1
315	1	63	1		2021-06-29	2021-08-10	3	18000	43000	18000	43000	1	1
316	1	62	3	Plural Effusion	2021-07-22	2021-08-11	3	0	15000	0	15000	1	1
317	1	44	1		2021-06-30	2021-08-11	5	20100	20100	20100	20100	1	1
318	1	51	1		2021-08-02	2021-08-11	3	9600	12600	0	3000	1	1
319	1	50	1		2021-07-27	2021-08-11	3	9000	9000	6000	6000	1	1
320	1	49	1		2021-07-30	2021-08-11	5	18000	18000	18000	18000	1	1
321	1	44	2		2021-07-06	2021-08-11	3	12000	12000	12000	12000	1	1
322	2	53	1		2021-08-03	2021-08-12	2	0	19000	0	19000	2	1
323	1	23	2		2021-07-09	2021-08-12	3	4800	4800	4800	4800	2	1
324	1	57	1		2021-07-23	2021-08-12	2	8250	25250	0	17000	2	1
325	1	19	1		2021-06-28	2021-08-12	3	0	10000	0	10000	2	1
326	2	45	1		2021-08-05	2021-08-12	1	550	5550	0	5000	2	1
327	1	42	1		2021-07-16	2021-08-12	3	10000	10000	10000	10000	2	1
328	1	20	3	Plural Effusion	2021-08-06	2021-08-12	5	0	7000	0	7000	2	1
329	1	50	1		2021-06-19	2021-08-12	3	10000	10000	10000	10000	2	1
330	2	18	1		2021-08-02	2021-08-12	4	0	34000	0	34000	2	1
331	1	21	1		2021-06-15	2021-08-12	4	9000	29000	9000	29000	2	1
332	1	58	1		2021-07-29	2021-08-12	1	0	12500	0	12500	2	1
333	1	50	1		2021-06-26	2021-08-12	1	8400	24400	0	16000	2	5
334	2	73	1		2021-08-05	2021-08-16	1	0	20000	0	20000	1	4
335	2	42	1		2021-07-28	2021-08-17	5	10000	10000	10000	10000	1	1
336	2	26	2		2021-08-04	2021-08-17	6	0	55000	0	55000	1	1
337	2	26	3	Lymph Node	2021-07-30	2021-08-18	5	0	30000	0	30000	1	1
338	1	48	1		2021-08-12	2021-08-19	3	41167	41167	41167	41167	1	1
339	1	48	2		2021-07-28	2021-08-19	6	25000	25000	0	0	1	1
340	2	62	3	Spine	2021-08-21	2021-08-21	3	0	5400	0	5400	1	6
341	1	55	1		2021-07-26	2021-08-25	3	14000	14000	6000	6000	1	1
342	1	35	3	Dissseminated Koch's	2021-07-02	2021-08-26	6	10400	12400	0	2000	2	1
343	2	50	3	Plural Effusion	2021-08-13	2021-08-26	2	0	9000	0	9000	2	1
344	1	19	3	Plural Effusion	2021-07-27	2021-08-26	5	0	6000	0	6000	2	1
345	2	43	2		2021-07-07	2021-08-26	5	4700	4700	4700	4700	2	1
346	1	75	1		2021-07-19	2021-08-26	1	4000	5000	0	1000	2	1
347	1	60	1		2021-07-26	2021-08-26	2	4800	9600	0	2800	2	1
348	1	44	1		2021-08-16	2021-08-26	3	12000	15200	0	3200	2	1
349	1	51	1		2021-07-13	2021-08-26	3	0	10000	0	10000	2	2
350	1	28	1		2021-07-17	2021-08-26	2	10000	27640	0	17640	2	1
351	1	65	1		2021-07-15	2021-08-26	1	1000	1000	1000	1000	2	1
352	2	40	1		2021-08-11	2021-08-26	1	4000	5500	0	2000	2	1
353	2	55	1		2021-07-14	2021-08-26	3	1667	11667	0	10000	2	1
354	1	39	1		2021-08-17	2021-08-26	6	16000	16000	0	0	2	1
355	2	42	3	Plural Effusion	2021-07-19	2021-08-26	2	4400	4400	0	0	2	4
356	2	32	1		2021-07-29	2021-08-26	3	0	15000	0	15000	2	1
357	1	18	1		2021-08-03	2021-08-26	4	0	45000	0	45000	2	1
358	1	60	1		2021-07-12	2021-08-26	2	4400	4400	4400	4400	2	3
359	1	36	1		2021-07-06	2021-08-26	3	10000	10000	5000	5000	2	1
360	2	27	1		2021-07-19	2021-08-27	4	0	4000	0	0	2	1
361	2	20	1		2021-08-13	2021-08-27	3	0	6000	0	6000	2	1
362	1	52	1		2021-07-07	2021-08-27	3	9500	17500	0	5600	2	1
363	2	38	3	Tubo overian Abscess	2021-08-19	2021-08-27	2	3000	15000	0	12000	2	1
364	1	31	3	Brain tuberculoma	2021-08-05	2021-08-27	5	15000	15000	15000	15000	2	1
365	1	46	1		2021-08-03	2021-08-27	2	15000	15000	0	8000	2	1
366	1	60	1		2021-07-17	2021-08-27	1	60000	60000	80000	80000	2	1
367	2	36	3	Ocular TB	2021-08-02	2021-08-29	2	5100	5100	0	0	2	1
368	1	55	1		2021-07-15	2021-08-28	3	7200	7200	0	0	2	1
369	2	60	2		2021-08-23	2021-08-28	1	0	1000	0	1000	2	1
370	1	53	1		2021-07-29	2021-08-28	3	0	6000	0	6000	2	1
371	1	57	2		2021-07-29	2021-08-28	4	5000	5000	5000	5000	2	1
372	2	32	1		2021-08-12	2021-08-28	5	9000	9000	9000	9000	2	1
373	1	44	1		2021-07-09	2021-08-28	3	0	4500	0	4500	2	1
374	1	57	1		2021-07-26	2021-08-28	3	0	10000	0	10000	2	1
375	1	52	2		2021-07-30	2021-08-28	3	12000	46400	0	34400	2	1
376	2	20	3	Brain tuberculoma	2021-08-12	2021-08-31	3	0	12000	0	12000	1	1
377	1	54	1		2021-07-30	2021-08-31	2	7500	38100	0	30600	1	3
378	1	38	3	Plural Effusion	2021-07-31	2021-08-31	4	0	18000	0	18000	1	1
379	1	45	3	Lymph Node	2021-08-31	2021-09-01	3	11000	11000	0	0	1	1
380	1	40	3	Lymph Node	2021-07-30	2021-09-01	1	12000	12200	12000	13667	1	1
381	1	47	3	Plural Effusion	2021-08-06	2021-09-01	1	7500	27800	0	20300	1	1
382	1	60	1		2021-08-10	2021-09-02	1	0	5000	0	5000	1	3
383	2	55	1		2021-07-28	2021-09-02	1	0	5000	0	5000	1	1
384	1	43	1		2021-08-09	2021-09-02	2	6400	12400	0	0	1	3
385	2	24	1		2021-08-14	2021-09-02	3	2400	26400	0	24000	1	1
386	2	62	1		2021-08-24	2021-09-02	3	0	10000	0	10000	1	1
387	1	55	1		2021-08-09	2021-09-02	3	19200	19200	0	0	1	1
388	1	60	3	Spine	2021-08-02	2021-09-02	3	0	25000	0	25000	1	4
389	1	47	1		2021-08-03	2021-09-02	2	16800	22800	16800	22800	1	1
390	1	24	3	Axillary lymph node	2021-07-26	2021-09-02	5	10000	16000	10000	16000	1	1
391	1	43	1		2021-07-28	2021-09-02	1	0	3800	0	5800	1	1
392	1	29	2		2021-08-18	2021-09-02	3	0	10000	0	10000	1	1
393	1	48	3	Spine	2021-07-24	2021-09-03	3	20000	20000	0	12000	1	1
394	2	24	3	Lymph Node	2021-08-21	1931-09-03	6	0	20000	0	20000	1	1
395	1	61	1		2021-08-11	2021-09-03	3	8000	8000	0	4000	1	1
396	1	34	3	Miliany TB (Brain)	2021-08-18	2021-09-04	3	12000	12000	0	0	1	1
397	1	26	3	Lymph Node	2021-08-24	2021-09-04	5	12000	27000	0	15000	1	1
398	1	23	1		2021-08-06	2021-09-04	5	5000	8000	5000	8000	1	1
399	2	31	1		2021-07-15	2021-09-04	4	0	14000	0	14000	1	1
400	1	53	1		2021-08-14	2021-09-04	1	0	20000	0	20000	1	3
401	1	60	1		2021-07-15	2021-09-04	3	0	2400	0	2400	1	1
402	1	35	3	Right lobe SOL	2021-07-22	2021-09-04	6	35000	35000	35000	35000	1	1
403	1	55	1		2021-07-24	2021-09-04	1	0	5000	0	5000	1	1
404	1	26	3	Lymph Node	2021-07-03	2021-09-04	5	10500	10500	0	0	1	1
405	1	55	2		2021-07-27	2021-09-06	1	0	3000	0	3000	2	1
406	2	34	1		2021-08-05	2021-09-06	3	0	0	0	0	2	1
407	1	63	1		2021-07-31	2021-09-06	3	8000	8000	0	1440	2	1
408	1	70	2		2021-07-14	2021-09-06	1	0	14400	0	14400	2	1
409	1	51	1		2021-07-16	2021-09-06	2	15000	19000	0	4000	2	1
410	1	37	1		2021-08-20	2021-09-06	3	5000	5000	0	0	2	1
411	2	45	1		2021-08-30	2021-09-06	1	5000	30000	0	25000	2	1
412	1	30	3	Axillary lymph node	2021-07-14	2021-09-06	5	25000	25000	42000	42000	2	1
413	1	47	1		2021-08-18	2021-09-06	1	7200	8400	0	1200	2	1
414	1	40	2		2021-08-07	2021-09-06	3	15000	25000	15000	25000	2	1
415	1	41	3	Spine	2021-08-24	2021-09-06	5	0	30000	0	30000	2	6
416	1	49	1		2021-07-06	2021-09-06	3	15000	15000	0	5000	2	1
417	1	66	1		2021-07-13	2021-09-06	2	0	3000	0	3000	2	1
418	2	80	2		2021-08-06	2021-09-07	3	0	5000	0	5000	1	4
419	1	35	3	Lymph Node	2021-08-28	2021-09-07	6	30000	50000	30000	50000	1	1
420	1	58	1		2021-07-13	2021-09-07	3	7200	27200	7200	27200	1	1
421	1	47	1		2021-07-13	2021-09-08	3	14400	16500	14400	16500	1	1
422	1	44	1		2021-08-12	2021-09-08	1	4800	5900	0	1100	1	1
423	2	72	1		2021-08-09	2021-09-08	1	0	900	0	900	1	1
424	1	58	1		2021-07-16	2021-09-11	2	0	3600	0	1800	1	1
425	2	72	1		2021-07-20	2021-09-11	1	0	10000	0	10000	1	1
426	1	65	1		2021-07-29	2021-09-11	1	1400	6400	0	5000	1	1
427	2	35	1		2021-09-07	2021-09-11	1	2400	17400	0	15500	1	1
428	1	31	1		2021-09-07	2021-09-11	3	12100	22100	0	10000	1	1
429	1	33	2		2021-08-02	2021-09-11	3	7200	7200	7200	7200	1	1
430	1	39	2		2021-08-04	2021-09-11	1	3200	3200	0	1200	1	1
431	1	48	1		2021-08-26	2021-09-11	2	0	1500	0	1500	1	3
432	1	45	2		2021-08-27	2021-09-11	1	0	2500	0	0	1	1
433	2	42	2		2021-08-03	2021-09-11	2	0	3000	0	3000	1	1
434	2	31	2		2021-07-20	2021-09-11	1	0	8800	0	8800	1	1
435	1	46	1		2022-02-22	2022-03-16	5	25000	45000	0	20000	1	1
436	2	27	1		2022-03-14	2022-03-16	4	0	10000	0	11000	1	1
437	2	66	3	Plural Effusion	2022-03-05	2022-03-21	5	0	50000	0	50000	1	3
438	1	35	1		2022-03-04	2022-03-21	4	12000	22000	0	10000	1	1
439	1	18	3	Plural Effusion	2022-03-19	2022-03-21	4	0	100000	0	100000	1	1
440	1	63	2		2022-02-02	2022-03-22	3	0	2250	0	2250	2	1
441	2	23	2		2022-03-21	2022-03-22	2	0	15000	0	15000	2	2
442	2	44	2		2022-03-04	2022-03-22	2	0	13600	0	13600	2	1
443	2	26	3	Lymph Node	2022-02-04	2022-03-22	3	0	24000	0	24000	2	1
444	1	36	1		2022-03-07	2022-03-22	5	15000	24000	0	9000	2	1
445	2	21	1		2022-02-25	2022-03-22	5	0	17000	0	17000	2	1
446	1	73	1		2022-02-15	2022-03-22	3	0	5250	0	1250	2	3
447	1	63	1		2022-03-14	2022-03-22	3	0	34000	0	34000	2	1
448	1	53	1		2022-03-08	2022-03-22	4	45000	45000	0	0	2	1
449	2	35	3	Lymph Node	2022-02-18	2022-03-23	2	0	5833	0	5833	2	1
450	1	60	1		2022-02-09	2022-03-23	1	6000	8000	6000	8000	2	5
451	2	34	1		2022-02-28	2022-03-23	3	0	10000	0	10000	2	4
452	1	67	2		2022-01-25	2022-03-23	2	16333	16333	3333	8533	2	1
453	2	65	1		2022-02-18	2022-03-23	1	0	4500	0	4500	2	1
454	2	55	2		2022-01-28	2022-03-23	2	0	6250	0	6250	2	4
455	2	29	3	Lymph Node	2022-03-09	2022-03-25	6	40000	140000	40000	140000	1	1
456	1	41	1		2022-03-05	2022-03-26	3	20000	20000	10000	10000	1	1
457	1	67	1		2022-02-26	2022-03-26	3	12000	120000	5500	114500	1	1
458	1	52	1		2022-02-01	2022-03-26	3	22000	22000	0	15000	1	4
459	2	22	1		2022-02-16	2022-03-26	5	11000	26000	0	15000	1	1
460	2	24	2		2022-03-28	2022-04-01	4	10000	30000	0	20000	1	1
461	1	25	3	Axillary lymph node	2022-03-10	2022-04-01	4	10000	10000	10000	10000	1	1
462	1	52	1		2022-03-16	2022-04-01	4	60000	60000	60000	60000	1	1
463	2	29	3	Lymph Node	2022-03-23	2022-04-01	5	0	15000	0	15000	1	1
464	2	42	3	Plural Effusion	2022-02-14	2022-04-06	3	0	41000	0	41000	1	1
465	1	58	1		2022-02-04	2022-04-06	3	0	30000	0	30000	1	4
466	2	38	3	Lymph Node	2022-03-28	2022-04-06	5	0	25000	0	25000	1	1
467	1	33	1		2022-03-30	2022-04-06	3	21000	25500	0	4500	1	1
468	2	32	3	Lymph Node	2022-04-03	2022-04-06	3	0	9000	0	9000	1	1
469	2	25	3	Genitourinary TB	2022-03-14	2022-04-06	5	0	24000	0	24000	1	1
470	2	26	3	Lymph Node	2022-04-18	2022-04-21	5	9000	9000	0	0	1	1
471	2	30	3	Plural Effusion	2022-03-12	2022-04-21	4	0	15000	0	15000	1	1
472	1	31	1		2022-04-12	2022-04-21	5	20000	85000	15000	80000	1	1
473	2	29	3	Lymph Node	2022-03-16	2022-04-21	3	10000	10000	10000	10000	1	1
474	1	32	1		2022-03-09	2022-04-21	3	10000	10000	0	0	1	2
475	1	42	1		2022-04-13	2022-04-21	4	9000	14000	9000	14000	1	2
476	1	25	3	Lymph Node	2022-03-07	2022-04-21	5	12000	27000	0	15000	1	1
477	1	52	3	Plural Effusion	2022-03-22	2022-04-21	5	13000	18000	0	5000	1	1
478	2	22	1		2022-03-11	2022-04-21	1	0	20000	0	20000	1	1
479	1	45	3	Plural Effusion	2022-03-23	2022-04-22	1	12000	17000	0	5000	1	1
480	1	36	1		2022-03-09	2022-04-22	3	10000	10000	0	0	1	1
481	1	74	3	Plural Effusion	2022-03-27	2022-04-22	4	17500	37500	17500	37500	1	4
482	1	30	3	Abdomen	2022-03-16	2022-04-22	4	10000	36000	10000	36000	1	3
483	1	62	1		2022-03-03	2022-04-23	4	75000	75000	75000	75000	1	1
484	2	22	3	Lymph Node	2022-04-22	2022-04-23	5	7000	37000	7000	37000	1	1
485	2	32	3	Lymph Node	2022-04-12	2022-04-23	3	5000	10000	0	10000	1	1
486	1	24	3	Plural Effusion	2022-04-02	2022-04-23	6	15000	25000	0	10000	1	1
487	1	40	3	Plural Effusion	2022-04-04	2022-04-23	3	12000	6000	0	6000	1	1
488	2	62	3	Lymph Node	2022-03-08	2022-04-23	3	0	35000	0	35000	1	1
489	2	21	3	Plural Effusion	2022-03-28	2022-04-23	4	0	25000	0	25000	1	1
490	1	20	1		2022-03-02	2022-04-25	4	0	21000	0	21000	1	1
491	1	36	2		2022-03-26	2022-04-25	4	12000	12000	12000	12000	1	1
492	1	20	1		2022-04-19	2022-04-25	4	0	12500	0	12500	1	1
493	2	26	3	Genital TB	2022-03-31	2022-04-25	3	20000	110000	20000	110000	1	1
494	2	57	1		2022-03-04	2022-04-25	3	10000	15000	0	5000	1	1
495	2	50	3	Spine	2022-03-05	2022-04-25	2	0	20000	0	20000	1	1
496	2	28	1		2022-04-18	2022-04-25	2	0	25000	0	25000	1	1
497	1	40	3	Ocular TB	2022-03-15	2022-04-25	3	21000	21000	21000	21000	1	1
498	2	22	3	Plural Effusion	2022-03-08	2022-04-25	4	0	7000	0	7000	1	1
499	1	50	2		2022-04-05	2022-04-25	3	15000	20000	0	23500	1	1
500	1	26	1		2022-03-07	2022-04-26	2	18000	24000	0	6000	2	1
501	1	31	2		2022-04-01	2022-04-26	4	3000	21000	0	18000	2	1
502	1	55	1		2022-03-30	2022-04-26	2	3000	13000	3000	13000	2	1
503	1	60	1		2022-03-28	2022-04-26	2	12000	12000	0	4500	2	1
504	1	26	1		2022-04-23	2022-04-26	3	7000	18000	0	11000	2	5
505	1	35	1		2022-03-03	2022-04-27	4	12600	18600	0	6000	2	1
506	1	58	1		2022-03-23	2022-04-27	2	0	5200	0	5200	2	1
507	1	40	1		2022-04-04	2022-04-27	3	11700	16200	0	4500	2	1
508	1	62	1		2022-03-11	2022-04-27	2	2100	10100	2100	10100	2	3
509	1	35	1		2022-03-09	2022-04-27	6	9000	9000	9000	9000	2	1
510	1	31	3	Lymph Node	2022-04-08	2022-04-27	5	15000	26000	15000	26000	2	1
511	1	19	3	Plural Effusion	2022-04-04	2022-04-27	3	0	20000	0	20000	2	1
512	2	32	3	Lymph Node	2022-04-08	2022-04-27	4	0	60000	0	60000	2	1
513	1	28	1		2022-03-16	2022-04-27	3	9000	12600	9000	12600	2	1
514	2	38	3	Lymph Node	2022-04-11	2022-04-28	3	4800	6300	0	1500	2	1
515	2	29	3	Plural Effusion	2022-03-14	2022-04-28	4	3500	13500	3500	13500	2	1
516	1	35	3	Lymph Node	2021-04-21	2022-04-28	6	5000	5000	0	0	2	1
517	2	26	2		2022-04-04	2022-04-20	3	5000	10000	5000	10000	2	1
518	2	27	2		2022-04-06	2022-04-28	3	4000	22000	4000	22000	2	1
519	2	30	3	Abdomen	2022-03-23	2022-04-28	4	1500	32000	0	30500	2	5
520	1	26	2		2022-03-07	2022-04-28	5	10000	16000	10000	16000	2	1
521	1	32	1		2022-04-04	2022-04-28	3	6000	6000	0	6500	2	1
522	2	35	3	Lymph Node	2022-04-04	2022-04-28	3	0	10000	0	10000	2	1
523	1	35	1		2022-04-11	2022-04-28	3	8000	13200	0	5200	2	1
524	2	36	3	Lymph Node	2022-04-26	2022-04-29	4	3750	11250	0	7500	2	2
525	2	38	2		2022-03-15	2022-04-29	3	6000	6000	0	0	2	1
526	1	24	1		2022-04-11	2022-04-29	3	10000	16667	0	6667	2	3
527	1	21	1		2022-04-11	2022-04-29	3	0	16667	0	6667	2	3
528	2	35	2		2022-04-22	2022-04-29	3	0	9000	0	9000	2	1
529	1	36	1		2022-03-12	2022-04-29	3	6000	10500	0	4500	2	4

## Sheet: Visit
Sl no.	Weeks before treatment started	Provider type (1st visit)	Weeks before treatment started	Number of times visited	Provider type (2nd visit)	Weeks before treatment started	Number of times visited	Provider type (3rd visit)	Weeks before treatment started	Number of times visited	Provider type (4th visit)	Weeks before treatment started	Number of times visited	Provider type (5th visit)	Weeks before treatment started	Number of times visited	Provider type (6th visit)	Weeks before treatment started	Number of times visited	Provider type (7th visit)	Weeks before treatment started	Number of times visited	Provider type (8th visit)	Weeks before treatment started	Number of times visited	Provider type (9th visit)	Weeks before treatment started	Number of times visited	Provider type (10th visit)	Weeks before treatment started	Number of times visited	Provider type (11th visit)	Weeks before treatment started	Number of times visited	Provider type (12th visit)	Weeks before treatment started	Number of times visited	Provider type (13th visit)	Weeks before treatment started	Number of times visited	Provider type (14th visit)	Weeks before treatment started	Number of times visited	Provider type (15th visit)	Weeks before treatment started	Number of times visited	Provider type (16th visit)	Weeks before treatment started	Number of times visited
1	1.5	3	1.5	1	11	1.5	2	3	1	1	6	1	2	6	0	2	0	0	0	0	0	0	0	0	0	0	0	0	0	0	0	0	0	0	0	0	0	0	0	0	0	0	0	0	0	0	0	0	0
2	9	11	7	1	11	6	1	11	4	1	5	3.5	2	0	0	0	0	0	0	0	0	0	0	0	0	0	0	0	0	0	0	0	0	0	0	0	0	0	0	0	0	0	0	0	0	0	0	0	0
3	24	3	24	1	11	24	1	3	24	1	3	23	1	11	Not available	Not available	3	Not available	Not available	3	Not available	Not available	3	Not available	Not available	3	Not available	Not available	0	0	0	0	0	0	0	0	0	0	0	0	0	0	0	0	0	0	0	0	0
4	8	1	8	1	9	6	1	9	4	3	5	0	1	0	0	0	0	0	0	0	0	0	0	0	0	0	0	0	0	0	0	0	0	0	0	0	0	0	0	0	0	0	0	0	0	0	0	0	0
5	11	3	11	2	11	11	2	6	1	4	5	0	1	0	0	0	0	0	0	0	0	0	0	0	0	0	0	0	0	0	0	0	0	0	0	0	0	0	0	0	0	0	0	0	0	0	0	0	0
6	7	11	7	1	6	7	1	11	7	2	1	5	1	11	1	3	6	0	2	11	0	1	0	0	0	0	0	0	0	0	0	0	0	0	0	0	0	0	0	0	0	0	0	0	0	0	0	0	0
7	8	3	8	1	6	6	1	5	6	1	11	1	3	5	0	4	0	0	0	0	0	0	0	0	0	0	0	0	0	0	0	0	0	0	0	0	0	0	0	0	0	0	0	0	0	0	0	0	0
8	2	4	2	1	9	1	2	9	0.5	1	5	0	1	0	0	0	0	0	0	0	0	0	0	0	0	0	0	0	0	0	0	0	0	0	0	0	0	0	0	0	0	0	0	0	0	0	0	0	0
9	10	4	10	1	1	9	1	6	3	3	6	2	1	6	1	1	5	1	1	5	0.5	1	6	0	1	0	0	0	0	0	0	0	0	0	0	0	0	0	0	0	0	0	0	0	0	0	0	0	0
10	3	3	3	1	3	3	1	3	2	1	6	1	1	6	0	1	5	0	1	0	0	0	0	0	0	0	0	0	0	0	0	0	0	0	0	0	0	0	0	0	0	0	0	0	0	0	0	0	0
11	3	11	3	2	11	2	2	5	2	2	5	1	1	6	0	2	5	0	1	0	0	0	0	0	0	0	0	0	0	0	0	0	0	0	0	0	0	0	0	0	0	0	0	0	0	0	0	0	0
12	3	3	3	1	11	3	3	3	2	1	5	1	3	6	0	1	0	0	0	0	0	0	0	0	0	0	0	0	0	0	0	0	0	0	0	0	0	0	0	0	0	0	0	0	0	0	0	0	0
13	4	3	2	1	11	2	1	3	2	1	6	0	1	0	0	0	0	0	0	0	0	0	0	0	0	0	0	0	0	0	0	0	0	0	0	0	0	0	0	0	0	0	0	0	0	0	0	0	0
14	6	1	6	1	3	5	1	11	4	2	3	4 to 2	3	11	2	4	3	2	1	6	1	4	6	0	2	0	0	0	0	0	0	0	0	0	0	0	0	0	0	0	0	0	0	0	0	0	0	0	0
15	8	1	8 to 3	10	11	3	2	3	3	1	11	2	2	11	2	2	3	1	1	6	1	5	6	0	3	0	0	0	0	0	0	0	0	0	0	0	0	0	0	0	0	0	0	0	0	0	0	0	0
16	4	3	4	1	3	3	3	11	3	4	3	1	1	9	1	1	5	0	1	0	0	0	0	0	0	0	0	0	0	0	0	0	0	0	0	0	0	0	0	0	0	0	0	0	0	0	0	0	0
17	2	3	2	1	1	2	1	11	2	4	3	1	1	6	1	2	6	0	1	0	0	0	0	0	0	0	0	0	0	0	0	0	0	0	0	0	0	0	0	0	0	0	0	0	0	0	0	0	0
18	12	3	12	2	9	12	1	9	11	3	3	11	1	1	10 to 6	3	9	4	1	6	1	5	6	0	1	0	0	0	0	0	0	0	0	0	0	0	0	0	0	0	0	0	0	0	0	0	0	0	0
19	19	11	19	2	6	2	1	6	1	1	11	1	2	6	1	1	6	0	1	0	0	0	0	0	0	0	0	0	0	0	0	0	0	0	0	0	0	0	0	0	0	0	0	0	0	0	0	0	0
20	7	6	4	4	6	3	3	11	2	1	6	1	3	5	0	1	6	0	4	0	0	0	0	0	0	0	0	0	0	0	0	0	0	0	0	0	0	0	0	0	0	0	0	0	0	0	0	0	0
21	14	6	13	1	1	12	1	11	11	4	11	10 to 2	5	3	2	1	6	1.5	2	6	1	2	6	0	2	0	0	0	0	0	0	0	0	0	0	0	0	0	0	0	0	0	0	0	0	0	0	0	0
22	21	3	20	2	11	20	1	1	20	1	6	18 to 16	4	3	14	1	6	12	1	1	12	1	6	10 to 8	4	6	6	2	5	3	2	6	2 to 1	2	6	0	1	0	0	0	0	0	0	0	0	0	0	0	0
23	16	3	16	2	3	15	2	3	12	1	11	11	2	3	11	1	6	6	2	6	4	1	6	1	2	6	0	1	0	0	0	0	0	0	0	0	0	0	0	0	0	0	0	0	0	0	0	0	0
24	2	3	2	2	11	2	2	11	1	1	3	1	1	9	1	1	6	1	2	6	0	1	0	0	0	0	0	0	0	0	0	0	0	0	0	0	0	0	0	0	0	0	0	0	0	0	0	0	0
25	4	1	4	1	3	2	1	6	1	3	6	1	1	0	0	0	0	0	0	0	0	0	0	0	0	0	0	0	0	0	0	0	0	0	0	0	0	0	0	0	0	0	0	0	0	0	0	0	0
26	9	1	8	1	1	6	1	3	6	1	1	6	1	3	3	1	6	2	1	6	1	1	11	1	2	6	1	3	6	0	3	0	0	0	0	0	0	0	0	0	0	0	0	0	0	0	0	0	0
27	6	1	4	1	3	3	3	11	3	2	11	2	3	3	1	1	6	1	1	6	0	2	0	0	0	0	0	0	0	0	0	0	0	0	0	0	0	0	0	0	0	0	0	0	0	0	0	0	0
28	6	3	6	1	6	1	2	6	0	3	0	0	0	0	0	0	0	0	0	0	0	0	0	0	0	0	0	0	0	0	0	0	0	0	0	0	0	0	0	0	0	0	0	0	0	0	0	0	0
29	3	1	3	1	5	1	5	11	1	2	3	0	1	6	0	1	11	0	4	5	0	1	0	0	0	0	0	0	0	0	0	0	0	0	0	0	0	0	0	0	0	0	0	0	0	0	0	0	0
30	8	3	8	1	6	6	1	6	5	1	6	4	2	6	3	1	6	2	1	6	1	2	6	0	3	0	0	0	0	0	0	0	0	0	0	0	0	0	0	0	0	0	0	0	0	0	0	0	0
31	17	4	17	1	4	13	1	4	6	1	11	1	4	6	0	1	11	0	1	0	0	0	0	0	0	0	0	0	0	0	0	0	0	0	0	0	0	0	0	0	0	0	0	0	0	0	0	0	0
32	70	4	70 to 48	6	1	3 to 2	3	6	1	3	6	0	3	0	0	0	0	0	0	0	0	0	0	0	0	0	0	0	0	0	0	0	0	0	0	0	0	0	0	0	0	0	0	0	0	0	0	0	0
33	6	3	6	3	11	5	3	6	4	2	0	0	0	0	0	0	0	0	0	0	0	0	0	0	0	0	0	0	0	0	0	0	0	0	0	0	0	0	0	0	0	0	0	0	0	0	0	0	0
34	6	9	6	1	9	4	3	3	2	1	6	1	1	0	0	0	0	0	0	0	0	0	0	0	0	0	0	0	0	0	0	0	0	0	0	0	0	0	0	0	0	0	0	0	0	0	0	0	0
35	7	6	7	1	6	6	4	6	5	2	6	4	4	6	3	4	6	2	2	6	0	2	11	0	1	0	0	0	0	0	0	0	0	0	0	0	0	0	0	0	0	0	0	0	0	0	0	0	0
36	3	3	3	1	6	3	2	11	1	4	6	1	1	11	1	1	6	1	2	11	1	2	6	0	1	0	0	0	0	0	0	0	0	0	0	0	0	0	0	0	0	0	0	0	0	0	0	0	0
37	4	3	4	1	3	3	2	9	3	4	9	2	2	3	2	1	6	2	2	6	1	2	6	0	2	0	0	0	0	0	0	0	0	0	0	0	0	0	0	0	0	0	0	0	0	0	0	0	0
38	24	0	0	0	0	0	0	0	0	0	0	0	0	0	0	0	0	0	0	0	0	0	0	0	0	0	0	0	0	0	0	0	0	0	0	0	0	0	0	0	0	0	0	0	0	0	0	0	0
39	16	3	12 to 8	3	11	7.5	2	6	7 to 5.5	8	6	0.5	1	6	0	1	0	0	0	0	0	0	0	0	0	0	0	0	0	0	0	0	0	0	0	0	0	0	0	0	0	0	0	0	0	0	0	0	0
40	4	1	4	2	6	3	1	3	3	1	11	2.5	3	6	2.5	2	6	1	1	5	0	1	0	0	0	0	0	0	0	0	0	0	0	0	0	0	0	0	0	0	0	0	0	0	0	0	0	0	0
41	5	6	5	1	6	4	1	11	3.5	1	11	3	1	11	2	1	6	2	2	6	1.5	1	6	1	1	5	0	1	0	0	0	0	0	0	0	0	0	0	0	0	0	0	0	0	0	0	0	0	0
42	3	4	3	2	11	3	2	6	2	2	6	1	1	5	0	1	0	0	0	0	0	0	0	0	0	0	0	0	0	0	0	0	0	0	0	0	0	0	0	0	0	0	0	0	0	0	0	0	0
43	5	3	5	1	11	5	2	3	4	2	5	3 to 2	2	5	0	1	0	0	0	0	0	0	0	0	0	0	0	0	0	0	0	0	0	0	0	0	0	0	0	0	0	0	0	0	0	0	0	0	0
44	1	4	1	1	1	1	1	6	1	3	5	0	1	0	0	0	0	0	0	0	0	0	0	0	0	0	0	0	0	0	0	0	0	0	0	0	0	0	0	0	0	0	0	0	0	0	0	0	0
45	1	6	1	3	5	0	1	0	0	0	0	0	0	0	0	0	0	0	0	0	0	0	0	0	0	0	0	0	0	0	0	0	0	0	0	0	0	0	0	0	0	0	0	0	0	0	0	0	0
46	5	3	5	2	11	5	2	5	3	1	6	3	5	6	3	1	6	0	1	5	0	2	0	0	0	0	0	0	0	0	0	0	0	0	0	0	0	0	0	0	0	0	0	0	0	0	0	0	0
47	7	3	7	5	9	5	3	3	4	3	11	4	2	6	3	2	6	1	1	6	0	2	5	0	2	0	0	0	0	0	0	0	0	0	0	0	0	0	0	0	0	0	0	0	0	0	0	0	0
48	3	3	3	1	5	2	4	6	2	1	5	0	1	0	0	0	0	0	0	0	0	0	0	0	0	0	0	0	0	0	0	0	0	0	0	0	0	0	0	0	0	0	0	0	0	0	0	0	0
49	12	1	12	1	5	2	1	3	2	1	11	2	2	5	1	3	6	1	2	3	0	1	0	0	0	0	0	0	0	0	0	0	0	0	0	0	0	0	0	0	0	0	0	0	0	0	0	0	0
50	8	6	8 to 7	5	3	6	4	6	5	1	6	1	3	5	0	1	0	0	0	0	0	0	0	0	0	0	0	0	0	0	0	0	0	0	0	0	0	0	0	0	0	0	0	0	0	0	0	0	0
51	4	4	4	1	11	4	1	3	3	3	6	2	1	6	1	2	5	0	1	0	0	0	0	0	0	0	0	0	0	0	0	0	0	0	0	0	0	0	0	0	0	0	0	0	0	0	0	0	0
52	7	1	7	1	1	6	1	4	5	1	4	3	1	5	2	1	6	1	3	5	0	1	0	0	0	0	0	0	0	0	0	0	0	0	0	0	0	0	0	0	0	0	0	0	0	0	0	0	0
53	12	8	12	1	1	11	1	6	6	3	6	5	2	1	4	1	6	3	3	6	1	1	5	1	2	5	0	1	0	0	0	0	0	0	0	0	0	0	0	0	0	0	0	0	0	0	0	0	0
54	2	3	2	1	3	2	1	11	2	1	5	1	2	6	1	1	5	0	1	0	0	0	0	0	0	0	0	0	0	0	0	0	0	0	0	0	0	0	0	0	0	0	0	0	0	0	0	0	0
55	4	6	1	3	5	0	1	0	0	0	0	0	0	0	0	0	0	0	0	0	0	0	0	0	0	0	0	0	0	0	0	0	0	0	0	0	0	0	0	0	0	0	0	0	0	0	0	0	0
56	4	3	4	1	11	3	1	11	2	1	6	1	2	5	0	1	0	0	0	0	0	0	0	0	0	0	0	0	0	0	0	0	0	0	0	0	0	0	0	0	0	0	0	0	0	0	0	0	0
57	4	4	4	1	11	3.5	4	3	3	1	6	3	1	5	1	1	6	0.5	3	5	0	1	0	0	0	0	0	0	0	0	0	0	0	0	0	0	0	0	0	0	0	0	0	0	0	0	0	0	0
58	32	3	32 to 24	4	1	24 to 16	4	1	16 to 8	10	8	8	4	6	7	1	11	6	2	6	5	2	11	3	2	6	2	1	5	1	1	0	0	0	0	0	0	0	0	0	0	0	0	0	0	0	0	0	0
59	2	3	2	1	11	1	2	6	0	2	0	0	0	0	0	0	0	0	0	0	0	0	0	0	0	0	0	0	0	0	0	0	0	0	0	0	0	0	0	0	0	0	0	0	0	0	0	0	0
60	10	3	9	1	11	8	2	3	7	1	3	6	1	11	5	2	3	4	1	3	3	1	11	2	2	3	2	1	6	1	3	5	1	1	6	0	1	5	0	1	0	0	0	0	0	0	0	0	0
61	2	6	2	2	5	2	1	6	1	2	4	1	1	5	0	2	6	0	2	0	0	0	0	0	0	0	0	0	0	0	0	0	0	0	0	0	0	0	0	0	0	0	0	0	0	0	0	0	0
62	7	6	7	1	6	5	1	5	4	1	5	3	3	5	0	2	0	0	0	0	0	0	0	0	0	0	0	0	0	0	0	0	0	0	0	0	0	0	0	0	0	0	0	0	0	0	0	0	0
63	8	1	8	1	8	7 to 4	3	3	3	1	11	2	1	3	2	1	5	1	5	0	0	0	0	0	0	0	0	0	0	0	0	0	0	0	0	0	0	0	0	0	0	0	0	0	0	0	0	0	0
64	12	1	12	1	4	10 to 2	7	11	2	2	4	2	1	5	1	1	6	1	2	5	1	1	5	0	1	0	0	0	0	0	0	0	0	0	0	0	0	0	0	0	0	0	0	0	0	0	0	0	0
65	3	1	3	2	1	2	1	6	2	3	6	1	4	5	0	1	0	0	0	0	0	0	0	0	0	0	0	0	0	0	0	0	0	0	0	0	0	0	0	0	0	0	0	0	0	0	0	0	0
66	5	5	3	1	5	2	1	6	2	2	6	1	NA	6	0	1	5	0	1	0	0	0	0	0	0	0	0	0	0	0	0	0	0	0	0	0	0	0	0	0	0	0	0	0	0	0	0	0	0
67	24	3	24	1	11	22	2	3	20 to 10	6	1	8 to 4	4	5	4	1	6	4 to 0	6	5	0	2	0	0	0	0	0	0	0	0	0	0	0	0	0	0	0	0	0	0	0	0	0	0	0	0	0	0	0
68	6	8	6	1	8	3	1	11	3	2	11	2	1	8	2	1	6	1	2	6	0	1	0	0	0	0	0	0	0	0	0	0	0	0	0	0	0	0	0	0	0	0	0	0	0	0	0	0	0
69	13	1	13 to 12	2	5	11	3	3	10 to 5	6	11	5	2	3	4	1	6	4	2	11	3	2	3	2	1	5	2 to 0	3	0	0	0	0	0	0	0	0	0	0	0	0	0	0	0	0	0	0	0	0	0
70	7	1	7 to 4	10	3	4	1	11	3	4	3	2	1	5	2	2	5	1	1	5	0	1	0	0	0	0	0	0	0	0	0	0	0	0	0	0	0	0	0	0	0	0	0	0	0	0	0	0	0
71	3	6	3	2	9	2	5	11	2	1	9	1	1	5	1	2	5	0	1	0	0	0	0	0	0	0	0	0	0	0	0	0	0	0	0	0	0	0	0	0	0	0	0	0	0	0	0	0	0
72	13	6	13 to 4	5	3	2	1	5	2	1	5	1	1	5	0	2	0	0	0	0	0	0	0	0	0	0	0	0	0	0	0	0	0	0	0	0	0	0	0	0	0	0	0	0	0	0	0	0	0
73	4	8	4	1	3	3	2	11	2	1	3	1	1	3	0.5	2	11	0	3	5	0	1	0	0	0	0	0	0	0	0	0	0	0	0	0	0	0	0	0	0	0	0	0	0	0	0	0	0	0
74	5	3	5	2	11	5	2	6	2	1	3	0	2	6	0	1	11	0	2	5	0	1	0	0	0	0	0	0	0	0	0	0	0	0	0	0	0	0	0	0	0	0	0	0	0	0	0	0	0
75	8	1	8	1	3	4	2	3	2.5	2	11	2.5	2	6	1	2	5	0	2	0	0	0	0	0	0	0	0	0	0	0	0	0	0	0	0	0	0	0	0	0	0	0	0	0	0	0	0	0	0
76	14	3	14	1	6	13	3	6	12	3	6	2	1	6	1	6	5	0	1	0	0	0	0	0	0	0	0	0	0	0	0	0	0	0	0	0	0	0	0	0	0	0	0	0	0	0	0	0	0
77	3	1	3	1	5	3	1	5	1	2	3	1	1	11	1	1	5	1	1	5	0	1	0	0	0	0	0	0	0	0	0	0	0	0	0	0	0	0	0	0	0	0	0	0	0	0	0	0	0
78	6	8	5	1	8	4	1	3	3	1	3	2	1	11	2	2	3	2	1	11	1	6	3	0	1	6	0	4	0	0	0	0	0	0	0	0	0	0	0	0	0	0	0	0	0	0	0	0	0
79	6	1	5	1	1	4	1	3	4	1	11	3	3	3	3	2	6	3	1	6	2	1	11	2	2	6	2	2	6	1	4	6	0	1	0	0	0	0	0	0	0	0	0	0	0	0	0	0	0
80	19	5	4	3	6	3	3	6	0	1	0	0	0	0	0	0	0	0	0	0	0	0	0	0	0	0	0	0	0	0	0	0	0	0	0	0	0	0	0	0	0	0	0	0	0	0	0	0	0
81	1	3	1	1	11	1	2	3	1	1	6	0	3	0	0	0	0	0	0	0	0	0	0	0	0	0	0	0	0	0	0	0	0	0	0	0	0	0	0	0	0	0	0	0	0	0	0	0	0
82	10	1	10 to 2	5	11	0	2	6	0	1	0	0	0	0	0	0	0	0	0	0	0	0	0	0	0	0	0	0	0	0	0	0	0	0	0	0	0	0	0	0	0	0	0	0	0	0	0	0	0
83	46	3	46	1	11	46	2	1	46	1	11	45	2	3	45	1	1	44 to 38	3	1	8 to 3	3	6	2	3	6	0	1	0	0	0	0	0	0	0	0	0	0	0	0	0	0	0	0	0	0	0	0	0
84	9	1	9	1	3	2	1	11	2	3	6	2	1	6	1	2	6	1	1	6	0	3	0	0	0	0	0	0	0	0	0	0	0	0	0	0	0	0	0	0	0	0	0	0	0	0	0	0	0
85	2	3	2	1	3	2	1	11	1	2	6	0	3	0	0	0	0	0	0	0	0	0	0	0	0	0	0	0	0	0	0	0	0	0	0	0	0	0	0	0	0	0	0	0	0	0	0	0	0
86	44	6	44	1	11	44	1	11	43	1	6	43	2	11	42	2	6	40	1	6	39	1	6	38	1	6	35	1	6	24	1	6	2	3	6	1	1	6	0	1	0	0	0	0	0	0	0	0	0
87	18	1	18 to 15	4	6	3	3	5	2	2	5	1	2	5	0	1	0	0	0	0	0	0	0	0	0	0	0	0	0	0	0	0	0	0	0	0	0	0	0	0	0	0	0	0	0	0	0	0	0
88	24	9	24	3	3	3	1	6	1	4	5	0	2	0	0	0	0	0	0	0	0	0	0	0	0	0	0	0	0	0	0	0	0	0	0	0	0	0	0	0	0	0	0	0	0	0	0	0	0
89	1	6	0	3	0	0	0	0	0	0	0	0	0	0	0	0	0	0	0	0	0	0	0	0	0	0	0	0	0	0	0	0	0	0	0	0	0	0	0	0	0	0	0	0	0	0	0	0	0
90	2	11	2	1	3	2	1	11	1	1	11	1	1	5	1	1	5	1	1	5	0	1	0	0	0	0	0	0	0	0	0	0	0	0	0	0	0	0	0	0	0	0	0	0	0	0	0	0	0
91	3	1	3	1	5	2	1	6	2	2	6	1	2	5	1	1	5	0	1	0	0	0	0	0	0	0	0	0	0	0	0	0	0	0	0	0	0	0	0	0	0	0	0	0	0	0	0	0	0
92	4	5	3	1	6	2	3	6	1	1	5	1	2	5	0	1	0	0	0	0	0	0	0	0	0	0	0	0	0	0	0	0	0	0	0	0	0	0	0	0	0	0	0	0	0	0	0	0	0
93	1.5	3	1.5	2	11	1	1	3	1	2	5	0	2	0	0	0	0	0	0	0	0	0	0	0	0	0	0	0	0	0	0	0	0	0	0	0	0	0	0	0	0	0	0	0	0	0	0	0	0
94	3	1	3	1	5	2	2	6	2	3	6	1	1	5	1	1	5	0	1	5	0	1	0	0	0	0	0	0	0	0	0	0	0	0	0	0	0	0	0	0	0	0	0	0	0	0	0	0	0
95	2	3	2	1	3	1	1	11	1	1	11	1	1	6	1	1	9	1	1	9	0	1	5	0	1	11	0	1	5	0	2	11	0	1	0	0	0	0	0	0	0	0	0	0	0	0	0	0	0
96	3	1	3	1	1	2	1	9	1	1	6	0	3	5	0	1	0	0	0	0	0	0	0	0	0	0	0	0	0	0	0	0	0	0	0	0	0	0	0	0	0	0	0	0	0	0	0	0	0
97	10	3	10	1	3	9	2	6	8	1	11	8	3	3	1	1	11	1	2	3	1	1	5	1	1	5	0	1	0	0	0	0	0	0	0	0	0	0	0	0	0	0	0	0	0	0	0	0	0
98	1	5	1	1	11	1	1	5	0	3	0	0	0	0	0	0	0	0	0	0	0	0	0	0	0	0	0	0	0	0	0	0	0	0	0	0	0	0	0	0	0	0	0	0	0	0	0	0	0
99	3	3	3	1	3	2	1	11	2	1	6	2	1	11	2	1	6	1	1	3	1	1	6	1	1	5	0	1	3	0	1	6	0	1	0	0	0	0	0	0	0	0	0	0	0	0	0	0	0
100	1	3	1	2	11	1	1	5	0	1	0	0	0	0	0	0	0	0	0	0	0	0	0	0	0	0	0	0	0	0	0	0	0	0	0	0	0	0	0	0	0	0	0	0	0	0	0	0	0
101	3	6	3	4	6	2	2	6	1	2	6	0	1	5	0	1	0	0	0	0	0	0	0	0	0	0	0	0	0	0	0	0	0	0	0	0	0	0	0	0	0	0	0	0	0	0	0	0	0
102	3	5	3	1	5	2	3	6	1	1	6	0	1	5	0	1	0	0	0	0	0	0	0	0	0	0	0	0	0	0	0	0	0	0	0	0	0	0	0	0	0	0	0	0	0	0	0	0	0
103	1.5	5	0	1	0	0	0	0	0	0	0	0	0	0	0	0	0	0	0	0	0	0	0	0	0	0	0	0	0	0	0	0	0	0	0	0	0	0	0	0	0	0	0	0	0	0	0	0	0
104	6	5	6	1	6	5	1	6	4	2	6	3.5	1	6	3	1	6	0.5	1	6	0	1	0	0	0	0	0	0	0	0	0	0	0	0	0	0	0	0	0	0	0	0	0	0	0	0	0	0	0
105	4	3	4	4	3	3	2	6	3	1	6	2	4	6	1	1	6	0	1	0	0	0	0	0	0	0	0	0	0	0	0	0	0	0	0	0	0	0	0	0	0	0	0	0	0	0	0	0	0
106	12	3	4	1	1	4	1	3	3	1	1	3	1	3	1	2	11	1	1	1	1	1	6	0	1	9	0	1	1	0	1	0	0	0	0	0	0	0	0	0	0	0	0	0	0	0	0	0	0
107	3	1	3	2	3	1	2	3	0	1	6	0	3	0	0	0	0	0	0	0	0	0	0	0	0	0	0	0	0	0	0	0	0	0	0	0	0	0	0	0	0	0	0	0	0	0	0	0	0
108	2	3	2	1	3	1	2	11	1	1	1	1	1	6	0	3	0	0	0	0	0	0	0	0	0	0	0	0	0	0	0	0	0	0	0	0	0	0	0	0	0	0	0	0	0	0	0	0	0
109	12	5	11	1	1	3	1	5	0	2	0	0	0	0	0	0	0	0	0	0	0	0	0	0	0	0	0	0	0	0	0	0	0	0	0	0	0	0	0	0	0	0	0	0	0	0	0	0	0
110	3	3	3	1	11	3	2	3	2	1	6	2	2	5	1	1	5	0	1	0	0	0	0	0	0	0	0	0	0	0	0	0	0	0	0	0	0	0	0	0	0	0	0	0	0	0	0	0	0
111	1	5	0	2	0	0	0	0	0	0	0	0	0	0	0	0	0	0	0	0	0	0	0	0	0	0	0	0	0	0	0	0	0	0	0	0	0	0	0	0	0	0	0	0	0	0	0	0	0
112	8	3	4	1	3	3	1	3	2	1	11	2	1	3	1	1	6	1	1	5	0	2	6	0	1	0	0	0	0	0	0	0	0	0	0	0	0	0	0	0	0	0	0	0	0	0	0	0	0
113	4	5	4	3	11	3	2	5	3	2	5	2	1	6	1	1	5	1	1	11	0	1	0	0	0	0	0	0	0	0	0	0	0	0	0	0	0	0	0	0	0	0	0	0	0	0	0	0	0
114	12	3	12	1	3	8	1	3	1	1	11	1	1	6	1	2	11	0	1	0	0	0	0	0	0	0	0	0	0	0	0	0	0	0	0	0	0	0	0	0	0	0	0	0	0	0	0	0	0
115	4	3	4	1	1	4	1	11	2	2	5	1	4	5	0	1	0	0	0	0	0	0	0	0	0	0	0	0	0	0	0	0	0	0	0	0	0	0	0	0	0	0	0	0	0	0	0	0	0
116	12	1	12 to 3	10	5	2	1	11	2	2	5	1	3	5	0	1	0	0	0	0	0	0	0	0	0	0	0	0	0	0	0	0	0	0	0	0	0	0	0	0	0	0	0	0	0	0	0	0	0
117	4	6	4	1	6	3	1	6	2	1	5	1	1	6	1	1	6	0	1	5	0	1	0	0	0	0	0	0	0	0	0	0	0	0	0	0	0	0	0	0	0	0	0	0	0	0	0	0	0
118	2	6	2	2	11	2	1	6	2	2	6	1	1	5	0	3	10	0	1	0	0	0	0	0	0	0	0	0	0	0	0	0	0	0	0	0	0	0	0	0	0	0	0	0	0	0	0	0	0
119	10	3	10	1	11	10	2	3	9	1	6	9	1	5	2	1	5	1	4	5	0	1	0	0	0	0	0	0	0	0	0	0	0	0	0	0	0	0	0	0	0	0	0	0	0	0	0	0	0
120	28	3	22	2	11	22	1	1	22	1	1	20	1	9	19	3	1	15	1	1	11	1	6	4	2	11	4	1	6	1	2	5	1	1	5	0	1	0	0	0	0	0	0	0	0	0	0	0	0
121	3	1	3	4	3	2	1	11	2	1	5	1	2	11	1	1	5	1	1	5	0	1	0	0	0	0	0	0	0	0	0	0	0	0	0	0	0	0	0	0	0	0	0	0	0	0	0	0	0
122	4	3	4	1	1	3	2	1	2	1	5	1	3	5	0	1	0	0	0	0	0	0	0	0	0	0	0	0	0	0	0	0	0	0	0	0	0	0	0	0	0	0	0	0	0	0	0	0	0
123	4	1	4	1	5	3	2	5	0	2	0	0	0	0	0	0	0	0	0	0	0	0	0	0	0	0	0	0	0	0	0	0	0	0	0	0	0	0	0	0	0	0	0	0	0	0	0	0	0
124	14	3	14	1	11	14	2	3	14	1	1	14	1	5	2	2	5	1	2	5	0	1	0	0	0	0	0	0	0	0	0	0	0	0	0	0	0	0	0	0	0	0	0	0	0	0	0	0	0
125	4	6	3	2	11	3	1	6	3	1	6	2	1	11	2	2	6	2	1	3	2	1	11	1	2	5	1	1	5	0	1	0	0	0	0	0	0	0	0	0	0	0	0	0	0	0	0	0	0
126	3	3	3	1	3	2	1	6	2	2	6	1	1	5	1	1	5	0	1	0	0	0	0	0	0	0	0	0	0	0	0	0	0	0	0	0	0	0	0	0	0	0	0	0	0	0	0	0	0
127	2	6	2	2	11	2	2	6	1	3	5	0	1	0	0	0	0	0	0	0	0	0	0	0	0	0	0	0	0	0	0	0	0	0	0	0	0	0	0	0	0	0	0	0	0	0	0	0	0
128	3	6	3	1	3	3	2	11	2	2	3	2	1	5	2	1	5	1	3	5	0	1	0	0	0	0	0	0	0	0	0	0	0	0	0	0	0	0	0	0	0	0	0	0	0	0	0	0	0
129	3	5	3	3	5	2	1	5	2	2	5	1	1	5	0	1	0	0	0	0	0	0	0	0	0	0	0	0	0	0	0	0	0	0	0	0	0	0	0	0	0	0	0	0	0	0	0	0	0
130	5	5	4	1	6	4	1	5	4	1	5	1	1	5	0	1	0	0	0	0	0	0	0	0	0	0	0	0	0	0	0	0	0	0	0	0	0	0	0	0	0	0	0	0	0	0	0	0	0
131	11	9	11	2	11	11	1	9	6	3	3	6	1	3	5	1	6	2	1	5	0	2	0	0	0	0	0	0	0	0	0	0	0	0	0	0	0	0	0	0	0	0	0	0	0	0	0	0	0
132	20	6	5	1	1	5	1	6	3	3	6	2	1	5	1	2	5	0	1	0	0	0	0	0	0	0	0	0	0	0	0	0	0	0	0	0	0	0	0	0	0	0	0	0	0	0	0	0	0
133	14	1	14 to 2	12	6	2	3	6	1	2	5	0	1	0	0	0	0	0	0	0	0	0	0	0	0	0	0	0	0	0	0	0	0	0	0	0	0	0	0	0	0	0	0	0	0	0	0	0	0
134	2	3	2	1	5	1	1	5	0	1	0	0	0	0	0	0	0	0	0	0	0	0	0	0	0	0	0	0	0	0	0	0	0	0	0	0	0	0	0	0	0	0	0	0	0	0	0	0	0
135	6	3	6	1	3	5	1	11	4	3	3	4	2	11	3	3	3	3	1	9	2	2	3	2	1	6	1	1	5	0	1	0	0	0	0	0	0	0	0	0	0	0	0	0	0	0	0	0	0
136	5	3	5	1	3	4	1	6	2	4	6	1	1	5	1	1	5	0	1	0	0	0	0	0	0	0	0	0	0	0	0	0	0	0	0	0	0	0	0	0	0	0	0	0	0	0	0	0	0
137	8	1	8 to 4	4	3	3	1	11	2	2	3	2	1	6	2	2	6	1	1	11	1	3	6	1	1	5	1	1	5	0	1	0	0	0	0	0	0	0	0	0	0	0	0	0	0	0	0	0	0
138	16	4	15	1	3	4	1	11	3	2	3	2	1	5	2	1	5	1	1	5	0	1	0	0	0	0	0	0	0	0	0	0	0	0	0	0	0	0	0	0	0	0	0	0	0	0	0	0	0
139	2.5	6	0	1	0	0	0	0	0	0	0	0	0	0	0	0	0	0	0	0	0	0	0	0	0	0	0	0	0	0	0	0	0	0	0	0	0	0	0	0	0	0	0	0	0	0	0	0	0
140	6	1	2	1	6	1	1	6	1	1	6	0	1	0	0	0	0	0	0	0	0	0	0	0	0	0	0	0	0	0	0	0	0	0	0	0	0	0	0	0	0	0	0	0	0	0	0	0	0
141	6	1	6	1	3	1	1	11	1	1	11	1	1	6	1	1	6	0.5	1	6	0	1	0	0	0	0	0	0	0	0	0	0	0	0	0	0	0	0	0	0	0	0	0	0	0	0	0	0	0
142	8	8	8	1	1	6	3	3	5	2	3	4	1	9	3	1	11	3	2	6	3	2	6	2	2	6	1	2	6	0	1	0	0	0	0	0	0	0	0	0	0	0	0	0	0	0	0	0	0
143	4	6	0.5	2	6	0	1	0	0	0	0	0	0	0	0	0	0	0	0	0	0	0	0	0	0	0	0	0	0	0	0	0	0	0	0	0	0	0	0	0	0	0	0	0	0	0	0	0	0
144	1	1	1	1	6	1	1	11	1	2	6	0.5	1	6	0	1	0	0	0	0	0	0	0	0	0	0	0	0	0	0	0	0	0	0	0	0	0	0	0	0	0	0	0	0	0	0	0	0	0
145	1	6	1	1	0	0	0	0	0	0	0	0	0	0	0	0	0	0	0	0	0	0	0	0	0	0	0	0	0	0	0	0	0	0	0	0	0	0	0	0	0	0	0	0	0	0	0	0	0
146	12	1	11	1	6	7	1	6	3	1	6	2.5	1	6	2.3	1	6	2	1	6	1.5	1	6	0	1	11	0	2	0	0	0	0	0	0	0	0	0	0	0	0	0	0	0	0	0	0	0	0	0
147	4	12	2	1	11	2	1	11	1.5	1	3	1.5	1	3	1	1	6	1	2	6	0	1	3	0	1	0	0	0	0	0	0	0	0	0	0	0	0	0	0	0	0	0	0	0	0	0	0	0	0
148	10	3	5.5	1	11	5.5	1	11	4	1	11	3	1	9	3	1	9	2	1	6	1	1	6	0.5	1	0	0	0	0	0	0	0	0	0	0	0	0	0	0	0	0	0	0	0	0	0	0	0	0
149	2	1	2	1	9	0	1	0	0	0	0	0	0	0	0	0	0	0	0	0	0	0	0	0	0	0	0	0	0	0	0	0	0	0	0	0	0	0	0	0	0	0	0	0	0	0	0	0	0
150	0.5	9	0	1	9	0	1	0	0	0	0	0	0	0	0	0	0	0	0	0	0	0	0	0	0	0	0	0	0	0	0	0	0	0	0	0	0	0	0	0	0	0	0	0	0	0	0	0	0
151	12	5	3.5	1	3	3	1	11	2	2	9	1	1	9	0.5	3	6	0	2	0	0	0	0	0	0	0	0	0	0	0	0	0	0	0	0	0	0	0	0	0	0	0	0	0	0	0	0	0	0
152	8	6	1	1	6	1	1	6	1	1	6	0	1	0	0	0	0	0	0	0	0	0	0	0	0	0	0	0	0	0	0	0	0	0	0	0	0	0	0	0	0	0	0	0	0	0	0	0	0
153	3	3	2	1	11	1.5	2	11	1.5	1	11	1	1	6	0	1	0	0	0	0	0	0	0	0	0	0	0	0	0	0	0	0	0	0	0	0	0	0	0	0	0	0	0	0	0	0	0	0	0
154	8	3	8	1	11	8	1	3	6	1	11	5	2	9	4	1	9	2	1	6	1	1	6	0	1	11	0	1	0	0	0	0	0	0	0	0	0	0	0	0	0	0	0	0	0	0	0	0	0
155	4	1	4	4	3	1	1	11	1	2	3	1	1	6	0	3	0	0	0	0	0	0	0	0	0	0	0	0	0	0	0	0	0	0	0	0	0	0	0	0	0	0	0	0	0	0	0	0	0
156	7	3	5	1	11	5	2	3	2	1	1	2	1	6	0	3	0	0	0	0	0	0	0	0	0	0	0	0	0	0	0	0	0	0	0	0	0	0	0	0	0	0	0	0	0	0	0	0	0
157	4.5	6	1	1	6	0	1	0	0	0	0	0	0	0	0	0	0	0	0	0	0	0	0	0	0	0	0	0	0	0	0	0	0	0	0	0	0	0	0	0	0	0	0	0	0	0	0	0	0
158	2	4	2	2	6	1	3	6	0	1	0	0	0	0	0	0	0	0	0	0	0	0	0	0	0	0	0	0	0	0	0	0	0	0	0	0	0	0	0	0	0	0	0	0	0	0	0	0	0
159	9.5	6	3	2	6	2	1	6	1	1	6	0	1	0	0	0	0	0	0	0	0	0	0	0	0	0	0	0	0	0	0	0	0	0	0	0	0	0	0	0	0	0	0	0	0	0	0	0	0
160	3	1	3	1	6	2	1	6	1	3	6	1	1	6	0.5	1	6	0	1	0	0	0	0	0	0	0	0	0	0	0	0	0	0	0	0	0	0	0	0	0	0	0	0	0	0	0	0	0	0
161	8	8	8	1	9	5	1	11	5	1	9	5	1	3	4.5	1	6	1.5	1	6	1.5	1	6	0.5	1	5	0	1	0	0	0	0	0	0	0	0	0	0	0	0	0	0	0	0	0	0	0	0	0
162	4	3	2	1	1	2	1	11	1.5	2	3	1	1	5	0	1	0	0	0	0	0	0	0	0	0	0	0	0	0	0	0	0	0	0	0	0	0	0	0	0	0	0	0	0	0	0	0	0	0
163	5	1	3	1	6	2	1	1	2	1	6	1.5	1	11	1	2	5	0	1	0	0	0	0	0	0	0	0	0	0	0	0	0	0	0	0	0	0	0	0	0	0	0	0	0	0	0	0	0	0
164	8	1	7	1	1	6.5	1	1	5.5	1	3	3.5	1	11	2.5	1	11	1.5	1	3	1	1	5	0	1	0	0	0	0	0	0	0	0	0	0	0	0	0	0	0	0	0	0	0	0	0	0	0	0
165	2	5	2	1	6	1.5	1	6	0.5	1	5	0	1	0	0	0	0	0	0	0	0	0	0	0	0	0	0	0	0	0	0	0	0	0	0	0	0	0	0	0	0	0	0	0	0	0	0	0	0
166	10	6	6	1	6	5	1	11	4	2	6	3	2	6	2	1	6	1	1	5	0	1	6	0	1	0	0	0	0	0	0	0	0	0	0	0	0	0	0	0	0	0	0	0	0	0	0	0	0
167	2	1	1.5	1	5	1	1	6	0.5	1	5	0	1	0	0	0	0	0	0	0	0	0	0	0	0	0	0	0	0	0	0	0	0	0	0	0	0	0	0	0	0	0	0	0	0	0	0	0	0
168	6	1	3	1	1	2	1	11	1.5	3	11	1	3	6	1	1	6	0.5	2	6	0	1	5	0	1	0	0	0	0	0	0	0	0	0	0	0	0	0	0	0	0	0	0	0	0	0	0	0	0
169	5	3	2	1	11	1.5	4	3	1	1	5	0.5	1	5	0.5	2	5	0	1	0	0	0	0	0	0	0	0	0	0	0	0	0	0	0	0	0	0	0	0	0	0	0	0	0	0	0	0	0	0
170	8	1	8	1	1	7	1	16	1	1	5	1	1	1	4	2	1	3	1	1	2	1	1	1	1	1	0.5	1	3	0.5	1	11	0.5	2	3	0.5	1	5	0	1	5	0	1	0	0	0	0	0	0
171	8	6	5	1	1	5	1	3	3	1	9	3	2	9	1	1	3	0.5	1	6	0.5	1	5	0.5	1	5	0	1	0	0	0	0	0	0	0	0	0	0	0	0	0	0	0	0	0	0	0	0	0
172	6	6	6	1	11	6	1	11	5	1	6	4	1	6	3	1	6	2	1	6	1	1	5	0	1	0	0	0	0	0	0	0	0	0	0	0	0	0	0	0	0	0	0	0	0	0	0	0	0
173	11	6	11	1	9	10	2	1	9.5	1	1	8.5	1	1	7.5	1	9	6.5	1	9	5.5	1	6	4	1	6	0	3	5	0	1	0	0	0	0	0	0	0	0	0	0	0	0	0	0	0	0	0	0
174	4	1	3	1	1	2.5	1	5	0	1	0	0	0	0	0	0	0	0	0	0	0	0	0	0	0	0	0	0	0	0	0	0	0	0	0	0	0	0	0	0	0	0	0	0	0	0	0	0	0
175	4	1	3	1	5	2	1	5	1.5	1	5	1	1	5	0	1	0	0	0	0	0	0	0	0	0	0	0	0	0	0	0	0	0	0	0	0	0	0	0	0	0	0	0	0	0	0	0	0	0
176	2	5	0	1	0	0	0	0	0	0	0	0	0	0	0	0	0	0	0	0	0	0	0	0	0	0	0	0	0	0	0	0	0	0	0	0	0	0	0	0	0	0	0	0	0	0	0	0	0
177	2	9	2	1	9	1.5	2	9	0.5	1	5	0	1	0	0	0	0	0	0	0	0	0	0	0	0	0	0	0	0	0	0	0	0	0	0	0	0	0	0	0	0	0	0	0	0	0	0	0	0
178	4	8	4	1	8	4	1	8	3	1	3	2	1	11	1.5	1	11	1	1	3	0.5	1	5	0.5	1	5	0	1	0	0	0	0	0	0	0	0	0	0	0	0	0	0	0	0	0	0	0	0	0
179	8	6	7	2	11	6.5	1	11	5.5	1	5	0	2	0	0	0	0	0	0	0	0	0	0	0	0	0	0	0	0	0	0	0	0	0	0	0	0	0	0	0	0	0	0	0	0	0	0	0	0
180	4	5	4	1	9	4	1	9	2.5	1	6	2.5	1	11	1	2	9	1	1	5	0	1	0	0	0	0	0	0	0	0	0	0	0	0	0	0	0	0	0	0	0	0	0	0	0	0	0	0	0
181	4	6	3	1	1	3	1	6	1.5	1	6	0.5	1	5	0	1	0	0	0	0	0	0	0	0	0	0	0	0	0	0	0	0	0	0	0	0	0	0	0	0	0	0	0	0	0	0	0	0	0
182	10	9	7	1	9	6	1	1	6	1	1	4	1	9	1.5	1	9	1	1	5	0.5	1	5	0	1	0	0	0	0	0	0	0	0	0	0	0	0	0	0	0	0	0	0	0	0	0	0	0	0
183	8	1	8	1	5	6	1	5	4	1	5	4	1	6	4	1	6	3.5	1	6	2	1	6	1.5	1	11	1.5	1	11	1	1	6	0.5	1	5	0	1	0	0	0	0	0	0	0	0	0	0	0	0
184	5.5	1	5.5	1	1	5	1	3	3	1	11	3	1	11	2.5	1	3	2.5	1	9	1.5	1	5	0	1	0	0	0	0	0	0	0	0	0	0	0	0	0	0	0	0	0	0	0	0	0	0	0	0
185	3	1	3	1	6	2	1	11	2	2	6	2	1	3	1.5	1	11	1.5	3	3	1.5	1	11	0.5	2	3	0.5	1	6	0.5	1	5	0	1	0	0	0	0	0	0	0	0	0	0	0	0	0	0	0
186	4	5	3.5	1	5	3	1	6	2.5	1	6	2	2	1	2	1	3	1.5	1	11	1.5	1	11	1	1	0	0	0	0	0	0	0	0	0	0	0	0	0	0	0	0	0	0	0	0	0	0	0	0
187	9	4	8	1	5	1.5	1	5	1	1	5	0.5	1	5	0.5	1	5	0	1	0	0	0	0	0	0	0	0	0	0	0	0	0	0	0	0	0	0	0	0	0	0	0	0	0	0	0	0	0	0
188	8	5	6	1	5	2	1	5	1	1	5	0.5	1	5	0	1	0	0	0	0	0	0	0	0	0	0	0	0	0	0	0	0	0	0	0	0	0	0	0	0	0	0	0	0	0	0	0	0	0
189	4	6	3	1	6	2	1	5	0	1	0	0	0	0	0	0	0	0	0	0	0	0	0	0	0	0	0	0	0	0	0	0	0	0	0	0	0	0	0	0	0	0	0	0	0	0	0	0	0
190	26	1	26	1	5	25.5	1	6	25	1	6	22	1	6	22	1	6	22	1	6	8	1	7	2	1	5	1.5	1	5	1	1	6	0.5	1	5	0	1	0	0	0	0	0	0	0	0	0	0	0	0
191	1	1	0.5	1	5	0.5	1	5	0	1	0	0	0	0	0	0	0	0	0	0	0	0	0	0	0	0	0	0	0	0	0	0	0	0	0	0	0	0	0	0	0	0	0	0	0	0	0	0	0
192	3	9	2	1	9	2	1	11	1	1	9	1	1	5	0	1	0	0	0	0	0	0	0	0	0	0	0	0	0	0	0	0	0	0	0	0	0	0	0	0	0	0	0	0	0	0	0	0	0
193	17	9	4	1	9	3	1	9	2	1	5	0	1	0	0	0	0	0	0	0	0	0	0	0	0	0	0	0	0	0	0	0	0	0	0	0	0	0	0	0	0	0	0	0	0	0	0	0	0
194	8	5	7.5	1	5	5	1	6	4.5	1	6	4.5	1	6	4	1	6	2	1	5	1	1	0	0	0	0	0	0	0	0	0	0	0	0	0	0	0	0	0	0	0	0	0	0	0	0	0	0	0
195	8	1	5	1	5	3	1	5	1	1	0	0	0	0	0	0	0	0	0	0	0	0	0	0	0	0	0	0	0	0	0	0	0	0	0	0	0	0	0	0	0	0	0	0	0	0	0	0	0
196	2	5	1.5	1	5	0.5	1	5	0.5	1	5	0	1	0	0	0	0	0	0	0	0	0	0	0	0	0	0	0	0	0	0	0	0	0	0	0	0	0	0	0	0	0	0	0	0	0	0	0	0
197	15	5	15	1	5	11	1	5	10.5	1	6	2.5	1	11	2	1	6	1	1	5	0	1	0	0	0	0	0	0	0	0	0	0	0	0	0	0	0	0	0	0	0	0	0	0	0	0	0	0	0
198	6	6	6	1	6	5.5	1	9	4	1	6	4	1	6	0.5	2	5	0	1	0	0	0	0	0	0	0	0	0	0	0	0	0	0	0	0	0	0	0	0	0	0	0	0	0	0	0	0	0	0
199	4	5	3	1	6	2	2	5	0.5	1	5	0	1	0	0	0	0	0	0	0	0	0	0	0	0	0	0	0	0	0	0	0	0	0	0	0	0	0	0	0	0	0	0	0	0	0	0	0	0
200	4	3	4	1	9	4	1	9	4	1	9	3.5	1	3	3.5	1	3	1.5	1	9	1	1	9	1	1	9	0	1	0	0	0	0	0	0	0	0	0	0	0	0	0	0	0	0	0	0	0	0	0
201	3	5	1	1	5	1	1	5	0	1	0	0	0	0	0	0	0	0	0	0	0	0	0	0	0	0	0	0	0	0	0	0	0	0	0	0	0	0	0	0	0	0	0	0	0	0	0	0	0
202	16	3	14.5	1	3	7.5	1	5	6	1	5	5.5	1	3	1.5	1	5	0	1	0	0	0	0	0	0	0	0	0	0	0	0	0	0	0	0	0	0	0	0	0	0	0	0	0	0	0	0	0	0
203	4	3	2	1	5	1.5	1	12	1.5	1	5	1.5	1	5	1	1	5	1	1	5	0.5	1	5	0	1	0	0	0	0	0	0	0	0	0	0	0	0	0	0	0	0	0	0	0	0	0	0	0	0
204	5	1	4	1	1	3	1	3	3	1	11	3	2	3	3	1	3	2	1	6	0.5	1	6	0	2	0	0	0	0	0	0	0	0	0	0	0	0	0	0	0	0	0	0	0	0	0	0	0	0
205	4	11	1.5	2	0	0	0	0	0	0	0	0	0	0	0	0	0	0	0	0	0	0	0	0	0	0	0	0	0	0	0	0	0	0	0	0	0	0	0	0	0	0	0	0	0	0	0	0	0
206	0.5	9	0.5	2	6	0	1	6	0	1	0	0	0	0	0	0	0	0	0	0	0	0	0	0	0	0	0	0	0	0	0	0	0	0	0	0	0	0	0	0	0	0	0	0	0	0	0	0	0
207	3.5	6	3.5	1	6	1.5	1	6	1.5	1	6	0.5	1	6	0	1	0	0	0	0	0	0	0	0	0	0	0	0	0	0	0	0	0	0	0	0	0	0	0	0	0	0	0	0	0	0	0	0	0
208	20	6	19.5	1	6	12	1	6	4	1	6	1	3	6	0.5	2	6	0	1	0	0	0	0	0	0	0	0	0	0	0	0	0	0	0	0	0	0	0	0	0	0	0	0	0	0	0	0	0	0
209	8	3	3	1	11	3	2	11	2.5	1	6	2.5	1	11	2.5	1	3	2	1	6	0	1	0	0	0	0	0	0	0	0	0	0	0	0	0	0	0	0	0	0	0	0	0	0	0	0	0	0	0
210	3	6	3	1	6	3	1	6	3	1	6	2.5	1	6	1.5	1	5	0	1	0	0	0	0	0	0	0	0	0	0	0	0	0	0	0	0	0	0	0	0	0	0	0	0	0	0	0	0	0	0
211	10	6	2	1	1	2	1	6	2	1	6	1	1	6	0	1	0	0	0	0	0	0	0	0	0	0	0	0	0	0	0	0	0	0	0	0	0	0	0	0	0	0	0	0	0	0	0	0	0
212	6	5	4	1	1	4	1	6	2	1	6	1	1	6	0.5	1	6	0	1	0	0	0	0	0	0	0	0	0	0	0	0	0	0	0	0	0	0	0	0	0	0	0	0	0	0	0	0	0	0
213	1.5	9	1	1	9	1	1	9	0.5	1	6	0.5	1	6	0	1	0	0	0	0	0	0	0	0	0	0	0	0	0	0	0	0	0	0	0	0	0	0	0	0	0	0	0	0	0	0	0	0	0
214	8	6	1	1	6	0	1	0	0	0	0	0	0	0	0	0	0	0	0	0	0	0	0	0	0	0	0	0	0	0	0	0	0	0	0	0	0	0	0	0	0	0	0	0	0	0	0	0	0
215	8	6	1	1	6	0.5	1	6	0	1	0	0	0	0	0	0	0	0	0	0	0	0	0	0	0	0	0	0	0	0	0	0	0	0	0	0	0	0	0	0	0	0	0	0	0	0	0	0	0
216	4	3	2	1	11	2	1	11	2	1	3	2	1	6	1.5	1	11	1.5	1	11	1	1	6	0	1	0	0	0	0	0	0	0	0	0	0	0	0	0	0	0	0	0	0	0	0	0	0	0	0
217	6	3	2	1	11	2	1	11	1.5	1	3	1.5	1	6	1	1	6	1	1	6	0.5	1	6	0	1	0	0	0	0	0	0	0	0	0	0	0	0	0	0	0	0	0	0	0	0	0	0	0	0
218	10	1	6	1	1	5.5	1	1	5	1	1	4	1	1	3	1	6	1.5	2	11	0.5	2	6	0.5	1	11	0.5	2	6	0	1	0	0	0	0	0	0	0	0	0	0	0	0	0	0	0	0	0	0
219	16	1	8	1	1	5	1	11	3	1	11	3	1	6	0	1	0	0	0	0	0	0	0	0	0	0	0	0	0	0	0	0	0	0	0	0	0	0	0	0	0	0	0	0	0	0	0	0	0
220	9	3	8	1	3	6	1	3	1.5	1	11	1.5	1	11	1	1	6	0.5	1	6	0	1	6	0	1	0	0	0	0	0	0	0	0	0	0	0	0	0	0	0	0	0	0	0	0	0	0	0	0
221	6	1	5.5	1	1	5	1	1	4.5	1	1	4	1	1	3.5	1	1	3	1	1	2	1	6	1	1	6	1	1	11	1	1	6	1	1	11	1	1	6	0.5	1	6	0	1	0	0	0	0	0	0
222	3	3	2	1	11	2	2	11	2	1	3	2	1	3	1	1	11	1	1	11	1	1	6	0	1	0	0	0	0	0	0	0	0	0	0	0	0	0	0	0	0	0	0	0	0	0	0	0	0
223	8	1	4	1	9	3	1	3	2	1	11	2	1	11	2	1	3	2	1	9	1	1	3	1	1	6	0	1	0	0	0	0	0	0	0	0	0	0	0	0	0	0	0	0	0	0	0	0	0
224	18	1	10.5	1	1	10	1	1	9	1	7	8	1	7	7	1	7	5	1	3	4.5	1	11	4.5	1	11	4.5	1	3	4.5	1	3	2.5	1	6	2	1	6	1	1	6	1	1	6	0	1	0	0	0
225	8	1	7	1	1	6.5	1	1	6	1	1	5.5	1	1	5	1	1	4.5	1	1	4	1	7	3	1	6	2	1	1	0.5	1	6	0.5	1	6	0.5	1	6	0	1	0	0	0	0	0	0	0	0	0
226	8	6	6	3	9	5	1	1	5	1	6	5	2	6	4	4	9	1	3	6	2	0	0	0	0	0	0	0	0	0	0	0	0	0	0	0	0	0	0	0	0	0	0	0	0	0	0	0	0
227	4	7	3	1	6	1	1	1	1	1	6	1	1	6	0	1	0	0	0	0	0	0	0	0	0	0	0	0	0	0	0	0	0	0	0	0	0	0	0	0	0	0	0	0	0	0	0	0	0
228	8	1	3	1	3	1	1	6	1	2	3	1	1	6	1	1	6	0.5	2	6	0	1	0	0	0	0	0	0	0	0	0	0	0	0	0	0	0	0	0	0	0	0	0	0	0	0	0	0	0
229	18	6	10	1	6	8.5	1	6	8.5	1	6	8.5	1	6	8	1	1	8	1	3	4	1	3	3.5	1	9	3.5	1	6	3.5	1	6	2	1	0	0	0	0	0	0	0	0	0	0	0	0	0	0	0
230	8	1	6	1	6	4	1	6	3	3	6	2	2	6	0	1	0	0	0	0	0	0	0	0	0	0	0	0	0	0	0	0	0	0	0	0	0	0	0	0	0	0	0	0	0	0	0	0	0
231	5.5	6	5.5	1	1	4	1	6	2	1	6	2	1	6	1	1	6	0	1	0	0	0	0	0	0	0	0	0	0	0	0	0	0	0	0	0	0	0	0	0	0	0	0	0	0	0	0	0	0
232	26	9	26	1	9	23	1	11	18	1	9	18	1	6	2	1	6	2	1	6	1.5	1	6	1	1	6	1	1	6	0.5	1	6	0	1	0	0	0	0	0	0	0	0	0	0	0	0	0	0	0
233	8	9	2	1	9	1	1	7	1	1	3	0	3	11	0	3	0	0	0	0	0	0	0	0	0	0	0	0	0	0	0	0	0	0	0	0	0	0	0	0	0	0	0	0	0	0	0	0	0
234	6	6	5	1	6	1.5	1	5	0.5	1	5	0	1	0	0	0	0	0	0	0	0	0	0	0	0	0	0	0	0	0	0	0	0	0	0	0	0	0	0	0	0	0	0	0	0	0	0	0	0
235	4	9	1.5	1	6	1.5	2	6	1	1	6	1	1	6	0.5	1	5	0	1	0	0	0	0	0	0	0	0	0	0	0	0	0	0	0	0	0	0	0	0	0	0	0	0	0	0	0	0	0	0
236	3	5	3	1	1	3	1	6	2	1	11	2	1	11	1.5	1	6	1	1	11	1	2	5	0	1	0	0	0	0	0	0	0	0	0	0	0	0	0	0	0	0	0	0	0	0	0	0	0	0
237	4	6	2.5	2	6	2	1	6	0.5	2	6	0	1	0	0	0	0	0	0	0	0	0	0	0	0	0	0	0	0	0	0	0	0	0	0	0	0	0	0	0	0	0	0	0	0	0	0	0	0
238	2	6	1.5	1	11	1	1	6	0.5	1	6	0	1	11	0	1	6	0	1	0	0	0	0	0	0	0	0	0	0	0	0	0	0	0	0	0	0	0	0	0	0	0	0	0	0	0	0	0	0
239	7.5	6	1	1	6	1	1	6	0.5	1	6	0.5	1	6	0	1	0	0	0	0	0	0	0	0	0	0	0	0	0	0	0	0	0	0	0	0	0	0	0	0	0	0	0	0	0	0	0	0	0
240	12.5	1	12	1	6	10	1	1	10	1	6	10	1	6	1	1	6	0.5	1	6	0.5	1	6	0	1	0	0	0	0	0	0	0	0	0	0	0	0	0	0	0	0	0	0	0	0	0	0	0	0
241	4	6	1	1	6	1	1	11	0.5	1	6	0.5	1	6	0.5	1	6	0	1	6	0	1	0	0	0	0	0	0	0	0	0	0	0	0	0	0	0	0	0	0	0	0	0	0	0	0	0	0	0
242	5	6	1	1	6	1	1	6	1	1	6	1	1	6	0.5	1	6	0.5	1	6	0	1	0	0	0	0	0	0	0	0	0	0	0	0	0	0	0	0	0	0	0	0	0	0	0	0	0	0	0
243	5	4	5	1	1	5	1	6	1	1	6	0.5	1	5	0	1	0	0	0	0	0	0	0	0	0	0	0	0	0	0	0	0	0	0	0	0	0	0	0	0	0	0	0	0	0	0	0	0	0
244	11.5	5	9.5	1	1	9.5	1	9	8.5	1	9	6.5	1	9	2.5	1	11	2.5	1	11	2.5	1	6	1	1	6	1	1	6	0.5	1	11	0.5	1	11	0.5	1	6	0.5	1	6	0	1	0	0	0	0	0	0
245	5.5	5	3.5	1	9	3	2	10	2	1	5	0	1	10	0	1	0	0	0	0	0	0	0	0	0	0	0	0	0	0	0	0	0	0	0	0	0	0	0	0	0	0	0	0	0	0	0	0	0
246	4	9	2	3	11	2	2	9	1.5	1	5	1	1	1	1	1	5	1	2	5	0.5	2	3	0.5	1	11	0.5	4	3	0.5	1	5	0	1	1	0	1	0	0	0	0	0	0	0	0	0	0	0	0
247	10	6	7	2	6	6	1	3	6	1	1	5	1	1	4	1	1	3	1	5	2	2	5	1	2	5	0	2	0	0	0	0	0	0	0	0	0	0	0	0	0	0	0	0	0	0	0	0	0
248	7	5	1	1	5	0.5	1	5	0.5	1	5	0.5	1	5	0	1	0	0	0	0	0	0	0	0	0	0	0	0	0	0	0	0	0	0	0	0	0	0	0	0	0	0	0	0	0	0	0	0	0
249	7.5	5	6	1	1	6	1	3	5.5	1	1	5.5	1	3	1.5	1	6	1.5	1	6	1	1	3	1	1	3	0.5	1	6	0.5	1	11	0.5	4	6	0	3	5	0	1	0	0	0	0	0	0	0	0	0
250	6	6	2	1	1	2	1	6	1	1	9	1	1	6	1	1	9	1	1	6	1	1	6	0	1	6	0	1	5	0	1	0	0	0	0	0	0	0	0	0	0	0	0	0	0	0	0	0	0
251	4	3	1.5	1	1	1.5	1	3	1	1	11	1	1	11	1	1	3	1	1	6	1	1	6	0.5	1	9	0.5	1	9	0.5	1	9	0	1	5	0	1	0	0	0	0	0	0	0	0	0	0	0	0
252	4	9	2	1	5	2	1	5	1.5	1	5	1.5	1	5	1.5	1	6	0.5	1	5	0	1	0	0	0	0	0	0	0	0	0	0	0	0	0	0	0	0	0	0	0	0	0	0	0	0	0	0	0
253	3	5	1.5	1	5	1.5	1	11	1.5	1	11	0.5	1	5	0.5	1	5	0.5	1	5	0	1	0	0	0	0	0	0	0	0	0	0	0	0	0	0	0	0	0	0	0	0	0	0	0	0	0	0	0
254	2	3	1.5	1	9	0.5	1	5	0	1	0	0	0	0	0	0	0	0	0	0	0	0	0	0	0	0	0	0	0	0	0	0	0	0	0	0	0	0	0	0	0	0	0	0	0	0	0	0	0
255	7.5	5	4	1	3	3	1	1	3	1	10	3	2	10	2.5	3	3	1.5	1	1	1.5	1	3	1.5	1	11	1	2	3	0.5	2	11	0.5	1	3	0	2	5	0	3	1	0	3	11	0	2	0	0	0
256	4	7	3	1	5	0.5	1	11	0.5	1	5	0	1	0	0	0	0	0	0	0	0	0	0	0	0	0	0	0	0	0	0	0	0	0	0	0	0	0	0	0	0	0	0	0	0	0	0	0	0
257	0.5	5	0.5	1	1	0.5	1	9	0.5	1	9	0	1	5	0	1	5	0	1	5	0	1	0	0	0	0	0	0	0	0	0	0	0	0	0	0	0	0	0	0	0	0	0	0	0	0	0	0	0
258	3	1	2	1	5	1.5	1	9	1	1	9	1	1	5	1	1	5	0.5	1	5	0.5	1	5	0	1	0	0	0	0	0	0	0	0	0	0	0	0	0	0	0	0	0	0	0	0	0	0	0	0
259	14	3	6	1	1	4	1	12	2.5	1	6	0.5	1	10	0.5	1	6	0.5	2	5	0	1	0	0	0	0	0	0	0	0	0	0	0	0	0	0	0	0	0	0	0	0	0	0	0	0	0	0	0
260	11	3	10	1	3	5	1	3	3	1	1	3	1	11	3	1	3	3	1	11	2.5	1	11	2	1	3	2	1	5	1.5	2	5	0	1	11	0	2	0	0	0	0	0	0	0	0	0	0	0	0
261	2.5	5	1.5	1	5	1.5	1	5	1	1	5	1	1	5	1	1	6	0.5	1	0	0	0	0	0	0	0	0	0	0	0	0	0	0	0	0	0	0	0	0	0	0	0	0	0	0	0	0	0	0
262	8	11	4	1	3	0.5	1	11	0.5	2	3	0	1	5	0	1	0	0	0	0	0	0	0	0	0	0	0	0	0	0	0	0	0	0	0	0	0	0	0	0	0	0	0	0	0	0	0	0	0
263	7	9	6	1	3	6	1	3	5	1	11	5	1	3	4	1	1	4	2	3	3	2	11	3	2	3	2	1	3	2	1	1	1	1	5	1	3	0	0	0	0	0	0	0	0	0	0	0	0
264	16.5	9	2.5	1	11	2.5	1	9	2	3	9	1.5	1	6	1	2	6	0.5	1	5	0	1	0	0	0	0	0	0	0	0	0	0	0	0	0	0	0	0	0	0	0	0	0	0	0	0	0	0	0
265	4	3	4	1	3	3	1	9	3	1	0	0	0	0	0	0	0	0	0	0	0	0	0	0	0	0	0	0	0	0	0	0	0	0	0	0	0	0	0	0	0	0	0	0	0	0	0	0	0
266	4	1	2.5	1	6	1.5	2	6	1	1	5	0	1	0	0	0	0	0	0	0	0	0	0	0	0	0	0	0	0	0	0	0	0	0	0	0	0	0	0	0	0	0	0	0	0	0	0	0	0
267	22	1	21	1	3	16	1	6	2	2	6	0	1	0	0	0	0	0	0	0	0	0	0	0	0	0	0	0	0	0	0	0	0	0	0	0	0	0	0	0	0	0	0	0	0	0	0	0	0
268	29	6	16	2	6	12	1	6	1	3	6	0	1	0	0	0	0	0	0	0	0	0	0	0	0	0	0	0	0	0	0	0	0	0	0	0	0	0	0	0	0	0	0	0	0	0	0	0	0
269	4	1	3.5	1	3	2.5	1	11	2.5	1	11	2	1	3	2	1	11	1.5	2	3	1	1	11	0.5	2	3	0.5	1	0	0	0	0	0	0	0	0	0	0	0	0	0	0	0	0	0	0	0	0	0
270	4	1	4	1	1	3	1	5	1	2	5	0	1	0	0	0	0	0	0	0	0	0	0	0	0	0	0	0	0	0	0	0	0	0	0	0	0	0	0	0	0	0	0	0	0	0	0	0	0
271	9	9	8	1	6	3	1	3	3	1	3	2	2	5	0	1	0	0	0	0	0	0	0	0	0	0	0	0	0	0	0	0	0	0	0	0	0	0	0	0	0	0	0	0	0	0	0	0	0
272	9	3	7	1	3	3	1	11	3	1	11	3	1	3	2	1	9	1	1	5	1	1	5	0	1	0	0	0	0	0	0	0	0	0	0	0	0	0	0	0	0	0	0	0	0	0	0	0	0
273	2	9	1.5	2	11	1.5	1	6	1.5	1	6	0	1	0	0	0	0	0	0	0	0	0	0	0	0	0	0	0	0	0	0	0	0	0	0	0	0	0	0	0	0	0	0	0	0	0	0	0	0
274	2	3	2	1	3	2	1	3	1.5	1	6	1	1	0	0	0	0	0	0	0	0	0	0	0	0	0	0	0	0	0	0	0	0	0	0	0	0	0	0	0	0	0	0	0	0	0	0	0	0
275	5	3	4	1	11	2.5	1	5	0	4	6	0	1	0	0	0	0	0	0	0	0	0	0	0	0	0	0	0	0	0	0	0	0	0	0	0	0	0	0	0	0	0	0	0	0	0	0	0	0
276	11	3	10	1	6	8	1	3	2	1	5	0	1	0	0	0	0	0	0	0	0	0	0	0	0	0	0	0	0	0	0	0	0	0	0	0	0	0	0	0	0	0	0	0	0	0	0	0	0
277	2	1	2	1	3	2	1	5	1	1	5	1	1	5	0.5	1	0	0	0	0	0	0	0	0	0	0	0	0	0	0	0	0	0	0	0	0	0	0	0	0	0	0	0	0	0	0	0	0	0
278	9	12	8	1	6	1	4	6	0	1	5	0	1	0	0	0	0	0	0	0	0	0	0	0	0	0	0	0	0	0	0	0	0	0	0	0	0	0	0	0	0	0	0	0	0	0	0	0	0
279	19	9	16	2	6	14	2	5	0.5	1	5	0	1	0	0	0	0	0	0	0	0	0	0	0	0	0	0	0	0	0	0	0	0	0	0	0	0	0	0	0	0	0	0	0	0	0	0	0	0
280	6	3	2	1	11	2	2	3	2	1	6	2	1	6	2	1	6	1	1	0	0	0	0	0	0	0	0	0	0	0	0	0	0	0	0	0	0	0	0	0	0	0	0	0	0	0	0	0	0
281	20	8	18	1	11	16	3	11	13	2	6	9	2	11	9	2	6	8	1	11	7.5	1	11	6.5	1	6	5	3	6	4	2	6	2	1	3	1	3	6	1	2	6	0	2	5	0	1	0	0	0
282	7	5	6	1	5	4	1	3	2	1	11	1.5	2	3	1.5	1	3	1	1	6	0.5	1	6	0	4	5	0	1	0	0	0	0	0	0	0	0	0	0	0	0	0	0	0	0	0	0	0	0	0
283	9	3	2	1	6	2	2	6	1	2	6	0	3	0	0	0	0	0	0	0	0	0	0	0	0	0	0	0	0	0	0	0	0	0	0	0	0	0	0	0	0	0	0	0	0	0	0	0	0
284	2	3	2	1	1	2	1	11	2	3	6	1	2	6	0	1	5	0	1	0	0	0	0	0	0	0	0	0	0	0	0	0	0	0	0	0	0	0	0	0	0	0	0	0	0	0	0	0	0
285	11	3	10	1	3	6	1	11	4	2	3	3	1	11	2	2	6	1	4	5	0	1	0	0	0	0	0	0	0	0	0	0	0	0	0	0	0	0	0	0	0	0	0	0	0	0	0	0	0
286	0.5	5	0.5	1	5	0.5	1	5	0	1	0	0	0	0	0	0	0	0	0	0	0	0	0	0	0	0	0	0	0	0	0	0	0	0	0	0	0	0	0	0	0	0	0	0	0	0	0	0	0
287	2	3	1.5	2	6	1.5	1	11	1	3	3	0.5	1	6	0	1	5	0	1	0	0	0	0	0	0	0	0	0	0	0	0	0	0	0	0	0	0	0	0	0	0	0	0	0	0	0	0	0	0
288	14	9	12	1	9	11	1	1	9	1	1	8	1	2	5	1	2	4	1	6	3	2	6	2.5	1	6	1.5	1	6	1	1	5	0.5	1	0	0	0	0	0	0	0	0	0	0	0	0	0	0	0
289	3	5	2	1	5	0	1	0	0	0	0	0	0	0	0	0	0	0	0	0	0	0	0	0	0	0	0	0	0	0	0	0	0	0	0	0	0	0	0	0	0	0	0	0	0	0	0	0	0
290	6	9	5	1	9	4	1	11	3.5	1	9	3.5	1	6	2.5	2	6	1.5	1	5	0	1	0	0	0	0	0	0	0	0	0	0	0	0	0	0	0	0	0	0	0	0	0	0	0	0	0	0	0
291	9	6	1	4	5	0	1	0	0	0	0	0	0	0	0	0	0	0	0	0	0	0	0	0	0	0	0	0	0	0	0	0	0	0	0	0	0	0	0	0	0	0	0	0	0	0	0	0	0
292	12	1	9	1	1	7	1	3	4	1	11	4	2	3	4	1	11	2	1	6	2	2	6	1.5	2	6	1	1	6	0	1	0	0	0	0	0	0	0	0	0	0	0	0	0	0	0	0	0	0
293	0	0	0	0	0	0	0	0	0	0	0	0	0	0	0	0	0	0	0	0	0	0	0	0	0	0	0	0	0	0	0	0	0	0	0	0	0	0	0	0	0	0	0	0	0	0	0	0	0
294	9	1	9	1	1	8	1	1	7	1	1	6	1	1	5	1	3	3	1	1	3	1	3	2	1	11	2	1	3	2	1	1	2	1	3	1	1	6	1	1	6	1	1	6	1	1	6	1	1
295	7	3	5	2	1	5	1	3	4	1	5	1	1	6	1	1	5	0	1	0	0	0	0	0	0	0	0	0	0	0	0	0	0	0	0	0	0	0	0	0	0	0	0	0	0	0	0	0	0
296	19	3	7	1	6	3	3	5	1	1	0	0	0	0	0	0	0	0	0	0	0	0	0	0	0	0	0	0	0	0	0	0	0	0	0	0	0	0	0	0	0	0	0	0	0	0	0	0	0
297	8	5	0	1	0	0	0	0	0	0	0	0	0	0	0	0	0	0	0	0	0	0	0	0	0	0	0	0	0	0	0	0	0	0	0	0	0	0	0	0	0	0	0	0	0	0	0	0	0
298	8	3	7	6	3	6	2	3	1	2	11	1	2	1	1	1	5	0	5	6	0	1	0	0	0	0	0	0	0	0	0	0	0	0	0	0	0	0	0	0	0	0	0	0	0	0	0	0	0
299	4	5	1	2	5	0	1	0	0	0	0	0	0	0	0	0	0	0	0	0	0	0	0	0	0	0	0	0	0	0	0	0	0	0	0	0	0	0	0	0	0	0	0	0	0	0	0	0	0
300	13	3	11	1	1	11	1	3	9.5	1	1	9.5	1	6	1	2	5	0	1	0	0	0	0	0	0	0	0	0	0	0	0	0	0	0	0	0	0	0	0	0	0	0	0	0	0	0	0	0	0
301	15	3	13	2	3	11	1	3	2	1	11	2	1	3	2	4	11	2	2	6	1	3	5	0	1	0	0	0	0	0	0	0	0	0	0	0	0	0	0	0	0	0	0	0	0	0	0	0	0
302	12	1	11.5	1	9	10	1	9	9.5	1	9	9	1	9	1	1	6	1	2	6	0.5	1	6	0	1	5	0	1	0	0	0	0	0	0	0	0	0	0	0	0	0	0	0	0	0	0	0	0	0
303	2	9	2	4	6	1	3	5	0	1	6	0	2	0	0	0	0	0	0	0	0	0	0	0	0	0	0	0	0	0	0	0	0	0	0	0	0	0	0	0	0	0	0	0	0	0	0	0	0
304	81.5	6	80	1	6	78 to 2	8	9	78 to 2	6	6	1	4	6	0	1	5	0	1	0	0	0	0	0	0	0	0	0	0	0	0	0	0	0	0	0	0	0	0	0	0	0	0	0	0	0	0	0	0
305	22	3	21	1	3	16	1	3	12	1	3	3	1	11	1	2	3	1	1	5	0	1	0	0	0	0	0	0	0	0	0	0	0	0	0	0	0	0	0	0	0	0	0	0	0	0	0	0	0
306	6	0	0	0	0	0	0	0	0	0	0	0	0	0	0	0	0	0	0	0	0	0	0	0	0	0	0	0	0	0	0	0	0	0	0	0	0	0	0	0	0	0	0	0	0	0	0	0	0
307	2	3	2	1	3	2	1	6	0.5	1	6	0	1	0	0	0	0	0	0	0	0	0	0	0	0	0	0	0	0	0	0	0	0	0	0	0	0	0	0	0	0	0	0	0	0	0	0	0	0
308	1	6	0.5	2	6	0.3	2	6	0	1	0	0	0	0	0	0	0	0	0	0	0	0	0	0	0	0	0	0	0	0	0	0	0	0	0	0	0	0	0	0	0	0	0	0	0	0	0	0	0
309	4	11	4	4	1	1	1	5	0	2	0	0	0	0	0	0	0	0	0	0	0	0	0	0	0	0	0	0	0	0	0	0	0	0	0	0	0	0	0	0	0	0	0	0	0	0	0	0	0
310	10	3	8.5	1	11	8.5	2	3	1	2	11	1	3	1	1	1	3	0	1	5	0	1	0	0	0	0	0	0	0	0	0	0	0	0	0	0	0	0	0	0	0	0	0	0	0	0	0	0	0
311	18	6	1	2	6	0.5	1	6	0	1	0	0	0	0	0	0	0	0	0	0	0	0	0	0	0	0	0	0	0	0	0	0	0	0	0	0	0	0	0	0	0	0	0	0	0	0	0	0	0
312	21	1	15	1	9	13 to 4	6	6	3	2	6	2	5	6	1	1	6	0	1	0	0	0	0	0	0	0	0	0	0	0	0	0	0	0	0	0	0	0	0	0	0	0	0	0	0	0	0	0	0
313	19	9	16	1	9	15.5	2	9	15	1	9	11	1	9	2	1	11	1.5	1	9	1	1	9	0.5	1	5	0.5	2	5	0	2	5	0	1	0	0	0	0	0	0	0	0	0	0	0	0	0	0	0
314	4.5	6	3	2	11	3	1	9	2.5	2	9	2	1	9	1	1	6	0	1	0	0	0	0	0	0	0	0	0	0	0	0	0	0	0	0	0	0	0	0	0	0	0	0	0	0	0	0	0	0
315	1	3	0.5	1	6	0.5	1	6	0	1	0	0	0	0	0	0	0	0	0	0	0	0	0	0	0	0	0	0	0	0	0	0	0	0	0	0	0	0	0	0	0	0	0	0	0	0	0	0	0
316	3	3	2.5	1	6	2	2	6	0	1	0	0	0	0	0	0	0	0	0	0	0	0	0	0	0	0	0	0	0	0	0	0	0	0	0	0	0	0	0	0	0	0	0	0	0	0	0	0	0
317	4	6	1	3	6	0	2	0	0	0	0	0	0	0	0	0	0	0	0	0	0	0	0	0	0	0	0	0	0	0	0	0	0	0	0	0	0	0	0	0	0	0	0	0	0	0	0	0	0
318	3	3	2.5	1	3	1.5	1	11	1	2	3	1	1	3	0.5	3	6	0	2	0	0	0	0	0	0	0	0	0	0	0	0	0	0	0	0	0	0	0	0	0	0	0	0	0	0	0	0	0	0
319	9	1	9	1	1	8	1	1	7	1	1	6	1	1	5.5	1	3	5	1	3	4	1	11	4	2	11	3	1	3	3	1	6	2	1	6	0.5	1	6	0	2	0	0	0	0	0	0	0	0	0
320	1	6	0.5	1	6	0	1	6	0	1	0	0	0	0	0	0	0	0	0	0	0	0	0	0	0	0	0	0	0	0	0	0	0	0	0	0	0	0	0	0	0	0	0	0	0	0	0	0	0
321	9	3	5 to 2	8	6	0	2	0	0	0	0	0	0	0	0	0	0	0	0	0	0	0	0	0	0	0	0	0	0	0	0	0	0	0	0	0	0	0	0	0	0	0	0	0	0	0	0	0	0
322	6	3	3.5	1	5	3	1	6	3	1	6	1	1	6	0	1	0	0	0	0	0	0	0	0	0	0	0	0	0	0	0	0	0	0	0	0	0	0	0	0	0	0	0	0	0	0	0	0	0
323	4	1	4	1	3	4	2	6	3	3	6	2	2	0	0	0	0	0	0	0	0	0	0	0	0	0	0	0	0	0	0	0	0	0	0	0	0	0	0	0	0	0	0	0	0	0	0	0	0
324	3	3	2	1	3	1	3	6	0.5	2	6	0	2	0	0	0	0	0	0	0	0	0	0	0	0	0	0	0	0	0	0	0	0	0	0	0	0	0	0	0	0	0	0	0	0	0	0	0	0
325	4	1	3	2	3	2	2	6	1.5	2	6	0	3	0	0	0	0	0	0	0	0	0	0	0	0	0	0	0	0	0	0	0	0	0	0	0	0	0	0	0	0	0	0	0	0	0	0	0	0
326	5	6	1	4	6	0	2	0	0	0	0	0	0	0	0	0	0	0	0	0	0	0	0	0	0	0	0	0	0	0	0	0	0	0	0	0	0	0	0	0	0	0	0	0	0	0	0	0	0
327	2.5	6	1.5	2	6	0.5	1	6	0	1	0	0	0	0	0	0	0	0	0	0	0	0	0	0	0	0	0	0	0	0	0	0	0	0	0	0	0	0	0	0	0	0	0	0	0	0	0	0	0
328	6	5	5	1	5	4	1	6	4	1	3	1	1	0	0	0	0	0	0	0	0	0	0	0	0	0	0	0	0	0	0	0	0	0	0	0	0	0	0	0	0	0	0	0	0	0	0	0	0
329	6.5	6	6.5 to 2.5	4	6	1.5	2	6	1	2	6	0.5	1	6	0	1	0	0	0	0	0	0	0	0	0	0	0	0	0	0	0	0	0	0	0	0	0	0	0	0	0	0	0	0	0	0	0	0	0
330	8	9	4	1	6	1	1	6	0	1	0	0	0	0	0	0	0	0	0	0	0	0	0	0	0	0	0	0	0	0	0	0	0	0	0	0	0	0	0	0	0	0	0	0	0	0	0	0	0
331	3	9	2	2	6	2	2	6	1	2	6	0	1	0	0	0	0	0	0	0	0	0	0	0	0	0	0	0	0	0	0	0	0	0	0	0	0	0	0	0	0	0	0	0	0	0	0	0	0
332	8	6	1	3	6	0	2	0	0	0	0	0	0	0	0	0	0	0	0	0	0	0	0	0	0	0	0	0	0	0	0	0	0	0	0	0	0	0	0	0	0	0	0	0	0	0	0	0	0
333	4	9	3	1	6	3	1	6	1	2	6	0	2	0	0	0	0	0	0	0	0	0	0	0	0	0	0	0	0	0	0	0	0	0	0	0	0	0	0	0	0	0	0	0	0	0	0	0	0
334	12.5	9	4.5	1	6	2.5	1	1	2.5	1	0	0	0	0	0	0	0	0	0	0	0	0	0	0	0	0	0	0	0	0	0	0	0	0	0	0	0	0	0	0	0	0	0	0	0	0	0	0	0
335	3.5	5	0.5	1	5	0	1	0	0	0	0	0	0	0	0	0	0	0	0	0	0	0	0	0	0	0	0	0	0	0	0	0	0	0	0	0	0	0	0	0	0	0	0	0	0	0	0	0	0
336	10.5	3	9.5	1	1	9.5	1	9	7.5	2	11	7.5	2	9	7	2	11	5	2	9	5	1	6	2	4	6	1	1	5	0	1	0	0	0	0	0	0	0	0	0	0	0	0	0	0	0	0	0	0
337	5	3	3	1	1	3	1	9	2.5	4	9	1.5	4	9	0.5	2	5	0	2	0	0	0	0	0	0	0	0	0	0	0	0	0	0	0	0	0	0	0	0	0	0	0	0	0	0	0	0	0	0
338	23	9	22 to 6	4	5	2	2	5	0	3	0	0	0	0	0	0	0	0	0	0	0	0	0	0	0	0	0	0	0	0	0	0	0	0	0	0	0	0	0	0	0	0	0	0	0	0	0	0	0
339	2	0	0	0	0	0	0	0	0	0	0	0	0	0	0	0	0	0	0	0	0	0	0	0	0	0	0	0	0	0	0	0	0	0	0	0	0	0	0	0	0	0	0	0	0	0	0	0	0
340	20	8	19 to 7	2	6	7	1	10	7	1	11	5	2	11	2	2	9	2	1	10	2	2	9	1	1	6	0	3	0	0	0	0	0	0	0	0	0	0	0	0	0	0	0	0	0	0	0	0	0
341	16	3	15 to 7	3	8	6	1	6	2	1	6	1	2	6	0	3	0	0	0	0	0	0	0	0	0	0	0	0	0	0	0	0	0	0	0	0	0	0	0	0	0	0	0	0	0	0	0	0	0
342	40	6	36	1	6	35	1	6	20	4	9	19	2	11	19	1	6	1	3	6	0	1	0	0	0	0	0	0	0	0	0	0	0	0	0	0	0	0	0	0	0	0	0	0	0	0	0	0	0
343	18	9	16 to 1	21	5	0	2	0	0	0	0	0	0	0	0	0	0	0	0	0	0	0	0	0	0	0	0	0	0	0	0	0	0	0	0	0	0	0	0	0	0	0	0	0	0	0	0	0	0
344	2	9	1.5	1	1	1.5	1	9	1.5	2	6	1	1	3	0	1	6	0	1	0	0	0	0	0	0	0	0	0	0	0	0	0	0	0	0	0	0	0	0	0	0	0	0	0	0	0	0	0	0
345	5	3	4	1	9	1.5	2	6	1	5	5	0	1	0	0	0	0	0	0	0	0	0	0	0	0	0	0	0	0	0	0	0	0	0	0	0	0	0	0	0	0	0	0	0	0	0	0	0	0
346	2	9	2	5	5	0	1	0	0	0	0	0	0	0	0	0	0	0	0	0	0	0	0	0	0	0	0	0	0	0	0	0	0	0	0	0	0	0	0	0	0	0	0	0	0	0	0	0	0
347	11	3	10	1	1	10	1	3	8.5	1	3	6.5	1	9	2.5	1	9	0.5	1	5	0.5	1	5	0.5	1	5	0	1	0	0	0	0	0	0	0	0	0	0	0	0	0	0	0	0	0	0	0	0	0
348	11	8	9	1	6	1	2	6	0	2	0	0	0	0	0	0	0	0	0	0	0	0	0	0	0	0	0	0	0	0	0	0	0	0	0	0	0	0	0	0	0	0	0	0	0	0	0	0	0
349	11	9	3	2	5	1	1	6	1	3	6	0	1	5	0	1	0	0	0	0	0	0	0	0	0	0	0	0	0	0	0	0	0	0	0	0	0	0	0	0	0	0	0	0	0	0	0	0	0
350	2	3	2	5	5	1	2	3	1	1	5	0	1	0	0	0	0	0	0	0	0	0	0	0	0	0	0	0	0	0	0	0	0	0	0	0	0	0	0	0	0	0	0	0	0	0	0	0	0
351	18	9	14	2	9	12	1	3	8	3	3	6	1	9	4	1	5	1	1	5	0	1	0	0	0	0	0	0	0	0	0	0	0	0	0	0	0	0	0	0	0	0	0	0	0	0	0	0	0
352	3	9	2	1	9	1	1	5	1	1	5	0	2	0	0	0	0	0	0	0	0	0	0	0	0	0	0	0	0	0	0	0	0	0	0	0	0	0	0	0	0	0	0	0	0	0	0	0	0
353	10	3	10 to 5	15	6	3	4	3	1	2	5	0	2	0	0	0	0	0	0	0	0	0	0	0	0	0	0	0	0	0	0	0	0	0	0	0	0	0	0	0	0	0	0	0	0	0	0	0	0
354	15	3	14 to 12	5	9	5	1	5	0	2	0	0	0	0	0	0	0	0	0	0	0	0	0	0	0	0	0	0	0	0	0	0	0	0	0	0	0	0	0	0	0	0	0	0	0	0	0	0	0
355	12	3	12 to 3	10	6	0.5	2	6	0	1	0	0	0	0	0	0	0	0	0	0	0	0	0	0	0	0	0	0	0	0	0	0	0	0	0	0	0	0	0	0	0	0	0	0	0	0	0	0	0
356	9	3	5	1	6	1	2	6	0	1	5	0	1	0	0	0	0	0	0	0	0	0	0	0	0	0	0	0	0	0	0	0	0	0	0	0	0	0	0	0	0	0	0	0	0	0	0	0	0
357	7.5	9	5.5	1	1	1.5	1	11	1	1	3	1	1	5	0.5	2	5	0	1	0	0	0	0	0	0	0	0	0	0	0	0	0	0	0	0	0	0	0	0	0	0	0	0	0	0	0	0	0	0
358	14	3	12 to 3	17	6	1	2	6	0	1	0	0	0	0	0	0	0	0	0	0	0	0	0	0	0	0	0	0	0	0	0	0	0	0	0	0	0	0	0	0	0	0	0	0	0	0	0	0	0
359	4.5	10	4 to 2	5	3	1	2	5	0.5	2	5	0	1	0	0	0	0	0	0	0	0	0	0	0	0	0	0	0	0	0	0	0	0	0	0	0	0	0	0	0	0	0	0	0	0	0	0	0	0
360	3	9	2.5	1	9	2	1	9	1	1	6	1	2	5	0	1	0	0	0	0	0	0	0	0	0	0	0	0	0	0	0	0	0	0	0	0	0	0	0	0	0	0	0	0	0	0	0	0	0
361	2	9	1	1	9	0.5	2	11	0.5	3	5	0	1	0	0	0	0	0	0	0	0	0	0	0	0	0	0	0	0	0	0	0	0	0	0	0	0	0	0	0	0	0	0	0	0	0	0	0	0
362	5	9	2	1	11	2	1	6	1	2	5	0	2	9	0	1	0	0	0	0	0	0	0	0	0	0	0	0	0	0	0	0	0	0	0	0	0	0	0	0	0	0	0	0	0	0	0	0	0
363	8	9	5.5	1	11	4.5	1	9	3.5	5	6	2.5	1	11	2.5	1	6	2	1	6	0	1	0	0	0	0	0	0	0	0	0	0	0	0	0	0	0	0	0	0	0	0	0	0	0	0	0	0	0
364	4	9	1.5	3	6	0	1	0	0	0	0	0	0	0	0	0	0	0	0	0	0	0	0	0	0	0	0	0	0	0	0	0	0	0	0	0	0	0	0	0	0	0	0	0	0	0	0	0	0
365	5.5	9	4.5	1	6	2.5	3	11	2	1	6	1	1	6	0	1	0	0	0	0	0	0	0	0	0	0	0	0	0	0	0	0	0	0	0	0	0	0	0	0	0	0	0	0	0	0	0	0	0
366	25.5	11	16.5	2	3	14.5 to 2.5	4	6	0.5	2	6	0	1	0	0	0	0	0	0	0	0	0	0	0	0	0	0	0	0	0	0	0	0	0	0	0	0	0	0	0	0	0	0	0	0	0	0	0	0
367	28	9	25 to 21	6	6	20	2	6	1	1	6	0	1	0	0	0	0	0	0	0	0	0	0	0	0	0	0	0	0	0	0	0	0	0	0	0	0	0	0	0	0	0	0	0	0	0	0	0	0
368	10	0	0	0	0	0	0	0	0	0	0	0	0	0	0	0	0	0	0	0	0	0	0	0	0	0	0	0	0	0	0	0	0	0	0	0	0	0	0	0	0	0	0	0	0	0	0	0	0
369	16	3	14 to 7	5	9	4 to 2	2	6	1	2	6	0	2	0	0	0	0	0	0	0	0	0	0	0	0	0	0	0	0	0	0	0	0	0	0	0	0	0	0	0	0	0	0	0	0	0	0	0	0
370	27	26 to 6	5	5	0	1	0	0	0	0	0	0	0	0	0	0	0	0	0	0	0	0	0	0	0	0	0	0	0	0	0	0	0	0	0	0	0	0	0	0	0	0	0	0	0	0	0	0	0
371	4	3	2.5	2	11	2	2	3	2	1	5	1.5	2	6	1	2	6	0	1	0	0	0	0	0	0	0	0	0	0	0	0	0	0	0	0	0	0	0	0	0	0	0	0	0	0	0	0	0	0
372	6.5	3	4.5 to 2.5	2	11	1.5	2	3	1	1	6	0	2	0	0	0	0	0	0	0	0	0	0	0	0	0	0	0	0	0	0	0	0	0	0	0	0	0	0	0	0	0	0	0	0	0	0	0	0
373	13.5	1	13	1	7	12	2	3	11 to 5	6	5	4	2	3	2.5	2	11	1	1	5	0	1	6	0	2	0	0	0	0	0	0	0	0	0	0	0	0	0	0	0	0	0	0	0	0	0	0	0	0
374	8	9	8 to 3	5	11	4	1	5	2	2	5	0	2	0	0	0	0	0	0	0	0	0	0	0	0	0	0	0	0	0	0	0	0	0	0	0	0	0	0	0	0	0	0	0	0	0	0	0	0
375	12	3	10 to 8	5	9	6	1	3	4.5 to 2.5	2	6	1.5	1	6	1	2	5	0	1	0	0	0	0	0	0	0	0	0	0	0	0	0	0	0	0	0	0	0	0	0	0	0	0	0	0	0	0	0	0
376	2	6	2	1	9	1	1	6	0.5	1	5	0	1	0	0	0	0	0	0	0	0	0	0	0	0	0	0	0	0	0	0	0	0	0	0	0	0	0	0	0	0	0	0	0	0	0	0	0	0
377	20	3	17 to 2	17	9	2 to 1	4	5	0	1	0	0	0	0	0	0	0	0	0	0	0	0	0	0	0	0	0	0	0	0	0	0	0	0	0	0	0	0	0	0	0	0	0	0	0	0	0	0	0
378	2	9	2	2	9	0	1	5	0	1	0	0	0	0	0	0	0	0	0	0	0	0	0	0	0	0	0	0	0	0	0	0	0	0	0	0	0	0	0	0	0	0	0	0	0	0	0	0	0
379	12	9	4	1	11	4	1	9	3.5	1	11	3.5	1	3	2	2	8	1	1	5	0	1	0	0	0	0	0	0	0	0	0	0	0	0	0	0	0	0	0	0	0	0	0	0	0	0	0	0	0
380	12	3	2.5	2	11	2	1	3	2	1	11	1	2	3	1	3	6	0	3	5	0	1	0	0	0	0	0	0	0	0	0	0	0	0	0	0	0	0	0	0	0	0	0	0	0	0	0	0	0
381	9	6	6	2	6	0	1	5	0	1	0	0	0	0	0	0	0	0	0	0	0	0	0	0	0	0	0	0	0	0	0	0	0	0	0	0	0	0	0	0	0	0	0	0	0	0	0	0	0
382	29	3	28	1	3	25	1	9	15	1	3	15	4	9	11	1	3	9 to 5	45	0	0	0	0	0	0	0	0	0	0	0	0	0	0	0	0	0	0	0	0	0	0	0	0	0	0	0	0	0	0
383	12	1	12 to 8	15	5	7	1	1	7	1	3	6 to 2	3	6	1	2	5	0	1	0	0	0	0	0	0	0	0	0	0	0	0	0	0	0	0	0	0	0	0	0	0	0	0	0	0	0	0	0	0
384	21	3	19 to 1.5	20	5	0	1	0	0	0	0	0	0	0	0	0	0	0	0	0	0	0	0	0	0	0	0	0	0	0	0	0	0	0	0	0	0	0	0	0	0	0	0	0	0	0	0	0	0
385	65	3	63 to 3	136	3	2	2	11	2	1	9	1	1	5	1	2	5	0	1	0	0	0	0	0	0	0	0	0	0	0	0	0	0	0	0	0	0	0	0	0	0	0	0	0	0	0	0	0	0
386	12	3	3	2	9	2	1	6	1	2	5	0	1	0	0	0	0	0	0	0	0	0	0	0	0	0	0	0	0	0	0	0	0	0	0	0	0	0	0	0	0	0	0	0	0	0	0	0	0
387	11	3	9 to 6	4	6	5	1	3	4	2	11	4	1	6	2	1	6	1	2	6	0	1	0	0	0	0	0	0	0	0	0	0	0	0	0	0	0	0	0	0	0	0	0	0	0	0	0	0	0
388	12	5	0	1	0	0	0	0	0	0	0	0	0	0	0	0	0	0	0	0	0	0	0	0	0	0	0	0	0	0	0	0	0	0	0	0	0	0	0	0	0	0	0	0	0	0	0	0	0
389	12	3	11 to 8	5	11	10	1	3	7 to 2	10	9	2	3	11	2	2	9	1	4	6	0	1	5	0	1	0	0	0	0	0	0	0	0	0	0	0	0	0	0	0	0	0	0	0	0	0	0	0	0
390	26.5	3	24.5 to 22.5	3	11	22	2	6	21	2	6	10	2	6	5.5	2	6	0	1	5	0	1	0	0	0	0	0	0	0	0	0	0	0	0	0	0	0	0	0	0	0	0	0	0	0	0	0	0	0
391	11.5	1	11.5 to 7.5	10	3	5.5 to 2.5	3	6	1	2	6	0.5	2	6	0	1	5	0	1	0	0	0	0	0	0	0	0	0	0	0	0	0	0	0	0	0	0	0	0	0	0	0	0	0	0	0	0	0	0
392	18.5	9	18.5 to 10.5	3	6	10.5	2	6	3.5	3	6	3	1	6	2.5	1	6	2	1	6	0	1	5	0	1	0	0	0	0	0	0	0	0	0	0	0	0	0	0	0	0	0	0	0	0	0	0	0	0
393	9	3	8	1	9	6	2	9	4	3	9	2	1	9	1	1	5	0	1	0	0	0	0	0	0	0	0	0	0	0	0	0	0	0	0	0	0	0	0	0	0	0	0	0	0	0	0	0	0
394	11	3	4	1	1	4	1	3	3.5	1	11	3	2	3	3	1	6	1.5	2	6	1	2	5	0	1	0	0	0	0	0	0	0	0	0	0	0	0	0	0	0	0	0	0	0	0	0	0	0	0
395	6	3	5 to 2	8	1	5 to 2	8	3	1.5	1	11	1	2	6	0.5	2	5	0	2	0	0	0	0	0	0	0	0	0	0	0	0	0	0	0	0	0	0	0	0	0	0	0	0	0	0	0	0	0	0
396	4.5	3	4	1	11	3	1	9	0.5	1	5	0	2	0	0	0	0	0	0	0	0	0	0	0	0	0	0	0	0	0	0	0	0	0	0	0	0	0	0	0	0	0	0	0	0	0	0	0	0
397	30.5	6	24.5	1	9	11.5	1	9	8.5	1	5	1.5	1	9	1.5	1	9	0.5	1	5	0.5	1	6	0.5	1	5	0	1	0	0	0	0	0	0	0	0	0	0	0	0	0	0	0	0	0	0	0	0	0
398	4.5	1	3.5	1	5	1.5	1	5	0	4	0	0	0	0	0	0	0	0	0	0	0	0	0	0	0	0	0	0	0	0	0	0	0	0	0	0	0	0	0	0	0	0	0	0	0	0	0	0	0
399	6	3	5 to 2	4	9	1.5	2	6	1	2	6	0	1	0	0	0	0	0	0	0	0	0	0	0	0	0	0	0	0	0	0	0	0	0	0	0	0	0	0	0	0	0	0	0	0	0	0	0	0
400	2	1	1.5	3	3	1	1	8	0.5	1	3	0	1	10	0	1	0	0	0	0	0	0	0	0	0	0	0	0	0	0	0	0	0	0	0	0	0	0	0	0	0	0	0	0	0	0	0	0	0
401	4	1	3.5 to 2	10	6	0.5	1	6	0	1	3	0	1	5	0	2	0	0	0	0	0	0	0	0	0	0	0	0	0	0	0	0	0	0	0	0	0	0	0	0	0	0	0	0	0	0	0	0	0
402	3	9	3	1	6	2.5	2	9	1.5	1	6	1	3	6	0	1	0	0	0	0	0	0	0	0	0	0	0	0	0	0	0	0	0	0	0	0	0	0	0	0	0	0	0	0	0	0	0	0	0
403	11.5	1	10 to 5	5	9	4	1	5	1	2	5	0	1	0	0	0	0	0	0	0	0	0	0	0	0	0	0	0	0	0	0	0	0	0	0	0	0	0	0	0	0	0	0	0	0	0	0	0	0
404	9.5	6	8.5	1	6	8.5	1	9	8	1	3	8	7	6	1	2	6	0	1	0	0	0	0	0	0	0	0	0	0	0	0	0	0	0	0	0	0	0	0	0	0	0	0	0	0	0	0	0	0
405	4	9	4	2	5	4	1	9	3.5	2	11	3.5	1	12	3	1	1	3	1	12	1	1	1	0	1	6	0	1	0	0	0	0	0	0	0	0	0	0	0	0	0	0	0	0	0	0	0	0	0
406	7.5	6	7.5	1	6	0	1	0	0	0	0	0	0	0	0	0	0	0	0	0	0	0	0	0	0	0	0	0	0	0	0	0	0	0	0	0	0	0	0	0	0	0	0	0	0	0	0	0	0
407	4	6	0.5	1	5	0.5	1	5	0	1	0	0	0	0	0	0	0	0	0	0	0	0	0	0	0	0	0	0	0	0	0	0	0	0	0	0	0	0	0	0	0	0	0	0	0	0	0	0	0
408	8	1	7 to 3	16	6	0	1	0	0	0	0	0	0	0	0	0	0	0	0	0	0	0	0	0	0	0	0	0	0	0	0	0	0	0	0	0	0	0	0	0	0	0	0	0	0	0	0	0	0
409	4	0	0	0	0	0	0	0	0	0	0	0	0	0	0	0	0	0	0	0	0	0	0	0	0	0	0	0	0	0	0	0	0	0	0	0	0	0	0	0	0	0	0	0	0	0	0	0	0
410	3	6	0	1	0	0	0	0	0	0	0	0	0	0	0	0	0	0	0	0	0	0	0	0	0	0	0	0	0	0	0	0	0	0	0	0	0	0	0	0	0	0	0	0	0	0	0	0	0
411	14	6	13 to 8	10	6	6.5	1	9	6	1	6	6	1	6	1.5	1	6	1	2	6	0.5	1	6	0	1	0	0	0	0	0	0	0	0	0	0	0	0	0	0	0	0	0	0	0	0	0	0	0	0
412	68	3	67.5	1	11	67	1	3	67	1	6	67	1	11	66	2	6	66	1	6	2	4	6	1	2	6	0	1	0	0	0	0	0	0	0	0	0	0	0	0	0	0	0	0	0	0	0	0	0
413	10	1	9	2	3	8	2	12	7	1	0	0	0	0	0	0	0	0	0	0	0	0	0	0	0	0	0	0	0	0	0	0	0	0	0	0	0	0	0	0	0	0	0	0	0	0	0	0	0
414	3	3	2	1	11	2	3	6	2	1	6	1	3	6	0	1	0	0	0	0	0	0	0	0	0	0	0	0	0	0	0	0	0	0	0	0	0	0	0	0	0	0	0	0	0	0	0	0	0
415	12.5	9	12.5	1	9	10.5	1	9	9.5	1	9	8	2	9	6	1	9	3	1	11	2.5	1	11	2	1	9	1.5	2	9	1	1	6	0.5	1	6	0	1	0	0	0	0	0	0	0	0	0	0	0	0
416	3	3	1.5	2	3	1	1	11	0.5	1	3	0.5	1	6	0	2	5	0	2	0	0	0	0	0	0	0	0	0	0	0	0	0	0	0	0	0	0	0	0	0	0	0	0	0	0	0	0	0	0
417	2	0	0	0	0	0	0	0	0	0	0	0	0	0	0	0	0	0	0	0	0	0	0	0	0	0	0	0	0	0	0	0	0	0	0	0	0	0	0	0	0	0	0	0	0	0	0	0	0
418	2	1	1.5	1	5	0	1	0	0	0	0	0	0	0	0	0	0	0	0	0	0	0	0	0	0	0	0	0	0	0	0	0	0	0	0	0	0	0	0	0	0	0	0	0	0	0	0	0	0
419	4	9	4	3	9	2	1	9	1	3	11	1	1	6	1	1	6	0	1	5	0	1	10	0	1	0	0	0	0	0	0	0	0	0	0	0	0	0	0	0	0	0	0	0	0	0	0	0	0
420	14	3	4	1	3	2.5	1	1	2.5	1	3	2	1	1	2	1	6	1	2	3	1	2	6	0	2	5	0	1	0	0	0	0	0	0	0	0	0	0	0	0	0	0	0	0	0	0	0	0	0
421	2.5	1	1	3	6	0	2	5	0	1	0	0	0	0	0	0	0	0	0	0	0	0	0	0	0	0	0	0	0	0	0	0	0	0	0	0	0	0	0	0	0	0	0	0	0	0	0	0	0
422	17	1	16	1	1	15	1	6	0.5	2	6	0	1	5	0	2	0	0	0	0	0	0	0	0	0	0	0	0	0	0	0	0	0	0	0	0	0	0	0	0	0	0	0	0	0	0	0	0	0
423	2.5	3	0.5	1	6	0.5	2	5	0	1	6	0	2	0	0	0	0	0	0	0	0	0	0	0	0	0	0	0	0	0	0	0	0	0	0	0	0	0	0	0	0	0	0	0	0	0	0	0	0
424	12	3	4	1	9	3	1	3	1.5	1	6	1.5	1	0	0	0	0	0	0	0	0	0	0	0	0	0	0	0	0	0	0	0	0	0	0	0	0	0	0	0	0	0	0	0	0	0	0	0	0
425	3	1	2.5	1	3	2	2	11	2	1	5	1	2	5	0	3	0	0	0	0	0	0	0	0	0	0	0	0	0	0	0	0	0	0	0	0	0	0	0	0	0	0	0	0	0	0	0	0	0
426	10	9	8.5	1	3	2.5	1	5	0.5	1	5	0	2	0	0	0	0	0	0	0	0	0	0	0	0	0	0	0	0	0	0	0	0	0	0	0	0	0	0	0	0	0	0	0	0	0	0	0	0
427	12	1	11.5	1	3	9 to 5	2	3	2	2	11	1.5	2	3	1	1	5	0	2	0	0	0	0	0	0	0	0	0	0	0	0	0	0	0	0	0	0	0	0	0	0	0	0	0	0	0	0	0	0
428	8	3	7.5	2	11	7.5	2	3	6.5	1	5	6	1	5	4	1	5	1	2	5	0	1	0	0	0	0	0	0	0	0	0	0	0	0	0	0	0	0	0	0	0	0	0	0	0	0	0	0	0
429	4	1	3	1	3	2.5	1	5	0.5	2	5	0	1	0	0	0	0	0	0	0	0	0	0	0	0	0	0	0	0	0	0	0	0	0	0	0	0	0	0	0	0	0	0	0	0	0	0	0	0
430	4	3	4	1	3	3.5	1	3	2.5	1	6	1	2	6	0	1	5	0	1	0	0	0	0	0	0	0	0	0	0	0	0	0	0	0	0	0	0	0	0	0	0	0	0	0	0	0	0	0	0
431	12	0	0	0	0	0	0	0	0	0	0	0	0	0	0	0	0	0	0	0	0	0	0	0	0	0	0	0	0	0	0	0	0	0	0	0	0	0	0	0	0	0	0	0	0	0	0	0	0
432	10	9	7	1	11	7	1	1	7	1	9	6.5	1	5	0	3	0	0	0	0	0	0	0	0	0	0	0	0	0	0	0	0	0	0	0	0	0	0	0	0	0	0	0	0	0	0	0	0	0
433	8	9	6.5	1	9	5	1	9	4.5	1	11	4.5	1	5	2	2	5	1	1	5	0	1	0	0	0	0	0	0	0	0	0	0	0	0	0	0	0	0	0	0	0	0	0	0	0	0	0	0	0
434	11	9	9 to 7	3	3	5	5	9	3	1	1	3	1	9	2	2	11	2	1	5	1	2	5	0	1	0	0	0	0	0	0	0	0	0	0	0	0	0	0	0	0	0	0	0	0	0	0	0	0
435	7	9	5	3	1	5	1	9	4	3	1	4	1	9	3	3	1	3	1	5	0	3	9	0	1	0	0	0	0	0	0	0	0	0	0	0	0	0	0	0	0	0	0	0	0	0	0	0	0
436	16	3	14	1	1	14	1	3	13	1	1	13	1	5	9	2	11	9	3	5	8	2	11	8	2	3	4	1	1	4	1	1	3	1	5	1	3	5	0	1	0	0	0	0	0	0	0	0	0
437	8	6	8	1	9	6	1	1	6	1	9	5	1	1	5	1	6	1	1	6	0	2	0	0	0	0	0	0	0	0	0	0	0	0	0	0	0	0	0	0	0	0	0	0	0	0	0	0	0
438	2	3	2	1	6	2	2	6	1	3	5	0	1	0	0	0	0	0	0	0	0	0	0	0	0	0	0	0	0	0	0	0	0	0	0	0	0	0	0	0	0	0	0	0	0	0	0	0	0
439	7	3	7	3	1	7	1	3	3	1	1	3	1	3	2	3	1	2	1	6	1	1	6	0	1	0	0	0	0	0	0	0	0	0	0	0	0	0	0	0	0	0	0	0	0	0	0	0	0
440	28	5	26 to 4	20	5	3	3	9	3	1	6	3	1	9	2	1	6	2	3	6	1	1	5	0	1	0	0	0	0	0	0	0	0	0	0	0	0	0	0	0	0	0	0	0	0	0	0	0	0
441	9	1	9 to 8	3	5	0	2	0	0	0	0	0	0	0	0	0	0	0	0	0	0	0	0	0	0	0	0	0	0	0	0	0	0	0	0	0	0	0	0	0	0	0	0	0	0	0	0	0	0
442	16	3	15	1	3	14	1	3	3	3	11	3	3	3	2	1	11	1	3	3	1	1	5	0	1	0	0	0	0	0	0	0	0	0	0	0	0	0	0	0	0	0	0	0	0	0	0	0	0
443	12	3	10	1	1	10	1	3	8	1	1	8	1	3	6.5	1	1	6.5	1	3	6	1	6	5	1	9	4	1	6	4	1	11	3	5	6	2	2	5	1	2	5	0	1	0	0	0	0	0	0
444	6	3	5	1	3	4	2	11	4	1	6	0	1	5	0	1	0	0	0	0	0	0	0	0	0	0	0	0	0	0	0	0	0	0	0	0	0	0	0	0	0	0	0	0	0	0	0	0	0
445	8	3	8	1	1	8	1	3	7	1	1	7	1	3	6.5	1	3	5.5	1	3	1	1	5	1	3	5	0	2	0	0	0	0	0	0	0	0	0	0	0	0	0	0	0	0	0	0	0	0	0
446	13	3	6	1	1	6	1	3	4	1	12	2	2	5	0	2	0	0	0	0	0	0	0	0	0	0	0	0	0	0	0	0	0	0	0	0	0	0	0	0	0	0	0	0	0	0	0	0	0
447	3	3	2	2	3	1	3	5	0	2	0	0	0	0	0	0	0	0	0	0	0	0	0	0	0	0	0	0	0	0	0	0	0	0	0	0	0	0	0	0	0	0	0	0	0	0	0	0	0
448	17	1	16	1	6	8	1	6	6	1	5	3	1	1	2 to 1	7	9	0	1	5	0	1	0	0	0	0	0	0	0	0	0	0	0	0	0	0	0	0	0	0	0	0	0	0	0	0	0	0	0
449	15	3	14.5 to 12.5	3	6	11	4	9	4	1	11	4	3	6	3 to 2	10	6	1	1	5	0	1	6	0	2	0	0	0	0	0	0	0	0	0	0	0	0	0	0	0	0	0	0	0	0	0	0	0	0
450	7	3	5	2	1	5	2	11	5	2	3	3	1	1	3	1	5	2	3	6	0	1	3	0	1	1	0	1	0	0	0	0	0	0	0	0	0	0	0	0	0	0	0	0	0	0	0	0	0
451	6	3	3	1	6	2	3	6	1	2	6	0	1	0	0	0	0	0	0	0	0	0	0	0	0	0	0	0	0	0	0	0	0	0	0	0	0	0	0	0	0	0	0	0	0	0	0	0	0
452	2	3	2	3	9	2	2	3	1	3	5	0	1	0	0	0	0	0	0	0	0	0	0	0	0	0	0	0	0	0	0	0	0	0	0	0	0	0	0	0	0	0	0	0	0	0	0	0	0
453	20	3	4	2	11	3	1	3	3	1	5	3	1	6	2	1	11	2	2	5	0	1	0	0	0	0	0	0	0	0	0	0	0	0	0	0	0	0	0	0	0	0	0	0	0	0	0	0	0
454	16	3	14	1	9	13	1	1	13	1	9	9	1	9	4	1	6	3	1	10	3	1	5	0	3	0	0	0	0	0	0	0	0	0	0	0	0	0	0	0	0	0	0	0	0	0	0	0	0
455	6	3	5	1	11	5	1	9	2	1	9	1	1	3	1	1	6	0	1	5	0	1	0	0	0	0	0	0	0	0	0	0	0	0	0	0	0	0	0	0	0	0	0	0	0	0	0	0	0
456	5	3	3	1	1	3	1	3	2	1	1	2	1	6	1	3	6	0	2	0	0	0	0	0	0	0	0	0	0	0	0	0	0	0	0	0	0	0	0	0	0	0	0	0	0	0	0	0	0
457	7	3	6	1	1	6	1	5	4	2	6	1	2	6	0	0	0	0	0	0	0	0	0	0	0	0	0	0	0	0	0	0	0	0	0	0	0	0	0	0	0	0	0	0	0	0	0	0	0
458	4	3	4	1	1	4	1	3	3	2	11	3	1	3	2	1	3	1	1	6	0	3	0	0	0	0	0	0	0	0	0	0	0	0	0	0	0	0	0	0	0	0	0	0	0	0	0	0	0
459	4	3	3	1	1	3	1	3	2	2	1	2	1	6	1	3	6	0	1	0	0	0	0	0	0	0	0	0	0	0	0	0	0	0	0	0	0	0	0	0	0	0	0	0	0	0	0	0	0
460	13	3	12	3	11	12	2	3	10	1	1	10	1	9	3	3	11	3	4	3	3	1	6	2 to 1	6	5	0	1	0	0	0	0	0	0	0	0	0	0	0	0	0	0	0	0	0	0	0	0	0
461	30	8	6	1	6	4 to 0	7	9	1	2	11	1	2	5	0	1	0	0	0	0	0	0	0	0	0	0	0	0	0	0	0	0	0	0	0	0	0	0	0	0	0	0	0	0	0	0	0	0	0
462	14	3	10	1	3	9	1	3	8	1	6	3	1	11	3	4	3	2	1	9	2	2	12	2	1	9	1	1	3	1	2	6	0	2	0	0	0	0	0	0	0	0	0	0	0	0	0	0	0
463	5	3	4	1	1	4	1	3	2	2	11	2	3	9	1	3	9	0	1	5	0	2	0	0	0	0	0	0	0	0	0	0	0	0	0	0	0	0	0	0	0	0	0	0	0	0	0	0	0
464	1	0	0	0	0	0	0	0	0	0	0	0	0	0	0	0	0	0	0	0	0	0	0	0	0	0	0	0	0	0	0	0	0	0	0	0	0	0	0	0	0	0	0	0	0	0	0	0	0
465	16 to 20	3	19 to 1	12	11	19 to 1	5	5	0	3	0	0	0	0	0	0	0	0	0	0	0	0	0	0	0	0	0	0	0	0	0	0	0	0	0	0	0	0	0	0	0	0	0	0	0	0	0	0	0
466	12	3	4	1	1	4	1	6	3	3	6	2	3	6	1	3	6	0	1	5	0	2	0	0	0	0	0	0	0	0	0	0	0	0	0	0	0	0	0	0	0	0	0	0	0	0	0	0	0
467	4	3	3	2	11	3	2	3	2	1	11	2	3	6	1	1	5	1	2	5	0	1	0	0	0	0	0	0	0	0	0	0	0	0	0	0	0	0	0	0	0	0	0	0	0	0	0	0	0
468	9	3	8	1	1	8	1	3	6	1	1	6	1	6	2	1	5	0	1	6	0	7	0	0	0	0	0	0	0	0	0	0	0	0	0	0	0	0	0	0	0	0	0	0	0	0	0	0	0
469	32	3	30 to 8	10	3	7 to 3	4	1	7 to 3	3	8	3	2	11	3	2	9	3	1	6	2	2	11	2	4	8	2	1	9	2	1	5	0	2	0	0	0	0	0	0	0	0	0	0	0	0	0	0	0
470	22	1	20	1	4	20	3	3	12	2	11	12	2	1	12	1	6	4	1	6	2.5	1	6	1	4	0	0	0	0	0	0	0	0	0	0	0	0	0	0	0	0	0	0	0	0	0	0	0	0
471	5	3	4	1	1	4	1	6	3 to 0	12	0	0	0	0	0	0	0	0	0	0	0	0	0	0	0	0	0	0	0	0	0	0	0	0	0	0	0	0	0	0	0	0	0	0	0	0	0	0	0
472	2	6	2	3	11	2	2	6	1	2	6	0	4	0	0	0	0	0	0	0	0	0	0	0	0	0	0	0	0	0	0	0	0	0	0	0	0	0	0	0	0	0	0	0	0	0	0	0	0
473	10	3	6 to 3	3	1	6 to 3	6	9	2	1	6	0	2	0	0	0	0	0	0	0	0	0	0	0	0	0	0	0	0	0	0	0	0	0	0	0	0	0	0	0	0	0	0	0	0	0	0	0	0
474	3.5	6	1.5	2	6	1	1	6	0	1	0	0	0	0	0	0	0	0	0	0	0	0	0	0	0	0	0	0	0	0	0	0	0	0	0	0	0	0	0	0	0	0	0	0	0	0	0	0	0
475	7	1	6 to 2	14	1	6 to 2	2	6	1	4	6	0	1	0	0	0	0	0	0	0	0	0	0	0	0	0	0	0	0	0	0	0	0	0	0	0	0	0	0	0	0	0	0	0	0	0	0	0	0
476	4	3	4	2	1	4	2	3	3	1	1	3	1	11	3	2	6	1	3	6	0	3	0	0	0	0	0	0	0	0	0	0	0	0	0	0	0	0	0	0	0	0	0	0	0	0	0	0	0
477	8	3	6 to 2	2	1	6 to 2	4	9	6 to 2	2	6	1	3	6	0	2	0	0	0	0	0	0	0	0	0	0	0	0	0	0	0	0	0	0	0	0	0	0	0	0	0	0	0	0	0	0	0	0	0
478	8	5	7	2	1	6	2	3	4.5	1	1	4.5	1	5	3	1	1	3	1	5	2	1	1	2	1	3	2	1	3	1	1	11	1	1	6	1	3	6	0	4	0	0	0	0	0	0	0	0	0
479	8	3	6 to 2	4	6	1	4	6	0	2	0	0	0	0	0	0	0	0	0	0	0	0	0	0	0	0	0	0	0	0	0	0	0	0	0	0	0	0	0	0	0	0	0	0	0	0	0	0	0
480	2	0	0	0	0	0	0	0	0	0	0	0	0	0	0	0	0	0	0	0	0	0	0	0	0	0	0	0	0	0	0	0	0	0	0	0	0	0	0	0	0	0	0	0	0	0	0	0	0
481	20	3	19 to 11	4	1	19 to 11	4	9	8 to 2	6	11	8 to 2	3	6	0	1	0	0	0	0	0	0	0	0	0	0	0	0	0	0	0	0	0	0	0	0	0	0	0	0	0	0	0	0	0	0	0	0	0
482	10	3	9	1	1	9	1	6	5	2	6	0	1	5	0	1	0	0	0	0	0	0	0	0	0	0	0	0	0	0	0	0	0	0	0	0	0	0	0	0	0	0	0	0	0	0	0	0	0
483	12	1	4 to 2	5	11	2	1	6	1	2	6	0	3	0	0	0	0	0	0	0	0	0	0	0	0	0	0	0	0	0	0	0	0	0	0	0	0	0	0	0	0	0	0	0	0	0	0	0	0
484	52	3	50 to 8	20	1	50 to 8	20	6	4 to 1	10	11	4	2	6	0	1	0	0	0	0	0	0	0	0	0	0	0	0	0	0	0	0	0	0	0	0	0	0	0	0	0	0	0	0	0	0	0	0	0
485	11	6	9	2	11	9	2	6	8	2	6	3	1	6	2	2	6	1	1	5	0	1	0	0	0	0	0	0	0	0	0	0	0	0	0	0	0	0	0	0	0	0	0	0	0	0	0	0	0
486	3	3	2	2	11	2	2	1	2	1	5	0	1	0	0	0	0	0	0	0	0	0	0	0	0	0	0	0	0	0	0	0	0	0	0	0	0	0	0	0	0	0	0	0	0	0	0	0	0
487	7	3	6 to 4	2	1	6 to 4	2	6	3	3	5	0	2	0	0	0	0	0	0	0	0	0	0	0	0	0	0	0	0	0	0	0	0	0	0	0	0	0	0	0	0	0	0	0	0	0	0	0	0
488	8	6	6	2	9	6	1	6	5	2	11	5	1	6	4 to 3	2	9	2	2	6	2	1	11	2	1	11	1	1	6	0	2	0	0	0	0	0	0	0	0	0	0	0	0	0	0	0	0	0	0
489	28	1	26 to 4	20	3	26 to 4	7	3	2	1	11	2	2	9	2	2	6	1	2	9	1	1	6	0	1	0	0	0	0	0	0	0	0	0	0	0	0	0	0	0	0	0	0	0	0	0	0	0	0
490	28	3	24	1	1	24 to 22	2	6	18	3	1	18	1	3	3	1	1	3	1	6	2	3	6	1	4	11	1	2	6	0	1	0	0	0	0	0	0	0	0	0	0	0	0	0	0	0	0	0	0
491	6	3	5 to 3	3	6	2	4	6	1	3	11	1	2	6	0	4	0	0	0	0	0	0	0	0	0	0	0	0	0	0	0	0	0	0	0	0	0	0	0	0	0	0	0	0	0	0	0	0	0
492	4	3	2	4	11	2	2	6	1	4	1	0	1	6	0	1	0	0	0	0	0	0	0	0	0	0	0	0	0	0	0	0	0	0	0	0	0	0	0	0	0	0	0	0	0	0	0	0	0
493	4	9	3 to 2	5	6	0	2	0	0	0	0	0	0	0	0	0	0	0	0	0	0	0	0	0	0	0	0	0	0	0	0	0	0	0	0	0	0	0	0	0	0	0	0	0	0	0	0	0	0
494	9	3	2	1	9	2	1	1	2	1	6	1	4	6	0	2	1	0	1	0	0	0	0	0	0	0	0	0	0	0	0	0	0	0	0	0	0	0	0	0	0	0	0	0	0	0	0	0	0
495	7	9	6	2	9	4	1	1	4	1	6	0	1	0	0	0	0	0	0	0	0	0	0	0	0	0	0	0	0	0	0	0	0	0	0	0	0	0	0	0	0	0	0	0	0	0	0	0	0
496	3	3	2	2	1	2	2	6	0.5	2	6	0	1	0	0	0	0	0	0	0	0	0	0	0	0	0	0	0	0	0	0	0	0	0	0	0	0	0	0	0	0	0	0	0	0	0	0	0	0
497	1.5	1	1.5	1	6	0.5	2	6	0	2	0	0	0	0	0	0	0	0	0	0	0	0	0	0	0	0	0	0	0	0	0	0	0	0	0	0	0	0	0	0	0	0	0	0	0	0	0	0	0
498	4	3	3	1	1	3	1	6	2	1	6	1	1	6	0	1	0	0	0	0	0	0	0	0	0	0	0	0	0	0	0	0	0	0	0	0	0	0	0	0	0	0	0	0	0	0	0	0	0
499	5	6	1	2	6	0	2	0	0	0	0	0	0	0	0	0	0	0	0	0	0	0	0	0	0	0	0	0	0	0	0	0	0	0	0	0	0	0	0	0	0	0	0	0	0	0	0	0	0
500	9	3	5	1	1	5	1	6	4	1	6	1	2	6	0	3	0	0	0	0	0	0	0	0	0	0	0	0	0	0	0	0	0	0	0	0	0	0	0	0	0	0	0	0	0	0	0	0	0
501	12	3	10	1	1	10	1	9	8	1	1	8	1	6	1	3	6	0	3	0	0	0	0	0	0	0	0	0	0	0	0	0	0	0	0	0	0	0	0	0	0	0	0	0	0	0	0	0	0
502	5	12	1	4	6	0	1	0	0	0	0	0	0	0	0	0	0	0	0	0	0	0	0	0	0	0	0	0	0	0	0	0	0	0	0	0	0	0	0	0	0	0	0	0	0	0	0	0	0
503	5	3	4.5	1	1	4.5	1	3	3.5	2	1	3.5	1	9	3	1	6	2	2	5	0	1	0	0	0	0	0	0	0	0	0	0	0	0	0	0	0	0	0	0	0	0	0	0	0	0	0	0	0
504	9	3	7	1	1	7	1	6	5	2	6	2	1	6	1	1	6	0	1	0	0	0	0	0	0	0	0	0	0	0	0	0	0	0	0	0	0	0	0	0	0	0	0	0	0	0	0	0	0
505	12	3	10 to 8	2	6	6	3	6	1	3	5	0	3	0	0	0	0	0	0	0	0	0	0	0	0	0	0	0	0	0	0	0	0	0	0	0	0	0	0	0	0	0	0	0	0	0	0	0	0
506	9	3	8 to 1	4	3	1	2	11	1	2	6	0	1	0	0	0	0	0	0	0	0	0	0	0	0	0	0	0	0	0	0	0	0	0	0	0	0	0	0	0	0	0	0	0	0	0	0	0	0
507	40	8	38 to 30	4	1	38 to 30	4	3	10	1	11	10	1	1	10	1	3	6	1	6	2	3	11	1	1	5	0	2	0	0	0	0	0	0	0	0	0	0	0	0	0	0	0	0	0	0	0	0	0
508	11	3	9 to 2	4	6	1	2	6	0	1	5	0	1	0	0	0	0	0	0	0	0	0	0	0	0	0	0	0	0	0	0	0	0	0	0	0	0	0	0	0	0	0	0	0	0	0	0	0	0
509	7	6	6.5	2	8	5.5	1	3	4.5	1	1	4.5	1	6	3.5	3	3	3	1	1	3	1	3	2	2	1	2	1	11	2	3	9	1	1	1	1	1	5	0	2	0	0	0	0	0	0	0	0	0
510	3	3	3 to 2	2	1	3 to 2	2	6	1	2	6	0	1	0	0	0	0	0	0	0	0	0	0	0	0	0	0	0	0	0	0	0	0	0	0	0	0	0	0	0	0	0	0	0	0	0	0	0	0
511	1	9	1	2	11	1	2	6	0	1	0	0	0	0	0	0	0	0	0	0	0	0	0	0	0	0	0	0	0	0	0	0	0	0	0	0	0	0	0	0	0	0	0	0	0	0	0	0	0
512	12	3	10	1	6	7	1	6	4	1	11	3 to 2	1	6	0	1	0	0	0	0	0	0	0	0	0	0	0	0	0	0	0	0	0	0	0	0	0	0	0	0	0	0	0	0	0	0	0	0	0
513	2	6	2	2	6	1	2	5	0	1	0	0	0	0	0	0	0	0	0	0	0	0	0	0	0	0	0	0	0	0	0	0	0	0	0	0	0	0	0	0	0	0	0	0	0	0	0	0	0
514	24	3	12 to 4	5	6	4 to 0	29	0	0	0	0	0	0	0	0	0	0	0	0	0	0	0	0	0	0	0	0	0	0	0	0	0	0	0	0	0	0	0	0	0	0	0	0	0	0	0	0	0	0
515	4	9	3	4	6	2 to 0	7	0	0	0	0	0	0	0	0	0	0	0	0	0	0	0	0	0	0	0	0	0	0	0	0	0	0	0	0	0	0	0	0	0	0	0	0	0	0	0	0	0	0
516	52	6	40	6	6	28 to 20	6	3	2	2	1	2	1	11	1	3	3	1	1	6	0	1	0	0	0	0	0	0	0	0	0	0	0	0	0	0	0	0	0	0	0	0	0	0	0	0	0	0	0
517	13	9	12	1	1	12	1	3	9	1	1	9	1	3	4	2	1	4	1	11	3	4	3	3	1	6	2	3	6	1	2	6	0	1	0	0	0	0	0	0	0	0	0	0	0	0	0	0	0
518	3	9	2	2	11	2	3	1	2	1	6	1	2	6	0	4	0	0	0	0	0	0	0	0	0	0	0	0	0	0	0	0	0	0	0	0	0	0	0	0	0	0	0	0	0	0	0	0	0
519	4	3	4	1	9	4	1	11	4	1	6	3	2	6	2	1	6	1	2	6	0	3	0	0	0	0	0	0	0	0	0	0	0	0	0	0	0	0	0	0	0	0	0	0	0	0	0	0	0
520	5	6	4	1	6	1	3	6	0	1	0	0	0	0	0	0	0	0	0	0	0	0	0	0	0	0	0	0	0	0	0	0	0	0	0	0	0	0	0	0	0	0	0	0	0	0	0	0	0
521	20	3	7	1	1	7	1	6	3 to 0	6	0	0	0	0	0	0	0	0	0	0	0	0	0	0	0	0	0	0	0	0	0	0	0	0	0	0	0	0	0	0	0	0	0	0	0	0	0	0	0
522	52	6	3	1	6	2	4	6	1	3	6	0	1	0	0	0	0	0	0	0	0	0	0	0	0	0	0	0	0	0	0	0	0	0	0	0	0	0	0	0	0	0	0	0	0	0	0	0	0
523	4	3	3	2	1	3	2	3	2	2	1	2	2	6	1	2	1	1	1	6	0	2	0	0	0	0	0	0	0	0	0	0	0	0	0	0	0	0	0	0	0	0	0	0	0	0	0	0	0
524	8	6	6	3	6	5	1	6	4	1	6	2	2	6	1	3	6	0	2	0	0	0	0	0	0	0	0	0	0	0	0	0	0	0	0	0	0	0	0	0	0	0	0	0	0	0	0	0	0
525	8	6	1	2	6	0	1	0	0	0	0	0	0	0	0	0	0	0	0	0	0	0	0	0	0	0	0	0	0	0	0	0	0	0	0	0	0	0	0	0	0	0	0	0	0	0	0	0	0
526	16	3	12	1	6	1	3	6	0	2	0	0	0	0	0	0	0	0	0	0	0	0	0	0	0	0	0	0	0	0	0	0	0	0	0	0	0	0	0	0	0	0	0	0	0	0	0	0	0
527	3	6	1	2	6	0	1	0	0	0	0	0	0	0	0	0	0	0	0	0	0	0	0	0	0	0	0	0	0	0	0	0	0	0	0	0	0	0	0	0	0	0	0	0	0	0	0	0	0
528	7	3	7 to 3	5	1	7 to 3	1	3	2	1	3	1	2	11	1	1	6	0	5	0	0	0	0	0	0	0	0	0	0	0	0	0	0	0	0	0	0	0	0	0	0	0	0	0	0	0	0	0	0
529	7	3	6	1	1	6 to 4	2	6	4	2	6	3	2	6	1	2	6	0	1	0	0	0	0	0	0	0	0	0	0	0	0	0	0	0	0	0	0	0	0	0	0	0	0	0	0	0	0	0	0
[truncated: 611 more columns]

## Sheet: Hospitalization
Sl no.	Have you been previously hospitalized during your current TB treatment phase and or before the TB treatment started because of TB? (Y/N)	Number of times	Hospitalization (#1)	Type of hospital	Number of days hospitalised	Travel time one way (hours)	Day charges (total for stay)	Consultation fee (total for stay)	Radiography and other imaging (total for stay)	Lab tests including cost of transporting samples (total for stay)	Other procedures, including surgery, biopsy, etc	Medicines to treat TB (total for stay)	Other medicines, including nutritional supplements (total for stay)	Travel expenses (total for stay)	Food expenses (total for stay)	Other (payment for linen, soap, other services & administrative) (total for stay)	Did anyone accompany you? (Y/N)	If yes, how many	Mode of transport	Approx. km (one way)	Did anyone stayed with you (Y/N)	How Many	How many days did they stay with you?	Accommodation cost**	Reimbursements	Hospitalization #2	Type of hospital	Number of days hospitalised	Travel time one way (hours)	Day charges (total for stay)	Consultation fee (total for stay)	Radiography and other imaging (total for stay)	Lab tests including cost of transporting samples (total for stay)	Other procedures, including surgery, biopsy, etc	Medicines to treat TB (total for stay)	Other medicines, including nutritional supplements (total for stay)	Travel expenses (total for stay)	Food expenses (total for stay)	Other (payment for linen, soap, other services & administrative) (total for stay)	Did anyone accompany you? (Y/ N)	If yes, how many	Mode of transport	Approx. km (one way)	Did anyone stayed with you (Y/N)	How Many	How many days did they stay with you?	Accommodation cost**	Reimbursements	Hospitalization #3
1	N	0	0	0	0	0	0	0	0	0	0	0	0	0	0	0	0	0	0	0	0	0	0	0	0	0	0	0	0	0	0	0	0	0	0	0	0	0	0	0	0	0	0	0	0	0	0	0	0
2	N	0	0	0	0	0	0	0	0	0	0	0	0	0	0	0	0	0	0	0	0	0	0	0	0	0	0	0	0	0	0	0	0	0	0	0	0	0	0	0	0	0	0	0	0	0	0	0	0
3	Y	1	1	3	1	1	0	11750	11750	11750	1500	0	11750	200	200	0	N	0	Cab	0	N	0	0	0	0	0	0	0	0	0	0	0	0	0	0	0	0	0	0	0	0	0	0	0	0	0	0	0	0
4	Y	1	1	3	7	0.08	2000	2000	2000	2000	0	0	2000	0	2000	0	Y	2	Walk	0	0	0	0	0	0	0	0	0	0	0	0	0	0	0	0	0	0	0	0	0	0	0	0	0	0	0	0	0	0
5	N	0	0	0	0	0	0	0	0	0	0	0	0	0	0	0	0	0	0	0	0	0	0	0	0	0	0	0	0	0	0	0	0	0	0	0	0	0	0	0	0	0	0	0	0	0	0	0	0
6	Y	1	1	3	8	0.25	14000	14000	14000	14000	0	0	13537	130	5500	0	Y	4	Car	2	Y	2	8	0	0	0	0	0	0	0	0	0	0	0	0	0	0	0	0	0	0	0	0	0	0	0	0	0	0
7	N	0	0	0	0	0	0	0	0	0	0	0	0	0	0	0	0	0	0	0	0	0	0	0	0	0	0	0	0	0	0	0	0	0	0	0	0	0	0	0	0	0	0	0	0	0	0	0	0
8	N	0	0	0	0	0	0	0	0	0	0	0	0	0	0	0	0	0	0	0	0	0	0	0	0	0	0	0	0	0	0	0	0	0	0	0	0	0	0	0	0	0	0	0	0	0	0	0	0
9	Y	1	1	1	4	0	0	0	0	0	0	0	1000	0	0	3400	Y	1	Walk/Auto	9	Y	1	4	0	0	0	0	0	0	0	0	0	0	0	0	0	0	0	0	0	0	0	0	0	0	0	0	0	0
10	N	0	0	0	0	0	0	0	0	0	0	0	0	0	0	0	0	0	0	0	0	0	0	0	0	0	0	0	0	0	0	0	0	0	0	0	0	0	0	0	0	0	0	0	0	0	0	0	0
11	N	0	0	0	0	0	0	0	0	0	0	0	0	0	0	0	0	0	0	0	0	0	0	0	0	0	0	0	0	0	0	0	0	0	0	0	0	0	0	0	0	0	0	0	0	0	0	0	0
12	N	0	0	0	0	0	0	0	0	0	0	0	0	0	0	0	0	0	0	0	0	0	0	0	0	0	0	0	0	0	0	0	0	0	0	0	0	0	0	0	0	0	0	0	0	0	0	0	0
13	Y	1	1	4	7	0.33	4200	0	4300	0	5700	0	10000	320	0	15800	Y	1	Rickshaw	0	N	0	0	0	0	0	0	0	0	0	0	0	0	0	0	0	0	0	0	0	0	0	0	0	0	0	0	0	0
14	N	0	0	0	0	0	0	0	0	0	0	0	0	0	0	0	0	0	0	0	0	0	0	0	0	0	0	0	0	0	0	0	0	0	0	0	0	0	0	0	0	0	0	0	0	0	0	0	0
15	N	0	0	0	0	0	0	0	0	0	0	0	0	0	0	0	0	0	0	0	0	0	0	0	0	0	0	0	0	0	0	0	0	0	0	0	0	0	0	0	0	0	0	0	0	0	0	0	0
16	Y	1	1	4	7	0.33	600	0	3666.67	3666.67	0	1833.5	1833.5	476	0	11000	Y	3	Taxi	0	N	0	0	0	0	0	0	0	0	0	0	0	0	0	0	0	0	0	0	0	0	0	0	0	0	0	0	0	0
17	N	0	0	0	0	0	0	0	0	0	0	0	0	0	0	0	0	0	0	0	0	0	0	0	0	0	0	0	0	0	0	0	0	0	0	0	0	0	0	0	0	0	0	0	0	0	0	0	0
18	Y	1	1	3	11	0.33	16750	16750	16750	16750	16750	16750	16750	1265	0	16750	Y	4	Personal car	8	N	0	0	0	0	0	0	0	0	0	0	0	0	0	0	0	0	0	0	0	0	0	0	0	0	0	0	0	0
19	N	0	0	0	0	0	0	0	0	0	0	0	0	0	0	0	0	0	0	0	0	0	0	0	0	0	0	0	0	0	0	0	0	0	0	0	0	0	0	0	0	0	0	0	0	0	0	0	0
20	N	0	0	0	0	0	0	0	0	0	0	0	0	0	0	0	0	0	0	0	0	0	0	0	0	0	0	0	0	0	0	0	0	0	0	0	0	0	0	0	0	0	0	0	0	0	0	0	0
21	N	0	0	0	0	0	0	0	0	0	0	0	0	0	0	0	0	0	0	0	0	0	0	0	0	0	0	0	0	0	0	0	0	0	0	0	0	0	0	0	0	0	0	0	0	0	0	0	0
22	Y	1	1	1	3	1	0	0	0		0	0	400	68	0	0	0	0	Auto	0	Y	1	3	0	0	0	0	0	0	0	0	0	0	0	0	0	0	0	0	0	0	0	0	0	0	0	0	0	0
23	N	0	0	0	0	0	0	0	0	0	0	0	0	0	0	0	0	0	0	0	0	0	0	0	0	0	0	0	0	0	0	0	0	0	0	0	0	0	0	0	0	0	0	0	0	0	0	0	0
24	Y	1	1	3	5	Don't know	2800	2800	2800	2800	0	0	2800	331	0	0	Y	1	Auto/Taxi/Bike	0	N	0	0	0	0	0	0	0	0	0	0	0	0	0	0	0	0	0	0	0	0	0	0	0	0	0	0	0	0
25	N	0	0	0	0	0	0	0	0	0	0	0	0	0	0	0	0	0	0	0	0	0	0	0	0	0	0	0	0	0	0	0	0	0	0	0	0	0	0	0	0	0	0	0	0	0	0	0	0
26	N	0	0	0	0	0	0	0	0	0	0	0	0	0	0	0	0	0	0	0	0	0	0	0	0	0	0	0	0	0	0	0	0	0	0	0	0	0	0	0	0	0	0	0	0	0	0	0	0
27	N	0	0	0	0	0	0	0	0	0	0	0	0	0	0	0	0	0	0	0	0	0	0	0	0	0	0	0	0	0	0	0	0	0	0	0	0	0	0	0	0	0	0	0	0	0	0	0	0
28	N	0	0	0	0	0	0	0	0	0	0	0	0	0	0	0	0	0	0	0	0	0	0	0	0	0	0	0	0	0	0	0	0	0	0	0	0	0	0	0	0	0	0	0	0	0	0	0	0
29	N	0	0	0	0	0	0	0	0	0	0	0	0	0	0	0	0	0	0	0	0	0	0	0	0	0	0	0	0	0	0	0	0	0	0	0	0	0	0	0	0	0	0	0	0	0	0	0	0
30	N	0	0	0	0	0	0	0	0	0	0	0	0	0	0	0	0	0	0	0	0	0	0	0	0	0	0	0	0	0	0	0	0	0	0	0	0	0	0	0	0	0	0	0	0	0	0	0	0
31	Y	1	1	1	17	0.5	0	0	0	0	0	0	1400	300	309	0	Y	5	Taxi	0	Y	1	17	0	0	0	0	0	0	0	0	0	0	0	0	0	0	0	0	0	0	0	0	0	0	0	0	0	0
32	N	0	0	0	0	0	0	0	0	0	0	0	0	0	0	0	0	0	0	0	0	0	0	0	0	0	0	0	0	0	0	0	0	0	0	0	0	0	0	0	0	0	0	0	0	0	0	0	0
33	Y	1	1	3	1	0.5	2500	0	0	5400	0	1500	0	100	0	0	Y	2	Toto	0	0	0	0	0	0	0	0	0	0	0	0	0	0	0	0	0	0	0	0	0	0	0	0	0	0	0	0	0	0
34	Y	1	1	1	5		750	750	750	750	0	0	3000	1	1100	0	Y	3	Car	10	Y	1	5	0	0	0	0	0	0	0	0	0	0	0	0	0	0	0	0	0	0	0	0	0	0	0	0	0	0
35	N	0	0	0	0	0	0	0	0	0	0	0	0	0	0	0	0	0	0	0	0	0	0	0	0	0	0	0	0	0	0	0	0	0	0	0	0	0	0	0	0	0	0	0	0	0	0	0	0
36	N	0	0	0	0	0	0	0	0	0	0	0	0	0	0	0	0	0	0	0	0	0	0	0	0	0	0	0	0	0	0	0	0	0	0	0	0	0	0	0	0	0	0	0	0	0	0	0	0
37	N	0	0	0	0	0	0	0	0	0	0	0	0	0	0	0	0	0	0	0	0	0	0	0	0	0	0	0	0	0	0	0	0	0	0	0	0	0	0	0	0	0	0	0	0	0	0	0	0
38	N	0	0	0	0	0	0	0	0	0	0	0	0	0	0	0	0	0	0	0	0	0	0	0	0	0	0	0	0	0	0	0	0	0	0	0	0	0	0	0	0	0	0	0	0	0	0	0	0
39	N	0	0	0	0	0	0	0	0	0	0	0	0	0	0	0	0	0	0	0	0	0	0	0	0	0	0	0	0	0	0	0	0	0	0	0	0	0	0	0	0	0	0	0	0	0	0	0	0
40	N	0	0	0	0	0	0	0	0	0	0	0	0	0	0	0	0	0	0	0	0	0	0	0	0	0	0	0	0	0	0	0	0	0	0	0	0	0	0	0	0	0	0	0	0	0	0	0	0
41	N	0	0	0	0	0	0	0	0	0	0	0	0	0	0	0	0	0	0	0	0	0	0	0	0	0	0	0	0	0	0	0	0	0	0	0	0	0	0	0	0	0	0	0	0	0	0	0	0
42	N	0	0	0	0	0	0	0	0	0	0	0	0	0	0	0	0	0	0	0	0	0	0	0	0	0	0	0	0	0	0	0	0	0	0	0	0	0	0	0	0	0	0	0	0	0	0	0	0
43	N	0	0	0	0	0	0	0	0	0	0	0	0	0	0	0	0	0	0	0	0	0	0	0	0	0	0	0	0	0	0	0	0	0	0	0	0	0	0	0	0	0	0	0	0	0	0	0	0
44	N	0	0	0	0	0	0	0	0	0	0	0	0	0	0	0	0	0	0	0	0	0	0	0	0	0	0	0	0	0	0	0	0	0	0	0	0	0	0	0	0	0	0	0	0	0	0	0	0
45	N	0	0	0	0	0	0	0	0	0	0	0	0	0	0	0	0	0	0	0	0	0	0	0	0	0	0	0	0	0	0	0	0	0	0	0	0	0	0	0	0	0	0	0	0	0	0	0	0
46	N	0	0	0	0	0	0	0	0	0	0	0	0	0	0	0	0	0	0	0	0	0	0	0	0	0	0	0	0	0	0	0	0	0	0	0	0	0	0	0	0	0	0	0	0	0	0	0	0
47	Y	1	1	1	10	0.75	0	0	0	0	2330	0	0	200	0	0	Y	2	Ambulance	0	Y	1	10	0	0	0	0	0	0	0	0	0	0	0	0	0	0	0	0	0	0	0	0	0	0	0	0	0	0
48	N	0	0	0	0	0	0	0	0	0	0	0	0	0	0	0	0	0	0	0	0	0	0	0	0	0	0	0	0	0	0	0	0	0	0	0	0	0	0	0	0	0	0	0	0	0	0	0	0
49	N	0	0	0	0	0	0	0	0	0	0	0	0	0	0	0	0	0	0	0	0	0	0	0	0	0	0	0	0	0	0	0	0	0	0	0	0	0	0	0	0	0	0	0	0	0	0	0	0
50	N	0	0	0	0	0	0	0	0	0	0	0	0	0	0	0	0	0	0	0	0	0	0	0	0	0	0	0	0	0	0	0	0	0	0	0	0	0	0	0	0	0	0	0	0	0	0	0	0
51	Y	1	1	1	4	1	0	0	0	0	0	77	0	460	500	0	Y	2	Toto	0	N	0	0	0	0	0	0	0	0	0	0	0	0	0	0	0	0	0	0	0	0	0	0	0	0	0	0	0	0
52	N	0	0	0	0	0	0	0	0	0	0	0	0	0	0	0	0	0	0	0	0	0	0	0	0	0	0	0	0	0	0	0	0	0	0	0	0	0	0	0	0	0	0	0	0	0	0	0	0
53	N	0	0	0	0	0	0	0	0	0	0	0	0	0	0	0	0	0	0	0	0	0	0	0	0	0	0	0	0	0	0	0	0	0	0	0	0	0	0	0	0	0	0	0	0	0	0	0	0
54	Y	1	1	3	3	0.5	1500	0	0	1920	3440	0	0	692	400	26490	Y	2	Taxi	0	N	0	0	0	0	0	0	0	0	0	0	0	0	0	0	0	0	0	0	0	0	0	0	0	0	0	0	0	0
55	N	0	0	0	0	0	0	0	0	0	0	0	0	0	0	0	0	0	0	0	0	0	0	0	0	0	0	0	0	0	0	0	0	0	0	0	0	0	0	0	0	0	0	0	0	0	0	0	0
56	N	0	0	0	0	0	0	0	0	0	0	0	0	0	0	0	0	0	0	0	0	0	0	0	0	0	0	0	0	0	0	0	0	0	0	0	0	0	0	0	0	0	0	0	0	0	0	0	0
57	N	0	0	0	0	0	0	0	0	0	0	0	0	0	0	0	0	0	0	0	0	0	0	0	0	0	0	0	0	0	0	0	0	0	0	0	0	0	0	0	0	0	0	0	0	0	0	0	0
58	N	0	0	0	0	0	0	0	0	0	0	0	0	0	0	0	0	0	0	0	0	0	0	0	0	0	0	0	0	0	0	0	0	0	0	0	0	0	0	0	0	0	0	0	0	0	0	0	0
59	N	0	0	0	0	0	0	0	0	0	0	0	0	0	0	0	0	0	0	0	0	0	0	0	0	0	0	0	0	0	0	0	0	0	0	0	0	0	0	0	0	0	0	0	0	0	0	0	0
60	N	0	0	0	0	0	0	0	0	0	0	0	0	0	0	0	0	0	0	0	0	0	0	0	0	0	0	0	0	0	0	0	0	0	0	0	0	0	0	0	0	0	0	0	0	0	0	0	0
61	N	0	0	0	0	0	0	0	0	0	0	0	0	0	0	0	0	0	0	0	0	0	0	0	0	0	0	0	0	0	0	0	0	0	0	0	0	0	0	0	0	0	0	0	0	0	0	0	0
62	Y	1	1	1	3	0.666667	0	0	0	0	0	0	750	300	60	0	Y	1	Auto	0	Y	1	3	0	0	0	0	0	0	0	0	0	0	0	0	0	0	0	0	0	0	0	0	0	0	0	0	0	0
63	N	0	0	0	0	0	0	0	0	0	0	0	0	0	0	0	0	0	0	0	0	0	0	0	0	0	0	0	0	0	0	0	0	0	0	0	0	0	0	0	0	0	0	0	0	0	0	0	0
64	Y	1	1	1	6	0.416667	0	0	0	2500	0	0	1000	335	0	0	Y	1	Bike	12	N	0	0	0	0	0	0	0	0	0	0	0	0	0	0	0	0	0	0	0	0	0	0	0	0	0	0	0	0
65	N	0	0	0	0	0	0	0	0	0	0	0	0	0	0	0	0	0	0	0	0	0	0	0	0	0	0	0	0	0	0	0	0	0	0	0	0	0	0	0	0	0	0	0	0	0	0	0	0
66	N	0	0	0	0	0	0	0	0	0	0	0	0	0	0	0	0	0	0	0	0	0	0	0	0	0	0	0	0	0	0	0	0	0	0	0	0	0	0	0	0	0	0	0	0	0	0	0	0
67	Y	3	1	1	0.08	1.5	0	0	100	0	0	0	400	1200	0	0	Y	3	Ambulance	0	N	0	0	0	0	2	1	3	1.15	0	0	0	0	0	0	600	4500	2000	0	Y	2	Ambulance	0	Y	1	3	0	0	3
68	N	0	0	0	0	0	0	0	0	0	0	0	0	0	0	0	0	0	0	0	0	0	0	0	0	0	0	0	0	0	0	0	0	0	0	0	0	0	0	0	0	0	0	0	0	0	0	0	0
69	N	0	0	0	0	0	0	0	0	0	0	0	0	0	0	0	0	0	0	0	0	0	0	0	0	0	0	0	0	0	0	0	0	0	0	0	0	0	0	0	0	0	0	0	0	0	0	0	0
70	N	0	0	0	0	0	0	0	0	0	0	0	0	0	0	0	0	0	0	0	0	0	0	0	0	0	0	0	0	0	0	0	0	0	0	0	0	0	0	0	0	0	0	0	0	0	0	0	0
71	N	0	0	0	0	0	0	0	0	0	0	0	0	0	0	0	0	0	0	0	0	0	0	0	0	0	0	0	0	0	0	0	0	0	0	0	0	0	0	0	0	0	0	0	0	0	0	0	0
72	N	0	0	0	0	0	0	0	0	0	0	0	0	0	0	0	0	0	0	0	0	0	0	0	0	0	0	0	0	0	0	0	0	0	0	0	0	0	0	0	0	0	0	0	0	0	0	0	0
73	N	0	0	0	0	0	0	0	0	0	0	0	0	0	0	0	0	0	0	0	0	0	0	0	0	0	0	0	0	0	0	0	0	0	0	0	0	0	0	0	0	0	0	0	0	0	0	0	0
74	N	0	0	0	0	0	0	0	0	0	0	0	0	0	0	0	0	0	0	0	0	0	0	0	0	0	0	0	0	0	0	0	0	0	0	0	0	0	0	0	0	0	0	0	0	0	0	0	0
75	Y	2	1	1	1	0.75	0	0	0	0	140	0	0	200	0	300	Y	1	Toto	0	N	0	0	0	0	2	1	9	0.583333	0	0	1000	1000	950	0	3000	1050	1800	1800	Y	1	Ambulance	0	N	0	0	0	0	0
76	N	0	0	0	0	0	0	0	0	0	0	0	0	0	0	0	0	0	0	0	0	0	0	0	0	0	0	0	0	0	0	0	0	0	0	0	0	0	0	0	0	0	0	0	0	0	0	0	0
77	N	0	0	0	0	0	0	0	0	0	0	0	0	0	0	0	0	0	0	0	0	0	0	0	0	0	0	0	0	0	0	0	0	0	0	0	0	0	0	0	0	0	0	0	0	0	0	0	0
78	N	0	0	0	0	0	0	0	0	0	0	0	0	0	0	0	0	0	0	0	0	0	0	0	0	0	0	0	0	0	0	0	0	0	0	0	0	0	0	0	0	0	0	0	0	0	0	0	0
79	N	0	0	0	0	0	0	0	0	0	0	0	0	0	0	0	0	0	0	0	0	0	0	0	0	0	0	0	0	0	0	0	0	0	0	0	0	0	0	0	0	0	0	0	0	0	0	0	0
80	Y	1	1	1	16	0.25	0	0	0	0	0	0	0	480	880	0	Y	1	Auto	0	N	0	0	0	0	0	0	0	0	0	0	0	0	0	0	0	0	0	0	0	0	0	0	0	0	0	0	0	0
81	N	0	0	0	0	0	0	0	0	0	0	0	0	0	0	0	0	0	0	0	0	0	0	0	0	0	0	0	0	0	0	0	0	0	0	0	0	0	0	0	0	0	0	0	0	0	0	0	0
82	Y	3	1	1	5	0.75	0	0	0	0	0	0	0	0	0	0	Y	6	Walk	0	Y	1	5	0	0	2	1	6	0.75	0	0	0	0	0	0	0	0	0	0	Y	6	Stretcher	0	Y	1	6	0	0	3
83	N	0	0	0	0	0	0	0	0	0	0	0	0	0	0	0	0	0	0	0	0	0	0	0	0	0	0	0	0	0	0	0	0	0	0	0	0	0	0	0	0	0	0	0	0	0	0	0	0
84	N	0	0	0	0	0	0	0	0	0	0	0	0	0	0	0	0	0	0	0	0	0	0	0	0	0	0	0	0	0	0	0	0	0	0	0	0	0	0	0	0	0	0	0	0	0	0	0	0
85	N	0	0	0	0	0	0	0	0	0	0	0	0	0	0	0	0	0	0	0	0	0	0	0	0	0	0	0	0	0	0	0	0	0	0	0	0	0	0	0	0	0	0	0	0	0	0	0	0
86	N	0	0	0	0	0	0	0	0	0	0	0	0	0	0	0	0	0	0	0	0	0	0	0	0	0	0	0	0	0	0	0	0	0	0	0	0	0	0	0	0	0	0	0	0	0	0	0	0
87	N	0	0	0	0	0	0	0	0	0	0	0	0	0	0	0	0	0	0	0	0	0	0	0	0	0	0	0	0	0	0	0	0	0	0	0	0	0	0	0	0	0	0	0	0	0	0	0	0
88	N	0	0	0	0	0	0	0	0	0	0	0	0	0	0	0	0	0	0	0	0	0	0	0	0	0	0	0	0	0	0	0	0	0	0	0	0	0	0	0	0	0	0	0	0	0	0	0	0
89	Y	1	1	1	6	0.166667	0	0	0	350	0	0	0	300	360	0	Y	1	Toto	0	N	0	0	0	0	0	0	0	0	0	0	0	0	0	0	0	0	0	0	0	0	0	0	0	0	0	0	0	0
90	N	0	0	0	0	0	0	0	0	0	0	0	0	0	0	0	0	0	0	0	0	0	0	0	0	0	0	0	0	0	0	0	0	0	0	0	0	0	0	0	0	0	0	0	0	0	0	0	0
91	N	0	0	0	0	0	0	0	0	0	0	0	0	0	0	0	0	0	0	0	0	0	0	0	0	0	0	0	0	0	0	0	0	0	0	0	0	0	0	0	0	0	0	0	0	0	0	0	0
92	N	0	0	0	0	0	0	0	0	0	0	0	0	0	0	0	0	0	0	0	0	0	0	0	0	0	0	0	0	0	0	0	0	0	0	0	0	0	0	0	0	0	0	0	0	0	0	0	0
93	Y	1	1	1	5	1.5	0	0	0	0	0	140	0	2600	1300	0	Y	3	Reserve car	0	Y	1	5	0	0	0	0	0	0	0	0	0	0	0	0	0	0	0	0	0	0	0	0	0	0	0	0	0	0
94	N	0	0	0	0	0	0	0	0	0	0	0	0	0	0	0	0	0	0	0	0	0	0	0	0	0	0	0	0	0	0	0	0	0	0	0	0	0	0	0	0	0	0	0	0	0	0	0	0
95	N	0	0	0	0	0	0	0	0	0	0	0	0	0	0	0	0	0	0	0	0	0	0	0	0	0	0	0	0	0	0	0	0	0	0	0	0	0	0	0	0	0	0	0	0	0	0	0	0
96	N	0	0	0	0	0	0	0	0	0	0	0	0	0	0	0	0	0	0	0	0	0	0	0	0	0	0	0	0	0	0	0	0	0	0	0	0	0	0	0	0	0	0	0	0	0	0	0	0
97	N	0	0	0	0	0	0	0	0	0	0	0	0	0	0	0	0	0	0	0	0	0	0	0	0	0	0	0	0	0	0	0	0	0	0	0	0	0	0	0	0	0	0	0	0	0	0	0	0
98	N	0	0	0	0	0	0	0	0	0	0	0	0	0	0	0	0	0	0	0	0	0	0	0	0	0	0	0	0	0	0	0	0	0	0	0	0	0	0	0	0	0	0	0	0	0	0	0	0
99	N	0	0	0	0	0	0	0	0	0	0	0	0	0	0	0	0	0	0	0	0	0	0	0	0	0	0	0	0	0	0	0	0	0	0	0	0	0	0	0	0	0	0	0	0	0	0	0	0
100	Y	1	1	1	12	1.5	0	0	0	0	400	0	0	5040	1800	0	Y	1	Car	0	Y	1	12	0	0	0	0	0	0	0	0	0	0	0	0	0	0	0	0	0	0	0	0	0	0	0	0	0	0
101	N	0	0	0	0	0	0	0	0	0	0	0	0	0	0	0	0	0	0	0	0	0	0	0	0	0	0	0	0	0	0	0	0	0	0	0	0	0	0	0	0	0	0	0	0	0	0	0	0
102	N	0	0	0	0	0	0	0	0	0	0	0	0	0	0	0	0	0	0	0	0	0	0	0	0	0	0	0	0	0	0	0	0	0	0	0	0	0	0	0	0	0	0	0	0	0	0	0	0
103	Y	1	1	1	7	0.75	0	0	0	0	0	0	1095	980	1750	60	Y	1	Reserve car	0	Y	1	7	0	0	0	0	0	0	0	0	0	0	0	0	0	0	0	0	0	0	0	0	0	0	0	0	0	0
104	N	0	0	0	0	0	0	0	0	0	0	0	0	0	0	0	0	0	0	0	0	0	0	0	0	0	0	0	0	0	0	0	0	0	0	0	0	0	0	0	0	0	0	0	0	0	0	0	0
105	N	0	0	0	0	0	0	0	0	0	0	0	0	0	0	0	0	0	0	0	0	0	0	0	0	0	0	0	0	0	0	0	0	0	0	0	0	0	0	0	0	0	0	0	0	0	0	0	0
106	Y	2	1	1	6	0.166667	0	0	0	0	0	0	300	0	0	200	Y	4	Walk	0	N	0	0	0	0	2	1	0.0833333	0	0	0	0	0	0	0	0	0	0	0	Y	4	Stretcher	0	N	0	0	0	0	0
107	N	0	0	0	0	0	0	0	0	0	0	0	0	0	0	0	0	0	0	0	0	0	0	0	0	0	0	0	0	0	0	0	0	0	0	0	0	0	0	0	0	0	0	0	0	0	0	0	0
108	N	0	0	0	0	0	0	0	0	0	0	0	0	0	0	0	0	0	0	0	0	0	0	0	0	0	0	0	0	0	0	0	0	0	0	0	0	0	0	0	0	0	0	0	0	0	0	0	0
109	N	0	0	0	0	0	0	0	0	0	0	0	0	0	0	0	0	0	0	0	0	0	0	0	0	0	0	0	0	0	0	0	0	0	0	0	0	0	0	0	0	0	0	0	0	0	0	0	0
110	N	0	0	0	0	0	0	0	0	0	0	0	0	0	0	0	0	0	0	0	0	0	0	0	0	0	0	0	0	0	0	0	0	0	0	0	0	0	0	0	0	0	0	0	0	0	0	0	0
111	N	0	0	0	0	0	0	0	0	0	0	0	0	0	0	0	0	0	0	0	0	0	0	0	0	0	0	0	0	0	0	0	0	0	0	0	0	0	0	0	0	0	0	0	0	0	0	0	0
112	N	0	0	0	0	0	0	0	0	0	0	0	0	0	0	0	0	0	0	0	0	0	0	0	0	0	0	0	0	0	0	0	0	0	0	0	0	0	0	0	0	0	0	0	0	0	0	0	0
113	N	0	0	0	0	0	0	0	0	0	0	0	0	0	0	0	0	0	0	0	0	0	0	0	0	0	0	0	0	0	0	0	0	0	0	0	0	0	0	0	0	0	0	0	0	0	0	0	0
114	N	0	0	0	0	0	0	0	0	0	0	0	0	0	0	0	0	0	0	0	0	0	0	0	0	0	0	0	0	0	0	0	0	0	0	0	0	0	0	0	0	0	0	0	0	0	0	0	0
115	N	0	0	0	0	0	0	0	0	0	0	0	0	0	0	0	0	0	0	0	0	0	0	0	0	0	0	0	0	0	0	0	0	0	0	0	0	0	0	0	0	0	0	0	0	0	0	0	0
116	N	0	0	0	0	0	0	0	0	0	0	0	0	0	0	0	0	0	0	0	0	0	0	0	0	0	0	0	0	0	0	0	0	0	0	0	0	0	0	0	0	0	0	0	0	0	0	0	0
117	N	0	0	0	0	0	0	0	0	0	0	0	0	0	0	0	0	0	0	0	0	0	0	0	0	0	0	0	0	0	0	0	0	0	0	0	0	0	0	0	0	0	0	0	0	0	0	0	0
118	N	0	0	0	0	0	0	0	0	0	0	0	0	0	0	0	0	0	0	0	0	0	0	0	0	0	0	0	0	0	0	0	0	0	0	0	0	0	0	0	0	0	0	0	0	0	0	0	0
119	Y	2	1	1	1	0.5	0	0	0		0	0	0	40	0	0	Y	1	Toto	0	Y	1	1	0	0	2	1	4	0.75	0	0	0	0	0	0	0	360	0	0	Y	1	Toto	0	Y	1	4	0	0	0
120	N	0	0	0	0	0	0	0	0	0	0	0	0	0	0	0	0	0	0	0	0	0	0	0	0	0	0	0	0	0	0	0	0	0	0	0	0	0	0	0	0	0	0	0	0	0	0	0	0
121	N	0	0	0	0	0	0	0	0	0	0	0	0	0	0	0	0	0	0	0	0	0	0	0	0	0	0	0	0	0	0	0	0	0	0	0	0	0	0	0	0	0	0	0	0	0	0	0	0
122	N	0	0	0	0	0	0	0	0	0	0	0	0	0	0	0	0	0	0	0	0	0	0	0	0	0	0	0	0	0	0	0	0	0	0	0	0	0	0	0	0	0	0	0	0	0	0	0	0
123	Y	1	1	1	6	0.5	0	0	0	0	1200	0	500	540	650	0	Y	5	Reserve Auto	0	Y	1	6	0	0	0	0	0	0	0	0	0	0	0	0	0	0	0	0	0	0	0	0	0	0	0	0	0	0
124	N	0	0	0	0	0	0	0	0	0	0	0	0	0	0	0	0	0	0	0	0	0	0	0	0	0	0	0	0	0	0	0	0	0	0	0	0	0	0	0	0	0	0	0	0	0	0	0	0
125	N	0	0	0	0	0	0	0	0	0	0	0	0	0	0	0	0	0	0	0	0	0	0	0	0	0	0	0	0	0	0	0	0	0	0	0	0	0	0	0	0	0	0	0	0	0	0	0	0
126	N	0	0	0	0	0	0	0	0	0	0	0	0	0	0	0	0	0	0	0	0	0	0	0	0	0	0	0	0	0	0	0	0	0	0	0	0	0	0	0	0	0	0	0	0	0	0	0	0
127	N	0	0	0	0	0	0	0	0	0	0	0	0	0	0	0	0	0	0	0	0	0	0	0	0	0	0	0	0	0	0	0	0	0	0	0	0	0	0	0	0	0	0	0	0	0	0	0	0
128	N	0	0	0	0	0	0	0	0	0	0	0	0	0	0	0	0	0	0	0	0	0	0	0	0	0	0	0	0	0	0	0	0	0	0	0	0	0	0	0	0	0	0	0	0	0	0	0	0
129	N	0	0	0	0	0	0	0	0	0	0	0	0	0	0	0	0	0	0	0	0	0	0	0	0	0	0	0	0	0	0	0	0	0	0	0	0	0	0	0	0	0	0	0	0	0	0	0	0
130	Y	1	1	1	8	0.5	0	0	0	0	0	0	0	360	0	0	Y	3	Toto	0	N	0	0	0	0	0	0	0	0	0	0	0	0	0	0	0	0	0	0	0	0	0	0	0	0	0	0	0	0
131	Y	2	1	3	4	1	16000	16000	16000	16000	0	0	16000	300	1000	0	Y	1	Car	0	Y	1	4	0	0	2	3	5	0.5	5000	10000	20000	10000	0	0	15000	532	0	0	Y	2	Bike/Toto	0	N	0	0	0	0	0
132	N	0	0	0	0	0	0	0	0	0	0	0	0	0	0	0	0	0	0	0	0	0	0	0	0	0	0	0	0	0	0	0	0	0	0	0	0	0	0	0	0	0	0	0	0	0	0	0	0
133	N	0	0	0	0	0	0	0	0	0	0	0	0	0	0	0	0	0	0	0	0	0	0	0	0	0	0	0	0	0	0	0	0	0	0	0	0	0	0	0	0	0	0	0	0	0	0	0	0
134	Y	2	1	3	5	0.5	10400	10400	10400	10400	0	0	10400	1000	0	0	Y	1	Auto	0	N	0	0	0	0	2	1	8	1	0	0	0	0	0	0	0	5200	0	0	Y	1	Ambulance	0	N	0	0	0	0	0
135	N	0	0	0	0	0	0	0	0	0	0	0	0	0	0	0	0	0	0	0	0	0	0	0	0	0	0	0	0	0	0	0	0	0	0	0	0	0	0	0	0	0	0	0	0	0	0	0	0
136	N	0	0	0	0	0	0	0	0	0	0	0	0	0	0	0	0	0	0	0	0	0	0	0	0	0	0	0	0	0	0	0	0	0	0	0	0	0	0	0	0	0	0	0	0	0	0	0	0
137	Y	1	1	1	3	0.333333	0	0	0	0	0	0	475	490	700	600	Y	2	Toto	0	N	0	0	0	0	0	0	0	0	0	0	0	0	0	0	0	0	0	0	0	0	0	0	0	0	0	0	0	0
138	N	0	0	0	0	0	0	0	0	0	0	0	0	0	0	0	0	0	0	0	0	0	0	0	0	0	0	0	0	0	0	0	0	0	0	0	0	0	0	0	0	0	0	0	0	0	0	0	0
139	Y	2	1	1	14	19	0	0	6000	6000	0	0	4000	1000	850	1200	Y	2	Private car	0	Y	1	14	0	0	2	1	3	1.5	0	0	1000	1000	0	0	1000	100	200	0	Y	2	Private car	0	Y	1	3	0	0	0
140	N	0	0	0	0	0	0	0	0	0	0	0	0	0	0	0	0	0	0	0	0	0	0	0	0	0	0	0	0	0	0	0	0	0	0	0	0	0	0	0	0	0	0	0	0	0	0	0	0
141	N	0	0	0	0	0	0	0	0	0	0	0	0	0	0	0	0	0	0	0	0	0	0	0	0	0	0	0	0	0	0	0	0	0	0	0	0	0	0	0	0	0	0	0	0	0	0	0	0
142	Y	1	1	1	3	0.33	40	0	0	100	0	0	2500	530	1200	0	Y	1	Auto	0	N	0	0	0	0	0	0	0	0	0	0	0	0	0	0	0	0	0	0	0	0	0	0	0	0	0	0	0	0
143	N	0	0	0	0	0	0	0	0	0	0	0	0	0	0	0	0	0	0	0	0	0	0	0	0	0	0	0	0	0	0	0	0	0	0	0	0	0	0	0	0	0	0	0	0	0	0	0	0
144	N	0	0	0	0	0	0	0	0	0	0	0	0	0	0	0	0	0	0	0	0	0	0	0	0	0	0	0	0	0	0	0	0	0	0	0	0	0	0	0	0	0	0	0	0	0	0	0	0
145	Y	1	1	1	5	0.5	500	0	3000	3000	0	0	2500	400	0	50	Y	3	Auto	0	Y	1	5	0	0	0	0	0	0	0	0	0	0	0	0	0	0	0	0	0	0	0	0	0	0	0	0	0	0
146	Y	4	1	1	1	0.25	0	0	0	0	0	0	700	200	0	0	Y	2	Auto	0	Y	1	1	0	0	2	1	3	0.25	30	0	0	0	0	0	0	280	0	0	Y	2	Auto	0	Y	1	3	0	0	3
147	Y	1	1	1	9	3.06	0	0	0	0	0	0	18000	460	100	0	Y	2	Toto	0	Y	2	9	0	0	0	0	0	0	0	0	0	0	0	0	0	0	0	0	0	0	0	0	0	0	0	0	0	0
148	Y	2	1	3	5	2.5	3000	5000	8000	4000	0	0	10000	260	0	0	Y	2	Rickshaw	0	Y	1	5	0	0	2	3	6	2.5	6000	9000	12000	5000	0	0	25000	450	0	3000	Y	1	Auto	0	Y	1	6	0	0	0
149	Y	1	1	2	7	0.67	0	300	8000	3000	0	0	4000	500	1150	0	Y	1	Uber	0	Y	1	1	0	0	0	0	0	0	0	0	0	0	0	0	0	0	0	0	0	0	0	0	0	0	0	0	0	0
150	Y	1	1	1	5	0.08	0	0	0	0	0	0	0	20	1500	0	N	0	Bike	1.5	Y	1	2	0	0	0	0	0	0	0	0	0	0	0	0	0	0	0	0	0	0	0	0	0	0	0	0	0	0
151	N	0	0	0	0	0	0	0	0	0	0	0	0	0	0	0	0	0	0	0	0	0	0	0	0	0	0	0	0	0	0	0	0	0	0	0	0	0	0	0	0	0	0	0	0	0	0	0	0
152	N	0	0	0	0	0	0	0	0	0	0	0	0	0	0	0	0	0	0	0	0	0	0	0	0	0	0	0	0	0	0	0	0	0	0	0	0	0	0	0	0	0	0	0	0	0	0	0	0
153	Y	1	1	1	1	0.67	10	10	500	500	0	0	0	56	200	0	Y	1	Bus	0	Y	1	1	0	0	0	0	0	0	0	0	0	0	0	0	0	0	0	0	0	0	0	0	0	0	0	0	0	0
154	Y	1	1	1	3	0	2700	0	0	0	0	0	0	600	600	0	Y	1	Uber	0	Y	1	3	0	0	0	0	0	0	0	0	0	0	0	0	0	0	0	0	0	0	0	0	0	0	0	0	0	0
155	N	0	0	0	0	0	0	0	0	0	0	0	0	0	0	0	0	0	0	0	0	0	0	0	0	0	0	0	0	0	0	0	0	0	0	0	0	0	0	0	0	0	0	0	0	0	0	0	0
156	N	0	0	0	0	0	0	0	0	0	0	0	0	0	0	0	0	0	0	0	0	0	0	0	0	0	0	0	0	0	0	0	0	0	0	0	0	0	0	0	0	0	0	0	0	0	0	0	0
157	Y	1	1	1	22	0.5	0	0	0	0	0	0	0	480	0	0	Y	2	Toto	0	N	0	0	0	0	0	0	0	0	0	0	0	0	0	0	0	0	0	0	0	0	0	0	0	0	0	0	0	0
158	N	0	0	0	0	0	0	0	0	0	0	0	0	0	0	0	0	0	0	0	0	0	0	0	0	0	0	0	0	0	0	0	0	0	0	0	0	0	0	0	0	0	0	0	0	0	0	0	0
159	N	0	0	0	0	0	0	0	0	0	0	0	0	0	0	0	0	0	0	0	0	0	0	0	0	0	0	0	0	0	0	0	0	0	0	0	0	0	0	0	0	0	0	0	0	0	0	0	0
160	N	0	0	0	0	0	0	0	0	0	0	0	0	0	0	0	0	0	0	0	0	0	0	0	0	0	0	0	0	0	0	0	0	0	0	0	0	0	0	0	0	0	0	0	0	0	0	0	0
161	N	0	0	0	0	0	0	0	0	0	0	0	0	0	0	0	0	0	0	0	0	0	0	0	0	0	0	0	0	0	0	0	0	0	0	0	0	0	0	0	0	0	0	0	0	0	0	0	0
162	N	0	0	0	0	0	0	0	0	0	0	0	0	0	0	0	0	0	0	0	0	0	0	0	0	0	0	0	0	0	0	0	0	0	0	0	0	0	0	0	0	0	0	0	0	0	0	0	0
163	Y	1	1	1	4	0.75	40	0	0	1900	0	0	0	1080	600	175	Y	2	Auto	0	N	0	0	0	0	0	0	0	0	0	0	0	0	0	0	0	0	0	0	0	0	0	0	0	0	0	0	0	0
164	N	0	0	0	0	0	0	0	0	0	0	0	0	0	0	0	0	0	0	0	0	0	0	0	0	0	0	0	0	0	0	0	0	0	0	0	0	0	0	0	0	0	0	0	0	0	0	0	0
165	N	0	0	0	0	0	0	0	0	0	0	0	0	0	0	0	0	0	0	0	0	0	0	0	0	0	0	0	0	0	0	0	0	0	0	0	0	0	0	0	0	0	0	0	0	0	0	0	0
166	N	0	0	0	0	0	0	0	0	0	0	0	0	0	0	0	0	0	0	0	0	0	0	0	0	0	0	0	0	0	0	0	0	0	0	0	0	0	0	0	0	0	0	0	0	0	0	0	0
167	N	0	0	0	0	0	0	0	0	0	0	0	0	0	0	0	0	0	0	0	0	0	0	0	0	0	0	0	0	0	0	0	0	0	0	0	0	0	0	0	0	0	0	0	0	0	0	0	0
168	N	0	0	0	0	0	0	0	0	0	0	0	0	0	0	0	0	0	0	0	0	0	0	0	0	0	0	0	0	0	0	0	0	0	0	0	0	0	0	0	0	0	0	0	0	0	0	0	0
169	N	0	0	0	0	0	0	0	0	0	0	0	0	0	0	0	0	0	0	0	0	0	0	0	0	0	0	0	0	0	0	0	0	0	0	0	0	0	0	0	0	0	0	0	0	0	0	0	0
170	N	0	0	0	0	0	0	0	0	0	0	0	0	0	0	0	0	0	0	0	0	0	0	0	0	0	0	0	0	0	0	0	0	0	0	0	0	0	0	0	0	0	0	0	0	0	0	0	0
171	N	0	0	0	0	0	0	0	0	0	0	0	0	0	0	0	0	0	0	0	0	0	0	0	0	0	0	0	0	0	0	0	0	0	0	0	0	0	0	0	0	0	0	0	0	0	0	0	0
172	N	0	0	0	0	0	0	0	0	0	0	0	0	0	0	0	0	0	0	0	0	0	0	0	0	0	0	0	0	0	0	0	0	0	0	0	0	0	0	0	0	0	0	0	0	0	0	0	0
173	N	0	0	0	0	0	0	0	0	0	0	0	0	0	0	0	0	0	0	0	0	0	0	0	0	0	0	0	0	0	0	0	0	0	0	0	0	0	0	0	0	0	0	0	0	0	0	0	0
174	Y	1	1	1	5	0.583333	50	10	4000	3000	0	0	1000	100	500	0	Y	1	Ambulance	0	Y	1	5	0	0	0	0	0	0	0	0	0	0	0	0	0	0	0	0	0	0	0	0	0	0	0	0	0	0
175	N	0	0	0	0	0	0	0	0	0	0	0	0	0	0	0	0	0	0	0	0	0	0	0	0	0	0	0	0	0	0	0	0	0	0	0	0	0	0	0	0	0	0	0	0	0	0	0	0
176	Y	2	1	1	16	0.25	160	0	20400	12000	0	0	0	3200	3200	0	Y	4	Car	6	Y	1	16	0	0	2	1	1	0.25	0	0	0	0	0	0	900	300	250	0	Y	4	Auto	0	Y	4	1	0	0	0
177	N	0	0	0	0	0	0	0	0	0	0	0	0	0	0	0	0	0	0	0	0	0	0	0	0	0	0	0	0	0	0	0	0	0	0	0	0	0	0	0	0	0	0	0	0	0	0	0	0
178	N	0	0	0	0	0	0	0	0	0	0	0	0	0	0	0	0	0	0	0	0	0	0	0	0	0	0	0	0	0	0	0	0	0	0	0	0	0	0	0	0	0	0	0	0	0	0	0	0
179	N	0	0	0	0	0	0	0	0	0	0	0	0	0	0	0	0	0	0	0	0	0	0	0	0	0	0	0	0	0	0	0	0	0	0	0	0	0	0	0	0	0	0	0	0	0	0	0	0
180	N	0	0	0	0	0	0	0	0	0	0	0	0	0	0	0	0	0	0	0	0	0	0	0	0	0	0	0	0	0	0	0	0	0	0	0	0	0	0	0	0	0	0	0	0	0	0	0	0
181	N	0	0	0	0	0	0	0	0	0	0	0	0	0	0	0	0	0	0	0	0	0	0	0	0	0	0	0	0	0	0	0	0	0	0	0	0	0	0	0	0	0	0	0	0	0	0	0	0
182	N	0	0	0	0	0	0	0	0	0	0	0	0	0	0	0	0	0	0	0	0	0	0	0	0	0	0	0	0	0	0	0	0	0	0	0	0	0	0	0	0	0	0	0	0	0	0	0	0
183	N	0	0	0	0	0	0	0	0	0	0	0	0	0	0	0	0	0	0	0	0	0	0	0	0	0	0	0	0	0	0	0	0	0	0	0	0	0	0	0	0	0	0	0	0	0	0	0	0
184	Y	1	1	3	5	0	950	300	10000	6176	0	0	5000	0	0	0	0	0	Ambulance	0	Y	2	5	0	0	0	0	0	0	0	0	0	0	0	0	0	0	0	0	0	0	0	0	0	0	0	0	0	0
185	N	0	0	0	0	0	0	0	0	0	0	0	0	0	0	0	0	0	0	0	0	0	0	0	0	0	0	0	0	0	0	0	0	0	0	0	0	0	0	0	0	0	0	0	0	0	0	0	0
186	Y	1	1	1	3	3	0	0	60	50	800	0	0	420	0	200	0	0	Auto	0	Y	1	3	0	0	0	0	0	0	0	0	0	0	0	0	0	0	0	0	0	0	0	0	0	0	0	0	0	0
187	N	0	0	0	0	0	0	0	0	0	0	0	0	0	0	0	0	0	0	0	0	0	0	0	0	0	0	0	0	0	0	0	0	0	0	0	0	0	0	0	0	0	0	0	0	0	0	0	0
188	N	0	0	0	0	0	0	0	0	0	0	0	0	0	0	0	0	0	0	0	0	0	0	0	0	0	0	0	0	0	0	0	0	0	0	0	0	0	0	0	0	0	0	0	0	0	0	0	0
189	Y	1	1	1	3	3	0	0	0	1500	0	0	0	300	100	30	0	0	Taxi	0	Y	1	2	0	0	0	0	0	0	0	0	0	0	0	0	0	0	0	0	0	0	0	0	0	0	0	0	0	0
190	N	0	0	0	0	0	0	0	0	0	0	0	0	0	0	0	0	0	0	0	0	0	0	0	0	0	0	0	0	0	0	0	0	0	0	0	0	0	0	0	0	0	0	0	0	0	0	0	0
191	N	0	0	0	0	0	0	0	0	0	0	0	0	0	0	0	0	0	0	0	0	0	0	0	0	0	0	0	0	0	0	0	0	0	0	0	0	0	0	0	0	0	0	0	0	0	0	0	0
192	N	0	0	0	0	0	0	0	0	0	0	0	0	0	0	0	0	0	0	0	0	0	0	0	0	0	0	0	0	0	0	0	0	0	0	0	0	0	0	0	0	0	0	0	0	0	0	0	0
193	Y	1	1	3	5	0.5	10000	500	16400	16400	16400	0	16400	3000	0	3900	Y	1	Taxi	0	Y	2	4	0	0	0	0	0	0	0	0	0	0	0	0	0	0	0	0	0	0	0	0	0	0	0	0	0	0
194	N	0	0	0	0	0	0	0	0	0	0	0	0	0	0	0	0	0	0	0	0	0	0	0	0	0	0	0	0	0	0	0	0	0	0	0	0	0	0	0	0	0	0	0	0	0	0	0	0
195	N	0	0	0	0	0	0	0	0	0	0	0	0	0	0	0	0	0	0	0	0	0	0	0	0	0	0	0	0	0	0	0	0	0	0	0	0	0	0	0	0	0	0	0	0	0	0	0	0
196	N	0	0	0	0	0	0	0	0	0	0	0	0	0	0	0	0	0	0	0	0	0	0	0	0	0	0	0	0	0	0	0	0	0	0	0	0	0	0	0	0	0	0	0	0	0	0	0	0
197	Y	1	1	1	3	19	0	0	0	0	600	0	0	0	2080	0	Y	1	Auto	0	Y	1	3	0	0	0	0	0	0	0	0	0	0	0	0	0	0	0	0	0	0	0	0	0	0	0	0	0	0
198	Y	1	1	1	3	1	15	0	0	0	700	0	500	0	600	0	Y	1	Auto	0	Y	1	3	0	0	0	0	0	0	0	0	0	0	0	0	0	0	0	0	0	0	0	0	0	0	0	0	0	0
199	N	0	0	0	0	0	0	0	0	0	0	0	0	0	0	0	0	0	0	0	0	0	0	0	0	0	0	0	0	0	0	0	0	0	0	0	0	0	0	0	0	0	0	0	0	0	0	0	0
200	Y	1	1	1	1	0.67	10	10	0	0	0	0	0	100	300	0	Y	1	Auto	0	Y	1	1	0	0	0	0	0	0	0	0	0	0	0	0	0	0	0	0	0	0	0	0	0	0	0	0	0	0
201	N	0	0	0	0	0	0	0	0	0	0	0	0	0	0	0	0	0	0	0	0	0	0	0	0	0	0	0	0	0	0	0	0	0	0	0	0	0	0	0	0	0	0	0	0	0	0	0	0
202	N	0	0	0	0	0	0	0	0	0	0	0	0	0	0	0	0	0	0	0	0	0	0	0	0	0	0	0	0	0	0	0	0	0	0	0	0	0	0	0	0	0	0	0	0	0	0	0	0
203	N	0	0	0	0	0	0	0	0	0	0	0	0	0	0	0	0	0	0	0	0	0	0	0	0	0	0	0	0	0	0	0	0	0	0	0	0	0	0	0	0	0	0	0	0	0	0	0	0
204	N	0	0	0	0	0	0	0	0	0	0	0	0	0	0	0	0	0	0	0	0	0	0	0	0	0	0	0	0	0	0	0	0	0	0	0	0	0	0	0	0	0	0	0	0	0	0	0	0
205	Y	2	1	1	5	5.5	0	0	0	1500	3200	0	0	400	0	0	Y	2	Ambulance	0	Y	1	5	0	0	2	1	8	8.17	0	0	0	0	0	0	0	580	0	0	Y	2	Toto	0	Y	1	6	0	0	0
206	N	0	0	0	0	0	0	0	0	0	0	0	0	0	0	0	0	0	0	0	0	0	0	0	0	0	0	0	0	0	0	0	0	0	0	0	0	0	0	0	0	0	0	0	0	0	0	0	0
207	N	0	0	0	0	0	0	0	0	0	0	0	0	0	0	0	0	0	0	0	0	0	0	0	0	0	0	0	0	0	0	0	0	0	0	0	0	0	0	0	0	0	0	0	0	0	0	0	0
208	N	0	0	0	0	0	0	0	0	0	0	0	0	0	0	0	0	0	0	0	0	0	0	0	0	0	0	0	0	0	0	0	0	0	0	0	0	0	0	0	0	0	0	0	0	0	0	0	0
209	N	0	0	0	0	0	0	0	0	0	0	0	0	0	0	0	0	0	0	0	0	0	0	0	0	0	0	0	0	0	0	0	0	0	0	0	0	0	0	0	0	0	0	0	0	0	0	0	0
210	N	0	0	0	0	0	0	0	0	0	0	0	0	0	0	0	0	0	0	0	0	0	0	0	0	0	0	0	0	0	0	0	0	0	0	0	0	0	0	0	0	0	0	0	0	0	0	0	0
211	N	0	0	0	0	0	0	0	0	0	0	0	0	0	0	0	0	0	0	0	0	0	0	0	0	0	0	0	0	0	0	0	0	0	0	0	0	0	0	0	0	0	0	0	0	0	0	0	0
212	N	0	0	0	0	0	0	0	0	0	0	0	0	0	0	0	0	0	0	0	0	0	0	0	0	0	0	0	0	0	0	0	0	0	0	0	0	0	0	0	0	0	0	0	0	0	0	0	0
213	N	0	0	0	0	0	0	0	0	0	0	0	0	0	0	0	0	0	0	0	0	0	0	0	0	0	0	0	0	0	0	0	0	0	0	0	0	0	0	0	0	0	0	0	0	0	0	0	0
214	N	0	0	0	0	0	0	0	0	0	0	0	0	0	0	0	0	0	0	0	0	0	0	0	0	0	0	0	0	0	0	0	0	0	0	0	0	0	0	0	0	0	0	0	0	0	0	0	0
215	N	0	0	0	0	0	0	0	0	0	0	0	0	0	0	0	0	0	0	0	0	0	0	0	0	0	0	0	0	0	0	0	0	0	0	0	0	0	0	0	0	0	0	0	0	0	0	0	0
216	Y	1	1	1	3	3.25	5	0	0	Don't know	0	0	150	195	0	0	Y	1	Auto	0	N	0	0	0	0	0	0	0	0	0	0	0	0	0	0	0	0	0	0	0	0	0	0	0	0	0	0	0	0
217	N	0	0	0	0	0	0	0	0	0	0	0	0	0	0	0	0	0	0	0	0	0	0	0	0	0	0	0	0	0	0	0	0	0	0	0	0	0	0	0	0	0	0	0	0	0	0	0	0
218	Y	1	1	1	2	3	10	0	0	0	0	0	0	80	0	0	Y	2	Auto	0	Y	1	2	0	0	0	0	0	0	0	0	0	0	0	0	0	0	0	0	0	0	0	0	0	0	0	0	0	0
219	Y	1	1	1	22	0.25	110	10	0	0	0	0	0	0	0	0	Y	1	Walk	0	Y	1	22	0	0	0	0	0	0	0	0	0	0	0	0	0	0	0	0	0	0	0	0	0	0	0	0	0	0
220	N	0	0	0	0	0	0	0	0	0	0	0	0	0	0	0	0	0	0	0	0	0	0	0	0	0	0	0	0	0	0	0	0	0	0	0	0	0	0	0	0	0	0	0	0	0	0	0	0
221	N	0	0	0	0	0	0	0	0	0	0	0	0	0	0	0	0	0	0	0	0	0	0	0	0	0	0	0	0	0	0	0	0	0	0	0	0	0	0	0	0	0	0	0	0	0	0	0	0
222	N	0	0	0	0	0	0	0	0	0	0	0	0	0	0	0	0	0	0	0	0	0	0	0	0	0	0	0	0	0	0	0	0	0	0	0	0	0	0	0	0	0	0	0	0	0	0	0	0
223	N	0	0	0	0	0	0	0	0	0	0	0	0	0	0	0	0	0	0	0	0	0	0	0	0	0	0	0	0	0	0	0	0	0	0	0	0	0	0	0	0	0	0	0	0	0	0	0	0
224	N	0	0	0	0	0	0	0	0	0	0	0	0	0	0	0	0	0	0	0	0	0	0	0	0	0	0	0	0	0	0	0	0	0	0	0	0	0	0	0	0	0	0	0	0	0	0	0	0
225	N	0	0	0	0	0	0	0	0	0	0	0	0	0	0	0	0	0	0	0	0	0	0	0	0	0	0	0	0	0	0	0	0	0	0	0	0	0	0	0	0	0	0	0	0	0	0	0	0
226	N	0	0	0	0	0	0	0	0	0	0	0	0	0	0	0	0	0	0	0	0	0	0	0	0	0	0	0	0	0	0	0	0	0	0	0	0	0	0	0	0	0	0	0	0	0	0	0	0
227	N	0	0	0	0	0	0	0	0	0	0	0	0	0	0	0	0	0	0	0	0	0	0	0	0	0	0	0	0	0	0	0	0	0	0	0	0	0	0	0	0	0	0	0	0	0	0	0	0
228	N	0	0	0	0	0	0	0	0	0	0	0	0	0	0	0	0	0	0	0	0	0	0	0	0	0	0	0	0	0	0	0	0	0	0	0	0	0	0	0	0	0	0	0	0	0	0	0	0
229	Y	1	1	1	4	1.5	0	0	1500	990	0	0	0	90	400	0	Y	4	Ambulance	0	Y	2	4	0	0	0	0	0	0	0	0	0	0	0	0	0	0	0	0	0	0	0	0	0	0	0	0	0	0
230	N	0	0	0	0	0	0	0	0	0	0	0	0	0	0	0	0	0	0	0	0	0	0	0	0	0	0	0	0	0	0	0	0	0	0	0	0	0	0	0	0	0	0	0	0	0	0	0	0
231	N	0	0	0	0	0	0	0	0	0	0	0	0	0	0	0	0	0	0	0	0	0	0	0	0	0	0	0	0	0	0	0	0	0	0	0	0	0	0	0	0	0	0	0	0	0	0	0	0
232	N	0	0	0	0	0	0	0	0	0	0	0	0	0	0	0	0	0	0	0	0	0	0	0	0	0	0	0	0	0	0	0	0	0	0	0	0	0	0	0	0	0	0	0	0	0	0	0	0
233	N	0	0	0	0	0	0	0	0	0	0	0	0	0	0	0	0	0	0	0	0	0	0	0	0	0	0	0	0	0	0	0	0	0	0	0	0	0	0	0	0	0	0	0	0	0	0	0	0
234	N	0	0	0	0	0	0	0	0	0	0	0	0	0	0	0	0	0	0	0	0	0	0	0	0	0	0	0	0	0	0	0	0	0	0	0	0	0	0	0	0	0	0	0	0	0	0	0	0
235	N	0	0	0	0	0	0	0	0	0	0	0	0	0	0	0	0	0	0	0	0	0	0	0	0	0	0	0	0	0	0	0	0	0	0	0	0	0	0	0	0	0	0	0	0	0	0	0	0
236	N	0	0	0	0	0	0	0	0	0	0	0	0	0	0	0	0	0	0	0	0	0	0	0	0	0	0	0	0	0	0	0	0	0	0	0	0	0	0	0	0	0	0	0	0	0	0	0	0
237	N	0	0	0	0	0	0	0	0	0	0	0	0	0	0	0	0	0	0	0	0	0	0	0	0	0	0	0	0	0	0	0	0	0	0	0	0	0	0	0	0	0	0	0	0	0	0	0	0
238	N	0	0	0	0	0	0	0	0	0	0	0	0	0	0	0	0	0	0	0	0	0	0	0	0	0	0	0	0	0	0	0	0	0	0	0	0	0	0	0	0	0	0	0	0	0	0	0	0
239	N	0	0	0	0	0	0	0	0	0	0	0	0	0	0	0	0	0	0	0	0	0	0	0	0	0	0	0	0	0	0	0	0	0	0	0	0	0	0	0	0	0	0	0	0	0	0	0	0
240	N	0	0	0	0	0	0	0	0	0	0	0	0	0	0	0	0	0	0	0	0	0	0	0	0	0	0	0	0	0	0	0	0	0	0	0	0	0	0	0	0	0	0	0	0	0	0	0	0
241	Y	1	1	1	6	1.5	0	0	150	50	450	0	0	14	2500	0	N	0	Ambulance	0	Y	1	6	0	0	0	0	0	0	0	0	0	0	0	0	0	0	0	0	0	0	0	0	0	0	0	0	0	0
242	N	0	0	0	0	0	0	0	0	0	0	0	0	0	0	0	0	0	0	0	0	0	0	0	0	0	0	0	0	0	0	0	0	0	0	0	0	0	0	0	0	0	0	0	0	0	0	0	0
243	N	0	0	0	0	0	0	0	0	0	0	0	0	0	0	0	0	0	0	0	0	0	0	0	0	0	0	0	0	0	0	0	0	0	0	0	0	0	0	0	0	0	0	0	0	0	0	0	0
244	N	0	0	0	0	0	0	0	0	0	0	0	0	0	0	0	0	0	0	0	0	0	0	0	0	0	0	0	0	0	0	0	0	0	0	0	0	0	0	0	0	0	0	0	0	0	0	0	0
245	N	0	0	0	0	0	0	0	0	0	0	0	0	0	0	0	0	0	0	0	0	0	0	0	0	0	0	0	0	0	0	0	0	0	0	0	0	0	0	0	0	0	0	0	0	0	0	0	0
246	N	0	0	0	0	0	0	0	0	0	0	0	0	0	0	0	0	0	0	0	0	0	0	0	0	0	0	0	0	0	0	0	0	0	0	0	0	0	0	0	0	0	0	0	0	0	0	0	0
247	N	0	0	0	0	0	0	0	0	0	0	0	0	0	0	0	0	0	0	0	0	0	0	0	0	0	0	0	0	0	0	0	0	0	0	0	0	0	0	0	0	0	0	0	0	0	0	0	0
248	N	0	0	0	0	0	0	0	0	0	0	0	0	0	0	0	0	0	0	0	0	0	0	0	0	0	0	0	0	0	0	0	0	0	0	0	0	0	0	0	0	0	0	0	0	0	0	0	0
249	Y	1	1	1	5	0	0	0	0	0	0	0	0	0	1250	0	0	0	Bicycle	0	Y	2	5	0	0	0	0	0	0	0	0	0	0	0	0	0	0	0	0	0	0	0	0	0	0	0	0	0	0
250	N	0	0	0	0	0	0	0	0	0	0	0	0	0	0	0	0	0	0	0	0	0	0	0	0	0	0	0	0	0	0	0	0	0	0	0	0	0	0	0	0	0	0	0	0	0	0	0	0
251	Y	1	1	3	2	1.5	1260	150	0	0	0	0	2500	100	300	0	Y	2	Reserve Toto	0	Y	2	1	0	0	0	0	0	0	0	0	0	0	0	0	0	0	0	0	0	0	0	0	0	0	0	0	0	0
252	N	0	0	0	0	0	0	0	0	0	0	0	0	0	0	0	0	0	0	0	0	0	0	0	0	0	0	0	0	0	0	0	0	0	0	0	0	0	0	0	0	0	0	0	0	0	0	0	0
253	N	0	0	0	0	0	0	0	0	0	0	0	0	0	0	0	0	0	0	0	0	0	0	0	0	0	0	0	0	0	0	0	0	0	0	0	0	0	0	0	0	0	0	0	0	0	0	0	0
254	N	0	0	0	0	0	0	0	0	0	0	0	0	0	0	0	0	0	0	0	0	0	0	0	0	0	0	0	0	0	0	0	0	0	0	0	0	0	0	0	0	0	0	0	0	0	0	0	0
255	N	0	0	0	0	0	0	0	0	0	0	0	0	0	0	0	0	0	0	0	0	0	0	0	0	0	0	0	0	0	0	0	0	0	0	0	0	0	0	0	0	0	0	0	0	0	0	0	0
256	N	0	0	0	0	0	0	0	0	0	0	0	0	0	0	0	0	0	0	0	0	0	0	0	0	0	0	0	0	0	0	0	0	0	0	0	0	0	0	0	0	0	0	0	0	0	0	0	0
257	N	0	0	0	0	0	0	0	0	0	0	0	0	0	0	0	0	0	0	0	0	0	0	0	0	0	0	0	0	0	0	0	0	0	0	0	0	0	0	0	0	0	0	0	0	0	0	0	0
258	N	0	0	0	0	0	0	0	0	0	0	0	0	0	0	0	0	0	0	0	0	0	0	0	0	0	0	0	0	0	0	0	0	0	0	0	0	0	0	0	0	0	0	0	0	0	0	0	0
259	N	0	0	0	0	0	0	0	0	0	0	0	0	0	0	0	0	0	0	0	0	0	0	0	0	0	0	0	0	0	0	0	0	0	0	0	0	0	0	0	0	0	0	0	0	0	0	0	0
260	N	0	0	0	0	0	0	0	0	0	0	0	0	0	0	0	0	0	0	0	0	0	0	0	0	0	0	0	0	0	0	0	0	0	0	0	0	0	0	0	0	0	0	0	0	0	0	0	0
261	N	0	0	0	0	0	0	0	0	0	0	0	0	0	0	0	0	0	0	0	0	0	0	0	0	0	0	0	0	0	0	0	0	0	0	0	0	0	0	0	0	0	0	0	0	0	0	0	0
262	N	0	0	0	0	0	0	0	0	0	0	0	0	0	0	0	0	0	0	0	0	0	0	0	0	0	0	0	0	0	0	0	0	0	0	0	0	0	0	0	0	0	0	0	0	0	0	0	0
263	N	0	0	0	0	0	0	0	0	0	0	0	0	0	0	0	0	0	0	0	0	0	0	0	0	0	0	0	0	0	0	0	0	0	0	0	0	0	0	0	0	0	0	0	0	0	0	0	0
264	N	0	0	0	0	0	0	0	0	0	0	0	0	0	0	0	0	0	0	0	0	0	0	0	0	0	0	0	0	0	0	0	0	0	0	0	0	0	0	0	0	0	0	0	0	0	0	0	0
265	Y	2	1	3	2	0	1000	2000	6000	4000	0	0	5000	0	3000	2000	0	0	Ambulance	0	Y	2	2	0	0	2	1	18	20.25	0	0	3000	2000	0	0	0	1925	1620	0	Y	2	Ambulance	0	Y	2	18	0	0	0
266	N	0	0	0	0	0	0	0	0	0	0	0	0	0	0	0	0	0	0	0	0	0	0	0	0	0	0	0	0	0	0	0	0	0	0	0	0	0	0	0	0	0	0	0	0	0	0	0	0
267	N	0	0	0	0	0	0	0	0	0	0	0	0	0	0	0	0	0	0	0	0	0	0	0	0	0	0	0	0	0	0	0	0	0	0	0	0	0	0	0	0	0	0	0	0	0	0	0	0
268	N	0	0	0	0	0	0	0	0	0	0	0	0	0	0	0	0	0	0	0	0	0	0	0	0	0	0	0	0	0	0	0	0	0	0	0	0	0	0	0	0	0	0	0	0	0	0	0	0
269	Y	1	1	3	7	1	0	0	0	6000	0	0	5000	2400	0	0	Y	1	Car	0	Y	1	7	0	0	0	0	0	0	0	0	0	0	0	0	0	0	0	0	0	0	0	0	0	0	0	0	0	0
270	N	0	0	0	0	0	0	0	0	0	0	0	0	0	0	0	0	0	0	0	0	0	0	0	0	0	0	0	0	0	0	0	0	0	0	0	0	0	0	0	0	0	0	0	0	0	0	0	0
271	Y	1	1	3	4	0.5	4000	8000	12000	8000	0	0	6000	160	0	2000	Y	1	Car	10	Y	1	4	0	0	0	0	0	0	0	0	0	0	0	0	0	0	0	0	0	0	0	0	0	0	0	0	0	0
272	Y	1	1	3	5	2.25	0	2000	2000	1000	0	0	0	869	1250	0	Y	2	Car	17	Y	1	5	0	0	0	0	0	0	0	0	0	0	0	0	0	0	0	0	0	0	0	0	0	0	0	0	0	0
273	Y	1	1	1	16	0	0	100	0	0	0	0	0	4000	0	0	Y	1	Ambulance	0	Y	1	16	0	0	0	0	0	0	0	0	0	0	0	0	0	0	0	0	0	0	0	0	0	0	0	0	0	0
274	Y	1	1	1	7	3.5	0	0	0	0	400	0	0	3000	3300	0	Y	1	Ambulance	0	Y	1	7	0	0	0	0	0	0	0	0	0	0	0	0	0	0	0	0	0	0	0	0	0	0	0	0	0	0
275	Y	1	1	1	22	2.25	0	50	1050	0	0	0	0	140	4400	300	Y	1	Bike	5.5	Y	1	22	0	0	0	0	0	0	0	0	0	0	0	0	0	0	0	0	0	0	0	0	0	0	0	0	0	0
276	Y	1	1	1	12	1	0	0	500	0	0	0	0	7000	840	0	Y	1	Auto	0	Y	1	6	0	0	0	0	0	0	0	0	0	0	0	0	0	0	0	0	0	0	0	0	0	0	0	0	0	0
277	N	0	0	0	0	0	0	0	0	0	0	0	0	0	0	0	0	0	0	0	0	0	0	0	0	0	0	0	0	0	0	0	0	0	0	0	0	0	0	0	0	0	0	0	0	0	0	0	0
278	N	0	0	0	0	0	0	0	0	0	0	0	0	0	0	0	0	0	0	0	0	0	0	0	0	0	0	0	0	0	0	0	0	0	0	0	0	0	0	0	0	0	0	0	0	0	0	0	0
279	N	0	0	0	0	0	0	0	0	0	0	0	0	0	0	0	0	0	0	0	0	0	0	0	0	0	0	0	0	0	0	0	0	0	0	0	0	0	0	0	0	0	0	0	0	0	0	0	0
280	Y	1	1	1	2	0.75	0	0	50	0	0	0	0	369	110	0	Y	1	Bike	0	Y	1	2	0	0	0	0	0	0	0	0	0	0	0	0	0	0	0	0	0	0	0	0	0	0	0	0	0	0
281	N	0	0	0	0	0	0	0	0	0	0	0	0	0	0	0	0	0	0	0	0	0	0	0	0	0	0	0	0	0	0	0	0	0	0	0	0	0	0	0	0	0	0	0	0	0	0	0	0
282	N	0	0	0	0	0	0	0	0	0	0	0	0	0	0	0	0	0	0	0	0	0	0	0	0	0	0	0	0	0	0	0	0	0	0	0	0	0	0	0	0	0	0	0	0	0	0	0	0
283	N	0	0	0	0	0	0	0	0	0	0	0	0	0	0	0	0	0	0	0	0	0	0	0	0	0	0	0	0	0	0	0	0	0	0	0	0	0	0	0	0	0	0	0	0	0	0	0	0
284	N	0	0	0	0	0	0	0	0	0	0	0	0	0	0	0	0	0	0	0	0	0	0	0	0	0	0	0	0	0	0	0	0	0	0	0	0	0	0	0	0	0	0	0	0	0	0	0	0
285	N	0	0	0	0	0	0	0	0	0	0	0	0	0	0	0	0	0	0	0	0	0	0	0	0	0	0	0	0	0	0	0	0	0	0	0	0	0	0	0	0	0	0	0	0	0	0	0	0
286	N	0	0	0	0	0	0	0	0	0	0	0	0	0	0	0	0	0	0	0	0	0	0	0	0	0	0	0	0	0	0	0	0	0	0	0	0	0	0	0	0	0	0	0	0	0	0	0	0
287	N	0	0	0	0	0	0	0	0	0	0	0	0	0	0	0	0	0	0	0	0	0	0	0	0	0	0	0	0	0	0	0	0	0	0	0	0	0	0	0	0	0	0	0	0	0	0	0	0
288	N	0	0	0	0	0	0	0	0	0	0	0	0	0	0	0	0	0	0	0	0	0	0	0	0	0	0	0	0	0	0	0	0	0	0	0	0	0	0	0	0	0	0	0	0	0	0	0	0
289	Y	1	1	1	13	1	0	0	500	0	0	0	0	2238	3250	0	Y	1	Auto	0	Y	1	13	0	0	0	0	0	0	0	0	0	0	0	0	0	0	0	0	0	0	0	0	0	0	0	0	0	0
290	N	0	0	0	0	0	0	0	0	0	0	0	0	0	0	0	0	0	0	0	0	0	0	0	0	0	0	0	0	0	0	0	0	0	0	0	0	0	0	0	0	0	0	0	0	0	0	0	0
291	N	0	0	0	0	0	0	0	0	0	0	0	0	0	0	0	0	0	0	0	0	0	0	0	0	0	0	0	0	0	0	0	0	0	0	0	0	0	0	0	0	0	0	0	0	0	0	0	0
292	N	0	0	0	0	0	0	0	0	0	0	0	0	0	0	0	0	0	0	0	0	0	0	0	0	0	0	0	0	0	0	0	0	0	0	0	0	0	0	0	0	0	0	0	0	0	0	0	0
293	Y	1	1	1	19	0	0	0	0	0	0	0	0	1600	3800	50	Y	2	Auto	0	Y	1	19	0	0	0	0	0	0	0	0	0	0	0	0	0	0	0	0	0	0	0	0	0	0	0	0	0	0
294	N	0	0	0	0	0	0	0	0	0	0	0	0	0	0	0	0	0	0	0	0	0	0	0	0	0	0	0	0	0	0	0	0	0	0	0	0	0	0	0	0	0	0	0	0	0	0	0	0
295	Y	1	1	3	8	0	8000	16000	25000	15000	0	0	10000	5000	20000	6000	0	0	Car	0	Y	1	8	0	0	0	0	0	0	0	0	0	0	0	0	0	0	0	0	0	0	0	0	0	0	0	0	0	0
296	Y	1	1	1	9	1	0	0	0	0	0	0	0	396	1800	0	Y	2	Car	25	Y	1	9	0	0	0	0	0	0	0	0	0	0	0	0	0	0	0	0	0	0	0	0	0	0	0	0	0	0
297	Y	1	1	3	15	0.5	7000	8000	15000	10000	0	0	8000	178	0	2000	Y	1	Bike	3	Y	1	15	0	0	0	0	0	0	0	0	0	0	0	0	0	0	0	0	0	0	0	0	0	0	0	0	0	0
298	N	0	0	0	0	0	0	0	0	0	0	0	0	0	0	0	0	0	0	0	0	0	0	0	0	0	0	0	0	0	0	0	0	0	0	0	0	0	0	0	0	0	0	0	0	0	0	0	0
299	N	0	0	0	0	0	0	0	0	0	0	0	0	0	0	0	0	0	0	0	0	0	0	0	0	0	0	0	0	0	0	0	0	0	0	0	0	0	0	0	0	0	0	0	0	0	0	0	0
300	N	0	0	0	0	0	0	0	0	0	0	0	0	0	0	0	0	0	0	0	0	0	0	0	0	0	0	0	0	0	0	0	0	0	0	0	0	0	0	0	0	0	0	0	0	0	0	0	0
301	N	0	0	0	0	0	0	0	0	0	0	0	0	0	0	0	0	0	0	0	0	0	0	0	0	0	0	0	0	0	0	0	0	0	0	0	0	0	0	0	0	0	0	0	0	0	0	0	0
302	Y	1	1	3	6	0.433333	6000	12000	16000	12000	10000	0	20000	24	0	4000	Y	1	Walk/Bike	6	Y	1	6	0	0	0	0	0	0	0	0	0	0	0	0	0	0	0	0	0	0	0	0	0	0	0	0	0	0
303	Y	1	1	1	5	1	0	0	0	280	530	0	2420	240	2725	2420	Y	1	Auto	0	Y	1	5	0	0	0	0	0	0	0	0	0	0	0	0	0	0	0	0	0	0	0	0	0	0	0	0	0	0
304	N	0	0	0	0	0	0	0	0	0	0	0	0	0	0	0	0	0	0	0	0	0	0	0	0	0	0	0	0	0	0	0	0	0	0	0	0	0	0	0	0	0	0	0	0	0	0	0	0
305	N	0	0	0	0	0	0	0	0	0	0	0	0	0	0	0	0	0	0	0	0	0	0	0	0	0	0	0	0	0	0	0	0	0	0	0	0	0	0	0	0	0	0	0	0	0	0	0	0
306	Y	1	1	1	2	5	0	0	0	0	0	0	0	178	250	0	Y	2	Bike	5	Y	1	2	0	0	0	0	0	0	0	0	0	0	0	0	0	0	0	0	0	0	0	0	0	0	0	0	0	0
307	Y	1	1	1	5	6	0	0	500	0	0	0	0	693	1000	0	Y	1	Bike	12	Y	1	5	0	0	0	0	0	0	0	0	0	0	0	0	0	0	0	0	0	0	0	0	0	0	0	0	0	0
308	N	0	0	0	0	0	0	0	0	0	0	0	0	0	0	0	0	0	0	0	0	0	0	0	0	0	0	0	0	0	0	0	0	0	0	0	0	0	0	0	0	0	0	0	0	0	0	0	0
309	N	0	0	0	0	0	0	0	0	0	0	0	0	0	0	0	0	0	0	0	0	0	0	0	0	0	0	0	0	0	0	0	0	0	0	0	0	0	0	0	0	0	0	0	0	0	0	0	0
310	N	0	0	0	0	0	0	0	0	0	0	0	0	0	0	0	0	0	0	0	0	0	0	0	0	0	0	0	0	0	0	0	0	0	0	0	0	0	0	0	0	0	0	0	0	0	0	0	0
311	N	0	0	0	0	0	0	0	0	0	0	0	0	0	0	0	0	0	0	0	0	0	0	0	0	0	0	0	0	0	0	0	0	0	0	0	0	0	0	0	0	0	0	0	0	0	0	0	0
312	Y	1	1	3	10	1	5000	10000	10000	7000	0	0	6000	1000	0	2000	Y	1	Reserve car	0	Y	1	5	0	0	0	0	0	0	0	0	0	0	0	0	0	0	0	0	0	0	0	0	0	0	0	0	0	0
313	N	0	0	0	0	0	0	0	0	0	0	0	0	0	0	0	0	0	0	0	0	0	0	0	0	0	0	0	0	0	0	0	0	0	0	0	0	0	0	0	0	0	0	0	0	0	0	0	0
314	Y	1	1	3	2	0.75	5000	1700	0	1000	34000	0	9090	1200	600	0	Y	1	Car	25	Y	1	2	0	0	0	0	0	0	0	0	0	0	0	0	0	0	0	0	0	0	0	0	0	0	0	0	0	0
315	N	0	0	0	0	0	0	0	0	0	0	0	0	0	0	0	0	0	0	0	0	0	0	0	0	0	0	0	0	0	0	0	0	0	0	0	0	0	0	0	0	0	0	0	0	0	0	0	0
316	Y	1	1	1	10	0.5	0	0	50	750	750	0	0	200	840	200	Y	2	Ambulance	0	Y	2	10	0	0	0	0	0	0	0	0	0	0	0	0	0	0	0	0	0	0	0	0	0	0	0	0	0	0
317	N	0	0	0	0	0	0	0	0	0	0	0	0	0	0	0	0	0	0	0	0	0	0	0	0	0	0	0	0	0	0	0	0	0	0	0	0	0	0	0	0	0	0	0	0	0	0	0	0
318	N	0	0	0	0	0	0	0	0	0	0	0	0	0	0	0	0	0	0	0	0	0	0	0	0	0	0	0	0	0	0	0	0	0	0	0	0	0	0	0	0	0	0	0	0	0	0	0	0
319	N	0	0	0	0	0	0	0	0	0	0	0	0	0	0	0	0	0	0	0	0	0	0	0	0	0	0	0	0	0	0	0	0	0	0	0	0	0	0	0	0	0	0	0	0	0	0	0	0
320	N	0	0	0	0	0	0	0	0	0	0	0	0	0	0	0	0	0	0	0	0	0	0	0	0	0	0	0	0	0	0	0	0	0	0	0	0	0	0	0	0	0	0	0	0	0	0	0	0
321	Y	1	1	3	7	3.25	2000	3000	12000	8000	0	0	6000	250	0	1000	Y	1	Bike	63	Y	1	7	0	0	0	0	0	0	0	0	0	0	0	0	0	0	0	0	0	0	0	0	0	0	0	0	0	0
322	N	0	0	0	0	0	0	0	0	0	0	0	0	0	0	0	0	0	0	0	0	0	0	0	0	0	0	0	0	0	0	0	0	0	0	0	0	0	0	0	0	0	0	0	0	0	0	0	0
323	Y	2	1	1	2	1	0	0	0	0	0	0	0	103	250	0	Y	1	Bike	42	Y	1	2	0	0	2	1	8	4	0	0	0	3000	0	0	0	808	3200	0	Y	1	Bike	21	Y	1	8	0	0	0
324	N	0	0	0	0	0	0	0	0	0	0	0	0	0	0	0	0	0	0	0	0	0	0	0	0	0	0	0	0	0	0	0	0	0	0	0	0	0	0	0	0	0	0	0	0	0	0	0	0
325	Y	1	1	1	8	0.5	0	0	0	0	0	0	0	377	2550	0	0	0	Bike	0	Y	1	8	0	0	0	0	0	0	0	0	0	0	0	0	0	0	0	0	0	0	0	0	0	0	0	0	0	0
326	N	0	0	0	0	0	0	0	0	0	0	0	0	0	0	0	0	0	0	0	0	0	0	0	0	0	0	0	0	0	0	0	0	0	0	0	0	0	0	0	0	0	0	0	0	0	0	0	0
327	N	0	0	0	0	0	0	0	0	0	0	0	0	0	0	0	0	0	0	0	0	0	0	0	0	0	0	0	0	0	0	0	0	0	0	0	0	0	0	0	0	0	0	0	0	0	0	0	0
328	Y	1	1	1	3	10	0	0	500	0	0	0	0	660	300	0	Y	2	Bus	0	Y	2	3	0	0	0	0	0	0	0	0	0	0	0	0	0	0	0	0	0	0	0	0	0	0	0	0	0	0
329	N	0	0	0	0	0	0	0	0	0	0	0	0	0	0	0	0	0	0	0	0	0	0	0	0	0	0	0	0	0	0	0	0	0	0	0	0	0	0	0	0	0	0	0	0	0	0	0	0
330	Y	1	1	1	11	1.25	0	0	500	0	0	0	0	200	3212	0	0	0	Bus	0	Y	1	11	0	0	0	0	0	0	0	0	0	0	0	0	0	0	0	0	0	0	0	0	0	0	0	0	0	0
331	N	0	0	0	0	0	0	0	0	0	0	0	0	0	0	0	0	0	0	0	0	0	0	0	0	0	0	0	0	0	0	0	0	0	0	0	0	0	0	0	0	0	0	0	0	0	0	0	0
332	N	0	0	0	0	0	0	0	0	0	0	0	0	0	0	0	0	0	0	0	0	0	0	0	0	0	0	0	0	0	0	0	0	0	0	0	0	0	0	0	0	0	0	0	0	0	0	0	0
333	Y	1	1	1	2	1.5	0	0	500	0	0	0	0	1000	600	0	Y	1	Car	0	Y	1	2	0	0	0	0	0	0	0	0	0	0	0	0	0	0	0	0	0	0	0	0	0	0	0	0	0	0
334	Y	1	1	3	7	0.33	4000	7000	6000	5000	0	3000	0	1280	0	150	Y	2	Car/Auto	0	Y	1	7	0	0	0	0	0	0	0	0	0	0	0	0	0	0	0	0	0	0	0	0	0	0	0	0	0	0
335	N	0	0	0	0	0	0	0	0	0	0	0	0	0	0	0	0	0	0	0	0	0	0	0	0	0	0	0	0	0	0	0	0	0	0	0	0	0	0	0	0	0	0	0	0	0	0	0	0
336	N	0	0	0	0	0	0	0	0	0	0	0	0	0	0	0	0	0	0	0	0	0	0	0	0	0	0	0	0	0	0	0	0	0	0	0	0	0	0	0	0	0	0	0	0	0	0	0	0
337	N	0	0	0	0	0	0	0	0	0	0	0	0	0	0	0	0	0	0	0	0	0	0	0	0	0	0	0	0	0	0	0	0	0	0	0	0	0	0	0	0	0	0	0	0	0	0	0	0
338	Y	1	1	3	9	10.33	0	0	0	0	0	2050	0	808	0	0	Y	1	Auto/Bus/Car	0	Y	1	9	0	0	0	0	0	0	0	0	0	0	0	0	0	0	0	0	0	0	0	0	0	0	0	0	0	0
339	Y	1	1	3	1	0	1000	2000	7000	3400	3000	0	5000	0	0	2000	0	0	Ambulance	0	Y	1	1	0	0	0	0	0	0	0	0	0	0	0	0	0	0	0	0	0	0	0	0	0	0	0	0	0	0
340	N	0	0	0	0	0	0	0	0	0	0	0	0	0	0	0	0	0	0	0	0	0	0	0	0	0	0	0	0	0	0	0	0	0	0	0	0	0	0	0	0	0	0	0	0	0	0	0	0
341	N	0	0	0	0	0	0	0	0	0	0	0	0	0	0	0	0	0	0	0	0	0	0	0	0	0	0	0	0	0	0	0	0	0	0	0	0	0	0	0	0	0	0	0	0	0	0	0	0
342	Y	1	1	1	38	2	0	0	10000	8600	0	0	0	1500	11400	0	Y	1	Ambulance	0	Y	1	38	0	0	0	0	0	0	0	0	0	0	0	0	0	0	0	0	0	0	0	0	0	0	0	0	0	0
343	Y	1	1	1	4	5	0	0	50000	40000	30000	0	25000	0	0	5000	Y	1	Bike	20	0	0	0	0	0	0	0	0	0	0	0	0	0	0	0	0	0	0	0	0	0	0	0	0	0	0	0	0	0
344	N	0	0	0	0	0	0	0	0	0	0	0	0	0	0	0	0	0	0	0	0	0	0	0	0	0	0	0	0	0	0	0	0	0	0	0	0	0	0	0	0	0	0	0	0	0	0	0	0
345	Y	1	1	3	1	0.5	0	500	2000	4000	0	0	1500	1000	200	0	Y	1	Auto	0	Y	1	1	0	0	0	0	0	0	0	0	0	0	0	0	0	0	0	0	0	0	0	0	0	0	0	0	0	0
346	Y	1	1	1	7	40	0	0	0	0	0	0	0	446	3500	0	Y	1	Walk	0	Y	1	7	0	0	0	0	0	0	0	0	0	0	0	0	0	0	0	0	0	0	0	0	0	0	0	0	0	0
347	N	0	0	0	0	0	0	0	0	0	0	0	0	0	0	0	0	0	0	0	0	0	0	0	0	0	0	0	0	0	0	0	0	0	0	0	0	0	0	0	0	0	0	0	0	0	0	0	0
348	N	0	0	0	0	0	0	0	0	0	0	0	0	0	0	0	0	0	0	0	0	0	0	0	0	0	0	0	0	0	0	0	0	0	0	0	0	0	0	0	0	0	0	0	0	0	0	0	0
349	N	0	0	0	0	0	0	0	0	0	0	0	0	0	0	0	0	0	0	0	0	0	0	0	0	0	0	0	0	0	0	0	0	0	0	0	0	0	0	0	0	0	0	0	0	0	0	0	0
350	N	0	0	0	0	0	0	0	0	0	0	0	0	0	0	0	0	0	0	0	0	0	0	0	0	0	0	0	0	0	0	0	0	0	0	0	0	0	0	0	0	0	0	0	0	0	0	0	0
351	N	0	0	0	0	0	0	0	0	0	0	0	0	0	0	0	0	0	0	0	0	0	0	0	0	0	0	0	0	0	0	0	0	0	0	0	0	0	0	0	0	0	0	0	0	0	0	0	0
352	N	0	0	0	0	0	0	0	0	0	0	0	0	0	0	0	0	0	0	0	0	0	0	0	0	0	0	0	0	0	0	0	0	0	0	0	0	0	0	0	0	0	0	0	0	0	0	0	0
353	N	0	0	0	0	0	0	0	0	0	0	0	0	0	0	0	0	0	0	0	0	0	0	0	0	0	0	0	0	0	0	0	0	0	0	0	0	0	0	0	0	0	0	0	0	0	0	0	0
354	Y	1	1	3	11	50	3050	0	0	0	0	9000	0	6900	2200	0	Y	1	Bus	0	Y	1	11	0	0	0	0	0	0	0	0	0	0	0	0	0	0	0	0	0	0	0	0	0	0	0	0	0	0
355	N	0	0	0	0	0	0	0	0	0	0	0	0	0	0	0	0	0	0	0	0	0	0	0	0	0	0	0	0	0	0	0	0	0	0	0	0	0	0	0	0	0	0	0	0	0	0	0	0
356	N	0	0	0	0	0	0	0	0	0	0	0	0	0	0	0	0	0	0	0	0	0	0	0	0	0	0	0	0	0	0	0	0	0	0	0	0	0	0	0	0	0	0	0	0	0	0	0	0
357	N	0	0	0	0	0	0	0	0	0	0	0	0	0	0	0	0	0	0	0	0	0	0	0	0	0	0	0	0	0	0	0	0	0	0	0	0	0	0	0	0	0	0	0	0	0	0	0	0
358	Y	1	1	3	4	1.5	2000	4000	16000	14000	0	0	8000		1040	1000	Y	5	Van	28	Y	4	4	0	0	0	0	0	0	0	0	0	0	0	0	0	0	0	0	0	0	0	0	0	0	0	0	0	0
359	N	0	0	0	0	0	0	0	0	0	0	0	0	0	0	0	0	0	0	0	0	0	0	0	0	0	0	0	0	0	0	0	0	0	0	0	0	0	0	0	0	0	0	0	0	0	0	0	0
360	N	0	0	0	0	0	0	0	0	0	0	0	0	0	0	0	0	0	0	0	0	0	0	0	0	0	0	0	0	0	0	0	0	0	0	0	0	0	0	0	0	0	0	0	0	0	0	0	0
361	N	0	0	0	0	0	0	0	0	0	0	0	0	0	0	0	0	0	0	0	0	0	0	0	0	0	0	0	0	0	0	0	0	0	0	0	0	0	0	0	0	0	0	0	0	0	0	0	0
362	N	0	0	0	0	0	0	0	0	0	0	0	0	0	0	0	0	0	0	0	0	0	0	0	0	0	0	0	0	0	0	0	0	0	0	0	0	0	0	0	0	0	0	0	0	0	0	0	0
363	Y	1	1	1	16	1	0	0	50	550	0	0	0	132	19200	0	Y	1	Bus	0	Y	1	16	0	0	0	0	0	0	0	0	0	0	0	0	0	0	0	0	0	0	0	0	0	0	0	0	0	0
364	N	0	0	0	0	0	0	0	0	0	0	0	0	0	0	0	0	0	0	0	0	0	0	0	0	0	0	0	0	0	0	0	0	0	0	0	0	0	0	0	0	0	0	0	0	0	0	0	0
365	N	0	0	0	0	0	0	0	0	0	0	0	0	0	0	0	0	0	0	0	0	0	0	0	0	0	0	0	0	0	0	0	0	0	0	0	0	0	0	0	0	0	0	0	0	0	0	0	0
366	N	0	0	0	0	0	0	0	0	0	0	0	0	0	0	0	0	0	0	0	0	0	0	0	0	0	0	0	0	0	0	0	0	0	0	0	0	0	0	0	0	0	0	0	0	0	0	0	0
367	N	0	0	0	0	0	0	0	0	0	0	0	0	0	0	0	0	0	0	0	0	0	0	0	0	0	0	0	0	0	0	0	0	0	0	0	0	0	0	0	0	0	0	0	0	0	0	0	0
368	Y	1	1	1	10	0.5	0	0	550	0	0	0	0	120	3000	0	Y	1	Bus	0	Y	1	10	0	0	0	0	0	0	0	0	0	0	0	0	0	0	0	0	0	0	0	0	0	0	0	0	0	0
369	N	0	0	0	0	0	0	0	0	0	0	0	0	0	0	0	0	0	0	0	0	0	0	0	0	0	0	0	0	0	0	0	0	0	0	0	0	0	0	0	0	0	0	0	0	0	0	0	0
370	Y	1	1	1	6	0.5	0	0	50	0	0	0	0	60	0	0	Y	1	Bus	0	N	0	0	0	0	0	0	0	0	0	0	0	0	0	0	0	0	0	0	0	0	0	0	0	0	0	0	0	0
371	N	0	0	0	0	0	0	0	0	0	0	0	0	0	0	0	0	0	0	0	0	0	0	0	0	0	0	0	0	0	0	0	0	0	0	0	0	0	0	0	0	0	0	0	0	0	0	0	0
372	N	0	0	0	0	0	0	0	0	0	0	0	0	0	0	0	0	0	0	0	0	0	0	0	0	0	0	0	0	0	0	0	0	0	0	0	0	0	0	0	0	0	0	0	0	0	0	0	0
373	N	0	0	0	0	0	0	0	0	0	0	0	0	0	0	0	0	0	0	0	0	0	0	0	0	0	0	0	0	0	0	0	0	0	0	0	0	0	0	0	0	0	0	0	0	0	0	0	0
374	N	0	0	0	0	0	0	0	0	0	0	0	0	0	0	0	0	0	0	0	0	0	0	0	0	0	0	0	0	0	0	0	0	0	0	0	0	0	0	0	0	0	0	0	0	0	0	0	0
375	N	0	0	0	0	0	0	0	0	0	0	0	0	0	0	0	0	0	0	0	0	0	0	0	0	0	0	0	0	0	0	0	0	0	0	0	0	0	0	0	0	0	0	0	0	0	0	0	0
376	Y	2	1	1	1	0	0	0	500	0	0	0	0	800	400	0	Y	1	Taxi	0	Y	1	1	0	0	2	3	1	0	0	3000	10000	5000	0	0	4000	800	600	0	N	0	Ambulance	0	Y	2	1	0	0	0
377	Y	1	1	3	16	2	0	3000	4000	2000	0	0	3000	96	5760	50	Y	2	Bus	0	Y	2	16	0	0	0	0	0	0	0	0	0	0	0	0	0	0	0	0	0	0	0	0	0	0	0	0	0	0
378	Y	2	1	3	5	0	2000	5000	10000	10000	8000	5000	10000	0	1500	50	0	0	Ambulance	0	Y	1	5	0	0	2	1	1	0	0	0	1000	0	0	0	0	0	0	0	N	0	Ambulance	0	Y	1	1	0	0	0
379	Y	1	1	1	7	0	0	0	0	0	0	0	0	800	1750	70	Y	1	Bus	0	Y	1	7	0	0	0	0	0	0	0	0	0	0	0	0	0	0	0	0	0	0	0	0	0	0	0	0	0	0
380	N	0	0	0	0	0	0	0	0	0	0	0	0	0	0	0	0	0	0	0	0	0	0	0	0	0	0	0	0	0	0	0	0	0	0	0	0	0	0	0	0	0	0	0	0	0	0	0	0
381	Y	1	1	3	3	5	3000	5000	4600	6000	0	0	1288	379	750	2000	Y	4	Bike/ Bus	36	Y	1	3	0	0	0	0	0	0	0	0	0	0	0	0	0	0	0	0	0	0	0	0	0	0	0	0	0	0
382	Y	1	1	1	31	30	0	0	2000	0	0	0	0	6000	7750	0	Y	2	Bike	1.5	Y	1	31	0	0	0	0	0	0	0	0	0	0	0	0	0	0	0	0	0	0	0	0	0	0	0	0	0	0
383	Y	1	1	1	3	2	0	0	0	0	0	0	0	50	0	0	Y	2	Bike	2	Y	1	3	0	0	0	0	0	0	0	0	0	0	0	0	0	0	0	0	0	0	0	0	0	0	0	0	0	0
384	Y	1	1	1	7	1.75	0	0	0	0	0	0	0	459	2400	0	Y	1	Bike/Auto	15	Y	1	7	0	0	0	0	0	0	0	0	0	0	0	0	0	0	0	0	0	0	0	0	0	0	0	0	0	0
385	N	0	0	0	0	0	0	0	0	0	0	0	0	0	0	0	0	0	0	0	0	0	0	0	0	0	0	0	0	0	0	0	0	0	0	0	0	0	0	0	0	0	0	0	0	0	0	0	0
386	N	0	0	0	0	0	0	0	0	0	0	0	0	0	0	0	0	0	0	0	0	0	0	0	0	0	0	0	0	0	0	0	0	0	0	0	0	0	0	0	0	0	0	0	0	0	0	0	0
387	N	0	0	0	0	0	0	0	0	0	0	0	0	0	0	0	0	0	0	0	0	0	0	0	0	0	0	0	0	0	0	0	0	0	0	0	0	0	0	0	0	0	0	0	0	0	0	0	0
388	Y	1	1	1	26	52.5	0	0	1000	0	0	0	0	2500	5000	0	Y	2	Bike	3	Y	1	26	0	0	0	0	0	0	0	0	0	0	0	0	0	0	0	0	0	0	0	0	0	0	0	0	0	0
389	N	0	0	0	0	0	0	0	0	0	0	0	0	0	0	0	0	0	0	0	0	0	0	0	0	0	0	0	0	0	0	0	0	0	0	0	0	0	0	0	0	0	0	0	0	0	0	0	0
390	N	0	0	0	0	0	0	0	0	0	0	0	0	0	0	0	0	0	0	0	0	0	0	0	0	0	0	0	0	0	0	0	0	0	0	0	0	0	0	0	0	0	0	0	0	0	0	0	0
391	N	0	0	0	0	0	0	0	0	0	0	0	0	0	0	0	0	0	0	0	0	0	0	0	0	0	0	0	0	0	0	0	0	0	0	0	0	0	0	0	0	0	0	0	0	0	0	0	0
392	N	0	0	0	0	0	0	0	0	0	0	0	0	0	0	0	0	0	0	0	0	0	0	0	0	0	0	0	0	0	0	0	0	0	0	0	0	0	0	0	0	0	0	0	0	0	0	0	0
393	Y	1	1	3	2	1.5	3000	5000	25000	10000	7000	7000	10000	1152	1000	3000	Y	2	Car	0	Y	2	2	0	0	0	0	0	0	0	0	0	0	0	0	0	0	0	0	0	0	0	0	0	0	0	0	0	0
394	N	0	0	0	0	0	0	0	0	0	0	0	0	0	0	0	0	0	0	0	0	0	0	0	0	0	0	0	0	0	0	0	0	0	0	0	0	0	0	0	0	0	0	0	0	0	0	0	0
395	Y	1	1	1	9	1	0	0	500	0	0	0	300	1600	2250	0	Y	2	Car	0	Y	1	9	0	0	0	0	0	0	0	0	0	0	0	0	0	0	0	0	0	0	0	0	0	0	0	0	0	0
396	Y	1	1	3	5	1	5000	10000	30000	20000	0	0	20000	3000	1000	5000	Y	2	Car	0	Y	2	5	0	0	0	0	0	0	0	0	0	0	0	0	0	0	0	0	0	0	0	0	0	0	0	0	0	0
397	N	0	0	0	0	0	0	0	0	0	0	0	0	0	0	0	0	0	0	0	0	0	0	0	0	0	0	0	0	0	0	0	0	0	0	0	0	0	0	0	0	0	0	0	0	0	0	0	0
398	N	0	0	0	0	0	0	0	0	0	0	0	0	0	0	0	0	0	0	0	0	0	0	0	0	0	0	0	0	0	0	0	0	0	0	0	0	0	0	0	0	0	0	0	0	0	0	0	0
399	N	0	0	0	0	0	0	0	0	0	0	0	0	0	0	0	0	0	0	0	0	0	0	0	0	0	0	0	0	0	0	0	0	0	0	0	0	0	0	0	0	0	0	0	0	0	0	0	0
400	N	0	0	0	0	0	0	0	0	0	0	0	0	0	0	0	0	0	0	0	0	0	0	0	0	0	0	0	0	0	0	0	0	0	0	0	0	0	0	0	0	0	0	0	0	0	0	0	0
401	N	0	0	0	0	0	0	0	0	0	0	0	0	0	0	0	0	0	0	0	0	0	0	0	0	0	0	0	0	0	0	0	0	0	0	0	0	0	0	0	0	0	0	0	0	0	0	0	0
402	N	0	0	0	0	0	0	0	0	0	0	0	0	0	0	0	0	0	0	0	0	0	0	0	0	0	0	0	0	0	0	0	0	0	0	0	0	0	0	0	0	0	0	0	0	0	0	0	0
403	N	0	0	0	0	0	0	0	0	0	0	0	0	0	0	0	0	0	0	0	0	0	0	0	0	0	0	0	0	0	0	0	0	0	0	0	0	0	0	0	0	0	0	0	0	0	0	0	0
404	Y	1	1	1	2	0.67	0	0	0	1000	0	0	0	2000	300	0	Y	2	Car	30	Y	2	2	0	0	0	0	0	0	0	0	0	0	0	0	0	0	0	0	0	0	0	0	0	0	0	0	0	0
405	N	0	0	0	0	0	0	0	0	0	0	0	0	0	0	0	0	0	0	0	0	0	0	0	0	0	0	0	0	0	0	0	0	0	0	0	0	0	0	0	0	0	0	0	0	0	0	0	0
406	Y	3	1	1	3	0.17	0	0	500	0	0	0	0	0	0	0	Y	1	Ambulance	0	0	0	0	0	0	2	1	3	0.33	0	0	0	0	0	0	0	0	0	0	Y	1	Walk	0	N	0	0	0	0	3
407	N	0	0	0	0	0	0	0	0	0	0	0	0	0	0	0	0	0	0	0	0	0	0	0	0	0	0	0	0	0	0	0	0	0	0	0	0	0	0	0	0	0	0	0	0	0	0	0	0
408	Y	1	1	1	8	0.5	0	0	1000	0	0	0	0	0	3200	0	Y	1	Walk	0	Y	1	8	0	0	0	0	0	0	0	0	0	0	0	0	0	0	0	0	0	0	0	0	0	0	0	0	0	0
409	Y	1	1	1	7	0.15	0	0	500	0	0	0	0	28	2100	0	Y	1	Bike	7	0	0	0	0	0	0	0	0	0	0	0	0	0	0	0	0	0	0	0	0	0	0	0	0	0	0	0	0	0
410	Y	1	1	1	7	4.83333	0	0	500	0	0	0	0	165	0	0	0	0	0	0	0	0	0	0	0	0	0	0	0	0	0	0	0	0	0	0	0	0	0	0	0	0	0	0	0	0	0	0	0
411	N	0	0	0	0	0	0	0	0	0	0	0	0	0	0	0	0	0	0	0	0	0	0	0	0	0	0	0	0	0	0	0	0	0	0	0	0	0	0	0	0	0	0	0	0	0	0	0	0
412	N	0	0	0	0	0	0	0	0	0	0	0	0	0	0	0	0	0	0	0	0	0	0	0	0	0	0	0	0	0	0	0	0	0	0	0	0	0	0	0	0	0	0	0	0	0	0	0	0
413	Y	3	1	1	27	32	0	0	520	1900	0	0	0	682	1000	0	Y	1	Bike	3	Y	1	27	0	0	2	1	11	15	0	0	500	0	0	0	0	261	1650	0	Y	1	Bike	3	Y	1	11	0	0	3
414	N	0	0	0	0	0	0	0	0	0	0	0	0	0	0	0	0	0	0	0	0	0	0	0	0	0	0	0	0	0	0	0	0	0	0	0	0	0	0	0	0	0	0	0	0	0	0	0	0
415	Y	1	1	3	5	1	3000	5000	6000	4000	10000	2000	8000	1000	2400	2000	Y	2	Car	0	Y	2	5	0	0	0	0	0	0	0	0	0	0	0	0	0	0	0	0	0	0	0	0	0	0	0	0	0	0
416	N	0	0	0	0	0	0	0	0	0	0	0	0	0	0	0	0	0	0	0	0	0	0	0	0	0	0	0	0	0	0	0	0	0	0	0	0	0	0	0	0	0	0	0	0	0	0	0	0
417	Y	1	1	1	7	0.5	0	0	500	0	0	0	0	6	2000	0	Y	1	Bike	1.5	Y	1	7	0	0	0	0	0	0	0	0	0	0	0	0	0	0	0	0	0	0	0	0	0	0	0	0	0	0
418	Y	1	1	1	5	0.83	0	0	500	0	0	0	0	40	600	0	Y	1	Ambulance/Bus	0	Y	1	5	0	0	0	0	0	0	0	0	0	0	0	0	0	0	0	0	0	0	0	0	0	0	0	0	0	0
419	N	0	0	0	0	0	0	0	0	0	0	0	0	0	0	0	0	0	0	0	0	0	0	0	0	0	0	0	0	0	0	0	0	0	0	0	0	0	0	0	0	0	0	0	0	0	0	0	0
420	Y	1	1	3	1	0.25	0	500	500	2000	0	0	1000	32	0	0	Y	1	Bike	4	Y	1	1	0	0	0	0	0	0	0	0	0	0	0	0	0	0	0	0	0	0	0	0	0	0	0	0	0	0
421	N	0	0	0	0	0	0	0	0	0	0	0	0	0	0	0	0	0	0	0	0	0	0	0	0	0	0	0	0	0	0	0	0	0	0	0	0	0	0	0	0	0	0	0	0	0	0	0	0
422	N	0	0	0	0	0	0	0	0	0	0	0	0	0	0	0	0	0	0	0	0	0	0	0	0	0	0	0	0	0	0	0	0	0	0	0	0	0	0	0	0	0	0	0	0	0	0	0	0
423	N	0	0	0	0	0	0	0	0	0	0	0	0	0	0	0	0	0	0	0	0	0	0	0	0	0	0	0	0	0	0	0	0	0	0	0	0	0	0	0	0	0	0	0	0	0	0	0	0
424	Y	1	1	1	10	28.5	0	0	1100	0	0	0	0	1800	2000	0	Y	3	Auto	0	Y	2	10	0	0	0	0	0	0	0	0	0	0	0	0	0	0	0	0	0	0	0	0	0	0	0	0	0	0
425	N	0	0	0	0	0	0	0	0	0	0	0	0	0	0	0	0	0	0	0	0	0	0	0	0	0	0	0	0	0	0	0	0	0	0	0	0	0	0	0	0	0	0	0	0	0	0	0	0
426	N	0	0	0	0	0	0	0	0	0	0	0	0	0	0	0	0	0	0	0	0	0	0	0	0	0	0	0	0	0	0	0	0	0	0	0	0	0	0	0	0	0	0	0	0	0	0	0	0
427	N	0	0	0	0	0	0	0	0	0	0	0	0	0	0	0	0	0	0	0	0	0	0	0	0	0	0	0	0	0	0	0	0	0	0	0	0	0	0	0	0	0	0	0	0	0	0	0	0
428	N	0	0	0	0	0	0	0	0	0	0	0	0	0	0	0	0	0	0	0	0	0	0	0	0	0	0	0	0	0	0	0	0	0	0	0	0	0	0	0	0	0	0	0	0	0	0	0	0
429	N	0	0	0	0	0	0	0	0	0	0	0	0	0	0	0	0	0	0	0	0	0	0	0	0	0	0	0	0	0	0	0	0	0	0	0	0	0	0	0	0	0	0	0	0	0	0	0	0
430	N	0	0	0	0	0	0	0	0	0	0	0	0	0	0	0	0	0	0	0	0	0	0	0	0	0	0	0	0	0	0	0	0	0	0	0	0	0	0	0	0	0	0	0	0	0	0	0	0
431	N	0	0	0	0	0	0	0	0	0	0	0	0	0	0	0	0	0	0	0	0	0	0	0	0	0	0	0	0	0	0	0	0	0	0	0	0	0	0	0	0	0	0	0	0	0	0	0	0
432	N	0	0	0	0	0	0	0	0	0	0	0	0	0	0	0	0	0	0	0	0	0	0	0	0	0	0	0	0	0	0	0	0	0	0	0	0	0	0	0	0	0	0	0	0	0	0	0	0
433	N	0	0	0	0	0	0	0	0	0	0	0	0	0	0	0	0	0	0	0	0	0	0	0	0	0	0	0	0	0	0	0	0	0	0	0	0	0	0	0	0	0	0	0	0	0	0	0	0
434	N	0	0	0	0	0	0	0	0	0	0	0	0	0	0	0	0	0	0	0	0	0	0	0	0	0	0	0	0	0	0	0	0	0	0	0	0	0	0	0	0	0	0	0	0	0	0	0	0
435	Y	1	1	3	10	10	0	0	0	7000	0	5000	2000	60	0	1000	Y	1	Ambulance	0	Y	1	5	0	130000	0	0	0	0	0	0	0	0	0	0	0	0	0	0	0	0	0	0	0	0	0	0	0	0
436	N	0	0	0	0	0	0	0	0	0	0	0	0	0	0	0	0	0	0	0	0	0	0	0	0	0	0	0	0	0	0	0	0	0	0	0	0	0	0	0	0	0	0	0	0	0	0	0	0
437	Y	1	1	1	3	4.33	0	0	0	0	0	0	0	235	0	0	Y	1	Bike	5	0	0	0	0	0	0	0	0	0	0	0	0	0	0	0	0	0	0	0	0	0	0	0	0	0	0	0	0	0
438	N	0	0	0	0	0	0	0	0	0	0	0	0	0	0	0	0	0	0	0	0	0	0	0	0	0	0	0	0	0	0	0	0	0	0	0	0	0	0	0	0	0	0	0	0	0	0	0	0
439	Y	1	1	3	6	14.5	21000	0	3000	3000	4000	0	1000	30	0	0	Y	3	Car	0.5	Y	1	6	0	0	0	0	0	0	0	0	0	0	0	0	0	0	0	0	0	0	0	0	0	0	0	0	0	0
440	N	0	0	0	0	0	0	0	0	0	0	0	0	0	0	0	0	0	0	0	0	0	0	0	0	0	0	0	0	0	0	0	0	0	0	0	0	0	0	0	0	0	0	0	0	0	0	0	0
441	Y	1	1	3	4	1.5	4000	4000	4000	4000	0	0	2000	72	0	0	Y	1	Bike	1.5	Y	1	5	0	0	0	0	0	0	0	0	0	0	0	0	0	0	0	0	0	0	0	0	0	0	0	0	0	0
442	N	0	0	0	0	0	0	0	0	0	0	0	0	0	0	0	0	0	0	0	0	0	0	0	0	0	0	0	0	0	0	0	0	0	0	0	0	0	0	0	0	0	0	0	0	0	0	0	0
443	N	0	0	0	0	0	0	0	0	0	0	0	0	0	0	0	0	0	0	0	0	0	0	0	0	0	0	0	0	0	0	0	0	0	0	0	0	0	0	0	0	0	0	0	0	0	0	0	0
444	Y	1	1	1	14	0	0	0	0	0	0	0	0	277	1200	0	Y	1	Car	0	Y	1	14	0	0	0	0	0	0	0	0	0	0	0	0	0	0	0	0	0	0	0	0	0	0	0	0	0	0
445	Y	1	1	3	8	8.66	8000	10000	12000	8000	0	0	5000	776	0	2000	Y	1	Auto	0	0	0	0	0	0	0	0	0	0	0	0	0	0	0	0	0	0	0	0	0	0	0	0	0	0	0	0	0	0
446	Y	2	1	3	2	3	3000	3000	6000	4000	0	0	3000	403	0	1000	Y	2	Car	0	Y	1	2	0	0	2	2	2	4	1000	1000	7000	4000	0	0	2000	357	0	0	Y	3	Bike	0	Y	1	2	0	0	0
447	N	0	0	0	0	0	0	0	0	0	0	0	0	0	0	0	0	0	0	0	0	0	0	0	0	0	0	0	0	0	0	0	0	0	0	0	0	0	0	0	0	0	0	0	0	0	0	0	0
448	Y	1	1	3	4	3.3	0	0	0	0	0	0	0	8	0	0	Y	1	Walk	0	Y	2	4	0	40000	0	0	0	0	0	0	0	0	0	0	0	0	0	0	0	0	0	0	0	0	0	0	0	0
449	Y	1	1	1	5	2.5	0	0	100	350	500	0	0	354	600	0	Y	2	Car	0	Y	1	5	0	0	0	0	0	0	0	0	0	0	0	0	0	0	0	0	0	0	0	0	0	0	0	0	0	0
450	N	0	0	0	0	0	0	0	0	0	0	0	0	0	0	0	0	0	0	0	0	0	0	0	0	0	0	0	0	0	0	0	0	0	0	0	0	0	0	0	0	0	0	0	0	0	0	0	0
451	N	0	0	0	0	0	0	0	0	0	0	0	0	0	0	0	0	0	0	0	0	0	0	0	0	0	0	0	0	0	0	0	0	0	0	0	0	0	0	0	0	0	0	0	0	0	0	0	0
452	N	0	0	0	0	0	0	0	0	0	0	0	0	0	0	0	0	0	0	0	0	0	0	0	0	0	0	0	0	0	0	0	0	0	0	0	0	0	0	0	0	0	0	0	0	0	0	0	0
453	N	0	0	0	0	0	0	0	0	0	0	0	0	0	0	0	0	0	0	0	0	0	0	0	0	0	0	0	0	0	0	0	0	0	0	0	0	0	0	0	0	0	0	0	0	0	0	0	0
454	N	0	0	0	0	0	0	0	0	0	0	0	0	0	0	0	0	0	0	0	0	0	0	0	0	0	0	0	0	0	0	0	0	0	0	0	0	0	0	0	0	0	0	0	0	0	0	0	0
455	Y	1	1	3	1	0.75	0	0	0	0	0	0	0	317	500	0	Y	1	Car	20	Y	1	1	0	0	0	0	0	0	0	0	0	0	0	0	0	0	0	0	0	0	0	0	0	0	0	0	0	0
456	N	0	0	0	0	0	0	0	0	0	0	0	0	0	0	0	0	0	0	0	0	0	0	0	0	0	0	0	0	0	0	0	0	0	0	0	0	0	0	0	0	0	0	0	0	0	0	0	0
457	N	0	0	0	0	0	0	0	0	0	0	0	0	0	0	0	0	0	0	0	0	0	0	0	0	0	0	0	0	0	0	0	0	0	0	0	0	0	0	0	0	0	0	0	0	0	0	0	0
458	N	0	0	0	0	0	0	0	0	0	0	0	0	0	0	0	0	0	0	0	0	0	0	0	0	0	0	0	0	0	0	0	0	0	0	0	0	0	0	0	0	0	0	0	0	0	0	0	0
459	Y	1	1	1	9	9	0	0	0	0	0	0	0	4	0	0	Y	2	Bike	1	0	0	0	0	0	0	0	0	0	0	0	0	0	0	0	0	0	0	0	0	0	0	0	0	0	0	0	0	0
460	N	0	0	0	0	0	0	0	0	0	0	0	0	0	0	0	0	0	0	0	0	0	0	0	0	0	0	0	0	0	0	0	0	0	0	0	0	0	0	0	0	0	0	0	0	0	0	0	0
461	N	0	0	0	0	0	0	0	0	0	0	0	0	0	0	0	0	0	0	0	0	0	0	0	0	0	0	0	0	0	0	0	0	0	0	0	0	0	0	0	0	0	0	0	0	0	0	0	0
462	N	0	0	0	0	0	0	0	0	0	0	0	0	0	0	0	0	0	0	0	0	0	0	0	0	0	0	0	0	0	0	0	0	0	0	0	0	0	0	0	0	0	0	0	0	0	0	0	0
463	N	0	0	0	0	0	0	0	0	0	0	0	0	0	0	0	0	0	0	0	0	0	0	0	0	0	0	0	0	0	0	0	0	0	0	0	0	0	0	0	0	0	0	0	0	0	0	0	0
464	Y	2	1	1	2	2	0	0	0	1000	0	0	0	600	500	0	Y	1	Rickshaw/Taxi	0	Y	1	2	0	0	2	1	19	67	0	0	0	0	0	0	0	1172	4902	0	Y	2	Ambulance	0	Y	1	19	0	0	0
465	N	0	0	0	0	0	0	0	0	0	0	0	0	0	0	0	0	0	0	0	0	0	0	0	0	0	0	0	0	0	0	0	0	0	0	0	0	0	0	0	0	0	0	0	0	0	0	0	0
466	N	0	0	0	0	0	0	0	0	0	0	0	0	0	0	0	0	0	0	0	0	0	0	0	0	0	0	0	0	0	0	0	0	0	0	0	0	0	0	0	0	0	0	0	0	0	0	0	0
467	N	0	0	0	0	0	0	0	0	0	0	0	0	0	0	0	0	0	0	0	0	0	0	0	0	0	0	0	0	0	0	0	0	0	0	0	0	0	0	0	0	0	0	0	0	0	0	0	0
468	Y	1	1	1	4	14	0	0	600	0	0	0	0	3360	0	0	Y	1	Auto	0	Y	1	4	0	0	0	0	0	0	0	0	0	0	0	0	0	0	0	0	0	0	0	0	0	0	0	0	0	0
469	Y	1	1	1	21	1.15	0	0	2400	3000	0	12000	0	3000	0	0	Y	2	Own auto	0	Y	1	21	0	0	0	0	0	0	0	0	0	0	0	0	0	0	0	0	0	0	0	0	0	0	0	0	0	0
470	Y	1	1	1	8	6.25	0	0	0	800	0	0	130	980	240	140	Y	1	Auto	0	Y	1	2	0	0	0	0	0	0	0	0	0	0	0	0	0	0	0	0	0	0	0	0	0	0	0	0	0	0
471	Y	1	1	1	3	0.25	0	0	500	0	0	0	0	264	0	0	Y	1	Bike	0	0	0	0	0	0	0	0	0	0	0	0	0	0	0	0	0	0	0	0	0	0	0	0	0	0	0	0	0	0
472	N	0	0	0	0	0	0	0	0	0	0	0	0	0	0	0	0	0	0	0	0	0	0	0	0	0	0	0	0	0	0	0	0	0	0	0	0	0	0	0	0	0	0	0	0	0	0	0	0
473	Y	1	1	1	5	5.5	0	0	700	500	0	0	800	280	0	200	Y	1	Bike	0	Y	1	5	0	0	0	0	0	0	0	0	0	0	0	0	0	0	0	0	0	0	0	0	0	0	0	0	0	0
474	N	0	0	0	0	0	0	0	0	0	0	0	0	0	0	0	0	0	0	0	0	0	0	0	0	0	0	0	0	0	0	0	0	0	0	0	0	0	0	0	0	0	0	0	0	0	0	0	0
475	N	0	0	0	0	0	0	0	0	0	0	0	0	0	0	0	0	0	0	0	0	0	0	0	0	0	0	0	0	0	0	0	0	0	0	0	0	0	0	0	0	0	0	0	0	0	0	0	0
476	N	0	0	0	0	0	0	0	0	0	0	0	0	0	0	0	0	0	0	0	0	0	0	0	0	0	0	0	0	0	0	0	0	0	0	0	0	0	0	0	0	0	0	0	0	0	0	0	0
477	Y	1	1	1	6	0.25	0	0	1000	654	0	0	800	0	0	200	Y	1	Bike	0	Y	1	6	0	0	0	0	0	0	0	0	0	0	0	0	0	0	0	0	0	0	0	0	0	0	0	0	0	0
478	N	0	0	0	0	0	0	0	0	0	0	0	0	0	0	0	0	0	0	0	0	0	0	0	0	0	0	0	0	0	0	0	0	0	0	0	0	0	0	0	0	0	0	0	0	0	0	0	0
479	N	0	0	0	0	0	0	0	0	0	0	0	0	0	0	0	0	0	0	0	0	0	0	0	0	0	0	0	0	0	0	0	0	0	0	0	0	0	0	0	0	0	0	0	0	0	0	0	0
480	N	0	0	0	0	0	0	0	0	0	0	0	0	0	0	0	0	0	0	0	0	0	0	0	0	0	0	0	0	0	0	0	0	0	0	0	0	0	0	0	0	0	0	0	0	0	0	0	0
481	Y	1	1	1	7	40.5	0	0	900	0	1300	0	1000	1113	1200	0	Y	3	Car	8	Y	1	7	0	0	0	0	0	0	0	0	0	0	0	0	0	0	0	0	0	0	0	0	0	0	0	0	0	0
482	Y	1	1	1	11	5.25	0	0	5423	1500	0	0	10000	290	180	0	Y	1	Auto	0	Y	1	11	0	0	0	0	0	0	0	0	0	0	0	0	0	0	0	0	0	0	0	0	0	0	0	0	0	0
483	N	0	0	0	0	0	0	0	0	0	0	0	0	0	0	0	0	0	0	0	0	0	0	0	0	0	0	0	0	0	0	0	0	0	0	0	0	0	0	0	0	0	0	0	0	0	0	0	0
484	N	0	0	0	0	0	0	0	0	0	0	0	0	0	0	0	0	0	0	0	0	0	0	0	0	0	0	0	0	0	0	0	0	0	0	0	0	0	0	0	0	0	0	0	0	0	0	0	0
485	N	0	0	0	0	0	0	0	0	0	0	0	0	0	0	0	0	0	0	0	0	0	0	0	0	0	0	0	0	0	0	0	0	0	0	0	0	0	0	0	0	0	0	0	0	0	0	0	0
486	Y	1	1	2	10	0.33	0	0	200	0	0	0	0	14	10000	0	Y	1	Bike	7	Y	1	10	0	0	0	0	0	0	0	0	0	0	0	0	0	0	0	0	0	0	0	0	0	0	0	0	0	0
487	Y	1	1	1	20	0.33	2000	0	0	1500	0	0	0	8200	0	0	Y	1	Auto	0	0	0	0	0	0	0	0	0	0	0	0	0	0	0	0	0	0	0	0	0	0	0	0	0	0	0	0	0	0
488	N	0	0	0	0	0	0	0	0	0	0	0	0	0	0	0	0	0	0	0	0	0	0	0	0	0	0	0	0	0	0	0	0	0	0	0	0	0	0	0	0	0	0	0	0	0	0	0	0
489	Y	1	1	1	8	1.25	0	0	0	1600	0	0	5000	100	5600	0	Y	1	Bike	5	Y	1	8	0	0	0	0	0	0	0	0	0	0	0	0	0	0	0	0	0	0	0	0	0	0	0	0	0	0
490	N	0	0	0	0	0	0	0	0	0	0	0	0	0	0	0	0	0	0	0	0	0	0	0	0	0	0	0	0	0	0	0	0	0	0	0	0	0	0	0	0	0	0	0	0	0	0	0	0
491	N	0	0	0	0	0	0	0	0	0	0	0	0	0	0	0	0	0	0	0	0	0	0	0	0	0	0	0	0	0	0	0	0	0	0	0	0	0	0	0	0	0	0	0	0	0	0	0	0
492	N	0	0	0	0	0	0	0	0	0	0	0	0	0	0	0	0	0	0	0	0	0	0	0	0	0	0	0	0	0	0	0	0	0	0	0	0	0	0	0	0	0	0	0	0	0	0	0	0
493	N	0	0	0	0	0	0	0	0	0	0	0	0	0	0	0	0	0	0	0	0	0	0	0	0	0	0	0	0	0	0	0	0	0	0	0	0	0	0	0	0	0	0	0	0	0	0	0	0
494	N	0	0	0	0	0	0	0	0	0	0	0	0	0	0	0	0	0	0	0	0	0	0	0	0	0	0	0	0	0	0	0	0	0	0	0	0	0	0	0	0	0	0	0	0	0	0	0	0
495	Y	2	1	3	3	2.25	6000	0	10000	0	600	5000	3000	210	0	0	Y	1	Car	0	Y	1	3	0	0	2	1	8	21.5	0	0	0	0	0	0	3000	1442	0	0	Y	2	Ambulance	0	Y	1	8	0	0	0
496	N	0	0	0	0	0	0	0	0	0	0	0	0	0	0	0	0	0	0	0	0	0	0	0	0	0	0	0	0	0	0	0	0	0	0	0	0	0	0	0	0	0	0	0	0	0	0	0	0
497	N	0	0	0	0	0	0	0	0	0	0	0	0	0	0	0	0	0	0	0	0	0	0	0	0	0	0	0	0	0	0	0	0	0	0	0	0	0	0	0	0	0	0	0	0	0	0	0	0
498	Y	1	1	4	4.25	0	0	0	0	660	0	0	0	620	240	0	Y	1	Auto	0	Y	1	4	0	0	0	0	0	0	0	0	0	0	0	0	0	0	0	0	0	0	0	0	0	0	0	0	0	0
499	Y	1	1	3	4	0.17	4000	4000	7000	6000	0	3000	0	50	400	1000	Y	2	Bike	1	Y	1	4	0	0	0	0	0	0	0	0	0	0	0	0	0	0	0	0	0	0	0	0	0	0	0	0	0	0
500	N	0	0	0	0	0	0	0	0	0	0	0	0	0	0	0	0	0	0	0	0	0	0	0	0	0	0	0	0	0	0	0	0	0	0	0	0	0	0	0	0	0	0	0	0	0	0	0	0
501	N	0	0	0	0	0	0	0	0	0	0	0	0	0	0	0	0	0	0	0	0	0	0	0	0	0	0	0	0	0	0	0	0	0	0	0	0	0	0	0	0	0	0	0	0	0	0	0	0
502	N	0	0	0	0	0	0	0	0	0	0	0	0	0	0	0	0	0	0	0	0	0	0	0	0	0	0	0	0	0	0	0	0	0	0	0	0	0	0	0	0	0	0	0	0	0	0	0	0
503	Y	1	1	1	3	8	0	0	1500	2069	0	809	650	1000	80	0	Y	1	Ambulance	0	Y	1	3	0	0	0	0	0	0	0	0	0	0	0	0	0	0	0	0	0	0	0	0	0	0	0	0	0	0
504	N	0	0	0	0	0	0	0	0	0	0	0	0	0	0	0	0	0	0	0	0	0	0	0	0	0	0	0	0	0	0	0	0	0	0	0	0	0	0	0	0	0	0	0	0	0	0	0	0
505	Y	1	1	1	4	7.5	0	0	0	250	0	0	0	600	0	0	Y	1	Bike	0	Y	1	2	0	0	0	0	0	0	0	0	0	0	0	0	0	0	0	0	0	0	0	0	0	0	0	0	0	0
506	Y	1	1	3	3	4.5	0	0	6200	0	0	0	0	352	0	0	Y	1	Bike	0	Y	1	3	0	0	0	0	0	0	0	0	0	0	0	0	0	0	0	0	0	0	0	0	0	0	0	0	0	0
507	N	0	0	0	0	0	0	0	0	0	0	0	0	0	0	0	0	0	0	0	0	0	0	0	0	0	0	0	0	0	0	0	0	0	0	0	0	0	0	0	0	0	0	0	0	0	0	0	0
508	N	0	0	0	0	0	0	0	0	0	0	0	0	0	0	0	0	0	0	0	0	0	0	0	0	0	0	0	0	0	0	0	0	0	0	0	0	0	0	0	0	0	0	0	0	0	0	0	0
509	N	0	0	0	0	0	0	0	0	0	0	0	0	0	0	0	0	0	0	0	0	0	0	0	0	0	0	0	0	0	0	0	0	0	0	0	0	0	0	0	0	0	0	0	0	0	0	0	0
510	Y	1	1	1	3	5.25	0	0	3000	0	0	0	0	280	200	0	Y	1	Bike	10	Y	1	3	0	0	0	0	0	0	0	0	0	0	0	0	0	0	0	0	0	0	0	0	0	0	0	0	0	0
511	N	0	0	0	0	0	0	0	0	0	0	0	0	0	0	0	0	0	0	0	0	0	0	0	0	0	0	0	0	0	0	0	0	0	0	0	0	0	0	0	0	0	0	0	0	0	0	0	0
512	N	0	0	0	0	0	0	0	0	0	0	0	0	0	0	0	0	0	0	0	0	0	0	0	0	0	0	0	0	0	0	0	0	0	0	0	0	0	0	0	0	0	0	0	0	0	0	0	0
513	N	0	0	0	0	0	0	0	0	0	0	0	0	0	0	0	0	0	0	0	0	0	0	0	0	0	0	0	0	0	0	0	0	0	0	0	0	0	0	0	0	0	0	0	0	0	0	0	0
514	N	0	0	0	0	0	0	0	0	0	0	0	0	0	0	0	0	0	0	0	0	0	0	0	0	0	0	0	0	0	0	0	0	0	0	0	0	0	0	0	0	0	0	0	0	0	0	0	0
515	Y	1	1	1	1	5	0	0	0	0	0	0	0	180	0	0	Y	3	Bike	0	Y	1	1	0	0	0	0	0	0	0	0	0	0	0	0	0	0	0	0	0	0	0	0	0	0	0	0	0	0
516	Y	1	1	1	10	11	0	0	0	800	0	0	200	1400	2000	0	Y	1	Auto	0	Y	1	10	0	0	0	0	0	0	0	0	0	0	0	0	0	0	0	0	0	0	0	0	0	0	0	0	0	0
517	N	0	0	0	0	0	0	0	0	0	0	0	0	0	0	0	0	0	0	0	0	0	0	0	0	0	0	0	0	0	0	0	0	0	0	0	0	0	0	0	0	0	0	0	0	0	0	0	0
518	N	0	0	0	0	0	0	0	0	0	0	0	0	0	0	0	0	0	0	0	0	0	0	0	0	0	0	0	0	0	0	0	0	0	0	0	0	0	0	0	0	0	0	0	0	0	0	0	0
519	N	0	0	0	0	0	0	0	0	0	0	0	0	0	0	0	0	0	0	0	0	0	0	0	0	0	0	0	0	0	0	0	0	0	0	0	0	0	0	0	0	0	0	0	0	0	0	0	0
520	N	0	0	0	0	0	0	0	0	0	0	0	0	0	0	0	0	0	0	0	0	0	0	0	0	0	0	0	0	0	0	0	0	0	0	0	0	0	0	0	0	0	0	0	0	0	0	0	0
521	N	0	0	0	0	0	0	0	0	0	0	0	0	0	0	0	0	0	0	0	0	0	0	0	0	0	0	0	0	0	0	0	0	0	0	0	0	0	0	0	0	0	0	0	0	0	0	0	0
522	N	0	0	0	0	0	0	0	0	0	0	0	0	0	0	0	0	0	0	0	0	0	0	0	0	0	0	0	0	0	0	0	0	0	0	0	0	0	0	0	0	0	0	0	0	0	0	0	0
523	N	0	0	0	0	0	0	0	0	0	0	0	0	0	0	0	0	0	0	0	0	0	0	0	0	0	0	0	0	0	0	0	0	0	0	0	0	0	0	0	0	0	0	0	0	0	0	0	0
524	N	0	0	0	0	0	0	0	0	0	0	0	0	0	0	0	0	0	0	0	0	0	0	0	0	0	0	0	0	0	0	0	0	0	0	0	0	0	0	0	0	0	0	0	0	0	0	0	0
525	N	0	0	0	0	0	0	0	0	0	0	0	0	0	0	0	0	0	0	0	0	0	0	0	0	0	0	0	0	0	0	0	0	0	0	0	0	0	0	0	0	0	0	0	0	0	0	0	0
526	N	0	0	0	0	0	0	0	0	0	0	0	0	0	0	0	0	0	0	0	0	0	0	0	0	0	0	0	0	0	0	0	0	0	0	0	0	0	0	0	0	0	0	0	0	0	0	0	0
527	N	0	0	0	0	0	0	0	0	0	0	0	0	0	0	0	0	0	0	0	0	0	0	0	0	0	0	0	0	0	0	0	0	0	0	0	0	0	0	0	0	0	0	0	0	0	0	0	0
528	N	0	0	0	0	0	0	0	0	0	0	0	0	0	0	0	0	0	0	0	0	0	0	0	0	0	0	0	0	0	0	0	0	0	0	0	0	0	0	0	0	0	0	0	0	0	0	0	0
529	N	0	0	0	0	0	0	0	0	0	0	0	0	0	0	0	0	0	0	0	0	0	0	0	0	0	0	0	0	0	0	0	0	0	0	0	0	0	0	0	0	0	0	0	0	0	0	0	0
[truncated: 45 more columns]

## Sheet: DOT
Sl no.	On a daily basis, do you currently take your medicines yourself without supervision or support (self-administered) or do you have a treatment supervisor or supporter (DOT)?	If DOT, how many times a week?	If DOT, who is the DOT provider/ supporter?	If DOT, how long did the last DOT visit take, including travel time and waiting time (total turnaround time in hours)?	What was the mode of transport?	What is the approximate distance from home to the DOT provider place (in km) one way?	Does anyone accompany you during this visit? (Y/N)	If yes, how many	What was the cost of transport (one way) for the last DOT visit, in total for you and any accompanying household member?	Was there a fee paid to the DOT provider? (Y/N)	How much did you spend on food and drinks for the last DOT visit (on the road, while waiting, lunch etc.), in total for you and any accompanying household member?
1	1	Not applicable	Not applicable	Not applicable	Not applicable	Not applicable	Not applicable	Not applicable	Not applicable	Not applicable	Not applicable
2	1	Not applicable	Not applicable	Not applicable	Not applicable	Not applicable	Not applicable	Not applicable	Not applicable	Not applicable	Not applicable
3	1	Not applicable	Not applicable	Not applicable	Not applicable	Not applicable	Not applicable	Not applicable	Not applicable	Not applicable	Not applicable
4	1	Not applicable	Not applicable	Not applicable	Not applicable	Not applicable	Not applicable	Not applicable	Not applicable	Not applicable	Not applicable
5	2	6	1	0.17	Walk	0	Y	1	0	N	0
6	2	5	5	1	Walk	0	N	0	0	N	0
7	2	6	1	1	Walk	0	N	0	0	N	0
8	2	7	4	0.25	Not applicable	Not applicable	Not applicable	Not applicable	Not applicable	Not applicable	Not applicable
9	2	7	4	0.33	Not applicable	Not applicable	Not applicable	Not applicable	Not applicable	Not applicable	Not applicable
10	2	7	4	0.25	Not applicable	Not applicable	Not applicable	Not applicable	Not applicable	Not applicable	Not applicable
11	1	Not applicable	Not applicable	Not applicable	Not applicable	Not applicable	Not applicable	Not applicable	Not applicable	Not applicable	Not applicable
12	1	Not applicable	Not applicable	Not applicable	Not applicable	Not applicable	Not applicable	Not applicable	Not applicable	Not applicable	Not applicable
13	1	Not applicable	Not applicable	Not applicable	Not applicable	Not applicable	Not applicable	Not applicable	Not applicable	Not applicable	Not applicable
14	1	Not applicable	Not applicable	Not applicable	Not applicable	Not applicable	Not applicable	Not applicable	Not applicable	Not applicable	Not applicable
15	1	Not applicable	Not applicable	Not applicable	Not applicable	Not applicable	Not applicable	Not applicable	Not applicable	Not applicable	Not applicable
16	1	Not applicable	Not applicable	Not applicable	Not applicable	Not applicable	Not applicable	Not applicable	Not applicable	Not applicable	Not applicable
17	1	Not applicable	Not applicable	Not applicable	Not applicable	Not applicable	Not applicable	Not applicable	Not applicable	Not applicable	Not applicable
18	1	Not applicable	Not applicable	Not applicable	Not applicable	Not applicable	Not applicable	Not applicable	Not applicable	Not applicable	Not applicable
19	1	Not applicable	Not applicable	Not applicable	Not applicable	Not applicable	Not applicable	Not applicable	Not applicable	Not applicable	Not applicable
20	1	Not applicable	Not applicable	Not applicable	Not applicable	Not applicable	Not applicable	Not applicable	Not applicable	Not applicable	Not applicable
21	1	Not applicable	Not applicable	Not applicable	Not applicable	Not applicable	Not applicable	Not applicable	Not applicable	Not applicable	Not applicable
22	1	Not applicable	Not applicable	Not applicable	Not applicable	Not applicable	Not applicable	Not applicable	Not applicable	Not applicable	Not applicable
23	1	Not applicable	Not applicable	Not applicable	Not applicable	Not applicable	Not applicable	Not applicable	Not applicable	Not applicable	Not applicable
24	1	Not applicable	Not applicable	Not applicable	Not applicable	Not applicable	Not applicable	Not applicable	Not applicable	Not applicable	Not applicable
25	1	Not applicable	Not applicable	Not applicable	Not applicable	Not applicable	Not applicable	Not applicable	Not applicable	Not applicable	Not applicable
26	1	Not applicable	Not applicable	Not applicable	Not applicable	Not applicable	Not applicable	Not applicable	Not applicable	Not applicable	Not applicable
27	1	Not applicable	Not applicable	Not applicable	Not applicable	Not applicable	Not applicable	Not applicable	Not applicable	Not applicable	Not applicable
28	1	Not applicable	Not applicable	Not applicable	Not applicable	Not applicable	Not applicable	Not applicable	Not applicable	Not applicable	Not applicable
29	1	Not applicable	Not applicable	Not applicable	Not applicable	Not applicable	Not applicable	Not applicable	Not applicable	Not applicable	Not applicable
30	1	Not applicable	Not applicable	Not applicable	Not applicable	Not applicable	Not applicable	Not applicable	Not applicable	Not applicable	Not applicable
31	1	Not applicable	Not applicable	Not applicable	Not applicable	Not applicable	Not applicable	Not applicable	Not applicable	Not applicable	Not applicable
32	1	Not applicable	Not applicable	Not applicable	Not applicable	Not applicable	Not applicable	Not applicable	Not applicable	Not applicable	Not applicable
33	2	6	5	0.5	Bike	1.5	Y	1	2	N	0
34	1	Not applicable	Not applicable	Not applicable	Not applicable	Not applicable	Not applicable	Not applicable	Not applicable	Not applicable	Not applicable
35	2	6	5	0.916667	Toto	Not applicable	Y	1	10	N	0
36	2	6	1	0.833333	Bicycle	Not applicable	N	Not applicable	Not applicable	N	0
37	2	6	1	0.5	Bicycle	Not applicable	N	Not applicable	Not applicable	N	0
38	2	6	1	0.5	Toto	Not applicable	Y	1	20	N	0
39	2	6	1	0.25	Bike	1	N	0	2	N	0
40	2	6	1	1	Walk/Toto	0	N	0	20	N	0
41	2	5	1	0.416667	Walk	0	Y	1	0	N	0
42	2	6	1	0.416667	Walk	0	N	0	0	N	0
43	2	7	2	0.166667	Not applicable	0	Not applicable	Not applicable	Not applicable	N	0
44	2	6	1	0.25	Walk	0	N	Not applicable	Not applicable	N	0
45	2	6	1	0.5	Walk	0	N	Not applicable	Not applicable	N	0
46	2	6	1	0.5	Bicycle	0	N	Not applicable	0	N	0
47	2	6	1	1	Walk	0	Y	1	0	N	0
48	2	6	1	0.333333	Walk	0	Y	1	0	N	0
49	2	6	1	0.5	Bicycle	0	Y	1	0	N	0
50	2	5	1	0.333333	Walk	0	N	Not applicable	0	N	0
51	2	6	2	0.166667	Not applicable	0	Not applicable	Not applicable	Not applicable	N	0
52	2	6	1	1.41667	Walk	0	Y	1	0	N	0
53	2	6	1	0.583333	Walk	0	Y	1	0	N	0
54	2	6	2	0.25	Walk	0	Y	1	0	N	0
55	2	5	1	1	Bicycle	Not applicable	N	Not applicable	Not applicable	N	0
56	2	7	1	0.166667	Walk	0	N	0	0	N	0
57	2	6	1	0.5	Toto	0	Y	1	30	N	0
58	1	Not applicable	Not applicable	Not applicable	Not applicable	Not applicable	Not applicable	Not applicable	Not applicable	Not applicable	Not applicable
59	2	6	1	0.333333	Walk	0	N	0	0	N	0
60	2	4	1	0.5	Walk	0	Y	1	0	N	0
61	2	6	1	1.5	Van	0	Y	1	75	N	0
62	2	7	1,2	0.5	Bicycle	0	Y	1	0	N	0
63	2	7	1,2	0.5	Bicycle	0	Y	1	0	N	0
64	2	7	1	0.5	Auto	0	Y	1	12	N	0
65	2	6	1	0.583333	Walk	0	N	0	0	N	0
66	1	Not applicable	Not applicable	Not applicable	Not applicable	Not applicable	Not applicable	Not applicable	Not applicable	Not applicable	Not applicable
67	2	7	4	Not applicable	Not applicable	Not applicable	Not applicable	Not applicable	Not applicable	Not applicable	Not applicable
68	2	6	1	0.666667	Rickshaw	0	Y	1	30	N	0
69	1	Not applicable	Not applicable	Not applicable	Not applicable	Not applicable	Not applicable	Not applicable	Not applicable	Not applicable	Not applicable
70	1	Not applicable	Not applicable	Not applicable	Not applicable	Not applicable	Not applicable	Not applicable	Not applicable	Not applicable	Not applicable
71	1	Not applicable	Not applicable	Not applicable	Not applicable	Not applicable	Not applicable	Not applicable	Not applicable	Not applicable	Not applicable
72	1	Not applicable	Not applicable	Not applicable	Not applicable	Not applicable	Not applicable	Not applicable	Not applicable	Not applicable	Not applicable
73	1	Not applicable	Not applicable	Not applicable	Not applicable	Not applicable	Not applicable	Not applicable	Not applicable	Not applicable	Not applicable
74	1	Not applicable	Not applicable	Not applicable	Not applicable	Not applicable	Not applicable	Not applicable	Not applicable	Not applicable	Not applicable
75	1	Not applicable	Not applicable	Not applicable	Not applicable	Not applicable	Not applicable	Not applicable	Not applicable	Not applicable	Not applicable
76	1	Not applicable	Not applicable	Not applicable	Not applicable	Not applicable	Not applicable	Not applicable	Not applicable	Not applicable	Not applicable
77	1	Not applicable	Not applicable	Not applicable	Not applicable	Not applicable	Not applicable	Not applicable	Not applicable	Not applicable	Not applicable
78	1	Not applicable	Not applicable	Not applicable	Not applicable	Not applicable	Not applicable	Not applicable	Not applicable	Not applicable	Not applicable
79	2	7	2	0.266667	Walk	0	N	0	0	N	0
80	1	Not applicable	Not applicable	Not applicable	Not applicable	Not applicable	Not applicable	Not applicable	Not applicable	Not applicable	Not applicable
81	1	Not applicable	Not applicable	Not applicable	Not applicable	Not applicable	Not applicable	Not applicable	Not applicable	Not applicable	Not applicable
82	1	Not applicable	Not applicable	Not applicable	Not applicable	Not applicable	Not applicable	Not applicable	Not applicable	Not applicable	Not applicable
83	1	Not applicable	Not applicable	Not applicable	Not applicable	Not applicable	Not applicable	Not applicable	Not applicable	Not applicable	Not applicable
84	1	Not applicable	Not applicable	Not applicable	Not applicable	Not applicable	Not applicable	Not applicable	Not applicable	Not applicable	Not applicable
85	1	Not applicable	Not applicable	Not applicable	Not applicable	Not applicable	Not applicable	Not applicable	Not applicable	Not applicable	Not applicable
86	1	Not applicable	Not applicable	Not applicable	Not applicable	Not applicable	Not applicable	Not applicable	Not applicable	Not applicable	Not applicable
87	2	7	1,2	1	Bike	2	Y	1	2	N	0
88	2	5	1	0.666667	Bike	3	N	0	3	N	0
89	2	7	2	0.333333	Not applicable	Not applicable	Not applicable	Not applicable	Not applicable	N	0
90	2	7	1,2	1	bicycle	0	N	0	0	N	0
91	2	7	1,2	0.5	Bike	3	Y	1	3	N	0
92	2	4	1	0.166667	Walk	0	Y	1	0	N	0
93	2	7	1,2	0.0833333	Not applicable	Not applicable	Not applicable	Not applicable	Not applicable	N	0
94	2	7	1	0.416667	Walk	0	N	0	0	N	0
95	1	Not applicable	Not applicable	Not applicable	Not applicable	Not applicable	Not applicable	Not applicable	Not applicable	Not applicable	Not applicable
96	2	7	2	0.333333	Not applicable	Not applicable	Not applicable	Not applicable	Not applicable	Not applicable	Not applicable
97	2	5	1	0.75	Walk	0	N	0	0	N	0
98	2	5	1	0.333333	Walk	0	N	0	0	N	0
99	1	Not applicable	Not applicable	Not applicable	Not applicable	Not applicable	Not applicable	Not applicable	Not applicable	Not applicable	Not applicable
100	1	Not applicable	Not applicable	Not applicable	Not applicable	Not applicable	Not applicable	Not applicable	Not applicable	Not applicable	Not applicable
101	1	Not applicable	Not applicable	Not applicable	Not applicable	Not applicable	Not applicable	Not applicable	Not applicable	Not applicable	Not applicable
102	2	7	1,2	1.2	Walk	0	N	0	0	N	0
103	1	Not applicable	Not applicable	Not applicable	Not applicable	Not applicable	Not applicable	Not applicable	Not applicable	Not applicable	Not applicable
104	1	Not applicable	Not applicable	Not applicable	Not applicable	Not applicable	Not applicable	Not applicable	Not applicable	Not applicable	Not applicable
105	1	Not applicable	Not applicable	Not applicable	Not applicable	Not applicable	Not applicable	Not applicable	Not applicable	Not applicable	Not applicable
106	1	Not applicable	Not applicable	Not applicable	Not applicable	Not applicable	Not applicable	Not applicable	Not applicable	Not applicable	Not applicable
107	2	5	1	0.833333	Walk	0	N	0	0	N	0
108	1	Not applicable	Not applicable	Not applicable	Not applicable	Not applicable	Not applicable	Not applicable	Not applicable	Not applicable	Not applicable
109	2	7	5	0.833333	Walk	0	Y	1	0	N	0
110	2	1	1	1.25	Walk	0	N	0	0	N	0
111	1	Not applicable	Not applicable	Not applicable	Not applicable	Not applicable	Not applicable	Not applicable	Not applicable	Not applicable	Not applicable
112	1	Not applicable	Not applicable	Not applicable	Not applicable	Not applicable	Not applicable	Not applicable	Not applicable	Not applicable	Not applicable
113	1	Not applicable	Not applicable	Not applicable	Not applicable	Not applicable	Not applicable	Not applicable	Not applicable	Not applicable	Not applicable
114	1	Not applicable	Not applicable	Not applicable	Not applicable	Not applicable	Not applicable	Not applicable	Not applicable	Not applicable	Not applicable
115	1	Not applicable	Not applicable	Not applicable	Not applicable	Not applicable	Not applicable	Not applicable	Not applicable	Not applicable	Not applicable
116	1	Not applicable	Not applicable	Not applicable	Not applicable	Not applicable	Not applicable	Not applicable	Not applicable	Not applicable	Not applicable
117	2	3	1	0.333333	Walk	0	N	0	0	N	0
118	2	5	1	0.25	Bicycle	0	N	0	0	N	0
119	2	7	1,2	0.333333	Walk	0	N	0	0	N	0
120	2	7	1,2	0.583333	Walk	0	N	0	0	N	0
121	2	7	2	0.0833333	Not applicable	Not applicable	Not applicable	Not applicable	Not applicable	N	0
122	2	7	2	0.166667	Not applicable	Not applicable	Not applicable	Not applicable	Not applicable	N	0
123	2	7	2	0.0833333	Not applicable	Not applicable	Not applicable	Not applicable	Not applicable	N	0
124	2	7	1	0.416667	Toto	0	N	0	10	N	0
125	2	7	1,2	0.75	Toto/Walk	0	Y	1	20	N	0
126	2	5	1	0.416667	Toto	0	N	0	10	N	0
127	2	7	1,2	0.666667	Walk	0	N	0	0	N	0
128	2	7	2	0.166667	Not applicable	Not applicable	Not applicable	Not applicable	Not applicable	N	0
129	2	7	1,2	0.666667	Toto	0	Y	1	20	N	0
130	2	7	1,2	0.5	Toto	0	N	0	10	N	0
131	1	Not applicable	Not applicable	Not applicable	Not applicable	Not applicable	Not applicable	Not applicable	Not applicable	Not applicable	Not applicable
132	1	Not applicable	Not applicable	Not applicable	Not applicable	Not applicable	Not applicable	Not applicable	Not applicable	Not applicable	Not applicable
133	2	5	1	0.333333	Walk	0	N	0	0	N	0
134	2	5	1	0.333333	Walk	0	N	0	0	N	0
135	2	4	1	0.666667	Walk	0	N	0	0	N	0
136	2	7	1,2	0.2	Bicycle	0	N	0	0	N	0
137	2	6	1	1.58333	Toto	0	Y	1	20	N	0
138	2	7	2	0.25	Walk	0	N	0	0	N	0
139	1	Not applicable	Not applicable	Not applicable	Not applicable	Not applicable	Not applicable	Not applicable	Not applicable	Not applicable	Not applicable
140	1	Not applicable	Not applicable	Not applicable	Not applicable	Not applicable	Not applicable	Not applicable	Not applicable	Not applicable	Not applicable
141	1	Not applicable	Not applicable	Not applicable	Not applicable	Not applicable	Not applicable	Not applicable	Not applicable	Not applicable	Not applicable
142	1	Not applicable	Not applicable	Not applicable	Not applicable	Not applicable	Not applicable	Not applicable	Not applicable	Not applicable	Not applicable
143	1	Not applicable	Not applicable	Not applicable	Not applicable	Not applicable	Not applicable	Not applicable	Not applicable	Not applicable	Not applicable
144	1	Not applicable	Not applicable	Not applicable	Not applicable	Not applicable	Not applicable	Not applicable	Not applicable	Not applicable	Not applicable
145	1	Not applicable	Not applicable	Not applicable	Not applicable	Not applicable	Not applicable	Not applicable	Not applicable	Not applicable	Not applicable
146	1	Not applicable	Not applicable	Not applicable	Not applicable	Not applicable	Not applicable	Not applicable	Not applicable	Not applicable	Not applicable
147	1	Not applicable	Not applicable	Not applicable	Not applicable	Not applicable	Not applicable	Not applicable	Not applicable	Not applicable	Not applicable
148	1	Not applicable	Not applicable	Not applicable	Not applicable	Not applicable	Not applicable	Not applicable	Not applicable	Not applicable	Not applicable
149	1	Not applicable	Not applicable	Not applicable	Not applicable	Not applicable	Not applicable	Not applicable	Not applicable	Not applicable	Not applicable
150	2	5	1	1	Rickshaw	0	N	0	10	N	0
151	1	Not applicable	Not applicable	Not applicable	Not applicable	Not applicable	Not applicable	Not applicable	Not applicable	Not applicable	Not applicable
152	1	Not applicable	Not applicable	Not applicable	Not applicable	Not applicable	Not applicable	Not applicable	Not applicable	Not applicable	Not applicable
153	1	Not applicable	Not applicable	Not applicable	Not applicable	Not applicable	Not applicable	Not applicable	Not applicable	Not applicable	Not applicable
154	1	Not applicable	Not applicable	Not applicable	Not applicable	Not applicable	Not applicable	Not applicable	Not applicable	Not applicable	Not applicable
155	1	Not applicable	Not applicable	Not applicable	Not applicable	Not applicable	Not applicable	Not applicable	Not applicable	Not applicable	Not applicable
156	1	Not applicable	Not applicable	Not applicable	Not applicable	Not applicable	Not applicable	Not applicable	Not applicable	Not applicable	Not applicable
157	1	Not applicable	Not applicable	Not applicable	Not applicable	Not applicable	Not applicable	Not applicable	Not applicable	Not applicable	Not applicable
158	1	Not applicable	Not applicable	Not applicable	Not applicable	Not applicable	Not applicable	Not applicable	Not applicable	Not applicable	Not applicable
159	1	Not applicable	Not applicable	Not applicable	Not applicable	Not applicable	Not applicable	Not applicable	Not applicable	Not applicable	Not applicable
160	1	Not applicable	Not applicable	Not applicable	Not applicable	Not applicable	Not applicable	Not applicable	Not applicable	Not applicable	Not applicable
161	1	Not applicable	Not applicable	Not applicable	Not applicable	Not applicable	Not applicable	Not applicable	Not applicable	Not applicable	Not applicable
162	1	Not applicable	Not applicable	Not applicable	Not applicable	Not applicable	Not applicable	Not applicable	Not applicable	Not applicable	Not applicable
163	1	Not applicable	Not applicable	Not applicable	Not applicable	Not applicable	Not applicable	Not applicable	Not applicable	Not applicable	Not applicable
164	1	Not applicable	Not applicable	Not applicable	Not applicable	Not applicable	Not applicable	Not applicable	Not applicable	Not applicable	Not applicable
165	1	Not applicable	Not applicable	Not applicable	Not applicable	Not applicable	Not applicable	Not applicable	Not applicable	Not applicable	Not applicable
166	1	Not applicable	Not applicable	Not applicable	Not applicable	Not applicable	Not applicable	Not applicable	Not applicable	Not applicable	Not applicable
167	1	Not applicable	Not applicable	Not applicable	Not applicable	Not applicable	Not applicable	Not applicable	Not applicable	Not applicable	Not applicable
168	1	Not applicable	Not applicable	Not applicable	Not applicable	Not applicable	Not applicable	Not applicable	Not applicable	Not applicable	Not applicable
169	1	Not applicable	Not applicable	Not applicable	Not applicable	Not applicable	Not applicable	Not applicable	Not applicable	Not applicable	Not applicable
170	1	Not applicable	Not applicable	Not applicable	Not applicable	Not applicable	Not applicable	Not applicable	Not applicable	Not applicable	Not applicable
171	1	Not applicable	Not applicable	Not applicable	Not applicable	Not applicable	Not applicable	Not applicable	Not applicable	Not applicable	Not applicable
172	1	Not applicable	Not applicable	Not applicable	Not applicable	Not applicable	Not applicable	Not applicable	Not applicable	Not applicable	Not applicable
173	1	Not applicable	Not applicable	Not applicable	Not applicable	Not applicable	Not applicable	Not applicable	Not applicable	Not applicable	Not applicable
174	1	Not applicable	Not applicable	Not applicable	Not applicable	Not applicable	Not applicable	Not applicable	Not applicable	Not applicable	Not applicable
175	1	Not applicable	Not applicable	Not applicable	Not applicable	Not applicable	Not applicable	Not applicable	Not applicable	Not applicable	Not applicable
176	1	Not applicable	Not applicable	Not applicable	Not applicable	Not applicable	Not applicable	Not applicable	Not applicable	Not applicable	Not applicable
177	1	Not applicable	Not applicable	Not applicable	Not applicable	Not applicable	Not applicable	Not applicable	Not applicable	Not applicable	Not applicable
178	1	Not applicable	Not applicable	Not applicable	Not applicable	Not applicable	Not applicable	Not applicable	Not applicable	Not applicable	Not applicable
179	1	Not applicable	Not applicable	Not applicable	Not applicable	Not applicable	Not applicable	Not applicable	Not applicable	Not applicable	Not applicable
180	1	Not applicable	Not applicable	Not applicable	Not applicable	Not applicable	Not applicable	Not applicable	Not applicable	Not applicable	Not applicable
181	1	Not applicable	Not applicable	Not applicable	Not applicable	Not applicable	Not applicable	Not applicable	Not applicable	Not applicable	Not applicable
182	1	Not applicable	Not applicable	Not applicable	Not applicable	Not applicable	Not applicable	Not applicable	Not applicable	Not applicable	Not applicable
183	1	Not applicable	Not applicable	Not applicable	Not applicable	Not applicable	Not applicable	Not applicable	Not applicable	Not applicable	Not applicable
184	1	Not applicable	Not applicable	Not applicable	Not applicable	Not applicable	Not applicable	Not applicable	Not applicable	Not applicable	Not applicable
185	1	Not applicable	Not applicable	Not applicable	Not applicable	Not applicable	Not applicable	Not applicable	Not applicable	Not applicable	Not applicable
186	1	Not applicable	Not applicable	Not applicable	Not applicable	Not applicable	Not applicable	Not applicable	Not applicable	Not applicable	Not applicable
187	1	Not applicable	Not applicable	Not applicable	Not applicable	Not applicable	Not applicable	Not applicable	Not applicable	Not applicable	Not applicable
188	1	Not applicable	Not applicable	Not applicable	Not applicable	Not applicable	Not applicable	Not applicable	Not applicable	Not applicable	Not applicable
189	1	Not applicable	Not applicable	Not applicable	Not applicable	Not applicable	Not applicable	Not applicable	Not applicable	Not applicable	Not applicable
190	1	Not applicable	Not applicable	Not applicable	Not applicable	Not applicable	Not applicable	Not applicable	Not applicable	Not applicable	Not applicable
191	1	Not applicable	Not applicable	Not applicable	Not applicable	Not applicable	Not applicable	Not applicable	Not applicable	Not applicable	Not applicable
192	1	Not applicable	Not applicable	Not applicable	Not applicable	Not applicable	Not applicable	Not applicable	Not applicable	Not applicable	Not applicable
193	1	Not applicable	Not applicable	Not applicable	Not applicable	Not applicable	Not applicable	Not applicable	Not applicable	Not applicable	Not applicable
194	1	Not applicable	Not applicable	Not applicable	Not applicable	Not applicable	Not applicable	Not applicable	Not applicable	Not applicable	Not applicable
195	1	Not applicable	Not applicable	Not applicable	Not applicable	Not applicable	Not applicable	Not applicable	Not applicable	Not applicable	Not applicable
196	1	Not applicable	Not applicable	Not applicable	Not applicable	Not applicable	Not applicable	Not applicable	Not applicable	Not applicable	Not applicable
197	1	Not applicable	Not applicable	Not applicable	Not applicable	Not applicable	Not applicable	Not applicable	Not applicable	Not applicable	Not applicable
198	1	Not applicable	Not applicable	Not applicable	Not applicable	Not applicable	Not applicable	Not applicable	Not applicable	Not applicable	Not applicable
199	1	Not applicable	Not applicable	Not applicable	Not applicable	Not applicable	Not applicable	Not applicable	Not applicable	Not applicable	Not applicable
200	1	Not applicable	Not applicable	Not applicable	Not applicable	Not applicable	Not applicable	Not applicable	Not applicable	Not applicable	Not applicable
201	1	Not applicable	Not applicable	Not applicable	Not applicable	Not applicable	Not applicable	Not applicable	Not applicable	Not applicable	Not applicable
202	1	Not applicable	Not applicable	Not applicable	Not applicable	Not applicable	Not applicable	Not applicable	Not applicable	Not applicable	Not applicable
203	1	Not applicable	Not applicable	Not applicable	Not applicable	Not applicable	Not applicable	Not applicable	Not applicable	Not applicable	Not applicable
204	1	Not applicable	Not applicable	Not applicable	Not applicable	Not applicable	Not applicable	Not applicable	Not applicable	Not applicable	Not applicable
205	1	Not applicable	Not applicable	Not applicable	Not applicable	Not applicable	Not applicable	Not applicable	Not applicable	Not applicable	Not applicable
206	1	Not applicable	Not applicable	Not applicable	Not applicable	Not applicable	Not applicable	Not applicable	Not applicable	Not applicable	Not applicable
207	1	Not applicable	Not applicable	Not applicable	Not applicable	Not applicable	Not applicable	Not applicable	Not applicable	Not applicable	Not applicable
208	1	Not applicable	Not applicable	Not applicable	Not applicable	Not applicable	Not applicable	Not applicable	Not applicable	Not applicable	Not applicable
209	1	Not applicable	Not applicable	Not applicable	Not applicable	Not applicable	Not applicable	Not applicable	Not applicable	Not applicable	Not applicable
210	1	Not applicable	Not applicable	Not applicable	Not applicable	Not applicable	Not applicable	Not applicable	Not applicable	Not applicable	Not applicable
211	1	Not applicable	Not applicable	Not applicable	Not applicable	Not applicable	Not applicable	Not applicable	Not applicable	Not applicable	Not applicable
212	1	Not applicable	Not applicable	Not applicable	Not applicable	Not applicable	Not applicable	Not applicable	Not applicable	Not applicable	Not applicable
213	1	Not applicable	Not applicable	Not applicable	Not applicable	Not applicable	Not applicable	Not applicable	Not applicable	Not applicable	Not applicable
214	1	Not applicable	Not applicable	Not applicable	Not applicable	Not applicable	Not applicable	Not applicable	Not applicable	Not applicable	Not applicable
215	1	Not applicable	Not applicable	Not applicable	Not applicable	Not applicable	Not applicable	Not applicable	Not applicable	Not applicable	Not applicable
216	1	Not applicable	Not applicable	Not applicable	Not applicable	Not applicable	Not applicable	Not applicable	Not applicable	Not applicable	Not applicable
217	1	Not applicable	Not applicable	Not applicable	Not applicable	Not applicable	Not applicable	Not applicable	Not applicable	Not applicable	Not applicable
218	1	Not applicable	Not applicable	Not applicable	Not applicable	Not applicable	Not applicable	Not applicable	Not applicable	Not applicable	Not applicable
219	1	Not applicable	Not applicable	Not applicable	Not applicable	Not applicable	Not applicable	Not applicable	Not applicable	Not applicable	Not applicable
220	1	Not applicable	Not applicable	Not applicable	Not applicable	Not applicable	Not applicable	Not applicable	Not applicable	Not applicable	Not applicable
221	1	Not applicable	Not applicable	Not applicable	Not applicable	Not applicable	Not applicable	Not applicable	Not applicable	Not applicable	Not applicable
222	1	Not applicable	Not applicable	Not applicable	Not applicable	Not applicable	Not applicable	Not applicable	Not applicable	Not applicable	Not applicable
223	1	Not applicable	Not applicable	Not applicable	Not applicable	Not applicable	Not applicable	Not applicable	Not applicable	Not applicable	Not applicable
224	1	Not applicable	Not applicable	Not applicable	Not applicable	Not applicable	Not applicable	Not applicable	Not applicable	Not applicable	Not applicable
225	1	Not applicable	Not applicable	Not applicable	Not applicable	Not applicable	Not applicable	Not applicable	Not applicable	Not applicable	Not applicable
226	1	Not applicable	Not applicable	Not applicable	Not applicable	Not applicable	Not applicable	Not applicable	Not applicable	Not applicable	Not applicable
227	1	Not applicable	Not applicable	Not applicable	Not applicable	Not applicable	Not applicable	Not applicable	Not applicable	Not applicable	Not applicable
228	1	Not applicable	Not applicable	Not applicable	Not applicable	Not applicable	Not applicable	Not applicable	Not applicable	Not applicable	Not applicable
229	1	Not applicable	Not applicable	Not applicable	Not applicable	Not applicable	Not applicable	Not applicable	Not applicable	Not applicable	Not applicable
230	1	Not applicable	Not applicable	Not applicable	Not applicable	Not applicable	Not applicable	Not applicable	Not applicable	Not applicable	Not applicable
231	1	Not applicable	Not applicable	Not applicable	Not applicable	Not applicable	Not applicable	Not applicable	Not applicable	Not applicable	Not applicable
232	1	Not applicable	Not applicable	Not applicable	Not applicable	Not applicable	Not applicable	Not applicable	Not applicable	Not applicable	Not applicable
233	1	Not applicable	Not applicable	Not applicable	Not applicable	Not applicable	Not applicable	Not applicable	Not applicable	Not applicable	Not applicable
234	1	Not applicable	Not applicable	Not applicable	Not applicable	Not applicable	Not applicable	Not applicable	Not applicable	Not applicable	Not applicable
235	1	Not applicable	Not applicable	Not applicable	Not applicable	Not applicable	Not applicable	Not applicable	Not applicable	Not applicable	Not applicable
236	1	Not applicable	Not applicable	Not applicable	Not applicable	Not applicable	Not applicable	Not applicable	Not applicable	Not applicable	Not applicable
237	1	Not applicable	Not applicable	Not applicable	Not applicable	Not applicable	Not applicable	Not applicable	Not applicable	Not applicable	Not applicable
238	1	Not applicable	Not applicable	Not applicable	Not applicable	Not applicable	Not applicable	Not applicable	Not applicable	Not applicable	Not applicable
239	1	Not applicable	Not applicable	Not applicable	Not applicable	Not applicable	Not applicable	Not applicable	Not applicable	Not applicable	Not applicable
240	1	Not applicable	Not applicable	Not applicable	Not applicable	Not applicable	Not applicable	Not applicable	Not applicable	Not applicable	Not applicable
241	1	Not applicable	Not applicable	Not applicable	Not applicable	Not applicable	Not applicable	Not applicable	Not applicable	Not applicable	Not applicable
242	1	Not applicable	Not applicable	Not applicable	Not applicable	Not applicable	Not applicable	Not applicable	Not applicable	Not applicable	Not applicable
243	1	Not applicable	Not applicable	Not applicable	Not applicable	Not applicable	Not applicable	Not applicable	Not applicable	Not applicable	Not applicable
244	1	Not applicable	Not applicable	Not applicable	Not applicable	Not applicable	Not applicable	Not applicable	Not applicable	Not applicable	Not applicable
245	1	Not applicable	Not applicable	Not applicable	Not applicable	Not applicable	Not applicable	Not applicable	Not applicable	Not applicable	Not applicable
246	1	Not applicable	Not applicable	Not applicable	Not applicable	Not applicable	Not applicable	Not applicable	Not applicable	Not applicable	Not applicable
247	1	Not applicable	Not applicable	Not applicable	Not applicable	Not applicable	Not applicable	Not applicable	Not applicable	Not applicable	Not applicable
248	1	Not applicable	Not applicable	Not applicable	Not applicable	Not applicable	Not applicable	Not applicable	Not applicable	Not applicable	Not applicable
249	1	Not applicable	Not applicable	Not applicable	Not applicable	Not applicable	Not applicable	Not applicable	Not applicable	Not applicable	Not applicable
250	1	Not applicable	Not applicable	Not applicable	Not applicable	Not applicable	Not applicable	Not applicable	Not applicable	Not applicable	Not applicable
251	1	Not applicable	Not applicable	Not applicable	Not applicable	Not applicable	Not applicable	Not applicable	Not applicable	Not applicable	Not applicable
252	1	Not applicable	Not applicable	Not applicable	Not applicable	Not applicable	Not applicable	Not applicable	Not applicable	Not applicable	Not applicable
253	1	Not applicable	Not applicable	Not applicable	Not applicable	Not applicable	Not applicable	Not applicable	Not applicable	Not applicable	Not applicable
254	1	Not applicable	Not applicable	Not applicable	Not applicable	Not applicable	Not applicable	Not applicable	Not applicable	Not applicable	Not applicable
255	1	Not applicable	Not applicable	Not applicable	Not applicable	Not applicable	Not applicable	Not applicable	Not applicable	Not applicable	Not applicable
256	1	Not applicable	Not applicable	Not applicable	Not applicable	Not applicable	Not applicable	Not applicable	Not applicable	Not applicable	Not applicable
257	1	Not applicable	Not applicable	Not applicable	Not applicable	Not applicable	Not applicable	Not applicable	Not applicable	Not applicable	Not applicable
258	1	Not applicable	Not applicable	Not applicable	Not applicable	Not applicable	Not applicable	Not applicable	Not applicable	Not applicable	Not applicable
259	1	Not applicable	Not applicable	Not applicable	Not applicable	Not applicable	Not applicable	Not applicable	Not applicable	Not applicable	Not applicable
260	1	Not applicable	Not applicable	Not applicable	Not applicable	Not applicable	Not applicable	Not applicable	Not applicable	Not applicable	Not applicable
261	1	Not applicable	Not applicable	Not applicable	Not applicable	Not applicable	Not applicable	Not applicable	Not applicable	Not applicable	Not applicable
262	1	Not applicable	Not applicable	Not applicable	Not applicable	Not applicable	Not applicable	Not applicable	Not applicable	Not applicable	Not applicable
263	1	Not applicable	Not applicable	Not applicable	Not applicable	Not applicable	Not applicable	Not applicable	Not applicable	Not applicable	Not applicable
264	1	Not applicable	Not applicable	Not applicable	Not applicable	Not applicable	Not applicable	Not applicable	Not applicable	Not applicable	Not applicable
265	1	Not applicable	Not applicable	Not applicable	Not applicable	Not applicable	Not applicable	Not applicable	Not applicable	Not applicable	Not applicable
266	1	Not applicable	Not applicable	Not applicable	Not applicable	Not applicable	Not applicable	Not applicable	Not applicable	Not applicable	Not applicable
267	1	Not applicable	Not applicable	Not applicable	Not applicable	Not applicable	Not applicable	Not applicable	Not applicable	Not applicable	Not applicable
268	1	Not applicable	Not applicable	Not applicable	Not applicable	Not applicable	Not applicable	Not applicable	Not applicable	Not applicable	Not applicable
269	1	Not applicable	Not applicable	Not applicable	Not applicable	Not applicable	Not applicable	Not applicable	Not applicable	Not applicable	Not applicable
270	1	Not applicable	Not applicable	Not applicable	Not applicable	Not applicable	Not applicable	Not applicable	Not applicable	Not applicable	Not applicable
271	1	Not applicable	Not applicable	Not applicable	Not applicable	Not applicable	Not applicable	Not applicable	Not applicable	Not applicable	Not applicable
272	1	Not applicable	Not applicable	Not applicable	Not applicable	Not applicable	Not applicable	Not applicable	Not applicable	Not applicable	Not applicable
273	1	Not applicable	Not applicable	Not applicable	Not applicable	Not applicable	Not applicable	Not applicable	Not applicable	Not applicable	Not applicable
274	1	Not applicable	Not applicable	Not applicable	Not applicable	Not applicable	Not applicable	Not applicable	Not applicable	Not applicable	Not applicable
275	1	Not applicable	Not applicable	Not applicable	Not applicable	Not applicable	Not applicable	Not applicable	Not applicable	Not applicable	Not applicable
276	1	Not applicable	Not applicable	Not applicable	Not applicable	Not applicable	Not applicable	Not applicable	Not applicable	Not applicable	Not applicable
277	1	Not applicable	Not applicable	Not applicable	Not applicable	Not applicable	Not applicable	Not applicable	Not applicable	Not applicable	Not applicable
278	1	Not applicable	Not applicable	Not applicable	Not applicable	Not applicable	Not applicable	Not applicable	Not applicable	Not applicable	Not applicable
279	1	Not applicable	Not applicable	Not applicable	Not applicable	Not applicable	Not applicable	Not applicable	Not applicable	Not applicable	Not applicable
280	1	Not applicable	Not applicable	Not applicable	Not applicable	Not applicable	Not applicable	Not applicable	Not applicable	Not applicable	Not applicable
281	1	Not applicable	Not applicable	Not applicable	Not applicable	Not applicable	Not applicable	Not applicable	Not applicable	Not applicable	Not applicable
282	1	Not applicable	Not applicable	Not applicable	Not applicable	Not applicable	Not applicable	Not applicable	Not applicable	Not applicable	Not applicable
283	1	Not applicable	Not applicable	Not applicable	Not applicable	Not applicable	Not applicable	Not applicable	Not applicable	Not applicable	Not applicable
284	1	Not applicable	Not applicable	Not applicable	Not applicable	Not applicable	Not applicable	Not applicable	Not applicable	Not applicable	Not applicable
285	1	Not applicable	Not applicable	Not applicable	Not applicable	Not applicable	Not applicable	Not applicable	Not applicable	Not applicable	Not applicable
286	1	Not applicable	Not applicable	Not applicable	Not applicable	Not applicable	Not applicable	Not applicable	Not applicable	Not applicable	Not applicable
287	1	Not applicable	Not applicable	Not applicable	Not applicable	Not applicable	Not applicable	Not applicable	Not applicable	Not applicable	Not applicable
288	1	Not applicable	Not applicable	Not applicable	Not applicable	Not applicable	Not applicable	Not applicable	Not applicable	Not applicable	Not applicable
289	1	Not applicable	Not applicable	Not applicable	Not applicable	Not applicable	Not applicable	Not applicable	Not applicable	Not applicable	Not applicable
290	1	Not applicable	Not applicable	Not applicable	Not applicable	Not applicable	Not applicable	Not applicable	Not applicable	Not applicable	Not applicable
291	1	Not applicable	Not applicable	Not applicable	Not applicable	Not applicable	Not applicable	Not applicable	Not applicable	Not applicable	Not applicable
292	1	Not applicable	Not applicable	Not applicable	Not applicable	Not applicable	Not applicable	Not applicable	Not applicable	Not applicable	Not applicable
293	1	Not applicable	Not applicable	Not applicable	Not applicable	Not applicable	Not applicable	Not applicable	Not applicable	Not applicable	Not applicable
294	1	Not applicable	Not applicable	Not applicable	Not applicable	Not applicable	Not applicable	Not applicable	Not applicable	Not applicable	Not applicable
295	1	Not applicable	Not applicable	Not applicable	Not applicable	Not applicable	Not applicable	Not applicable	Not applicable	Not applicable	Not applicable
296	1	Not applicable	Not applicable	Not applicable	Not applicable	Not applicable	Not applicable	Not applicable	Not applicable	Not applicable	Not applicable
297	1	Not applicable	Not applicable	Not applicable	Not applicable	Not applicable	Not applicable	Not applicable	Not applicable	Not applicable	Not applicable
298	1	Not applicable	Not applicable	Not applicable	Not applicable	Not applicable	Not applicable	Not applicable	Not applicable	Not applicable	Not applicable
299	1	Not applicable	Not applicable	Not applicable	Not applicable	Not applicable	Not applicable	Not applicable	Not applicable	Not applicable	Not applicable
300	1	Not applicable	Not applicable	Not applicable	Not applicable	Not applicable	Not applicable	Not applicable	Not applicable	Not applicable	Not applicable
301	1	Not applicable	Not applicable	Not applicable	Not applicable	Not applicable	Not applicable	Not applicable	Not applicable	Not applicable	Not applicable
302	1	Not applicable	Not applicable	Not applicable	Not applicable	Not applicable	Not applicable	Not applicable	Not applicable	Not applicable	Not applicable
303	1	Not applicable	Not applicable	Not applicable	Not applicable	Not applicable	Not applicable	Not applicable	Not applicable	Not applicable	Not applicable
304	1	Not applicable	Not applicable	Not applicable	Not applicable	Not applicable	Not applicable	Not applicable	Not applicable	Not applicable	Not applicable
305	1	Not applicable	Not applicable	Not applicable	Not applicable	Not applicable	Not applicable	Not applicable	Not applicable	Not applicable	Not applicable
306	1	Not applicable	Not applicable	Not applicable	Not applicable	Not applicable	Not applicable	Not applicable	Not applicable	Not applicable	Not applicable
307	1	Not applicable	Not applicable	Not applicable	Not applicable	Not applicable	Not applicable	Not applicable	Not applicable	Not applicable	Not applicable
308	1	Not applicable	Not applicable	Not applicable	Not applicable	Not applicable	Not applicable	Not applicable	Not applicable	Not applicable	Not applicable
309	1	Not applicable	Not applicable	Not applicable	Not applicable	Not applicable	Not applicable	Not applicable	Not applicable	Not applicable	Not applicable
310	1	Not applicable	Not applicable	Not applicable	Not applicable	Not applicable	Not applicable	Not applicable	Not applicable	Not applicable	Not applicable
311	1	Not applicable	Not applicable	Not applicable	Not applicable	Not applicable	Not applicable	Not applicable	Not applicable	Not applicable	Not applicable
312	1	Not applicable	Not applicable	Not applicable	Not applicable	Not applicable	Not applicable	Not applicable	Not applicable	Not applicable	Not applicable
313	1	Not applicable	Not applicable	Not applicable	Not applicable	Not applicable	Not applicable	Not applicable	Not applicable	Not applicable	Not applicable
314	1	Not applicable	Not applicable	Not applicable	Not applicable	Not applicable	Not applicable	Not applicable	Not applicable	Not applicable	Not applicable
315	1	Not applicable	Not applicable	Not applicable	Not applicable	Not applicable	Not applicable	Not applicable	Not applicable	Not applicable	Not applicable
316	1	Not applicable	Not applicable	Not applicable	Not applicable	Not applicable	Not applicable	Not applicable	Not applicable	Not applicable	Not applicable
317	1	Not applicable	Not applicable	Not applicable	Not applicable	Not applicable	Not applicable	Not applicable	Not applicable	Not applicable	Not applicable
318	1	Not applicable	Not applicable	Not applicable	Not applicable	Not applicable	Not applicable	Not applicable	Not applicable	Not applicable	Not applicable
319	1	Not applicable	Not applicable	Not applicable	Not applicable	Not applicable	Not applicable	Not applicable	Not applicable	Not applicable	Not applicable
320	1	Not applicable	Not applicable	Not applicable	Not applicable	Not applicable	Not applicable	Not applicable	Not applicable	Not applicable	Not applicable
321	1	Not applicable	Not applicable	Not applicable	Not applicable	Not applicable	Not applicable	Not applicable	Not applicable	Not applicable	Not applicable
322	1	Not applicable	Not applicable	Not applicable	Not applicable	Not applicable	Not applicable	Not applicable	Not applicable	Not applicable	Not applicable
323	1	Not applicable	Not applicable	Not applicable	Not applicable	Not applicable	Not applicable	Not applicable	Not applicable	Not applicable	Not applicable
324	1	Not applicable	Not applicable	Not applicable	Not applicable	Not applicable	Not applicable	Not applicable	Not applicable	Not applicable	Not applicable
325	1	Not applicable	Not applicable	Not applicable	Not applicable	Not applicable	Not applicable	Not applicable	Not applicable	Not applicable	Not applicable
326	1	Not applicable	Not applicable	Not applicable	Not applicable	Not applicable	Not applicable	Not applicable	Not applicable	Not applicable	Not applicable
327	1	Not applicable	Not applicable	Not applicable	Not applicable	Not applicable	Not applicable	Not applicable	Not applicable	Not applicable	Not applicable
328	1	Not applicable	Not applicable	Not applicable	Not applicable	Not applicable	Not applicable	Not applicable	Not applicable	Not applicable	Not applicable
329	1	Not applicable	Not applicable	Not applicable	Not applicable	Not applicable	Not applicable	Not applicable	Not applicable	Not applicable	Not applicable
330	1	Not applicable	Not applicable	Not applicable	Not applicable	Not applicable	Not applicable	Not applicable	Not applicable	Not applicable	Not applicable
331	1	Not applicable	Not applicable	Not applicable	Not applicable	Not applicable	Not applicable	Not applicable	Not applicable	Not applicable	Not applicable
332	1	Not applicable	Not applicable	Not applicable	Not applicable	Not applicable	Not applicable	Not applicable	Not applicable	Not applicable	Not applicable
333	1	Not applicable	Not applicable	Not applicable	Not applicable	Not applicable	Not applicable	Not applicable	Not applicable	Not applicable	Not applicable
334	1	Not applicable	Not applicable	Not applicable	Not applicable	Not applicable	Not applicable	Not applicable	Not applicable	Not applicable	Not applicable
335	1	Not applicable	Not applicable	Not applicable	Not applicable	Not applicable	Not applicable	Not applicable	Not applicable	Not applicable	Not applicable
336	1	Not applicable	Not applicable	Not applicable	Not applicable	Not applicable	Not applicable	Not applicable	Not applicable	Not applicable	Not applicable
337	1	Not applicable	Not applicable	Not applicable	Not applicable	Not applicable	Not applicable	Not applicable	Not applicable	Not applicable	Not applicable
338	1	Not applicable	Not applicable	Not applicable	Not applicable	Not applicable	Not applicable	Not applicable	Not applicable	Not applicable	Not applicable
339	1	Not applicable	Not applicable	Not applicable	Not applicable	Not applicable	Not applicable	Not applicable	Not applicable	Not applicable	Not applicable
340	1	Not applicable	Not applicable	Not applicable	Not applicable	Not applicable	Not applicable	Not applicable	Not applicable	Not applicable	Not applicable
341	1	Not applicable	Not applicable	Not applicable	Not applicable	Not applicable	Not applicable	Not applicable	Not applicable	Not applicable	Not applicable
342	1	Not applicable	Not applicable	Not applicable	Not applicable	Not applicable	Not applicable	Not applicable	Not applicable	Not applicable	Not applicable
343	1	Not applicable	Not applicable	Not applicable	Not applicable	Not applicable	Not applicable	Not applicable	Not applicable	Not applicable	Not applicable
344	1	Not applicable	Not applicable	Not applicable	Not applicable	Not applicable	Not applicable	Not applicable	Not applicable	Not applicable	Not applicable
345	1	Not applicable	Not applicable	Not applicable	Not applicable	Not applicable	Not applicable	Not applicable	Not applicable	Not applicable	Not applicable
346	1	Not applicable	Not applicable	Not applicable	Not applicable	Not applicable	Not applicable	Not applicable	Not applicable	Not applicable	Not applicable
347	1	Not applicable	Not applicable	Not applicable	Not applicable	Not applicable	Not applicable	Not applicable	Not applicable	Not applicable	Not applicable
348	1	Not applicable	Not applicable	Not applicable	Not applicable	Not applicable	Not applicable	Not applicable	Not applicable	Not applicable	Not applicable
349	1	Not applicable	Not applicable	Not applicable	Not applicable	Not applicable	Not applicable	Not applicable	Not applicable	Not applicable	Not applicable
350	1	Not applicable	Not applicable	Not applicable	Not applicable	Not applicable	Not applicable	Not applicable	Not applicable	Not applicable	Not applicable
351	1	Not applicable	Not applicable	Not applicable	Not applicable	Not applicable	Not applicable	Not applicable	Not applicable	Not applicable	Not applicable
352	1	Not applicable	Not applicable	Not applicable	Not applicable	Not applicable	Not applicable	Not applicable	Not applicable	Not applicable	Not applicable
353	1	Not applicable	Not applicable	Not applicable	Not applicable	Not applicable	Not applicable	Not applicable	Not applicable	Not applicable	Not applicable
354	1	Not applicable	Not applicable	Not applicable	Not applicable	Not applicable	Not applicable	Not applicable	Not applicable	Not applicable	Not applicable
355	1	Not applicable	Not applicable	Not applicable	Not applicable	Not applicable	Not applicable	Not applicable	Not applicable	Not applicable	Not applicable
356	1	Not applicable	Not applicable	Not applicable	Not applicable	Not applicable	Not applicable	Not applicable	Not applicable	Not applicable	Not applicable
357	1	Not applicable	Not applicable	Not applicable	Not applicable	Not applicable	Not applicable	Not applicable	Not applicable	Not applicable	Not applicable
358	1	Not applicable	Not applicable	Not applicable	Not applicable	Not applicable	Not applicable	Not applicable	Not applicable	Not applicable	Not applicable
359	1	Not applicable	Not applicable	Not applicable	Not applicable	Not applicable	Not applicable	Not applicable	Not applicable	Not applicable	Not applicable
360	1	Not applicable	Not applicable	Not applicable	Not applicable	Not applicable	Not applicable	Not applicable	Not applicable	Not applicable	Not applicable
361	1	Not applicable	Not applicable	Not applicable	Not applicable	Not applicable	Not applicable	Not applicable	Not applicable	Not applicable	Not applicable
362	1	Not applicable	Not applicable	Not applicable	Not applicable	Not applicable	Not applicable	Not applicable	Not applicable	Not applicable	Not applicable
363	1	Not applicable	Not applicable	Not applicable	Not applicable	Not applicable	Not applicable	Not applicable	Not applicable	Not applicable	Not applicable
364	1	Not applicable	Not applicable	Not applicable	Not applicable	Not applicable	Not applicable	Not applicable	Not applicable	Not applicable	Not applicable
365	1	Not applicable	Not applicable	Not applicable	Not applicable	Not applicable	Not applicable	Not applicable	Not applicable	Not applicable	Not applicable
366	1	Not applicable	Not applicable	Not applicable	Not applicable	Not applicable	Not applicable	Not applicable	Not applicable	Not applicable	Not applicable
367	1	Not applicable	Not applicable	Not applicable	Not applicable	Not applicable	Not applicable	Not applicable	Not applicable	Not applicable	Not applicable
368	1	Not applicable	Not applicable	Not applicable	Not applicable	Not applicable	Not applicable	Not applicable	Not applicable	Not applicable	Not applicable
369	1	Not applicable	Not applicable	Not applicable	Not applicable	Not applicable	Not applicable	Not applicable	Not applicable	Not applicable	Not applicable
370	1	Not applicable	Not applicable	Not applicable	Not applicable	Not applicable	Not applicable	Not applicable	Not applicable	Not applicable	Not applicable
371	1	Not applicable	Not applicable	Not applicable	Not applicable	Not applicable	Not applicable	Not applicable	Not applicable	Not applicable	Not applicable
372	1	Not applicable	Not applicable	Not applicable	Not applicable	Not applicable	Not applicable	Not applicable	Not applicable	Not applicable	Not applicable
373	1	Not applicable	Not applicable	Not applicable	Not applicable	Not applicable	Not applicable	Not applicable	Not applicable	Not applicable	Not applicable
374	1	Not applicable	Not applicable	Not applicable	Not applicable	Not applicable	Not applicable	Not applicable	Not applicable	Not applicable	Not applicable
375	1	Not applicable	Not applicable	Not applicable	Not applicable	Not applicable	Not applicable	Not applicable	Not applicable	Not applicable	Not applicable
376	1	Not applicable	Not applicable	Not applicable	Not applicable	Not applicable	Not applicable	Not applicable	Not applicable	Not applicable	Not applicable
377	1	Not applicable	Not applicable	Not applicable	Not applicable	Not applicable	Not applicable	Not applicable	Not applicable	Not applicable	Not applicable
378	1	Not applicable	Not applicable	Not applicable	Not applicable	Not applicable	Not applicable	Not applicable	Not applicable	Not applicable	Not applicable
379	1	Not applicable	Not applicable	Not applicable	Not applicable	Not applicable	Not applicable	Not applicable	Not applicable	Not applicable	Not applicable
380	1	Not applicable	Not applicable	Not applicable	Not applicable	Not applicable	Not applicable	Not applicable	Not applicable	Not applicable	Not applicable
381	1	Not applicable	Not applicable	Not applicable	Not applicable	Not applicable	Not applicable	Not applicable	Not applicable	Not applicable	Not applicable
382	1	Not applicable	Not applicable	Not applicable	Not applicable	Not applicable	Not applicable	Not applicable	Not applicable	Not applicable	Not applicable
383	1	Not applicable	Not applicable	Not applicable	Not applicable	Not applicable	Not applicable	Not applicable	Not applicable	Not applicable	Not applicable
384	1	Not applicable	Not applicable	Not applicable	Not applicable	Not applicable	Not applicable	Not applicable	Not applicable	Not applicable	Not applicable
385	1	Not applicable	Not applicable	Not applicable	Not applicable	Not applicable	Not applicable	Not applicable	Not applicable	Not applicable	Not applicable
386	1	Not applicable	Not applicable	Not applicable	Not applicable	Not applicable	Not applicable	Not applicable	Not applicable	Not applicable	Not applicable
387	1	Not applicable	Not applicable	Not applicable	Not applicable	Not applicable	Not applicable	Not applicable	Not applicable	Not applicable	Not applicable
388	1	Not applicable	Not applicable	Not applicable	Not applicable	Not applicable	Not applicable	Not applicable	Not applicable	Not applicable	Not applicable
389	1	Not applicable	Not applicable	Not applicable	Not applicable	Not applicable	Not applicable	Not applicable	Not applicable	Not applicable	Not applicable
390	1	Not applicable	Not applicable	Not applicable	Not applicable	Not applicable	Not applicable	Not applicable	Not applicable	Not applicable	Not applicable
391	1	Not applicable	Not applicable	Not applicable	Not applicable	Not applicable	Not applicable	Not applicable	Not applicable	Not applicable	Not applicable
392	1	Not applicable	Not applicable	Not applicable	Not applicable	Not applicable	Not applicable	Not applicable	Not applicable	Not applicable	Not applicable
393	1	Not applicable	Not applicable	Not applicable	Not applicable	Not applicable	Not applicable	Not applicable	Not applicable	Not applicable	Not applicable
394	1	Not applicable	Not applicable	Not applicable	Not applicable	Not applicable	Not applicable	Not applicable	Not applicable	Not applicable	Not applicable
395	1	Not applicable	Not applicable	Not applicable	Not applicable	Not applicable	Not applicable	Not applicable	Not applicable	Not applicable	Not applicable
396	1	Not applicable	Not applicable	Not applicable	Not applicable	Not applicable	Not applicable	Not applicable	Not applicable	Not applicable	Not applicable
397	1	Not applicable	Not applicable	Not applicable	Not applicable	Not applicable	Not applicable	Not applicable	Not applicable	Not applicable	Not applicable
398	1	Not applicable	Not applicable	Not applicable	Not applicable	Not applicable	Not applicable	Not applicable	Not applicable	Not applicable	Not applicable
399	1	Not applicable	Not applicable	Not applicable	Not applicable	Not applicable	Not applicable	Not applicable	Not applicable	Not applicable	Not applicable
400	1	Not applicable	Not applicable	Not applicable	Not applicable	Not applicable	Not applicable	Not applicable	Not applicable	Not applicable	Not applicable
401	1	Not applicable	Not applicable	Not applicable	Not applicable	Not applicable	Not applicable	Not applicable	Not applicable	Not applicable	Not applicable
402	1	Not applicable	Not applicable	Not applicable	Not applicable	Not applicable	Not applicable	Not applicable	Not applicable	Not applicable	Not applicable
403	1	Not applicable	Not applicable	Not applicable	Not applicable	Not applicable	Not applicable	Not applicable	Not applicable	Not applicable	Not applicable
404	1	Not applicable	Not applicable	Not applicable	Not applicable	Not applicable	Not applicable	Not applicable	Not applicable	Not applicable	Not applicable
405	1	Not applicable	Not applicable	Not applicable	Not applicable	Not applicable	Not applicable	Not applicable	Not applicable	Not applicable	Not applicable
406	1	Not applicable	Not applicable	Not applicable	Not applicable	Not applicable	Not applicable	Not applicable	Not applicable	Not applicable	Not applicable
407	1	Not applicable	Not applicable	Not applicable	Not applicable	Not applicable	Not applicable	Not applicable	Not applicable	Not applicable	Not applicable
408	1	Not applicable	Not applicable	Not applicable	Not applicable	Not applicable	Not applicable	Not applicable	Not applicable	Not applicable	Not applicable
409	1	Not applicable	Not applicable	Not applicable	Not applicable	Not applicable	Not applicable	Not applicable	Not applicable	Not applicable	Not applicable
410	1	Not applicable	Not applicable	Not applicable	Not applicable	Not applicable	Not applicable	Not applicable	Not applicable	Not applicable	Not applicable
411	1	Not applicable	Not applicable	Not applicable	Not applicable	Not applicable	Not applicable	Not applicable	Not applicable	Not applicable	Not applicable
412	1	Not applicable	Not applicable	Not applicable	Not applicable	Not applicable	Not applicable	Not applicable	Not applicable	Not applicable	Not applicable
413	1	Not applicable	Not applicable	Not applicable	Not applicable	Not applicable	Not applicable	Not applicable	Not applicable	Not applicable	Not applicable
414	1	Not applicable	Not applicable	Not applicable	Not applicable	Not applicable	Not applicable	Not applicable	Not applicable	Not applicable	Not applicable
415	1	Not applicable	Not applicable	Not applicable	Not applicable	Not applicable	Not applicable	Not applicable	Not applicable	Not applicable	Not applicable
416	1	Not applicable	Not applicable	Not applicable	Not applicable	Not applicable	Not applicable	Not applicable	Not applicable	Not applicable	Not applicable
417	1	Not applicable	Not applicable	Not applicable	Not applicable	Not applicable	Not applicable	Not applicable	Not applicable	Not applicable	Not applicable
418	1	Not applicable	Not applicable	Not applicable	Not applicable	Not applicable	Not applicable	Not applicable	Not applicable	Not applicable	Not applicable
419	1	Not applicable	Not applicable	Not applicable	Not applicable	Not applicable	Not applicable	Not applicable	Not applicable	Not applicable	Not applicable
420	1	Not applicable	Not applicable	Not applicable	Not applicable	Not applicable	Not applicable	Not applicable	Not applicable	Not applicable	Not applicable
421	1	Not applicable	Not applicable	Not applicable	Not applicable	Not applicable	Not applicable	Not applicable	Not applicable	Not applicable	Not applicable
422	1	Not applicable	Not applicable	Not applicable	Not applicable	Not applicable	Not applicable	Not applicable	Not applicable	Not applicable	Not applicable
423	1	Not applicable	Not applicable	Not applicable	Not applicable	Not applicable	Not applicable	Not applicable	Not applicable	Not applicable	Not applicable
424	1	Not applicable	Not applicable	Not applicable	Not applicable	Not applicable	Not applicable	Not applicable	Not applicable	Not applicable	Not applicable
425	1	Not applicable	Not applicable	Not applicable	Not applicable	Not applicable	Not applicable	Not applicable	Not applicable	Not applicable	Not applicable
426	1	Not applicable	Not applicable	Not applicable	Not applicable	Not applicable	Not applicable	Not applicable	Not applicable	Not applicable	Not applicable
427	1	Not applicable	Not applicable	Not applicable	Not applicable	Not applicable	Not applicable	Not applicable	Not applicable	Not applicable	Not applicable
428	1	Not applicable	Not applicable	Not applicable	Not applicable	Not applicable	Not applicable	Not applicable	Not applicable	Not applicable	Not applicable
429	1	Not applicable	Not applicable	Not applicable	Not applicable	Not applicable	Not applicable	Not applicable	Not applicable	Not applicable	Not applicable
430	1	Not applicable	Not applicable	Not applicable	Not applicable	Not applicable	Not applicable	Not applicable	Not applicable	Not applicable	Not applicable
431	1	Not applicable	Not applicable	Not applicable	Not applicable	Not applicable	Not applicable	Not applicable	Not applicable	Not applicable	Not applicable
432	1	Not applicable	Not applicable	Not applicable	Not applicable	Not applicable	Not applicable	Not applicable	Not applicable	Not applicable	Not applicable
433	1	Not applicable	Not applicable	Not applicable	Not applicable	Not applicable	Not applicable	Not applicable	Not applicable	Not applicable	Not applicable
434	1	Not applicable	Not applicable	Not applicable	Not applicable	Not applicable	Not applicable	Not applicable	Not applicable	Not applicable	Not applicable
435	1	Not applicable	Not applicable	Not applicable	Not applicable	Not applicable	Not applicable	Not applicable	Not applicable	Not applicable	Not applicable
436	1	Not applicable	Not applicable	Not applicable	Not applicable	Not applicable	Not applicable	Not applicable	Not applicable	Not applicable	Not applicable
437	1	Not applicable	Not applicable	Not applicable	Not applicable	Not applicable	Not applicable	Not applicable	Not applicable	Not applicable	Not applicable
438	1	Not applicable	Not applicable	Not applicable	Not applicable	Not applicable	Not applicable	Not applicable	Not applicable	Not applicable	Not applicable
439	1	Not applicable	Not applicable	Not applicable	Not applicable	Not applicable	Not applicable	Not applicable	Not applicable	Not applicable	Not applicable
440	1	Not applicable	Not applicable	Not applicable	Not applicable	Not applicable	Not applicable	Not applicable	Not applicable	Not applicable	Not applicable
441	1	Not applicable	Not applicable	Not applicable	Not applicable	Not applicable	Not applicable	Not applicable	Not applicable	Not applicable	Not applicable
442	1	Not applicable	Not applicable	Not applicable	Not applicable	Not applicable	Not applicable	Not applicable	Not applicable	Not applicable	Not applicable
443	1	Not applicable	Not applicable	Not applicable	Not applicable	Not applicable	Not applicable	Not applicable	Not applicable	Not applicable	Not applicable
444	1	Not applicable	Not applicable	Not applicable	Not applicable	Not applicable	Not applicable	Not applicable	Not applicable	Not applicable	Not applicable
445	1	Not applicable	Not applicable	Not applicable	Not applicable	Not applicable	Not applicable	Not applicable	Not applicable	Not applicable	Not applicable
446	1	Not applicable	Not applicable	Not applicable	Not applicable	Not applicable	Not applicable	Not applicable	Not applicable	Not applicable	Not applicable
447	1	Not applicable	Not applicable	Not applicable	Not applicable	Not applicable	Not applicable	Not applicable	Not applicable	Not applicable	Not applicable
448	1	Not applicable	Not applicable	Not applicable	Not applicable	Not applicable	Not applicable	Not applicable	Not applicable	Not applicable	Not applicable
449	1	Not applicable	Not applicable	Not applicable	Not applicable	Not applicable	Not applicable	Not applicable	Not applicable	Not applicable	Not applicable
450	1	Not applicable	Not applicable	Not applicable	Not applicable	Not applicable	Not applicable	Not applicable	Not applicable	Not applicable	Not applicable
451	1	Not applicable	Not applicable	Not applicable	Not applicable	Not applicable	Not applicable	Not applicable	Not applicable	Not applicable	Not applicable
452	1	Not applicable	Not applicable	Not applicable	Not applicable	Not applicable	Not applicable	Not applicable	Not applicable	Not applicable	Not applicable
453	1	Not applicable	Not applicable	Not applicable	Not applicable	Not applicable	Not applicable	Not applicable	Not applicable	Not applicable	Not applicable
454	1	Not applicable	Not applicable	Not applicable	Not applicable	Not applicable	Not applicable	Not applicable	Not applicable	Not applicable	Not applicable
455	1	Not applicable	Not applicable	Not applicable	Not applicable	Not applicable	Not applicable	Not applicable	Not applicable	Not applicable	Not applicable
456	1	Not applicable	Not applicable	Not applicable	Not applicable	Not applicable	Not applicable	Not applicable	Not applicable	Not applicable	Not applicable
457	1	Not applicable	Not applicable	Not applicable	Not applicable	Not applicable	Not applicable	Not applicable	Not applicable	Not applicable	Not applicable
458	1	Not applicable	Not applicable	Not applicable	Not applicable	Not applicable	Not applicable	Not applicable	Not applicable	Not applicable	Not applicable
459	1	Not applicable	Not applicable	Not applicable	Not applicable	Not applicable	Not applicable	Not applicable	Not applicable	Not applicable	Not applicable
460	1	Not applicable	Not applicable	Not applicable	Not applicable	Not applicable	Not applicable	Not applicable	Not applicable	Not applicable	Not applicable
461	1	Not applicable	Not applicable	Not applicable	Not applicable	Not applicable	Not applicable	Not applicable	Not applicable	Not applicable	Not applicable
462	1	Not applicable	Not applicable	Not applicable	Not applicable	Not applicable	Not applicable	Not applicable	Not applicable	Not applicable	Not applicable
463	1	Not applicable	Not applicable	Not applicable	Not applicable	Not applicable	Not applicable	Not applicable	Not applicable	Not applicable	Not applicable
464	1	Not applicable	Not applicable	Not applicable	Not applicable	Not applicable	Not applicable	Not applicable	Not applicable	Not applicable	Not applicable
465	1	Not applicable	Not applicable	Not applicable	Not applicable	Not applicable	Not applicable	Not applicable	Not applicable	Not applicable	Not applicable
466	1	Not applicable	Not applicable	Not applicable	Not applicable	Not applicable	Not applicable	Not applicable	Not applicable	Not applicable	Not applicable
467	1	Not applicable	Not applicable	Not applicable	Not applicable	Not applicable	Not applicable	Not applicable	Not applicable	Not applicable	Not applicable
468	1	Not applicable	Not applicable	Not applicable	Not applicable	Not applicable	Not applicable	Not applicable	Not applicable	Not applicable	Not applicable
469	1	Not applicable	Not applicable	Not applicable	Not applicable	Not applicable	Not applicable	Not applicable	Not applicable	Not applicable	Not applicable
470	1	Not applicable	Not applicable	Not applicable	Not applicable	Not applicable	Not applicable	Not applicable	Not applicable	Not applicable	Not applicable
471	1	Not applicable	Not applicable	Not applicable	Not applicable	Not applicable	Not applicable	Not applicable	Not applicable	Not applicable	Not applicable
472	1	Not applicable	Not applicable	Not applicable	Not applicable	Not applicable	Not applicable	Not applicable	Not applicable	Not applicable	Not applicable
473	1	Not applicable	Not applicable	Not applicable	Not applicable	Not applicable	Not applicable	Not applicable	Not applicable	Not applicable	Not applicable
474	1	Not applicable	Not applicable	Not applicable	Not applicable	Not applicable	Not applicable	Not applicable	Not applicable	Not applicable	Not applicable
475	1	Not applicable	Not applicable	Not applicable	Not applicable	Not applicable	Not applicable	Not applicable	Not applicable	Not applicable	Not applicable
476	1	Not applicable	Not applicable	Not applicable	Not applicable	Not applicable	Not applicable	Not applicable	Not applicable	Not applicable	Not applicable
477	1	Not applicable	Not applicable	Not applicable	Not applicable	Not applicable	Not applicable	Not applicable	Not applicable	Not applicable	Not applicable
478	1	Not applicable	Not applicable	Not applicable	Not applicable	Not applicable	Not applicable	Not applicable	Not applicable	Not applicable	Not applicable
479	1	Not applicable	Not applicable	Not applicable	Not applicable	Not applicable	Not applicable	Not applicable	Not applicable	Not applicable	Not applicable
480	1	Not applicable	Not applicable	Not applicable	Not applicable	Not applicable	Not applicable	Not applicable	Not applicable	Not applicable	Not applicable
481	1	Not applicable	Not applicable	Not applicable	Not applicable	Not applicable	Not applicable	Not applicable	Not applicable	Not applicable	Not applicable
482	1	Not applicable	Not applicable	Not applicable	Not applicable	Not applicable	Not applicable	Not applicable	Not applicable	Not applicable	Not applicable
483	1	Not applicable	Not applicable	Not applicable	Not applicable	Not applicable	Not applicable	Not applicable	Not applicable	Not applicable	Not applicable
484	1	Not applicable	Not applicable	Not applicable	Not applicable	Not applicable	Not applicable	Not applicable	Not applicable	Not applicable	Not applicable
485	1	Not applicable	Not applicable	Not applicable	Not applicable	Not applicable	Not applicable	Not applicable	Not applicable	Not applicable	Not applicable
486	1	Not applicable	Not applicable	Not applicable	Not applicable	Not applicable	Not applicable	Not applicable	Not applicable	Not applicable	Not applicable
487	1	Not applicable	Not applicable	Not applicable	Not applicable	Not applicable	Not applicable	Not applicable	Not applicable	Not applicable	Not applicable
488	1	Not applicable	Not applicable	Not applicable	Not applicable	Not applicable	Not applicable	Not applicable	Not applicable	Not applicable	Not applicable
489	1	Not applicable	Not applicable	Not applicable	Not applicable	Not applicable	Not applicable	Not applicable	Not applicable	Not applicable	Not applicable
490	1	Not applicable	Not applicable	Not applicable	Not applicable	Not applicable	Not applicable	Not applicable	Not applicable	Not applicable	Not applicable
491	1	Not applicable	Not applicable	Not applicable	Not applicable	Not applicable	Not applicable	Not applicable	Not applicable	Not applicable	Not applicable
492	1	Not applicable	Not applicable	Not applicable	Not applicable	Not applicable	Not applicable	Not applicable	Not applicable	Not applicable	Not applicable
493	1	Not applicable	Not applicable	Not applicable	Not applicable	Not applicable	Not applicable	Not applicable	Not applicable	Not applicable	Not applicable
494	1	Not applicable	Not applicable	Not applicable	Not applicable	Not applicable	Not applicable	Not applicable	Not applicable	Not applicable	Not applicable
495	1	Not applicable	Not applicable	Not applicable	Not applicable	Not applicable	Not applicable	Not applicable	Not applicable	Not applicable	Not applicable
496	1	Not applicable	Not applicable	Not applicable	Not applicable	Not applicable	Not applicable	Not applicable	Not applicable	Not applicable	Not applicable
497	1	Not applicable	Not applicable	Not applicable	Not applicable	Not applicable	Not applicable	Not applicable	Not applicable	Not applicable	Not applicable
498	1	Not applicable	Not applicable	Not applicable	Not applicable	Not applicable	Not applicable	Not applicable	Not applicable	Not applicable	Not applicable
499	1	Not applicable	Not applicable	Not applicable	Not applicable	Not applicable	Not applicable	Not applicable	Not applicable	Not applicable	Not applicable
500	1	Not applicable	Not applicable	Not applicable	Not applicable	Not applicable	Not applicable	Not applicable	Not applicable	Not applicable	Not applicable
501	1	Not applicable	Not applicable	Not applicable	Not applicable	Not applicable	Not applicable	Not applicable	Not applicable	Not applicable	Not applicable
502	1	Not applicable	Not applicable	Not applicable	Not applicable	Not applicable	Not applicable	Not applicable	Not applicable	Not applicable	Not applicable
503	1	Not applicable	Not applicable	Not applicable	Not applicable	Not applicable	Not applicable	Not applicable	Not applicable	Not applicable	Not applicable
504	1	Not applicable	Not applicable	Not applicable	Not applicable	Not applicable	Not applicable	Not applicable	Not applicable	Not applicable	Not applicable
505	1	Not applicable	Not applicable	Not applicable	Not applicable	Not applicable	Not applicable	Not applicable	Not applicable	Not applicable	Not applicable
506	1	Not applicable	Not applicable	Not applicable	Not applicable	Not applicable	Not applicable	Not applicable	Not applicable	Not applicable	Not applicable
507	1	Not applicable	Not applicable	Not applicable	Not applicable	Not applicable	Not applicable	Not applicable	Not applicable	Not applicable	Not applicable
508	1	Not applicable	Not applicable	Not applicable	Not applicable	Not applicable	Not applicable	Not applicable	Not applicable	Not applicable	Not applicable
509	1	Not applicable	Not applicable	Not applicable	Not applicable	Not applicable	Not applicable	Not applicable	Not applicable	Not applicable	Not applicable
510	1	Not applicable	Not applicable	Not applicable	Not applicable	Not applicable	Not applicable	Not applicable	Not applicable	Not applicable	Not applicable
511	1	Not applicable	Not applicable	Not applicable	Not applicable	Not applicable	Not applicable	Not applicable	Not applicable	Not applicable	Not applicable
512	1	Not applicable	Not applicable	Not applicable	Not applicable	Not applicable	Not applicable	Not applicable	Not applicable	Not applicable	Not applicable
513	1	Not applicable	Not applicable	Not applicable	Not applicable	Not applicable	Not applicable	Not applicable	Not applicable	Not applicable	Not applicable
514	1	Not applicable	Not applicable	Not applicable	Not applicable	Not applicable	Not applicable	Not applicable	Not applicable	Not applicable	Not applicable
515	1	Not applicable	Not applicable	Not applicable	Not applicable	Not applicable	Not applicable	Not applicable	Not applicable	Not applicable	Not applicable
516	1	Not applicable	Not applicable	Not applicable	Not applicable	Not applicable	Not applicable	Not applicable	Not applicable	Not applicable	Not applicable
517	1	Not applicable	Not applicable	Not applicable	Not applicable	Not applicable	Not applicable	Not applicable	Not applicable	Not applicable	Not applicable
518	1	Not applicable	Not applicable	Not applicable	Not applicable	Not applicable	Not applicable	Not applicable	Not applicable	Not applicable	Not applicable
519	1	Not applicable	Not applicable	Not applicable	Not applicable	Not applicable	Not applicable	Not applicable	Not applicable	Not applicable	Not applicable
520	1	Not applicable	Not applicable	Not applicable	Not applicable	Not applicable	Not applicable	Not applicable	Not applicable	Not applicable	Not applicable
521	1	Not applicable	Not applicable	Not applicable	Not applicable	Not applicable	Not applicable	Not applicable	Not applicable	Not applicable	Not applicable
522	1	Not applicable	Not applicable	Not applicable	Not applicable	Not applicable	Not applicable	Not applicable	Not applicable	Not applicable	Not applicable
523	1	Not applicable	Not applicable	Not applicable	Not applicable	Not applicable	Not applicable	Not applicable	Not applicable	Not applicable	Not applicable
524	1	Not applicable	Not applicable	Not applicable	Not applicable	Not applicable	Not applicable	Not applicable	Not applicable	Not applicable	Not applicable
525	1	Not applicable	Not applicable	Not applicable	Not applicable	Not applicable	Not applicable	Not applicable	Not applicable	Not applicable	Not applicable
526	1	Not applicable	Not applicable	Not applicable	Not applicable	Not applicable	Not applicable	Not applicable	Not applicable	Not applicable	Not applicable
527	1	Not applicable	Not applicable	Not applicable	Not applicable	Not applicable	Not applicable	Not applicable	Not applicable	Not applicable	Not applicable
528	1	Not applicable	Not applicable	Not applicable	Not applicable	Not applicable	Not applicable	Not applicable	Not applicable	Not applicable	Not applicable
529	1	Not applicable	Not applicable	Not applicable	Not applicable	Not applicable	Not applicable	Not applicable	Not applicable	Not applicable	Not applicable

## Sheet: Picking up Drug
Sl no.	Do you or a household member pick up TB drugs? (Y/N)	Who goes to pick up drugs?	How often do you or a household member pick up TB drugs in the current treatment phase?	Where do you or your household member pick up your TB drugs?	Was there a fee paid to pick up the drugs? (Y/N)	Amount	What accommodation cost did you and any accompanying household member have when you last picked up drugs?	How long did the last visit to pick up drugs take, including travel time and waiting time (total turnaround time)?	What was the mode of transport?	What is the approximate distance from home to the place from where you pick up drugs (in km) one way?	What was the cost of transport (one way) last time you picked up drugs, in total for you and any accompanying household member?	How much did you spend on food and drinks last time you picked up drugs (on the road, while waiting, lunch etc.), in total for you and any accompanying household member?
1	Y	2	5 (4 days)	6	N	0	0	1	Rickshaw	0	50	0
2	Y	1	5 (9 days)	2	N	0	0	0.33	Bicycle	0	0	0
3	Y	3	2	5	N	0	0	0.17	Rickshaw	0	40	0
4	Y	3	2	6	N	0	0	0.5	walk	0	0	0
5	Y	2	5 (1 day)	5	N	0	0	0.05	walk	Not applicable	Not applicable	0
6	Y	1	5 (2 days)	11	N	0	0	0.17	walk	Not applicable	Not applicable	0
7	Y	1	5 (1 day)	5	N	0	0	0.08	walk	Not applicable	Not applicable	0
8	Y	2	5 (18 days)	5	N	0	0	0.5	Personal Auto	0	2	0
9	Y	3	4	5	N	0	0	1.5	walk/Auto	0	8	0
10	Y	3	4	5	N	0	0	0.75	Rickshaw/Auto	0	30	0
11	Y	3	5 (14 days)	5	N	0	0	0.33	walk	Not applicable	Not applicable	0
12	Y	1	2	5	N	0	0	0.5	Auto	0	7	0
13	Y	2	5 (20 days)	6	N	0	0	0.75	walk	Not applicable	Not applicable	0
14	Y	1	5 (15 days)	6	N	0	0	0.916667	Scooty	2	2	0
15	Y	2	5 (9 days)	6	N	0	0	1.25	Auto	0	40	0
16	Y	1	3	5	N	0	0	0.5	Auto	0	7	0
17	Y	3	3	6	N	0	0	0.416667	walk	Not applicable	Not applicable	0
18	Y	3	5 (18 days)	6	N	0	0	1	Bike	2	2	0
19	Y	1	5 (12 days)	6	N	0	0	1	Auto/Bus	0	32	0
20	Y	2	4	6	N	0	0	2	Rickshaw	0	30	0
21	Y	2	4	6	N	0	0	0.75	Rickshaw	0	40	0
22	Y	3	5 (56 days)	6	N	0	0	0.666667	Auto	0	8	0
23	Y	2	4	6	N	0	0	1.5	Rickshaw	0	0	0
24	Y	1	5 (21 days)	6	N	0	0	2	Bike	5	6	0
25	Y	1	5 (14 days)	6	N	0	0	1.4	Bicycle	0	0	0
26	Y	2	5 (18 days)	6	N	0	0	2.4	Auto	0	60	0
27	Y	2	5 (9 days)	6	N	0	0	3	Bicycle	0	0	0
28	Y	2	2	6	N	0	0	0.5	Auto	0	18	0
29	Y	1	2	5	N	0	0	2.5	Auto	0	20	0
30	Y	2	2	6	N	0	0	0.33	walk	Not applicable	Not applicable	0
31	Y	1	5 (42 days)	11	N	0	0	0.833333	Bus	0	8	0
32	Y	1	5 (22 days)	6	N	0	0	1.4	walk	0	0	0
33	Y	2	5 (1 day)	11	N	0	0	0.0833333	walk	Not applicable	Not applicable	0
34	Y	3	1	4	N	0	0	0.5	walk	Not applicable	Not applicable	0
35	Y	2	5 (1 day)	11	N	0	0	0.0833333	Not available	Not available	Not available	0
36	Y	1	5 (1 day)	5	N	0	0	0.0833333	Bicycle	0	0	0
37	Y	1	5 (1 day)	11	N	0	0	0.166667	Bicycle	0	0	0
38	Y	2	5 (1 day)	5	N	0	0	0.166667	Toto	0	0	0
39	Y	1	5 (1 day)	6	N	0	0	0.0333333	Bike	0	0	0
40	Y	1	5 (1 day)	5	N	0	0	0.166667	walk/Toto	0	0
41	Y	1	5 (2 days)	5	N	0	0	0.0166667	walk	Not applicable	Not applicable	0
42	Y	1	5 (1 day)	5	N	0	0	0.166667	walk	Not applicable	Not applicable	0
43	N	0	0	0	0	0	0	0	0	0	0	0
44	Y	1	5 (1 day)	5	N	0	0	0.05	walk	Not applicable	Not applicable	0
45	Y	1	5 (1 day)	5	N	0	0	0.0833333	walk	Not applicable	Not applicable	0
46	Y	1	5 (1 day)	5	N	0	0	0.133333	Bicycle	Not applicable	Not applicable	0
47	Y	2	5 (1 day)	5	N	0	0	0.0833333	walk	Not applicable	Not applicable	0
48	Y	2	5 (1 day)	5	N	0	0	0.0833333	walk	Not applicable	Not applicable	0
49	Y	2	5 (1 day)	5	N	0	0	0.0833333	Bicycle	Not applicable	Not applicable	0
50	Y	1	5 (2 days)	5	N	0	0	0.0833333	walk	Not applicable	Not applicable	0
51	Y	5	5 (1 day)	5	N	0	0	Not available	Not available	Not available	Not available	Not available
52	Y	1	5 (1 day)	5	N	0	0	0.0833333	walk	Not applicable	Not applicable	0
53	Y	2	5 (1 day)	5	N	0	0	0.0833333	walk	Not applicable	Not applicable	0
54	Y	2	5 (1 day)	5	N	0	0	0.0833333	walk	Not applicable	Not applicable	0
55	Y	1	5 (2 days)	5	N	0	0	0.166667	Bicycle	Not applicable	Not applicable	0
56	N	0	0	0	0	0	0	0	0	0	0	0
57	Y	2	5 (1 day)	5	N	0	0	0.0833333	Toto	0	0	0
58	Y	1	2	5	N	0	0	0.666667	Toto	0	10	0
59	Y	1	5 (1 day)	5	N	0	0	0.0833333	walk	Not applicable	Not applicable	0
60	Y	2	5 (3 days)	5	N	0	0	0.166667	walk	Not applicable	Not applicable	0
61	Y	2	5 (1 day)	5	N	0	0	0.166667	Van	0	0	0
62	N	0	0	0	0	0	0	0	0	0	0	0
63	N	0	0	0	0	0	0	0	0	0	0	0
64	N	0	0	0	0	0	0	0	0	0	0	0
65	Y	1	5 (1 day)	5	N	0	0	0.0833333	walk	Not applicable	Not applicable	0
66	Y	5	2	5	N	0	Not available	Not available	Not available	Not available	Not available	Not available
67	Y	3	3	5	N	0	0	0.5	Bike	4	5	0
68	Y	2	5 (1 day)	6	N	0	0	0.0833333	Rickshaw	0	0	0
69	Y	1	2	5	N	0	0	0.75	Bike	5	6	0
70	Y	3	5 (5 days)	10	N	0	0	0.166667	Scooty	1.5	2	0
71	Y	2	4	5	N	0	0	2.4	Toto	0	80	0
72	Y	3	5 (14 days)	5	N	0	0	1.25	Bicycle	0	0	0
73	Y	3	4	5	N	0	0	1.33333	Bike	7	8	0
74	Y	3	2	5	N	0	0	0.333333	walk	Not applicable	Not applicable	0
75	Y	2	5 (28 days)	5	N	0	0	1.5	Auto	0	20	0
76	Y	1	5 (28 days)	5	N	0	0	2	Auto	20	0	0
77	Y	1	3	5	N	0	0	0.75	Bicycle	Not applicable	Not applicable	0
78	Y	2	5 (9 days)	6	N	0	0	0.416667	Auto	0	20	0
79	N	0	0	0	0	0	0	0	0	0	0	0
80	Y	2	5 (14 days)	6	N	0	0	0.666667	Rickshaw	0	20	0
81	Y	1	5 (14 days)	6	N	0	0	0.333333	Toto	0	10	0
82	Y	3	5 (8 days)	6	N	0	0	0.166667	walk	Not applicable	Not applicable	0
83	Y	3	5 (9 days)	6	N	0	0	1.5	Jeep	0	35	0
84	Y	1	5 (4 days)	6	N	0	0	0.166667	Taxi	0	20	40
85	Y	2	2	6	N	0	0	0.75	Bike	2	2	0
86	Y	2	5 (5 days)	6	N	0	0	1.4	Service car	0	80	100
87	N	0	0	0	0	0	0	0	0	0	0	0
88	Y	1	5 (2 days)	5	N	0	0	0.0833333	Bike	0	0	0
89	N	0	0	0	0	0	0	0	0	0	0	0
90	N	0	0	0	0	0	0	0	0	0	0	0
91	N	0	0	0	0	0	0	0	0	0	0	0
92	Y	2	5 (3 days)	5	N	0	0	0.0333333	walk	Not applicable	Not applicable	0
93	N	0	0	0	0	0	0	0	0	0	0	0
94	N	0	0	0	0	0	0	0	0	0	0	0
95	Y	3	2	11	N	0	0	0.5	walk	Not applicable	Not applicable	0
96	N	0	0	0	0	0	0	0	0	0	0	0
97	Y	1	5 (2 days)	5	N	0	0	0.0833333	walk	Not applicable	Not applicable	0
98	Y	1	5 (2 days)	5	N	0	0	0.0833333	walk	Not applicable	Not applicable	0
99	Y	3	2	5	N	0	0	0.916667	walk	Not applicable	Not applicable	0
100	Y	1	5 (9 days)	5	N	0	0	1.25	walk	Not applicable	Not applicable	0
101	Y	5	2	5	N	0	Not available	Not available	Not available	Not available	Not available	Not available
102	N	0	0	0	0	0	0	0	0	0	0	0
103	Y	1	2	5	N	0	0	0.666667	walk	Not applicable	Not applicable	0
104	Y	1	5 (9 days)	6	N	0	0	1.66667	walk	Not applicable	Not applicable	0
105	Y	1	5 (9 days)	6	N	0	0	1	walk	Not applicable	Not applicable	0
106	Y	1	3	6	N	0	0	0.5	walk	Not applicable	Not applicable	0
107	Y	1	2	6	N	0	0	2	walk	Not applicable	Not applicable	0
108	Y	5	2	5	N	0	Not available	0.25	Not available	Not available	Not available	Not available
109	N	0	0	0	0	0	0	0	0	0	0	0
110	Y	1	2	5	N	0	0	0.25	walk	Not applicable	Not applicable	0
111	N	0	0	0	0	0	0	0	0	0	0	0
112	Y	1	2	5	N	0	0	0.25	walk	Not applicable	Not applicable	0
113	Y	1	5 (9 days)	11	N	0	0	0.433333	Bike	2	2	0
114	Y	3	3	11	N	0	0	0.25	walk	Not applicable	Not applicable	0
115	Y	1	2	5	N	0	0	0.666667	Tempo	0	10	0
116	Y	1	2	5	N	0	0	0.666667	walk	Not applicable	Not applicable	0
117	Y	1	5 (4 days)	5	N	0	0	0.0833333	walk	Not applicable	Not applicable	0
118	Y	1	5 (2 days)	5	N	0	0	0.0833333	Bicycle	Not applicable	Not applicable	0
119	N	0	0	0	0	0	0	0	0	0	0	0
120	N	0	0	0	0	0	0	0	0	0	0	0
121	N	0	0	0	0	0	0	0	0	0	0	0
122	N	0	0	0	0	0	0	0	0	0	0	0
123	N	0	0	0	0	0	0	0	0	0	0	0
124	N	0	0	0	0	0	0	0	0	0	0	0
125	N	0	0	0	0	0	0	0	0	0	0	0
126	Y	1	5 (2 days)	5	N	0	0	0.0833333	Toto	0	0	0
127	N	0	0	0	0	0	0	0	0	0	0	0
128	N	0	0	0	0	0	0	0	0	0	0	0
129	N	0	0	0	0	0	0	0	0	0	0	0
130	N	0	0	0	0	0	0	0	0	0	0	0
131	Y	3	2	5	N	0	0	0.0833333	Not available	Not available	Not available	Not available
132	Y	3	2	5	N	0	0	0.5	walk	Not applicable	Not applicable	0
133	Y	1	5 (2 days)	5	N	0	0	0.166667	walk	Not applicable	Not applicable	0
134	Y	2	5 (2 days)	5	N	0	0	0.0833333	walk	Not applicable	Not applicable	0
135	Y	2	5 (3 days)	5	N	0	0	0.0833333	walk	Not applicable	Not applicable	0
136	N	0	0	0	0	0	0	0	0	0	0	0
137	Y	2	5 (1 day)	5	N	0	0	0.0833333	Toto	0	0	0
138	N	0	0	0	0	0	0	0	0	0	0	0
139	Y	3	2	6	N	0	0	0.5	Walk	Not applicable	Not applicable	0
140	Y	1	5 (2 days)	6	N	0	0	0.5	Walk	Not applicable	Not applicable	0
141	Y	2	5 (9 days)	6	N	0	0	0.666667	Rickshaw	0	40	0
142	Y	3	5 (9 days)	6	N	0	0	0.25	Bike	1	1.5	0
143	Y	1	2	6	N	0	0	0.5	Magic	0	10	0
144	Y	3	5 (8 days)	6	N	0	0	0.5	Walk	Not applicable	Not applicable	0
145	Y	3	2	6	N	0	0	0.833333	Rickshaw	0	20	0
146	Y	3	5 (10 days)	6	N	0	0	0.08	Toto	0	10	0
147	Y	3	5 (9 days)	6	N	0	0	0.33	Toto	0	10	0
148	Y	3	5 (9 days)	6	N	0	0	0.25	Walk	Not applicable	Not applicable	0
149	Y	3	5 (9 days)	6	N	0	0	1	Taxi	0	70	0
150	Y	1	5 (2 days)	6	N	0	0	0.08	Rickshaw	0	0	0
151	Y	3	2	6	N	0	0	0.5	Bike	1	1.5	0
152	Y	1	5 (8 days)	6	N	0	0	0.17	Car	0.5	4	0
153	Y	3	2	6	N	0	0	0.67	Walk	Not applicable	Not applicable	0
154	Y	3	5 (6 days)	6	N	0	0	0.5	Rickshaw	0	20	0
155	Y	3	5 (9 days)	6	N	0	0	0.67	Auto	0	10	0
156	Y	3	2	6	N	0	0	0.67	Rickshaw	0	20	0
157	Y	3	5 (9 days)	6	N	0	0	1	Toto	0	10	0
158	Y	1	5 (9 days)	6	N	0	0	0.25	Own auto	1.5	4	0
159	Y	1	5 (5 days)	6	N	0	0	0.25	Bike	1	1.5	0
160	Y	2	2	6	N	0	0	0.17	Toto	0	20	0
161	Y	3	5 (5 days)	5	N	0	0	0.67	Rickshaw	0	40	0
162	Y	3	2	5	N	0	0	1	Auto	0	30	10
163	Y	3	2	6	N	0	0	0.5	Bike	1	1.5	10
164	Y	3	2	5	N	0	0	0.75	Auto	0	20	0
165	Y	1	2	5	N	0	0	0.75	Bicycle	0	0	0
166	Y	1	5 (9 days)	5	N	0	0	2	Rickshaw	0	50	0
167	Y	3	5 (9 days)	5	N	0	0	1.16667	Walk	Not applicable	Not applicable	0
168	Y	1	5 (9 days)	5	N	0	0	2	Rickshaw/Bus	0	20	0
169	Y	3	3	5	N	0	0	1.5	Tempo	0	110	0
170	Y	3	5 (9 days)	5	N	0	0	1.16667	Magic	0	10	0
171	Y	3	5 (3 days)	5	N	0	0	0.25	Bike	1	1.5	0
172	Y	3	2	5	N	0	0	1	Auto	0	150	40
173	Y	1	5 (5 days)	5	N	0	0	0.33	Walk	Not applicable	Not applicable	0
174	Y	1	2	5	N	0	0	2	Auto	0	20	0
175	Y	1	2	5	N	0	0	1.1	Rickshaw	0	30	0
176	Y	3	2	5	N	0	0	0.416667	Scooty	2	3	0
177	Y	1	2	5	N	0	0	0.33	Scooty	1	1.5	0
178	Y	2	2	5	N	0	0	0.75	Bus	0	10	0
179	Y	1	5 (9 days)	5	N	0	0	0.75	Rickshaw	0	30	0
180	Y	1	5 (5 days)	5	N	0	0	0.5	Scooty	0.5	1	0
181	Y	3	5 (8 days)	5	N	0	0	0.583333	Car	5	34	0
182	Y	3	5 (6 days)	5	N	0	0	0.08	Auto	0	30	0
183	Y	3	5 (18 days)	5	N	0	0	0.583333	Tempo	0	20	0
184	Y	3	5 (8 days)	5	N	0	0	2	Car	12	82	0
185	Y	1	5 (11 days)	5	N	0	0	0.83	Bike	8	9	0
186	Y	2	3	5	N	0	0	1.17	Bike	10	12	0
187	Y	2	5 (16 days)	5	N	0	0	2.66667	Magic	0	60	0
188	Y	1	3	5	N	0	0	2	Bus	0	60	20
189	Y	3	5 (18 days)	5	N	0	0	1	Toto	0	10	0
190	Y	2	5 (18 days)	5	N	0	0	1.5	Auto	0	100	0
191	Y	1	5 (8 days)	5	N	0	0	0.67	Bicycle	Not applicable	Not applicable	0
192	Y	1	5 (13 days)	5	N	0	0	0.5	Bike	1	1	0
193	Y	3	5 (15 days)	5	N	0	0	0.416667	Bike	10	11.6	0
194	Y	3	5 (8 days)	5	N	0	0	1.5	Car	10	68	0
195	Y	1	2	5	N	0	0	2.5	Auto	0	30	0
196	Y	1	5 (8 days)	5	N	0	0	1	Auto	0	20	0
197	Y	5	5 (28 days)	5	N	0	0	2	Bike	10	12	0
198	Y	1	2	5	N	0	0	0.583333	Bike	7	8	0
199	Y	1	5 (9 days)	5	N	0	0	0.33	Auto	0	10	10
200	Y	1	5 (6 days)	5	N	0	0	1	Bicycle	Not applicable	Not applicable	0
201	Y	3	5 (28 days)	5	N	0	0	3	Tempo	0	60	30
202	Y	1	5 (12 days)	5	N	0	0	0.75	Bicycle	Not applicable	Not applicable	10
203	Y	3	2	5	N	0	0	0.33	Bike	12	14	20
204	Y	2	5 (5 days)	6	N	0	0	1.5	Scooty	6	7	0
205	N	0	0	0	0	0	0	0	0	0	0	0
206	Y	1	3	6	N	0	0	1	Auto	0	30	0
207	Y	1	5 (28 days)	6	N	0	0	0.25	Walk	Not applicable	Not applicable	0
208	Y	3	5 (5 days)	6	N	0	0	0.5	Toto	0	30	0
209	Y	1	2	6	N	0	0	1	Rickshaw	0	20	30
210	Y	1	2	5	N	0	0	0.83	Bicycle	Not applicable	Not applicable	0
211	Y	1	5 (8 days)	6	N	0	0	2	Auto	0	20	0
212	Y	1	5 (26 days)	6	N	0	0	2.33333	Auto	0	50	0
213	Y	3	5 (18 days)	6	N	0	0	0.5	Auto	0	20	0
214	Y	3	5 (28 days)	6	N	0	0	1.66667	Auto	0	30	0
215	Y	2	4	6	N	0	0	1	car	4	27	0
216	Y	1	5 (18 days)	6	N	0	0	1	Auto	0	15	0
217	Y	3	5 (3 days)	6	N	0	0	0.83	Tempo	0	20	0
218	Y	3	5 (14 days)	6	N	0	0	2.16667	Auto	0	20	0
219	Y	3	5 (8 days)	6	N	0	0	0.25	Walk	Not applicable	Not applicable	0
220	Y	3	2	6	N	0	0	2	Auto	0	25	0
221	Y	2	5 (12 days)	6	N	0	0	3	Toto	0	10	0
222	Y	3	5 (6 days)	6	N	0	0	2.5	Bus	0	50	0
223	Y	1	5 (18 days)	6	N	0	0	1.17	Auto	0	50	0
224	Y	3	3	6	N	0	0	2.5	Bike	25	29	0
225	Y	2	5 (14 days)	6	N	0	0	1.5	Scooty	6	7	0
226	Y	2	5 (3 days)	6	N	0	0	2	Auto	0	50	30
227	Y	3	5 (6days)	6	N	0	0	0.5	Auto	0	20	0
228	Y	3	2	6	N	0	0	1.17	Rickshaw	0	30	0
229	Y	2	2	6	N	0	0	1.33333	Auto	0	30	0
230	Y	1	5 (18 days)	6	N	0	0	0.416667	Auto	0	10	0
231	Y	1	5 (14 days)	6	N	0	0	0.5	Walk	0	0	20
232	Y	1	3	6	N	0	0	1	Bike	12	14	0
233	Y	1	3	5	N	0	0	0.83	Bicycle	0	0	0
234	Y	1	5 (10 days)	5	N	0	0	0.916667	Auto	0	20	30
235	Y	5	2	5	N	0	0	1.67	Auto	0	20	0
236	Y	1	5 (10 days)	5	N	0	0	0.583333	Bike	5	6	0
237	Y	1	5 (9 days)	6	N	0	0	2.16667	Auto	0	25	15
238	Y	1	5 (8 days)	5	N	0	0	0.83	Bike	15	17	0
239	Y	3	2	6	N	0	0	1.16667	Walk	Not applicable	Not applicable	0
240	Y	3	5 (18 days)	6	N	0	0	2.25	Bicycle	0	0	20
241	Y	3	5 (16 days)	6	N	0	0	0.25	Walk	Not applicable	Not applicable	0
242	Y	1	2	6	N	0	0	1.66667	Magic	0	20	0
243	Y	2	5 (28 days)	5	N	0	0	1.5	Bus	0	10	0
244	Y	3	5 (28 days)	5	N	0	0	2.33	Bike	15	17	0
245	Y	5	5 (28 days)	5	N	0	0	3.5	Bus/Bicycle	0	20	0
246	Y	1	5 (3 days)	5	N	0	0	0.67	Toto	0	10	0
247	Y	1	5 (3 days)	5	N	0	0	1.58333	Tempo	0	20	10
248	Y	1	5 (4 days)	5	N	0	0	1.08	Walk	Not applicable	Not applicable	0
249	Y	3	2	5	N	0	0	2.16667	Traveler	0	85	0
250	Y	1	5 (3 days)	5	N	0	0	1.66667	Magic	0	40	0
251	Y	3	5 (4 days)	5	N	0	0	1.08333	Bike	20	23	10
252	Y	1	5 (4 days)	5	N	0	0	1.5	Auto	0	30	0
253	Y	2	5 (3 days)	5	N	0	0	2.08	Auto	0	40	0
254	Y	3	5 (3 days)	5	N	0	0	4.17	Bus	0	60	0
255	Y	3	4	5	N	0	0	4	Scooty	18	21	0
256	Y	2	5 (9 days)	5	N	0	0	1.17	Not available	Not available	Not available	Not available
257	Y	5	5 (8 days)	5	N	0	0	1.5	Tempo	0	30	0
258	Y	3	5 (10 days)	5	N	0	0	1.17	Magic	0	30	0
259	Y	3	5 (37 days)	5	N	0	0	1.25	Bike	10	12	0
260	Y	1	3	5	N	0	0	0.25	Walk	Not applicable	Not applicable	0
261	Y	3	5 (28 days)	5	N	0	0	0.83	Walk	Not applicable	Not applicable	0
262	Y	3	4	5	N	0	0	0.75	Bike	2	4	0
263	Y	1	5 (28 days)	5	N	0	0	1.58333	Auto	0	100	200
264	Y	2	5 (21 days)	5	N	0	0	0.5	Bike	3	6	0
265	Y	3	2	5	N	0	0	0.67	Bike	5	10	0
266	Y	3	4	5	N	0	0	0.42	Auto	0	100	0
267	Y	1	3	5	N	0	0	1.17	Auto	0	20	0
268	Y	1	4	5	N	0	0	0.5	Bike	3	6	0
269	Y	3	4	5	N	0	0	0.75	Bike	3.5	7	0
270	Y	3	3	5	N	0	0	0.75	Bike	2	4	0
271	Y	2	5 (9 days)	5	N	0	0	0.33	Bike	2	2	0
272	Y	2	5 (28 days)	5	N	0	0	1.17	Auto	0	100	0
273	Y	3	4	5	N	0	0	0.7	Bike	7	14	0
274	Y	2	5 (24 days)	5	N	0	0	0.67	Bicycle	Not applicable	Not applicable	0
275	Y	2	3	5	N	0	0	0.42	Bike	0.75	2	0
276	Y	2	5 (28 days)	5	N	0	0	1.5	Auto	0	100	30
277	Y	1	5 (27 days)	5	N	0	0	1.17	Walk	Not applicable	Not applicable	0
278	Y	3	5 (18 days)	5	N	0	0	0.366667	Bike	3	6	0
279	Y	1	5 (27 days)	5	N	0	0	0.67	Auto	0	100	0
280	Y	2	5 (27 days)	5	N	0	0	0.5	Bike	2	4	0
281	Y	3	5 (21 days)	5	N	0	0	0.83	Bike	5	10	0
282	Y	1	3	5	N	0	0	0.33	Walk	Not applicable	Not applicable	0
283	Y	1	5 (28 days)	5	N	0	0	1	Bike	2	4	0
284	Y	2	5 (28 days)	5	N	0	0	0.83	Bike	4	8	0
285	Y	1	5 (28 days)	5	N	0	0	0.67	Bike	4	8	0
286	Y	1	5 (56 days)	5	N	0	0	0.83	Walk	Not applicable	Not applicable	0
287	Y	1	5 (56 days)	5	N	0	0	0.42	Bike	3	6	0
288	Y	1	5 (27 days)	5	N	0	0	1.08	Walk	Not applicable	Not applicable	0
289	Y	2	5 (20 days)	5	N	0	0	0.5	Auto	0	75	0
290	Y	3	5 (21 days)	5	N	0	0	0.416667	Bike	7	14	0
291	Y	1	5 (18 days)	5	N	0	0	0.33	Bike	1	2	0
292	Y	2	5 (28 days)	5	N	0	0	1.08	Bike	3	6	0
293	Y	2	5 (60 days)	5	N	0	0	0.5	Bike	1.5	3	0
294	Y	1	5 (20 days)	5	N	0	0	0.5	Bike	2	4	0
295	Y	3	5 (28 days)	6	N	0	0	0.67	Bike	2	4	0
296	Y	1	5 (27 days)	5	N	0	0	0.42	Bike	1.5	3	0
297	Y	3	5 (56 days)	5	N	0	0	0.83	Bike	3	6	0
298	Y	2	5 (9 days)	5	N	0	0	0.33	Bike	0.5	1	0
299	Y	2	5 (36 days)	5	N	0	0	1.33	Bike	8	16	100
300	Y	1	5 (28 days)	5	N	0	0	0.67	Bike	3	6	0
301	Y	1	5 (27 days)	5	N	0	0	0.67	Bike	2	4	0
302	Y	1	5 (28 days)	5	N	0	0	0.5	Bike	3	6	0
303	Y	3	5 (18 days)	5	N	0	0	1.17	Auto	0	100	0
304	Y	1	5 (27 days)	5	N	0	0	0.5	Bike	2	4	0
305	Y	2	5 (54 days)	5	N	0	0	0.5	Bike	1	2	0
306	Y	3	5 (28 days)	5	N	0	0	1	Bike	1	2	0
307	Y	2	5 (27 days)	5	N	0	0	1.25	Bike	2	4	0
308	Y	2	5 (20 days)	6	N	0	0	0.83	Auto	0	75	0
309	Y	1	5 (21 days)	6	N	0	0	0.42	Walk	Not applicable	Not applicable	0
310	Y	1	5 (27 days)	5	N	0	0	0.42	Bike	2	4	0
311	Y	3	5 (27 days)	5	N	0	0	1.08	Bus	0	7	0
312	Y	3	5 (18 days)	6	N	0	0	0.25	Bike	1	2	0
313	Y	3	5 (28 days)	5	N	0	0	1	Bicycle	0	0	0
314	Y	2	4	6	N	0	0	0.42	Car	2	16	0
315	Y	1	5 (28 days)	5	N	0	0	0.5	Bike	2	4	0
316	Y	3	5 (28 days)	6	N	0	0	0.83	walk	0	0	0
317	Y	2	4	6	N	0	0	1.17	Bike	5	10	0
318	Y	2	5 (9 days)	6	N	0	0	1.5	Bicycle	Not applicable	Not applicable	0
319	Y	3	5 (21 days)	6	N	0	0	0.83	Walk	Not applicable	Not applicable	0
320	Y	1	5 (25 days)	6	N	0	0	0.33	Bike	1	2	0
321	Y	1	5 (28 days)	5	N	0	0	1	Bike	15	30	0
322	Y	1	5 (27 days)	6	N	0	0	1.17	Bus	0	35	0
323	Y	2	5 (27 days)	5	N	0	0	0.5	Bike	5	10	0
324	Y	1	5 (27 days)	6	N	0	0	0.42	Bike	7	14	0
325	Y	1	5 (28 days)	5	N	0	0	1	Walk	0	0	0
326	Y	3	5 (28 days)	6	N	0	0	1.08	Bus	0	15	100
327	Y	1	5 (27 days)	6	N	0	0	0.5	Bus	0	10	0
328	Y	1	5 (28 days)	5	N	0	0	1.17	Bus	0	10	0
329	Y	1	5 (28 days)	6	N	0	0	0.5	Bike	3	6	0
330	Y	2	5 (28 days)	6	N	0	0	1.17	Bus	0	14	0
331	Y	2	5 (27 days)	6	N	0	0	0.42	Bike	3	6	0
332	Y	1	5 (27 days)	6	N	0	0	1.17	Bus	0	10	10
333	Y	2	5 (27 days)	6	N	0	0	0.42	Auto	0	50	0
334	Y	3	5 (28 days)	6	N	0	0	0.67	Auto	0	100	0
335	Y	3	5 (28 days)	5	N	0	0	0.42	Auto	0	50	0
336	Y	3	5 (54 days)	5	N	0	0	0.5	walk	0	100	0
337	Y	3	5 (28 days)	5	N	0	0	0.5	Bike	1	102	0
338	Y	1	5 (27 days)	5	N	0	0	0.5	Bike	1.5	3	0
339	Y	1	5 (36 days)	5	N	0	0	0.5	Bike	2	4	0
340	Y	3	5 (28 days)	6	N	0	0	1.17	Bicycle	0	0	0
341	Y	1	2	5	N	0	0	0.5	Bike	3	6	0
342	Y	3	5 (27 days)	6	N	0	0	2.16667	Auto	0	200	0
343	Y	2	5 (28 days)	6	N	0	0	1.17	Bike	10	20	0
344	Y	1	5 (27 days)	5	N	0	0	0.67	Walk	0	0	50
345	Y	1	5 (18 days)	5	N	0	0	0.67	Bus	0	15	0
346	Y	2	5 (36 days)	5	N	0	0	1	Bus	0	10	0
347	Y	1	3	5	N	0	0	0.583333	Bus	0	7	0
348	Y	1	5 (36 days)	6	N	0	0	1.17	Bus	0	10	0
349	Y	1	5 (21 days)	5	N	0	0	1	Bus	0	10	50
350	Y	1	5 (27 days)	5	N	0	0	0.83	Bike	5	10	0
351	Y	1	5 (18 days)	5	N	0	0	0.58	Auto	0	10	0
352	Y	2	5 (27 days)	6	N	0	0	1.66667	Bus	0	60	0
353	Y	2	5 (18 days)	5	N	0	0	2.16667	Bike	4	8	0
354	Y	1	5 (28 days)	5	N	0	0	0.58	Bike	5	10	100
355	Y	1	5 (18 days)	6	N	0	0	2.16667	Bus	0	30	40
356	Y	3	5 (27 days)	5	N	0	0	0.25	Bike	1	2	0
357	Y	2	5 (18 days)	5	N	0	0	0.75	Bike	6	12	0
358	Y	1	5 (28 days)	5	N	0	0	1.08	Auto	0	10	0
359	Y	3	5 (9 days)	5	N	0	0	1.5	Bus	0	10	0
360	Y	3	5 (28 days)	5	N	0	0	1.25	Bike	6	12	100
361	Y	3	5 (28 days)	6	N	0	0	2.17	Bus	0	13	50
362	Y	3	5 (10 days)	5	N	0	0	2.5	Bus	0	30	0
363	Y	1	5 (9 days)	6	N	0	0	1.08	Walk	0	0	0
364	Y	1	3	6	N	0	0	0.42	Bike	2	4	0
365	Y	1	3	6	N	0	0	0.583333	Walk	Not applicable	Not applicable	0
366	Y	1	3	6	N	0	0	0.583333	Walk	Not applicable	Not applicable	0
367	Y	3	5 (36 days)	5	N	0	0	2.33	Bicycle	0	0	0
368	Y	3	5 (27 days)	6	N	0	0	1.16667	Auto	0	60	0
369	Y	1	5 (27 days)	6	N	0	0	1.41667	Bus	0	20	30
370	Y	1	5 (27 days)	5	N	0	0	0.583333	Bike	2	4	0
371	Y	1	5 (28 days)	5	N	0	0	1.17	Bicycle	0	0	0
372	Y	1	5 (28 days)	6	N	0	0	1.17	Walk	0	0	10
373	Y	1	5 (28 days)	6	N	0	0	1.17	Bike	4	8	20
374	Y	1	3	5	N	0	0	0.5	Bike	0.1	1	0
375	Y	1	3	5	N	0	0	1.17	Walk	Not applicable	Not applicable	0
376	Y	3	5 (28 days)	5	N	0	0	2.17	Bike	10	20	0
377	Y	3	5 (36 days)	5	N	0	0	0.5	Bike	2	4	0
378	Y	3	5 (56 days)	5	N	0	0	1.17	Bike	7	14	0
379	Y	1	5 (27 days)	5	N	0	0	2.17	Bus	0	10	0
380	Y	1	5 (56 days)	5	N	0	0	0.42	Bike	5	10	0
381	Y	1	5 (28 days)	5	N	0	0	1.17	Bike	12	24	0
382	Y	5	5 (36 days)	10	N	0	0	0.08	Not applicable	Not applicable	Not applicable	Not applicable
383	Y	5	5 (36 days)	10	N	0	0	0.08	Not applicable	Not applicable	Not applicable	Not applicable
384	Y	3	5 (18 days)	5	N	0	0	1.16667	Bike	10	20	0
385	Y	3	5 (28 days)	5	N	0	0	0.67	Bike	2	4	0
386	Y	2	5 (56 days)	5	N	0	0	3	Auto	0	100	0
387	Y	1	5 (21 days)	5	N	0	0	0.67	Bike	1	2	10
388	Y	3	4	1	Y	2000	0	0.25	walk	0	0	0
389	Y	1	5 (18 days)	5	N	0	0	0.42	Bike	1	2	0
390	Y	1	5 (56 days)	5	N	0	0	1.5	Auto	0	20	0
391	Y	5	5 (28 days)	10	N	0	0	1	0	0	0	0
392	Y	2	5 (28 days)	5	N	0	0	1.5	Walk	0	0	0
393	Y	3	5 (20 days)	5	N	0	0	1.25	Bike	15	30	0
394	Y	3	5 (28 days)	5	N	0	0	1.17	Bike	12	24	0
395	Y	3	5 (28 days)	5	N	0	0	0.58	Bus	0	0	0
396	Y	1	5 (56 days)	5	N	0	0	0.5	Bike	1	2	0
397	Y	1	5 (56 days)	5	N	0	0	0.42	Bike	4	8	0
398	Y	1	5 (56 days)	5	N	0	0	0.58	Bike	9	18	0
399	Y	3	5 (56 days)	5	N	0	0	1.17	Bike	5	10	50
400	Y	1	5 (28 days)	5	N	0	0	1.17	Bike	6	12	20
401	Y	1	5 (56 days)	5	N	0	0	0.5	Bike	1.5	3	0
402	Y	1	5 (56 days)	5	N	0	0	0.42	Bike	0.5	1	0
403	Y	2	5 (56 days)	5	N	0	0	1.17	Auto	0	20	0
404	Y	1	5 (26 days)	6	N	0	0	0.75	Bike	4	8	0
405	Y	2	5 (28 days)	6	N	0	0	0.5	Bike	0.5	1	0
406	Y	2	5 (27 days)	6	N	0	0	0.83	Walk	Not applicable	Not applicable	0
407	Y	1	5 (28 days)	5	N	0	0	0.5	Bike	4	8	0
408	Y	1	5 (28 days)	6	N	0	0	1.17	Walk	Not applicable	Not applicable	0
409	Y	1	5 (28 days)	6	N	0	0	0.33	Bike	1	2	0
410	Y	1	5 (21 days)	6	N	0	0	0.42	Bike	2	4	0
411	Y	3	5 (28 days)	6	N	0	0	0.67	Bike	2	4	0
412	Y	1	5 (28 days)	6	N	0	0	0.42	Walk	0	0	0
413	Y	2	5 (28 days)	6	N	0	0	1.08	Bike	8	16	0
414	Y	1	5 (28 days)	5	N	0	0	0.58	Bike	2	4	0
415	Y	3	5 (18 days)	6	N	0	0	0.75	Bike	1	2	0
416	Y	3	5 (28 days)	5	N	0	0	0.33	Bike	3	6	0
417	Y	2	4	6	N	0	0	1.16667	Bike	1.5	3	0
418	Y	3	5 (28 days)	5	N	0	0	0.33	Bicycle	0	0	0
419	Y	3	5 (28 days)	5	N	0	0	0.42	Bike	6	12	0
420	Y	1	5 (28 days)	5	N	0	0	0.42	Own Auto	2	5	0
421	Y	1	5 (18 days)	5	N	0	0	0.67	Walk	Not applicable	Not applicable	10
422	Y	2	5 (54 days)	5	N	0	0	Not available	Not available	Not available	Not available	Not available
423	Y	3	5 (45 days)	5	N	0	0	2.17	Bike	15	30	0
424	Y	5	5 (28 days)	10	N	0	0	0.17	Not applicable	Not applicable	Not applicable	Not applicable
425	Y	3	5 (28 days)	5	N	0	0	0.583333	Bike	3	6	0
426	Y	5	5 (28 days)	10	N	0	0	1	Not applicable	Not applicable	Not applicable	Not applicable
427	Y	1	5 (28 days)	5	N	0	0	2.17	Bus	0	8	50
428	Y	1	5 (28 days)	5	N	0	0	0.5	Bike	2	4	0
429	Y	1	5 (28 days)	5	N	0	0	0.5	Bike	7	14	20
430	Y	5	5 (28 days)	10	N	0	0	0.5	0	0	0	0
431	N	0	0	0	0	0	0	0	0	0	0	0
432	Y	2	5 (28 days)	5	N	0	0	0.42	Bike	3	6	0
433	Y	3	5 (28 days)	5	N	0	0	0.33	Bike	1	2	0
434	Y	2	5 (28 days)	5	N	0	0	0.5	Bike	6	12	0
435	Y	1	5 (28 days)	6	N	0	0	1.17	Auto	0	60	0
436	Y	2	4	5	N	0	0	0.67	Bike	5	10	0
437	Y	3	3	6	N	0	0	0.42	Bike	1	2	0
438	Y	1	4	6	N	0	0	0.83	Bike	1	2	0
439	Y	3	4	6	N	0	0	0.25	Bike	1	2	0
440	Y	2	5 (28 days)	5	N	0	0	2.33	Bike/Walk	6	12	0
441	Y	3	4	5	N	0	0	1.41667	Bike	14	28	0
442	Y	2	5 (60 days)	5	N	0	0	1.5	Bike	20	40	0
443	Y	2	5 (28 days)	5	N	0	0	1.17	Auto	0	50	0
444	Y	1	4	5	N	0	0	1	Bike	9	18	0
445	Y	2	5 (28 days)	5	N	0	0	0.67	Walk	0	0	0
446	Y	2	5 (37 days)	5	N	0	0	1	Bike	15	30	0
447	Y	1	4	5	N	0	0	0.25	Bike	3	6	0
448	Y	1	4	6	N	0	0	1	walk	0	0	0
449	Y	2	5 (28 days)	5	Y	0	0	0.58	Bike	10	20	0
450	Y	2	5 (21 days)	6	N	0	0	1.25	Auto	0	80	0
451	Y	5	5 (36 days)	10	N	0	0	0.33	Not available	0	0	0
452	Y	1	5 (28 days)	5	N	0	0	2	Walk	0	0	0
453	Y	5	5 (28 days)	10	N	0	0	0.5	Not applicable	Not applicable	Not applicable	Not applicable
454	Y	5	4	10	N	0	0	0.5	Not applicable	Not applicable	Not applicable	Not applicable
455	Y	1	5 (18 days)	5	N	0	0	0.83	Car	10	79	0
456	Y	1	4	6	N	0	0	0.67	Bike	1.5	3	0
457	Y	2	5 (28 days)	5	N	0	0	1	Bike	4	8	0
458	Y	1	5 (21 days)	6	N	0	0	0.42	Bike	0.5	1	0
459	Y	2	5 (28 days)	6	N	0	0	0.67	Walk	0	0	0
460	Y	2	5 (28 days)	5	N	0	0	1.66667	Auto	0	20	0
461	Y	2	3	5	N	0	0	0.75	Auto	0	50	0
462	Y	3	5 (60 days)	5	N	0	0	0.42	Walk	0	0	0
463	Y	2	5 (11 days)	5	N	0	0	0.42	Auto	0	20	0
464	Y	1	5 (28 days)	5	N	0	0	0.5	Walk	0	0	0
465	Y	1	5 (28 days)	5	N	0	0	1.33	Bike	0.1	1	0
466	Y	3	4	5	N	0	0	0.83	Walk	0	0	0
467	Y	1	4	5	N	0	0	0.67	Auto	0	21	0
468	Y	1	4	5	N	0	0	1.17	Auto	0	25	0
469	Y	2	5 (28 days)	5	N	0	0	1.17	Auto	0	20	0
470	Y	1	5 (28 days)	6	N	0	0	0.75	Scooty	5	10	0
471	Y	1	5 (21 days)	6	N	0	0	0.67	Bike	6	12	0
472	Y	1	4	6	N	0	0	0.83	Bike	3	6	0
473	Y	1	5 (9 days)	5	N	0	0	0.83	Bike	3	6	0
474	Y	1	5 (28 days)	6	N	0	0	0.83	Auto	0	40	0
475	Y	5	4	10	N	0	0	0.25	Not applicable	Not applicable	Not applicable	Not applicable
476	Y	1	5 (23 days)	5	N	0	0	1	Bike	1	2	0
477	Y	3	5 (28 days)	5	N	0	0	0.75	Bike	6	12	0
478	Y	1	5 (28 days)	5	N	0	0	2	Auto	0	100	0
479	Y	3	5 (28 days)	6	N	0	0	2.25	Auto	0	100	0
480	Y	5	5 (21 days)	10	N	0	0	0.17	Not applicable	Not applicable	Not applicable	Not applicable
481	Y	3	5 (21 days)	5	N	0	0	1	Bike	5	10	0
482	Y	1	5 (28 days)	5	N	0	0	1	Bike	7	14	0
483	Y	2	5 (28 days)	6	N	0	0	0.67	Bike	5	10	0
484	Y	1	5 (28 days)	5	N	0	0	0.42	Walk	0	0	0
485	Y	1	5 (28 days)	5	N	0	0	0.58	Auto	0	50	0
486	Y	3	5 (21 days)	5	N	0	0	0.75	Bike	7	14	0
487	Y	2	5 (28 days)	5	N	0	0	0.75	Auto	0	60	0
488	Y	3	5 (28 days)	5	N	0	0	1.08	Bike	6	12	0
489	Y	3	3	6	N	0	0	0.5	Bike	1	2	0
490	Y	2	5 (28 days)	6	N	0	0	0.42	Own Auto	1.5	3.5	0
491	Y	1	5 (28 days)	6	N	0	0	0.83	Bike	1	2	0
492	Y	1	5 (28 days)	6	N	0	0	0.33	Bike	2	4	0
493	Y	1	5 (28 days)	6	N	0	0	0.75	Auto	0	15	0
494	Y	3	5 (28 days)	5	N	0	0	0.25	Bike	1	2	0
495	Y	1	4	6	N	0	0	0.5	Walk	0	0	0
496	Y	2	4	6	N	0	0	1	Bike	3.5	7	0
497	Y	1	5 (21 days)	6	N	0	0	0.67	Bike	4	8	0
498	Y	3	5 (28 days)	6	N	0	0	0.58	Auto	0	20	0
499	Y	3	5 (28 days)	6	N	0	0	0.83	Bike	1	2	0
500	Y	4	5 (28 days)	6	N	0	0	2	Bike	20	40	0
501	Y	4	5 (28 days)	6	N	0	0	1.25	Bike	10	20	0
502	Y	1	5 (28 days)	5	N	0	0	1.25	Auto	0	20	0
503	Y	5	5 (21 days)	10	N	0	0	0.25	Not applicable	Not applicable	Not applicable	Not applicable
504	Y	1	4	6	N	0	0	1.17	Auto	0	250	0
505	Y	1	5 (28 days)	5	N	0	0	0.916667	Auto/Bus	0	30	0
506	Y	3	5 (18 days)	6	N	0	0	0.58	Bike	7	14	0
507	Y	5	5 (37 days)	10	N	0	0	0.83	Walk	0	0	0
508	Y	1	5 (18 days)	5	N	0	0	0.916667	Auto	0	20	0
509	Y	1	2	5	N	0	0	0.5	Bike	2	4	0
510	Y	2	5 (9 days)	6	N	0	0	0.83	Bike	4	8	0
511	Y	3	5 (18 days)	5	N	0	0	2.25	Bike	18	36	0
512	Y	1	5 (18 days)	6	N	0	0	0.58	Auto	0	75	0
513	Y	1	5 (28 days)	5	N	0	0	0.83	Bus	0	11	0
514	Y	1	5 (18 days)	6	N	0	0	0.75	Walk	0	0	0
515	Y	1	5 (18 days)	6	N	0	0	0.42	Bike	0.5	1	0
516	Y	1	4	6	N	0	0	1.5	Auto	0	20	0
517	Y	1	5 (28 days)	6	N	0	0	2.25	Bike	7	14	0
518	Y	1	5 (28 days)	6	N	0	0	0.58	Auto	0	10	0
519	Y	1	5 (28 days)	6	N	0	0	1.08	Walk	0	0	0
520	Y	1	5 (37 days)	6	N	0	0	0.75	Walk	0	0	0
521	Y	1	5 (28 days)	5	N	0	0	3.5	Auto	0	20	0
522	Y	1	5 (28 days)	5	N	0	0	1.17	Walk	0	0	0
523	Y	1	5 (28 days)	6	N	0	0	0.58	Walk	0	0	0
524	Y	3	2	5	N	0	0	1.33	Auto	0	50	0
525	Y	1	5 (28 days)	5	N	0	0	1.17	Auto/Bike/Walk	14	78	0
526	Y	5	5 (21 days)	10	N	0	0	0.08	0	0	0	0
527	Y	5	5 (21 days)	10	N	0	0	0.08	0	0	0	0
528	Y	3	5 (9 days)	6	N	0	0	0.483333	Bike	7	14	0
529	Y	1	5 (9 days)	6	N	0	0	0.5	Bike	1	2	0

## Sheet: Medical Follow up
Sl no.	How many TB-related medical follow-up visits have you had so far during this treatment phase (to see the doctor or nurse, have follow- up tests, etc.)?	How long did the last follow-up medical outpatient visit take, including travel time and waiting time (total turnaround time)?	What was the mode of transport?	What is the approximate distance from home to the provider (in km) one way?	What was the cost of transport (one way) at the last follow-up medical outpatient visit, in total for you and any accompanying household member?	Did anyone accompany you during this visit (Y/N)	If yes, how many	What accommodation cost did you have for the last visit, in total, for you and any accompanying household member?	What fees did you pay during your last follow-up medical outpatient visit for registration/ consultation?	What fees did you pay during your last follow-up medical outpatient visit for radiography and other imaging?	What fees did you pay during your last follow-up medical outpatient visit for tests, TB tests and others?	What fees did you pay during your last follow-up medical outpatient visit for other procedures?	What fees did you pay at your last follow-up medical outpatient visit for TB medicines, including prescriptions for medicines bought outside the facility?	What fees did you pay during your last follow-up medical outpatient visit for other medicines, including nutritional supplements?	How much did you spend on food and drinks last time you went for follow up visit (on the road, while waiting, lunch etc.), in total for you and any accompanying household member?	What other fees not listed in the previous questions did you pay during your last follow-up medical outpatient visit?
1	0	0	0	0	0	N	0	0	0	0	0	0	0	0	0	0
2	0	0	0	0	0	N	0	0	0	0	0	0	0	0	0	0
3	0	0	0	0	0	N	0	0	0	0	0	0	0	0	0	0
4	0	0	0	0	0	N	0	0	0	0	0	0	0	0	0	0
5	0	0	0	0	0	N	0	0	0	0	0	0	0	0	0	0
6	0	0	0	0	0	N	0	0	0	0	0	0	0	0	0	0
7	0	0	0	0	0	N	0	0	0	0	0	0	0	0	0	0
8	0	0	0	0	0	N	0	0	0	0	0	0	0	0	0	0
9	0	0	0	0	0	N	0	0	0	0	0	0	0	0	0	0
10	3	1	Rickshaw	0	20	Y	1	0	300	0	0	0	0	0	0	0
11	0	0	0	0	0	N	0	0	0	0	0	0	0	0	0	0
12	0	0	0	0	0	N	0	0	0	0	0	0	0	0	0	0
13	0	0	0	0	0	N	0	0	0	0	0	0	0	0	0	0
14	0	0	0	0	0	N	0	0	0	0	0	0	0	0	0	0
15	2	3	Taxi	0	350	Y	1	0	800	0	325	0	0	386	200	0
16	0	0	0	0	0	N	0	0	0	0	0	0	0	0	0	0
17	0	0	0	0	0	N	0	0	0	0	0	0	0	0	0	0
18	0	0	0	0	0	N	0	0	0	0	0	0	0	0	0	0
19	0	0	0	0	0	N	0	0	0	0	0	0	0	0	0	0
20	0	0	0	0	0	N	0	0	0	0	0	0	0	0	0	0
21	0	0	0	0	0	N	0	0	0	0	0	0	0	0	0	0
22	0	0	0	0	0	N	0	0	0	0	0	0	0	0	0	0
23	1	1	Walk	Not applicable	0	Y	1	0	300	0	0	0	0	1000	10	0
24	0	0	0	0	0	N	0	0	0	0	0	0	0	0	0	0
25	0	0	0	0	0	N	0	0	0	0	0	0	0	0	0	0
26	0	0	0	0	0	N	0	0	0	0	0	0	0	0	0	0
27	0	0	0	0	0	N	0	0	0	0	0	0	0	0	0	0
28	1	0.833333	Auto	0	18	Y	1	0	0	0	0	0	0	0	0	0
29	0	0	0	0	0	N	0	0	0	0	0	0	0	0	0	0
30	0	0	0	0	0	N	0	0	0	0	0	0	0	0	0	0
31	0	0	0	0	0	N	0	0	0	0	0	0	0	0	0	0
32	0	0	0	0	0	N	0	0	0	0	0	0	0	0	0	0
33	0	0	0	0	0	N	0	0	0	0	0	0	0	0	0	0
34	0	0	0	0	0	N	0	0	0	0	0	0	0	0	0	0
35	0	0	0	0	0	N	0	0	0	0	0	0	0	0	0	0
36	1	0.0833333	Rickshaw	0	30	Y	1	0	0	0	0	0	0	0	0	0
37	0	0	0	0	0	N	0	0	0	0	0	0	0	0	0	0
38	0	0	0	0	0	N	0	0	0	0	0	0	0	0	0	0
39	0	0	0	0	0	N	0	0	0	0	0	0	0	0	0	0
40	0	0	0	0	0	N	0	0	0	0	0	0	0	0	0	0
41	1	4	Bus	0	36	Y	1	0	0	0	0	0	0	120	100	0
42	0	0	0	0	0	N	0	0	0	0	0	0	0	0	0	0
43	0	0	0	0	0	N	0	0	0	0	0	0	0	0	0	0
44	0	0	0	0	0	N	0	0	0	0	0	0	0	0	0	0
45	0	0	0	0	0	N	0	0	0	0	0	0	0	0	0	0
46	0	0	0	0	0	N	0	0	0	0	0	0	0	0	0	0
47	2	6	Bus	0	20	Y	1	0	0	0	0	0	0	500	40	0
48	0	0	0	0	0	N	0	0	0	0	0	0	0	0	0	0
49	0	0	0	0	0	N	0	0	0	0	0	0	0	0	0	0
50	0	0	0	0	0	N	0	0	0	0	0	0	0	0	0	0
51	0	0	0	0	0	N	0	0	0	0	0	0	0	0	0	0
52	0	0	0	0	0	N	0	0	0	0	0	0	0	0	0	0
53	2	4	Bus/Toto	0	72	Y	1	0	0	0	0	0	0	20	40	0
54	0	0	0	0	0	N	0	0	0	0	0	0	0	0	0	0
55	0	0	0	0	0	N	0	0	0	0	0	0	0	0	0	0
56	0	0	0	0	0	N	0	0	0	0	0	0	0	0	0	0
57	0	0	0	0	0	N	0	0	0	0	0	0	0	0	0	0
58	0	0	0	0	0	N	0	0	0	0	0	0	0	0	0	0
59	0	0	0	0	0	N	0	0	0	0	0	0	0	0	0	0
60	0	0	0	0	0	N	0	0	0	0	0	0	0	0	0	0
61	0	0	0	0	0	N	0	0	0	0	0	0	0	0	0	0
62	0	0	0	0	0	N	0	0	0	0	0	0	0	0	0	0
63	2	2	Bicycle	Not applicable	0	Y	1	0	0	0	0	0	0	170	0	0
64	1	1.5	Bike	12	14	Y	1	0	0	0	0	0	0	210	0	0
65	0	0	0	0	0	N	0	0	0	0	0	0	0	0	0	0
66	0	0	0	0	0	N	0	0	0	0	0	0	0	0	0	0
67	20	1	Bike	Not available	100	N	0	0	0	0	0	0	0	0	0	800
68	1	1	Toto	0	25	Y	1	0	30	0	0	0	250	0	0	0
69	0	0	0	0	0	N	0	0	0	0	0	0	0	0	0	0
70	1	1	Scooty	3	3	Y	1	0	0	0	0	0	0	0	0	0
71	0	0	0	0	0	N	0	0	0	0	0	0	0	0	0	0
72	1	1.2	Auto	0	20	Y	1	0	0	0	0	0	0	80	0	0
73	2	0.75	Bike	8	9	Y	1	0	0	0	0	0	0	0	0
74	1	2	Bike	2.5	3	Y	1	0	500	0	0	0	0	500	0	0
75	0	0	0	0	0	N	0	0	0	0	0	0	0	0	0	0
76	0	0	0	0	0	N	0	0	0	0	0	0	0	0	0	0
77	0	0	0	0	0	N	0	0	0	0	0	0	0	0	0	0
78	2	1	Auto	0	20	Y	1	0	0	0	0	0	0	200	0	0
79	1	2.2	Rickshaw/Auto	0	35	Y	1	0	2	0	0	0	0	0	12	0
80	0	0	0	0	0	N	0	0	0	0	0	0	0	0	0	0
81	0	0	0	0	0	N	0	0	0	0	0	0	0	0	0	0
82	0	0	0	0	0	N	0	0	0	0	0	0	0	0	0	0
83	0	0	0	0	0	N	0	0	0	0	0	0	0	0	0	0
84	1	4	Taxi	0	20	N	0	0	0	0	0	0	0	170	120	0
85	0	0	0	0	0	N	0	0	0	0	0	0	0	0	0	0
86	1	2	Service car	0	80	Y	1	0	0	0	0	0	0	300	100	0
87	0	0	0	0	0	N	0	0	0	0	0	0	0	0	0	0
88	0	0	0	0	0	N	0	0	0	0	0	0	0	0	0	0
89	0	0	0	0	0	N	0	0	0	0	0	0	0	0	0	0
90	0	0	0	0	0	N	0	0	0	0	0	0	0	0	0	0
91	0	0	0	0	0	N	0	0	0	0	0	0	0	0	0	0
92	0	0	0	0	0	N	0	0	0	0	0	0	0	0	0	0
93	0	0	0	0	0	N	0	0	0	0	0	0	0	0	0	0
94	0	0	0	0	0	N	0	0	0	0	0	0	0	0	0	0
95	0	0	0	0	0	N	0	0	0	0	0	0	0	0	0	0
96	0	0	0	0	0	N	0	0	0	0	0	0	0	0	0	0
97	0	0	0	0	0	N	0	0	0	0	0	0	0	0	0	0
98	0	0	0	0	0	N	0	0	0	0	0	0	0	0	0	0
99	0	0	0	0	0	N	0	0	0	0	0	0	0	0	0	0
100	1	4.5	Service car	0	120	N	0	0	350	0	0	0	0	200	150	0
101	0	0	0	0	0	N	0	0	0	0	0	0	0	0	0	0
102	0	0	0	0	0	N	0	0	0	0	0	0	0	0	0	0
103	1	1.66667	Taxi	0	40	N	0	0	0	0	0	0	0	0	0	0
104	0	0	0	0	0	N	0	0	0	0	0	0	0	0	0	0
105	0	0	0	0	0	N	0	0	0	0	0	0	0	0	0	0
106	0	0	0	0	0	N	0	0	0	0	0	0	0	0	0	0
107	0	0	0	0	0	N	0	0	0	0	0	0	0	0	0	0
108	0	0	0	0	0	N	0	0	0	0	0	0	0	0	0	0
109	0	0	0	0	0	N	0	0	0	0	0	0	0	0	0	0
110	0	0	0	0	0	N	0	0	0	0	0	0	0	0	0	0
111	0	0	0	0	0	N	0	0	0	0	0	0	0	0	0	0
112	0	0	0	0	0	N	0	0	0	0	0	0	0	0	0	0
113	0	0	0	0	0	N	0	0	0	0	0	0	0	0	0	0
114	0	0	0	0	0	N	0	0	0	0	0	0	0	0	0	0
115	1	0.0833333	0	0	0	N	0	0	0	0	0	0	0	0	0	0
116	0	0	0	0	0	N	0	0	0	0	0	0	0	0	0	0
117	0	0	0	0	0	N	0	0	0	0	0	0	0	0	0	0
118	1	1.5	Toto	0	20	N	0	0	400	0	0	0	0	165	0	0
119	0	0	0	0	0	N	0	0	0	0	0	0	0	0	0	0
120	0	0	0	0	0	N	0	0	0	0	0	0	0	0	0	0
121	0	0	0	0	0	N	0	0	0	0	0	0	0	0	0	0
122	0	0	0	0	0	N	0	0	0	0	0	0	0	0	0	0
123	0	0	0	0	0	N	0	0	0	0	0	0	0	0	0	0
124	0	0	0	0	0	N	0	0	0	0	0	0	0	0	0	0
125	0	0	0	0	0	N	0	0	0	0	0	0	0	0	0	0
126	0	0	0	0	0	N	0	0	0	0	0	0	0	0	0	0
127	2	1.75	Toto	0	40	Y	1	0	200	0	375	0	0	300	0	0
128	0	0	0	0	0	N	0	0	0	0	0	0	0	0	0	0
129	2	3.6	Toto	0	200	Y	1	0	0	0	0	0	0	0	60	0
130	0	0	0	0	0	N	0	0	0	0	0	0	0	0	0	0
131	0	0	0	0	0	N	0	0	0	0	0	0	0	0	0	0
132	1	0.5	Walk	Not applicable	0	N	0	0	0	0	0	0	0	0	0	0
133	0	0	0	0	0	N	0	0	0	0	0	0	0	0	0	0
134	1	2.3	Reserve car	10	Not available	Y	1	0	0	0	0	0	0	0	0	0
135	0	0	0	0	0	N	0	0	0	0	0	0	0	0	0	0
136	0	0	0	0	0	N	0	0	0	0	0	0	0	0	0	0
137	0	0	0	0	0	N	0	0	0	0	0	0	0	0	0	0
138	0	0	0	0	0	N	0	0	0	0	0	0	0	0	0	0
139	0	0	0	0	0	N	0	0	0	0	0	0	0	0	0	0
140	0	0	0	0	0	N	0	0	0	0	0	0	0	0	0	0
141	0	0	0	0	0	N	0	0	0	0	0	0	0	0	0	0
142	0	0	0	0	0	N	0	0	0	0	0	0	0	0	0	0
143	0	0	0	0	0	N	0	0	0	0	0	0	0	0	0	0
144	0	0	0	0	0	N	0	0	0	0	0	0	0	0	0	0
145	0	0	0	0	0	N	0	0	0	0	0	0	0	0	0	0
146	0	0	0	0	0	N	0	0	0	0	0	0	0	0	0	0
147	0	0	0	0	0	N	0	0	0	0	0	0	0	0	0	0
148	0	0	0	0	0	N	0	0	0	0	0	0	0	0	0	0
149	0	0	0	0	0	N	0	0	0	0	0	0	0	0	0	0
150	0	0	0	0	0	N	0	0	0	0	0	0	0	0	0	0
151	3	3	Taxi	0	100	Y	1	0	133	618	0	0	0	333	33	0
152	0	0	0	0	0	N	0	0	0	0	0	0	0	0	0	0
153	0	0	0	0	0	N	0	0	0	0	0	0	0	0	0	0
154	0	0	0	0	0	N	0	0	0	0	0	0	0	0	0	0
155	0	0	0	0	0	N	0	0	0	0	0	0	0	0	0	0
156	0	0	0	0	0	N	0	0	0	0	0	0	0	0	0	0
157	0	0	0	0	0	N	0	0	0	0	0	0	0	0	0	0
158	0	0	0	0	0	N	0	0	0	0	0	0	0	0	0	0
159	0	0	0	0	0	N	0	0	0	0	0	0	0	0	0	0
160	0	0	0	0	0	N	0	0	0	0	0	0	0	0	0	0
161	1	4	Uber	0	160	Y	2	0	0	0	0	0	0	120	200	0
162	0	0	0	0	0	N	0	0	0	0	0	0	0	0	0	0
163	0	0	0	0	0	N	0	0	0	0	0	0	0	0	0	0
164	0	0	0	0	0	N	0	0	0	0	0	0	0	0	0	0
165	0	0	0	0	0	N	0	0	0	0	0	0	0	0	0	0
166	0	0	0	0	0	N	0	0	0	0	0	0	0	0	0	0
167	0	0	0	0	0	N	0	0	0	0	0	0	0	0	0	0
168	1	2.25	Rickshaw/Bus	0	20	N	0	0	0	0	0	0	0	900	0	0
169	0	0	0	0	0	N	0	0	0	0	0	0	0	0	0	0
170	0	0	0	0	0	N	0	0	0	0	0	0	0	0	0	0
171	1	0.67	Walk	Not applicable	0	N	0	0	0	0	0	0	0	120	0	0
172	0	0	0	0	0	N	0	0	0	0	0	0	0	0	0	0
173	0	0	0	0	0	N	0	0	0	0	0	0	0	0	0	0
174	0	0	0	0	0	N	0	0	0	0	0	0	0	0	0	0
175	0	0	0	0	0	N	0	0	0	0	0	0	0	0	0	0
176	1	5	Magic	0	20	Y	1	0	0	0	50	0	0	0	70	0
177	0	0	0	0	0	N	0	0	0	0	0	0	0	0	0	0
178	0	0	0	0	0	N	0	0	0	0	0	0	0	0	0	0
179	0	0	0	0	0	N	0	0	0	0	0	0	0	0	0	0
180	0	0	0	0	0	N	0	0	0	0	0	0	0	0	0	0
181	0	0	0	0	0	N	0	0	0	0	0	0	0	0	0	0
182	0	0	0	0	0	N	0	0	0	0	0	0	0	0	0	0
183	0	0	0	0	0	N	0	0	0	0	0	0	0	0	0	0
184	0	0	0	0	0	N	0	0	0	0	0	0	0	0	0	0
185	0	0	0	0	0	N	0	0	0	0	0	0	0	0	0	0
186	0	0	0	0	0	N	0	0	0	0	0	0	0	0	0	0
187	0	0	0	0	0	N	0	0	0	0	0	0	0	0	0	0
188	0	0	0	0	0	N	0	0	0	0	0	0	0	0	0	0
189	0	0	0	0	0	N	0	0	0	0	0	0	0	0	0	0
190	0	0	0	0	0	N	0	0	0	0	0	0	0	0	0	0
191	0	0	0	0	0	N	0	0	0	0	0	0	0	0	0	0
192	0	0	0	0	0	N	0	0	0	0	0	0	0	0	0	0
193	0	0	0	0	0	N	0	0	0	0	0	0	0	0	0	0
194	1	1.5	Car	10	68	Y	1	0	10	0	0	0	0	63	60	0
195	0	0	0	0	0	N	0	0	0	0	0	0	0	0	0	0
196	0	0	0	0	0	N	0	0	0	0	0	0	0	0	0	0
197	0	0	0	0	0	N	0	0	0	0	0	0	0	0	0	0
198	1	1	Bike	7	8	N	0	0	0	0	0	0	0	0	0	0
199	0	0	0	0	0	N	0	0	0	0	0	0	0	0	0	0
200	0	0	0	0	0	N	0	0	0	0	0	0	0	0	0	0
201	0	0	0	0	0	N	0	0	0	0	0	0	0	0	0	0
202	1	1.5	Toto	0	60	Y	1	0	150	0	0	0	0	1600	40	40
203	0	0	0	0	0	N	0	0	0	0	0	0	0	0	0	0
204	0	0	0	0	0	N	0	0	0	0	0	0	0	0	0	0
205	0	0	0	0	0	N	0	0	0	0	0	0	0	0	0	0
206	0	0	0	0	0	N	0	0	0	0	0	0	0	0	0	0
207	0	0	0	0	0	N	0	0	0	0	0	0	0	0	0	0
208	0	0	0	0	0	N	0	0	0	0	0	0	0	0	0	0
209	0	0	0	0	0	N	0	0	0	0	0	0	0	0	0	0
210	0	0	0	0	0	N	0	0	0	0	0	0	0	0	0	0
211	0	0	0	0	0	N	0	0	0	0	0	0	0	0	0	0
212	0	0	0	0	0	N	0	0	0	0	0	0	0	0	0	0
213	1	0.83	Auto	0	20	Y	1	0	0	0	0	0	0	97	0	0
214	0	0	0	0	0	N	0	0	0	0	0	0	0	0	0	0
215	0	0	0	0	0	N	0	0	0	0	0	0	0	0	0	0
216	0	0	0	0	0	N	0	0	0	0	0	0	0	0	0	0
217	0	0	0	0	0	N	0	0	0	0	0	0	0	0	0	0
218	0	0	0	0	0	N	0	0	0	0	0	0	0	0	0	0
219	0	0	0	0	0	N	0	0	0	0	0	0	0	0	0	0
220	0	0	0	0	0	N	0	0	0	0	0	0	0	0	0	0
221	1	6.5	Toto	0	10	Y	1	0	350	0	0	0	130	1485	0	0
222	0	0	0	0	0	N	0	0	0	0	0	0	0	0	0	0
223	0	0	0	0	0	N	0	0	0	0	0	0	0	0	0	0
224	0	0	0	0	0	N	0	0	0	0	0	0	0	0	0	0
225	0	0	0	0	0	N	0	0	0	0	0	0	0	0	0	0
226	0	0	0	0	0	N	0	0	0	0	0	0	0	0	0	0
227	0	0	0	0	0	N	0	0	0	0	0	0	0	0	0	0
228	0	0	0	0	0	N	0	0	0	0	0	0	0	0	0	0
229	0	0	0	0	0	N	0	0	0	0	0	0	0	0	0	0
230	0	0	0	0	0	N	0	0	0	0	0	0	0	0	0	0
231	0	0	0	0	0	N	0	0	0	0	0	0	0	0	0	0
232	0	0	0	0	0	N	0	0	0	0	0	0	0	0	0	0
233	0	0	0	0	0	N	0	0	0	0	0	0	0	0	0	0
234	0	0	0	0	0	N	0	0	0	0	0	0	0	0	0	0
235	0	0	0	0	0	N	0	0	0	0	0	0	0	0	0	0
236	0	0	0	0	0	N	0	0	0	0	0	0	0	0	0	0
237	0	0	0	0	0	N	0	0	0	0	0	0	0	0	0	0
238	0	0	0	0	0	N	0	0	0	0	0	0	0	0	0	0
239	0	0	0	0	0	N	0	0	0	0	0	0	0	0	0	0
240	1	6	Auto	0	250	Y	1	0	450	0	1970	0	0	2500	40	0
241	0	0	0	0	0	N	0	0	0	0	0	0	0	0	0	0
242	0	0	0	0	0	N	0	0	0	0	0	0	0	0	0	0
243	0	0	0	0	0	N	0	0	0	0	0	0	0	0	0	0
244	0	0	0	0	0	N	0	0	0	0	0	0	0	0	0	0
245	0	0	0	0	0	N	0	0	0	0	0	0	0	0	0	0
246	0	0	0	0	0	N	0	0	0	0	0	0	0	0	0	0
247	0	0	0	0	0	N	0	0	0	0	0	0	0	0	0	0
248	0	0	0	0	0	N	0	0	0	0	0	0	0	0	0	0
249	0	0	0	0	0	N	0	0	0	0	0	0	0	0	0	0
250	0	0	0	0	0	N	0	0	0	0	0	0	0	0	0	0
251	0	0	0	0	0	N	0	0	0	0	0	0	0	0	0	0
252	0	0	0	0	0	N	0	0	0	0	0	0	0	0	0	0
253	0	0	0	0	0	N	0	0	0	0	0	0	0	0	0	0
254	0	0	0	0	0	N	0	0	0	0	0	0	0	0	0	0
255	0	0	0	0	0	N	0	0	0	0	0	0	0	0	0	0
256	0	0	0	0	0	N	0	0	0	0	0	0	0	0	0	0
257	0	0	0	0	0	N	0	0	0	0	0	0	0	0	0	0
258	0	0	0	0	0	N	0	0	0	0	0	0	0	0	0	0
259	0	0	0	0	0	N	0	0	0	0	0	0	0	0	0	0
260	0	0	0	0	0	N	0	0	0	0	0	0	0	0	0	0
261	0	0	0	0	0	N	0	0	0	0	0	0	0	0	0	0
262	0	0	0	0	0	N	0	0	0	0	0	0	0	0	0	0
263	1	0.83	Auto	0	100	N	0	0	0	0	0	0	0	0	80	0
264	0	0	0	0	0	N	0	0	0	0	0	0	0	0	0	0
265	0	0	0	0	0	N	0	0	0	0	0	0	0	0	0	0
266	0	0	0	0	0	N	0	0	0	0	0	0	0	0	0	0
267	0	0	0	0	0	N	0	0	0	0	0	0	0	0	0	0
268	0	0	0	0	0	N	0	0	0	0	0	0	0	0	0	0
269	0	0	0	0	0	N	0	0	0	0	0	0	0	0	0	0
270	0	0	0	0	0	N	0	0	0	0	0	0	0	0	0	0
271	0	0	0	0	0	N	0	0	0	0	0	0	0	0	0	0
272	0	0	0	0	0	N	0	0	0	0	0	0	0	0	0	0
273	18	0.83	Auto	0	50	Y	1	0	0	0	0	200	0	0	0	0
274	0	0	0	0	0	N	0	0	0	0	0	0	0	0	0	0
275	0	0	0	0	0	N	0	0	0	0	0	0	0	0	0	0
276	0	0	0	0	0	N	0	0	0	0	0	0	0	0	0	0
277	0	0	0	0	0	N	0	0	0	0	0	0	0	0	0	0
278	0	0	0	0	0	N	0	0	0	0	0	0	0	0	0	0
279	0	0	0	0	0	N	0	0	0	0	0	0	0	0	0	0
280	0	0	0	0	0	N	0	0	0	0	0	0	0	0	0	0
281	0	0	0	0	0	N	0	0	0	0	0	0	0	0	0	0
282	0	0	0	0	0	N	0	0	0	0	0	0	0	0	0	0
283	0	0	0	0	0	N	0	0	0	0	0	0	0	0	0	0
284	0	0	0	0	0	N	0	0	0	0	0	0	0	0	0	0
285	0	0	0	0	0	N	0	0	0	0	0	0	0	0	0	0
286	0	0	0	0	0	N	0	0	0	0	0	0	0	0	0	0
287	0	0	0	0	0	N	0	0	0	0	0	0	0	0	0	0
288	1	3	Uber bike	0	50	N	0	0	0	0	0	0	0	0	0	0
289	0	0	0	0	0	N	0	0	0	0	0	0	0	0	0	0
290	0	0	0	0	0	N	0	0	0	0	0	0	0	0	0	0
291	0	0	0	0	0	N	0	0	0	0	0	0	0	0	0	0
292	0	0	0	0	0	N	0	0	0	0	0	0	0	0	0	0
293	0	0	0	0	0	N	0	0	0	0	0	0	0	0	0	0
294	0	0	0	0	0	N	0	0	0	0	0	0	0	0	0	0
295	0	0	0	0	0	N	0	0	0	0	0	0	0	0	0	0
296	0	0	0	0	0	N	0	0	0	0	0	0	0	0	0	0
297	0	0	0	0	0	N	0	0	0	0	0	0	0	0	0	0
298	0	0	0	0	0	N	0	0	0	0	0	0	0	0	0	0
299	0	0	0	0	0	N	0	0	0	0	0	0	0	0	0	0
300	0	0	0	0	0	N	0	0	0	0	0	0	0	0	0	0
301	0	0	0	0	0	N	0	0	0	0	0	0	0	0	0	0
302	0	0	0	0	0	N	0	0	0	0	0	0	0	0	0	0
303	0	0	0	0	0	N	0	0	0	0	0	0	0	0	0	0
304	0	0	0	0	0	N	0	0	0	0	0	0	0	0	0	0
305	0	0	0	0	0	N	0	0	0	0	0	0	0	0	0	0
306	0	0	0	0	0	N	0	0	0	0	0	0	0	0	0	0
307	0	0	0	0	0	N	0	0	0	0	0	0	0	0	0	0
308	0	0	0	0	0	N	0	0	0	0	0	0	0	0	0	0
309	0	0	0	0	0	N	0	0	0	0	0	0	0	0	0	0
310	0	0	0	0	0	N	0	0	0	0	0	0	0	0	0	0
311	0	0	0	0	0	N	0	0	0	0	0	0	0	0	0	0
312	2	1.17	Bike	1	2	Y	1	0	0	0	0	0	0	0	0	0
313	0	0	0	0	0	N	0	0	0	0	0	0	0	0	0	0
314	3	3	Car	3	24	Y	1	0	0	0	500	0	0	0	0	0
315	2	7	Bike	12	24	N	0	0	200	0	0	0	300	0	75	0
316	0	0	0	0	0	N	0	0	0	0	0	0	0	0	0	0
317	0	0	0	0	0	N	0	0	0	0	0	0	0	0	0	0
318	0	0	0	0	0	N	0	0	0	0	0	0	0	0	0	0
319	0	0	0	0	0	N	0	0	0	0	0	0	0	0	0	0
320	0	0	0	0	0	N	0	0	0	0	0	0	0	0	0	0
321	0	0	0	0	0	N	0	0	0	0	0	0	0	0	0	0
322	0	0	0	0	0	N	0	0	0	0	0	0	0	0	0	0
323	0	0	0	0	0	N	0	0	0	0	0	0	0	0	0	0
324	0	0	0	0	0	N	0	0	0	0	0	0	0	0	0	0
325	0	0	0	0	0	N	0	0	0	0	0	0	0	0	0	0
326	0	0	0	0	0	N	0	0	0	0	0	0	0	0	0	0
327	0	0	0	0	0	N	0	0	0	0	0	0	0	0	0	0
328	0	0	0	0	0	N	0	0	0	0	0	0	0	0	0	0
329	0	0	0	0	0	N	0	0	0	0	0	0	0	0	0	0
330	0	0	0	0	0	N	0	0	0	0	0	0	0	0	0	0
331	0	0	0	0	0	N	0	0	0	0	0	0	0	0	0	0
332	0	0	0	0	0	N	0	0	0	0	0	0	0	0	0	0
333	0	0	0	0	0	N	0	0	0	0	0	0	0	0	0	0
334	0	0	0	0	0	N	0	0	0	0	0	0	0	0	0	0
335	0	0	0	0	0	N	0	0	0	0	0	0	0	0	0	0
336	0	0	0	0	0	N	0	0	0	0	0	0	0	0	0	0
337	0	0	0	0	0	N	0	0	0	0	0	0	0	0	0	0
338	0	0	0	0	0	N	0	0	0	0	0	0	0	0	0	0
339	0	0	0	0	0	N	0	0	0	0	0	0	0	0	0	0
340	0	0	0	0	0	N	0	0	0	0	0	0	0	0	0	0
341	1	0.67	Bike	3	6	N	0	0	0	0	0	0	0	0	0	0
342	0	0	0	0	0	N	0	0	0	0	0	0	0	0	0	0
343	0	0	0	0	0	N	0	0	0	0	0	0	0	0	0	0
344	0	0	0	0	0	N	0	0	0	0	0	0	0	0	0	0
345	0	0	0	0	0	N	0	0	0	0	0	0	0	0	0	0
346	0	0	0	0	0	N	0	0	0	0	0	0	0	0	0	0
347	0	0	0	0	0	N	0	0	0	0	0	0	0	0	0	0
348	0	0	0	0	0	N	0	0	0	0	0	0	0	0	0	0
349	0	0	0	0	0	N	0	0	0	0	0	0	0	0	0	0
350	0	0	0	0	0	N	0	0	0	0	0	0	0	0	0	0
351	0	0	0	0	0	N	0	0	0	0	0	0	0	0	0	0
352	0	0	0	0	0	N	0	0	0	0	0	0	0	0	0	0
353	0	0	0	0	0	N	0	0	0	0	0	0	0	0	0	0
354	0	0	0	0	0	N	0	0	0	0	0	0	0	0	0	0
355	0	0	0	0	0	N	0	0	0	0	0	0	0	0	0	0
356	0	0	0	0	0	N	0	0	0	0	0	0	0	0	0	0
357	0	0	0	0	0	N	0	0	0	0	0	0	0	0	0	0
358	0	0	0	0	0	N	0	0	0	0	0	0	0	0	0	0
359	0	0	0	0	0	N	0	0	0	0	0	0	0	0	0	0
360	0	0	0	0	0	N	0	0	0	0	0	0	0	0	0	0
361	4	3.25	Bus	0	0	Y	1	0	0	0	0	0	0	0	0	50
362	1	1.25	Bus	0	20	Y	1	0	0	0	0	0	0	0	40	0
363	1	0.83	Walk	Not applicable	0	Y	1	0	0	0	0	0	0	0	0	0
364	2	2.5	Bus	0	60	Y	1	0	500	0	800	0	0	0	0	0
365	0	0	0	0	0	N	0	0	0	0	0	0	0	0	0	0
366	0	0	0	0	0	N	0	0	0	0	0	0	0	0	0	0
367	0	0	0	0	0	N	0	0	0	0	0	0	0	0	0	0
368	4	1	Auto	0	100	Y	1	0	25	0	0	25	150	0	0	0
369	0	0	0	0	0	N	0	0	0	0	0	0	0	0	0	0
370	0	0	0	0	0	N	0	0	0	0	0	0	0	0	0	0
371	0	0	0	0	0	N	0	0	0	0	0	0	0	0	0	0
372	0	0	0	0	0	N	0	0	0	0	0	0	0	0	0	0
373	0	0	0	0	0	N	0	0	0	0	0	0	0	0	0	0
374	0	0	0	0	0	N	0	0	0	0	0	0	0	0	0	0
375	0	0	0	0	0	N	0	0	0	0	0	0	0	0	0	0
376	0	0	0	0	0	N	0	0	0	0	0	0	0	0	0	0
377	0	0	0	0	0	N	0	0	0	0	0	0	0	0	0	0
378	0	0	0	0	0	N	0	0	0	0	0	0	0	0	0	0
379	0	0	0	0	0	N	0	0	0	0	0	0	0	0	0	0
380	0	0	0	0	0	N	0	0	0	0	0	0	0	0	0	0
381	0	0	0	0	0	N	0	0	0	0	0	0	0	0	0	0
382	0	0	0	0	0	N	0	0	0	0	0	0	0	0	0	0
383	2	0.583333	Walk	Not applicable	0	Y	1	0	0	0	0	0	0	0	0	0
384	0	0	0	0	0	N	0	0	0	0	0	0	0	0	0	0
385	0	0	0	0	0	N	0	0	0	0	0	0	0	0	0	0
386	0	0	0	0	0	N	0	0	0	0	0	0	0	0	0	0
387	1	0.583333	Bike	1	2	N	0	0	0	0	0	0	0	0	50	0
388	0	0	0	0	0	N	0	0	0	0	0	0	0	0	0	0
389	0	0	0	0	0	N	0	0	0	0	0	0	0	0	0	0
390	0	0	0	0	0	N	0	0	0	0	0	0	0	0	0	0
391	10	0.33	0	0	0	N	0	0	450	0	0	0	0	32	0	0
392	0	0	0	0	0	N	0	0	0	0	0	0	0	0	0	0
393	1	9	Car	0	3500	Y	4	0	1000	0	0	0	0	2000	0	0
394	0	0	0	0	0	N	0	0	0	0	0	0	0	0	0	0
395	0	0	0	0	0	N	0	0	0	0	0	0	0	0	0	0
396	1	10	Bus	0	60	Y	2	0	200	0	1080	0	2426	0	150	0
397	0	0	0	0	0	N	0	0	0	0	0	0	0	0	0	0
398	0	0	0	0	0	N	0	0	0	0	0	0	0	0	0	0
399	0	0	0	0	0	N	0	0	0	0	0	0	0	0	0	0
400	3	1.16667	Bike	3	6	Y	1	0	0	0	0	0	133	0	0	0
401	1	1.33	Bike	3	6	Y	1	0	0	0	0	0	0	0	0	0
402	0	0	0	0	0	N	0	0	0	0	0	0	0	0	0	0
403	0	0	0	0	0	N	0	0	0	0	0	0	0	0	0	0
404	0	0	0	0	0	N	0	0	0	0	0	0	0	0	0	0
405	0	0	0	0	0	N	0	0	0	0	0	0	0	0	0	0
406	0	0	0	0	0	N	0	0	0	0	0	0	0	0	0	0
407	3	0.83	Bike	3	6	Y	1	0	0	0	0	0	0	0	0	0
408	0	0	0	0	0	N	0	0	0	0	0	0	0	0	0	0
409	0	0	0	0	0	N	0	0	0	0	0	0	0	0	0	0
410	0	0	0	0	0	N	0	0	0	0	0	0	0	0	0	0
411	0	0	0	0	0	N	0	0	0	0	0	0	0	0	0	0
412	0	0	0	0	0	N	0	0	0	0	0	0	0	0	0	0
413	0	0	0	0	0	N	0	0	0	0	0	0	0	0	0	0
414	0	0	0	0	0	N	0	0	0	0	0	0	0	0	0	0
415	0	0	0	0	0	N	0	0	0	0	0	0	0	0	0	0
416	0	0	0	0	0	N	0	0	0	0	0	0	0	0	0	0
417	0	0	0	0	0	N	0	0	0	0	0	0	0	0	0	0
418	0	0	0	0	0	N	0	0	0	0	0	0	0	0	0	0
419	0	0	0	0	0	N	0	0	0	0	0	0	0	0	0	0
420	0	0	0	0	0	N	0	0	0	0	0	0	0	0	0	0
421	0	0	0	0	0	N	0	0	0	0	0	0	0	0	0	0
422	0	0	0	0	0	N	0	0	0	0	0	0	0	0	0	0
423	0	0	0	0	0	N	0	0	0	0	0	0	0	0	0	0
424	0	0	0	0	0	N	0	0	0	0	0	0	0	0	0	0
425	2	0.75	Bike	3	6	Y	1	0	0	0	0	0	0	0	0	0
426	0	0	0	0	0	N	0	0	0	0	0	0	0	0	0	0
427	0	0	0	0	0	N	0	0	0	0	0	0	0	0	0	0
428	0	0	0	0	0	N	0	0	0	0	0	0	0	0	0	0
429	0	0	0	0	0	N	0	0	0	0	0	0	0	0	0	0
430	0	0	0	0	0	N	0	0	0	0	0	0	0	0	0	0
431	0	0	0	0	0	N	0	0	0	0	0	0	0	0	0	0
432	0	0	0	0	0	N	0	0	0	0	0	0	0	0	0	0
433	0	0	0	0	0	N	0	0	0	0	0	0	0	0	0	0
434	0	0	0	0	0	N	0	0	0	0	0	0	0	0	0	0
435	0	0	0	0	0	N	0	0	0	0	0	0	0	0	0	0
436	0	0	0	0	0	N	0	0	0	0	0	0	0	0	0	0
437	0	0	0	0	0	N	0	0	0	0	0	0	0	0	0	0
438	2	2.5	Bike	2	4	Y	1	0	20	0	0	0	0	490	0	0
439	0	0	0	0	0	N	0	0	0	0	0	0	0	0	0	0
440	0	0	0	0	0	N	0	0	0	0	0	0	0	0	0	0
441	0	0	0	0	0	N	0	0	0	0	0	0	0	0	0	0
442	0	0	0	0	0	N	0	0	0	0	0	0	0	0	0	0
443	0	0	0	0	0	N	0	0	0	0	0	0	0	0	0	0
444	0	0	0	0	0	N	0	0	0	0	0	0	0	0	0	0
445	0	0	0	0	0	N	0	0	0	0	0	0	0	0	0	0
446	0	0	0	0	0	N	0	0	0	0	0	0	0	0	0	0
447	0	0	0	0	0	N	0	0	0	0	0	0	0	0	0	0
448	1	2	Walk	Not applicable	0	N	0	0	0	0	0	0	0	0	0	0
449	1	1	Bike	10	20	Y	2	0	10	0	0	0	0	0	0	0
450	1	0.5	Walk	Not applicable	0	N	0	0	0	0	0	0	0	0	0	0
451	0	0	0	0	0	N	0	0	0	0	0	0	0	0	0	0
452	0	0	0	0	0	N	0	0	0	0	0	0	0	0	0	0
453	0	0	0	0	0	N	0	0	0	0	0	0	0	0	0	0
454	0	0	0	0	0	N	0	0	0	0	0	0	0	0	0	0
455	0	0	0	0	0	N	0	0	0	0	0	0	0	0	0	0
456	1	0.75	Bike	3	6	N	0	0	0	0	0	0	0	0	0	0
457	0	0	0	0	0	N	0	0	0	0	0	0	0	0	0	0
458	1	2.33	Bike	0.5	1	Y	1	0	10	0	0	0	0	0	0	0
459	0	0	0	0	0	N	0	0	0	0	0	0	0	0	0	0
460	0	0	0	0	0	N	0	0	0	0	0	0	0	0	0	0
461	0	0	0	0	0	N	0	0	0	0	0	0	0	0	0	0
462	0	0	0	0	0	N	0	0	0	0	0	0	0	0	0	0
463	0	0	0	0	0	N	0	0	0	0	0	0	0	0	0	0
464	0	0	0	0	0	N	0	0	0	0	0	0	0	0	0	0
465	0	0	0	0	0	N	0	0	0	0	0	0	0	0	0	0
466	0	0	0	0	0	N	0	0	0	0	0	0	0	0	0	0
467	1	0.5	Auto	0	30	Y	1	0	0	0	0	0	0	0	0	0
468	0	0	0	0	0	N	0	0	0	0	0	0	0	0	0	0
469	0	0	0	0	0	N	0	0	0	0	0	0	0	0	0	0
470	0	0	0	0	0	N	0	0	0	0	0	0	0	0	0	0
471	1	0.5	Walk	Not applicable	0	Y	1	0	0	0	0	0	500	0	0	0
472	0	0	0	0	0	N	0	0	0	0	0	0	0	0	0	0
473	0	0	0	0	0	N	0	0	0	0	0	0	0	0	0	0
474	0	0	0	0	0	N	0	0	0	0	0	0	0	0	0	0
475	0	0	0	0	0	N	0	0	0	0	0	0	0	0	0	0
476	0	0	0	0	0	N	0	0	0	0	0	0	0	0	0	0
477	0	0	0	0	0	N	0	0	0	0	0	0	0	0	0	0
478	1	1.5	Auto	0	100	Y	1	0	0	0	0	0	0	18	0	0
479	0	0	0	0	0	N	0	0	0	0	0	0	0	0	0	0
480	0	0	0	0	0	N	0	0	0	0	0	0	0	0	0	0
481	0	0	0	0	0	N	0	0	0	0	0	0	0	0	0	0
482	0	0	0	0	0	N	0	0	0	0	0	0	0	0	0	0
483	0	0	0	0	0	N	0	0	0	0	0	0	0	0	0	0
484	0	0	0	0	0	N	0	0	0	0	0	0	0	0	0	0
485	1	0.33	Walk	Not applicable	0	N	0	0	200	0	0	0	0	150	0	0
486	0	0	0	0	0	N	0	0	0	0	0	0	0	0	0	0
487	0	0	0	0	0	N	0	0	0	0	0	0	0	0	0	0
488	1	0.08	Bike	7	14	N	0	0	0	0	0	0	0	350	0	0
489	0	0	0	0	0	N	0	0	0	0	0	0	0	0	0	0
490	0	0	0	0	0	N	0	0	0	0	0	0	0	0	0	0
491	1	0.67	Bike	1	2	N	0	0	0	0	0	0	0	50	0	0
492	0	0	0	0	0	N	0	0	0	0	0	0	0	0	0	0
493	0	0	0	0	0	N	0	0	0	0	0	0	0	0	0	0
494	0	0	0	0	0	N	0	0	0	0	0	0	0	0	0	0
495	0	0	0	0	0	N	0	0	0	0	0	0	0	0	0	0
496	0	0	0	0	0	N	0	0	0	0	0	0	0	0	0	0
497	2	0.83	Bike	4	8	N	0	0	0	0	0	0	0	0	0	0
498	0	0	0	0	0	N	0	0	0	0	0	0	0	0	0	0
499	0	0	0	0	0	N	0	0	0	0	0	0	0	0	0	0
500	1	1.66667	Bike	20	40	N	0	0	0	0	0	0	0	0	0	0
501	0	0	0	0	0	N	0	0	0	0	0	0	0	0	0	0
502	0	0	0	0	0	N	0	0	0	0	0	0	0	0	0	0
503	1	8	Bus	0	180	Y	1	0	130	0	0	0	0	0	0	0
504	0	0	0	0	0	N	0	0	0	0	0	0	0	0	0	0
505	1	1	Bike	7	14	Y	1	0	0	0	0	0	0	0	0	0
506	1	0.58	Bike	7	14	Y	1	0	0	0	0	0	0	0	0	0
507	0	0	0	0	0	N	0	0	0	0	0	0	0	0	0	0
508	0	0	0	0	0	N	0	0	0	0	0	0	0	0	0	0
509	0	0	0	0	0	N	0	0	0	0	0	0	0	0	0	0
510	0	0	0	0	0	N	0	0	0	0	0	0	0	0	0	0
511	0	0	0	0	0	N	0	0	0	0	0	0	0	0	0	0
512	0	0	0	0	0	N	0	0	0	0	0	0	0	0	0	0
513	0	0	0	0	0	N	0	0	0	0	0	0	0	0	0	0
514	0	0	0	0	0	N	0	0	0	0	0	0	0	0	0	0
515	1	0.67	Bike	15	30	Y	1	0	10	0	0	0	0	0	0	0
516	0	0	0	0	0	N	0	0	0	0	0	0	0	0	0	0
517	1	2.5	Bike	7	14	N	0	0	10	0	0	0	0	0	0	0
518	0	0	0	0	0	N	0	0	0	0	0	0	0	0	0	0
519	0	0	0	0	0	N	0	0	0	0	0	0	0	0	0	0
520	0	0	0	0	0	N	0	0	0	0	0	0	0	0	0	0
521	0	0	0	0	0	N	0	0	0	0	0	0	0	0	0	0
522	1	1.67	Walk	Not applicable	0	N	0	0	0	0	0	0	0	0	0	0
523	0	0	0	0	0	N	0	0	0	0	0	0	0	0	0	0
524	0	0	0	0	0	N	0	0	0	0	0	0	0	0	0	0
525	0	0	0	0	0	N	0	0	0	0	0	0	0	0	0	0
526	0	0	0	0	0	N	0	0	0	0	0	0	0	0	0	0
527	0	0	0	0	0	N	0	0	0	0	0	0	0	0	0	0
528	1	0.9	Bike	7	14	Y	1	0	0	0	0	0	0	0	0	0
529	0	0	0	0	0	N	0	0	0	0	0	0	0	0	0	0

## Sheet: Social Position
Sl no.	Were you the person who earned the highest income in your household before you contracted TB? (Y/N)	Do you have any health insurance?	What type?	What is your main occupation?	What was your primary employment, or normal work, or normal other main activity before you contracted TB?	What is your primary employment, or normal work, or normal other main activity now?	What is your usual main source of drinking water?	What is the type of house the patient is living?	How many people sleep here on a typical night? (including the patient)	How many rooms are there in the house?	Where is the cooking generally done for this household?	What type of fuel does your household primarily use for cooking?	What is the main source of lighting in your household?	Does your household have a latrine facility of its own? (Yes = 1 / No =2)	Does your household have Watch or clock? (Yes = 1 / No =2)	Does your household have Sewing machine? (Yes = 1 / No =2)	Does your household have Radio / transistor / music system? (Yes = 1 / No =2)	Does your household have Electric fan? (Yes = 1 / No =2)	Does your household have Telephone / mobile phone? (Yes = 1 / No =2)	Does your household have Television? (Yes = 1 / No =2)	Does your household have Computer / laptop? (Yes = 1 / No =2)	Does your household have Internet connection? (Yes = 1 / No =2)	Does your household have Fridge? (Yes = 1 / No =2)	Does your household have Washing machine? (Yes = 1 / No =2)	Does your household have? Air cooler / air conditioner? (Yes = 1 / No =2)	Does your household have Bicycle? (Yes = 1 / No =2)	Does your household have? Motorcycle / scooter? (Yes = 1 / No =2)	Does your household have Water pump? (Yes = 1 / No =2)	Does your household have car / jeep / van? (Yes = 1 / No =2)
1	Y	2		5	7	7	1	1	2	2	2	2	1	1	1	2	1	1	1	1	2	2	1	2	2	2	1	1	2
2	Y	2		12	5	5	1	1	7	2	2	2	1	1	1	1	2	1	1	1	2	1	1	2	1	1	2	2	2
3	N	1	H	10	6	6	1	1	3	2	2	2	1	1	1	2	1	1	1	1	1	1	1	1	1	2	2	1	2
4	Y	2		13	3	1	1	1	5	2	2	2	1	1	1	2	2	1	1	1	2	1	1	2	2	2	1	2	2
5	N	2		10	6	6	1	1	4	4	2	2	1	1	1	2	2	1	1	1	2	1	1	2	2	1	2	1	2
6	N	2		12	5	5	4	1	4	2	1	2	1	1	1	2	2	1	1	1	2	1	2	2	2	2	2	2	2
7	N	2		3	2	2	1	1	4	2	2	2	1	1	1	2	1	1	1	1	2	1	1	2	2	2	2	2	2
8	Y	2		4	3	1	1	2	1	1	1	2	1	1	1	2	2	1	2	2	2	2	2	2	2	2	2	2	2
9	N	2		10	6	6	1	2	7	2	1	2	1	1	1	2	2	1	1	1	2	1	1	2	2	1	1	2	2
10	Y	2		5	7	7	1	1	3	2	2	2	1	1	1	2	2	1	1	1	2	1	1	2	1	2	1	1	2
11	Y	2		2	3	3	1	1	3	2	2	2	1	1	1	2	2	1	1	1	2	2	2	2	2	2	2	2	2
12	N	2		1	1	1	1	2	3	2	2	2	1	1	1	2	2	1	1	1	2	1	2	2	2	1	1	1	2
13	Y	2		5	7	7	1	1	2	2	2	2	1	1	1	2	1	1	1	1	2	1	1	2	2	1	2	1	1
14	Y	1	H	3	2	2	1	1	5	3	2	2	1	1	1	2	1	1	1	1	1	1	1	1	1	1	1	1	1
15	N	2		1	1	1	1	1	4	2	2	2	1	1	1	2	1	1	1	1	2	1	1	2	1	2	1	2	1
16	N	1	A	3	2	1	1	1	3	2	2	2	1	1	1	2	1	1	1	1	1	1	1	2	1	2	2	1	2
17	N	2		3	2	2	1	1	7	3	2	2	1	1	1	1	2	1	1	1	2	1	1	2	2	2	2	1	2
18	Y	2		3	2	2	1	1	7	3	2	2	1	1	1	1	2	1	1	1	2	1	1	2	2	2	2	1	2
19	Y	2		5	7	7	1	1	3	2	2	2	1	1	1	1	1	1	1	1	1	1	1	2	2	1	1	2	1
20	N	2		2	3	3	1	2	2	1	1	2	1	1	2	2	2	1	1	2	2	2	2	2	2	1	2	2	2
21	N	2		10	6	6	1	2	3	1	1	2	1	2	1	2	2	1	1	1	2	1	1	2	1	2	2	2	2
22	N	2		9	4	4	1	1	3	2	2	2	1	1	1	2	2	1	1	1	2	2	1	2	2	1	2	2	2
23	N	2		10	6	6	1	2	3	1	2	2	1	1	1	2	2	1	1	2	2	1	2	2	2	2	2	2	2
24	N	2		10	6	6	1	2	4	1	1	2	1	2	1	2	1	1	1	2	2	2	2	2	2	2	2	2	2
25	Y	1	H	1	1	1	1	1	2	2	2	2	1	1	1	1	2	1	1	1	2	2	1	1	2	2	1	1	2
26	Y	2		2	3	3	3	2	9	4	2	2	1	1	1	2	2	1	1	1	2	1	1	2	2	1	1	2	2
27	Y	2		2	3	1	1	2	2	2	1	2	1	1	1	2	2	1	1	1	2	2	2	2	2	1	2	2	2
28	N	2		2	3	1	3	2	4	1	3	2	1	2	1	1	2	1	1	1	2	1	2	2	2	1	2	2	2
29	Y	2		10	6	6	3	2	3	1	1	7	1	1	1	2	2	1	1	1	2	1	2	2	2	1	2	2	2
30	Y	2		2	3	1	1	2	3	2	3	7	1	1	2	1	2	1	1	1	2	2	2	2	2	1	2	2	1
31	Y	2		2	3	1	1	2	2	1	3	5	1	2	1	2	2	1	1	2	2	2	2	2	2	1	2	2	1
32	Y	2		2	3	1	1	2	3	1	3	5	1	2	1	2	2	1	1	2	2	2	2	2	2	2	2	2	2
33	N	2		5	7	1	1	1	3	2	2	2	1	1	1	2	1	1	1	1	1	1	1	2	2	1	1	2	2
34	N	2		9	4	4	1	1	2	2	2	2	1	1	1	2	2	1	1	1	2	2	2	2	2	2	2	1	2
35	N	2		10	6	6	1	1	7	2	2	2	1	1	1	2	2	1	1	1	2	1	1	2	2	1	2	2	2
36	Y	2		5	7	7	1	1	3	1	2	2	1	1	1	2	2	1	1	1	2	2	1	2	2	1	2	2	2
37	Y	2		3	2	1	1	2	5	2	2	2	1	1	1	2	1	1	1	1	2	1	2	2	2	1	2	2	2
38	N	2		1	1	1	1	1	7	5	2	6	1	1	1	2	1	1	1	1	2	2	1	2	2	1	1	1	2
39	Y	2		7	2	2	1	2	5	2	2	2	1	1	2	2	2	1	1	1	2	2	1	2	2	1	1	2	2
40	N	2		13	3	1	1	1	4	2	1	7	1	1	2	2	2	1	1	2	2	1	2	2	2	1	2	2	2
41	N	2		12	5	1	3	1	5	3	2	2	1	1	1	2	2	1	1	1	1	1	1	1	1	1	1	2	2
42	Y	2		4	3	1	3	2	9	2	2	7	1	1	1	1	2	1	1	1	2	2	2	2	2	1	2	2	2
43	N	2		1	1	1	1	1	6	3	1	2	1	2	1	2	2	1	1	1	2	1	1	2	2	1	1	1	2
44	Y	2		2	3	3	1	1	3	2	2	6	1	1	1	1	2	1	1	2	2	1	2	2	2	2	2	2	2
45	Y	2		2	3	3	1	2	5	3	2	7	1	1	1	2	2	1	1	1	2	1	2	2	2	1	2	2	2
46	Y	2		6	3	1	3	2	3	2	2	7	1	1	1	2	2	1	1	1	2	1	2	2	2	1	2	2	2
47	N	2		4	3	1	1	1	4	2	2	7	1	1	1	2	2	1	1	1	2	1	2	2	2	1	1	2	2
48	N	2		10	6	6	1	1	3	1	2	6	1	1	1	2	2	1	1	2	2	1	2	2	2	1	1	2	2
49	N	2		10	6	6	3	1	3	1	2	2	1	1	1	2	1	1	1	1	2	2	2	2	2	1	2	2	2
50	Y	2		4	3	3	3	1	2	1	1	2	1	1	1	2	2	1	1	1	2	1	2	2	2	1	2	2	2
51	N	2		1	1	1	1	1	15	5	1	7	1	1	1	1	2	1	1	1	2	2	1	2	2	1	2	2	2
52	N	2		4	3	1	1	2	4	2	1	2	1	1	1	1	2	1	1	1	2	1	2	2	2	1	2	2	2
53	N	2		10	6	6	3	2	11	6	1	2	1	1	1	1	2	1	1	1	2	1	2	2	2	1	2	2	2
54	Y	2		4	3	1	3	2	4	2	3	6	1	1	2	2	2	1	1	1	2	2	2	2	2	2	2	2	2
55	N	2		13	3	3	3	1	2	1	1	2	1	2	1	2	2	1	1	1	2	2	2	2	2	1	2	2	2
56	Y	2		5	7	7	3	1	3	1	1	6	1	2	1	2	2	1	1	2	2	2	2	2	2	2	2	2	2
57	Y	2		3	3	1	4	1	8	6	2	2	1	1	1	1	1	1	1	1	2	1	1	2	2	2	1	1	2
58	N	2		10	6	6	3	2	8	1	1	2	1	2	1	2	2	1	1	1	2	2	2	2	2	2	2	2	2
59	Y	2		4	3	3	3	2	4	2	1	6	1	1	1	2	2	1	1	2	2	1	2	2	2	2	2	1	2
60	N	2		10	6	6	3	2	4	2	1	2	1	1	1	2	2	1	1	1	2	1	2	2	2	1	2	2	2
61	N	2		10	6	6	3	2	7	2	3	7	1	1	1	2	2	1	2	2	2	2	2	2	2	2	2	2	2
62	Y	2		2	3	1	3	3	5	2	2	7	1	1	1	2	2	1	1	2	2	2	2	2	2	1	2	2	2
63	N	2		10	6	6	1	3	3	2	2	7	1	1	1	2	2	1	1	1	2	1	2	2	2	1	2	2	2
64	N	2		1	1	1	3	2	9	2	3	2	1	1	1	1	2	1	1	2	1	1	2	2	2	1	1	2	2
65	Y	2		6	3	1	3	3	4	1	1	7	1	1	2	2	2	1	1	2	2	2	2	2	2	1	2	2	2
66	Y	2		13	3	3	3	2	4	1	1	7	4	2	1	2	2	2	2	2	2	2	2	2	2	2	2	2	2
67	N	2		3	3	1	3	1	7	4	1	2	1	1	1	1	2	1	1	1	2	2	1	2	2	1	1	2	2
68	N	2		10	6	6	1	1	8	2	2	2	1	2	1	1	2	1	1	1	2	2	2	2	2	1	2	2	2
69	N	2		8	2	2	1	1	5	3	2	2	1	1	1	2	1	1	1	1	1	1	1	2	2	1	1	1	2
70	N	2		3	2	2	1	1	6	2	2	2	1	1	1	2	2	1	1	1	1	1	1	1	2	2	1	1	2
71	Y	2		3	3	1	1	2	4	1	3	2	1	2	1	2	2	1	1	2	2	2	2	2	2	2	2	2	2
72	N	2		12	5	5	3	1	6	2	2	2	1	1	1	2	2	1	1	2	2	2	2	2	2	1	2	2	2
73	N	1	H	5	7	7	1	1	5	2	2	2	1	1	1	2	2	1	1	1	1	1	1	1	2	2	1	1	2
74	N	2		1	1	1	1	2	6	3	1	2	1	1	1	2	1	1	1	1	1	1	2	2	2	1	1	2	2
75	N	2		2	3	1	1	2	3	1	3	2	1	2	1	2	2	1	1	1	2	2	2	2	2	1	2	2	2
76	Y	2		2	3	3	1	1	5	3	2	2	1	1	1	2	2	1	1	1	2	2	2	2	2	1	2	1	2
77	Y	2		5	7	7	1	2	5	2	1	2	1	1	1	2	2	1	1	1	2	2	2	2	2	1	1	2	2
78	N	1	H	12	5	5	1	1	3	3	2	2	1	1	1	2	2	1	1	1	2	1	2	2	2	2	2	1	2
79	Y	2		2	3	1	1	2	3	2	2	2	1	1	2	2	1	1	1	1	2	1	2	2	2	1	2	2	2
80	N	2		2	3	1	1	1	7	3	1	5	3	1	1	2	2	2	1	2	2	2	2	2	2	1	2	2	2
81	Y	2		5	7	1	1	2	5	2	2	2	1	1	1	2	1	1	1	1	2	1	1	2	2	2	2	1	2
82	N	2		1	1	1	1	1	10	5	2	2	1	1	1	1	1	2	1	1	2	1	2	2	2	2	2	2	2
83	N	2		12	5	5	4	2	3	1	3	2	1	1	1	2	2	2	1	2	2	1	2	2	2	2	2	2	2
84	Y	2		5	7	7	1	2	3	2	3	2	1	1	1	2	1	2	1	1	2	1	2	2	2	2	2	2	2
85	Y	2		7	2	2	1	1	3	2	2	2	1	1	1	2	1	2	1	1	2	1	2	1	2	2	1	2	2
86	N	2		10	6	6	4	2	4	2	3	2	1	1	1	2	1	2	1	1	2	1	2	2	2	2	2	2	2
87	N	2		1	1	1	3	3	7	2	2	7	1	1	1	2	2	1	1	1	2	2	2	2	2	1	1	2	2
88	N	2		3	2	1	1	1	7	4	2	2	1	1	1	2	1	1	1	1	2	1	2	2	2	1	1	2	1
89	Y	2		5	7	1	3	2	3	2	2	7	1	1	2	2	2	1	1	2	2	1	2	2	2	2	2	2	2
90	N	2		1	1	1	2	3	8	4	2	7	1	1	1	2	1	1	1	1	2	1	2	2	2	1	2	2	2
91	Y	2		4	3	1	3	2	6	4	2	2	1	1	1	2	2	1	1	1	2	2	2	2	2	1	1	2	2
92	Y	2		2	3	1	1	3	2	1	2	7	1	1	2	2	2	2	1	2	2	2	2	2	2	2	2	2	2
93	N	1	E	10	6	6	1	2	4	3	2	2	1	1	1	2	2	1	1	1	2	1	1	2	2	2	2	2	2
94	N	2		10	6	6	1	2	3	2	2	2	1	1	1	2	1	1	1	2	2	1	2	2	2	2	2	2	2
95	N	2		10	6	6	4	1	2	1	3	2	1	2	2	2	1	2	1	1	2	1	2	2	2	1	2	2	2
96	Y	2		5	7	7	2	3	2	3	2	2	1	1	1	2	2	2	1	1	2	1	2	2	2	2	2	2	1
97	N	2		8	2	1	1	1	4	3	2	2	1	1	1	2	1	2	1	1	2	1	2	1	2	2	2	2	2
98	N	2		12	5	5	1	1	4	3	2	2	1	2	1	2	2	2	1	1	2	1	2	2	2	2	2	2	2
99	N	2		1	1	1	4	3	3	2	2	2	1	1	1	2	2	2	1	1	2	2	2	2	2	2	2	2	2
100	Y	2		9	4	4	4	1	4	4	2	2	1	1	1	2	2	2	1	1	2	1	1	2	2	2	2	2	2
101	Y	2		3	2	1	1	1	3	1	2	2	1	1	1	2	2	1	1	1	2	1	2	2	2	1	1	2	2
102	N	2		12	5	5	4	2	5	4	2	7	1	1	1	2	2	2	1	1	2	1	1	2	2	2	2	2	2
103	Y	2		2	3	1	4	2	4	2	2	7	1	2	1	2	2	2	1	1	2	2	2	2	2	2	2	2	2
104	N	2		5	7	1	4	2	4	2	2	2	1	1	1	2	2	2	1	1	1	1	2	1	2	2	2	2	2
105	N	2		2	3	3	1	1	7	2	2	2	1	1	1	2	2	2	1	1	2	1	2	2	2	2	2	2	2
106	N	2		8	2	1	4	2	5	2	2	2	1	2	1	2	2	2	1	1	2	1	2	2	2	2	2	2	2
107	N	2		3	2	2	1	2	6	4	2	2	1	1	1	2	1	2	1	1	2	1	2	2	2	2	2	2	2
108	N	2		10	6	6	1	2	5	3	2	2	1	1	1	2	2	2	1	1	2	1	1	1	2	1	2	2	2
109	Y	2		6	7	7	1	3	4	3	2	7	1	1	1	2	2	2	1	1	2	1	2	2	2	2	2	2	2
110	N	2		10	6	6	4	1	3	4	2	7	1	1	1	2	2	2	1	1	2	1	1	2	2	2	2	2	2
111	N	2		2	3	1	4	2	2	2	2	7	1	1	2	2	2	2	2	2	2	2	2	2	2	2	2	2	2
112	N	1	D	3	2	1	1	2	8	4	2	2	1	1	2	2	2	1	1	1	2	1	2	2	2	1	2	2	2
113	Y	2		2	3	1	3	3	4	3	1	7	1	1	1	2	2	1	1	1	2	1	2	2	2	1	2	2	2
114	N	2		1	1	1	2	2	4	3	2	2	1	1	1	2	2	1	1	1	2	1	2	2	2	2	2	2	2
115	N	2		10	6	6	1	3	6	1	3	2	1	1	1	2	1	1	1	1	2	2	2	2	2	2	2	2	2
116	Y	2		2	3	1	1	3	5	1	1	7	1	2	2	2	2	2	2	2	2	2	2	2	2	2	2	2	2
117	N	2		12	5	5	1	3	6	2	2	7	1	1	1	2	1	1	1	1	1	1	2	2	2	1	2	2	2
118	Y	2		5	7	7	1	2	4	2	2	2	1	1	1	2	2	1	1	1	2	2	2	2	2	1	2	1	2
119	Y	2		2	3	3	1	3	4	1	2	2	1	1	1	2	2	1	1	1	2	1	2	2	2	2	2	2	2
120	N	2		10	6	6	3	2	5	4	2	2	1	1	1	2	2	1	1	1	2	2	2	2	2	2	1	1	2
121	N	1	C	13	3	1	1	3	7	2	1	7	1	1	2	2	2	1	1	1	2	2	2	2	2	1	2	2	2
122	N	2		4	3	1	3	3	4	2	1	7	1	1	2	2	2	1	1	1	2	2	2	2	2	1	2	2	2
123	Y	2		5	7	7	2	2	4	1	3	7	1	1	1	1	2	2	1	1	2	1	2	2	2	1	2	2	2
124	Y	2		2	3	3	2	3	4	2	1	2	1	1	1	2	2	1	1	1	2	2	2	2	2	2	2	2	2
125	N	2		10	6	6	3	2	4	1	3	2	1	2	1	2	2	1	1	1	2	2	2	2	2	1	1	2	2
126	Y	2		2	3	3	1	3	6	1	1	2	1	1	1	2	1	1	1	1	2	1	2	2	2	2	2	2	2
127	Y	2		2	3	3	1	2	3	1	1	7	1	1	1	2	2	1	1	1	2	2	2	2	2	1	2	2	2
128	Y	2		5	7	7	2	2	4	1	1	2	1	1	1	2	2	1	1	1	2	2	2	2	2	2	1	2	2
129	Y	2		2	3	1	1	3	3	2	1	7	1	1	2	2	2	1	2	2	2	2	2	2	2	2	2	2	2
130	Y	2		2	3	1	1	3	2	2	1	7	1	2	1	2	2	2	2	2	2	2	2	2	2	2	2	2	2
131	N	2		10	6	6	1	1	4	2	2	2	1	1	1	1	2	1	1	1	2	1	1	1	1	2	1	1	2
132	Y	2		2	3	3	3	2	5	2	2	7	1	1	2	2	1	1	1	1	2	2	2	2	2	2	2	2	2
133	Y	2		3	3	1	1	2	6	3	2	2	1	1	1	2	2	1	1	1	2	2	2	2	2	1	2	2	2
134	Y	2		7	2	2	1	3	2	3	2	2	1	1	1	2	2	1	1	1	2	1	1	2	2	2	2	2	2
135	Y	2		5	7	1	3	2	5	3	2	2	1	1	1	2	2	1	1	1	2	1	1	2	2	1	1	1	2
136	N	2		1	1	1	3	2	4	3	2	2	1	1	1	2	2	1	1	1	2	1	2	2	2	1	2	2	2
137	N	2		10	6	6	1	2	5	1	3	2	1	1	2	2	2	1	1	1	2	2	2	2	2	1	2	2	2
138	N	2		12	5	5	2	1	5	3	2	2	1	1	1	2	1	1	1	1	2	1	1	2	2	2	2	1	2
139	Y	2		5	7	1	4	2	3	1	3	2	1	2	1	2	2	1	1	1	2	2	2	2	2	2	2	2	2
140	N	2		3	3	3	4	2	8	3	2	2	1	2	1	2	2	1	1	1	2	1	1	2	2	2	1	2	2
141	N	2		2	3	3	4	1	4	2	2	2	1	1	1	2	2	1	1	2	2	1	1	2	2	2	2	1	2
142	N	1	C	10	6	6	4	1	3	2	2	2	1	1	1	2	1	1	1	1	2	1	1	2	2	2	1	2	2
143	N	2		10	6	6	1	2	3	1	3	5	1	2	2	2	2	1	1	2	2	2	2	2	2	2	2	2	2
144	Y	2		2	3	1	2	3	4	1	3	2	1	2	1	2	2	1	1	1	2	2	2	2	2	2	2	2	2
145	N	2		1	1	1	3	2	5	1	2	2	1	1	1	2	2	1	1	1	2	2	2	2	2	2	2	2	2
146	Y	2		2	3	3	1	1	4	1	3	2	1	2	2	2	2	1	1	1	2	2	2	2	2	2	2	2	2
147	N	2		2	3	1	2	3	10	3	3	7	1	1	1	2	2	1	1	1	2	2	2	2	2	1	2	2	2
148	N	2		1	1	1	1	1	3	2	2	2	1	1	1	2	2	1	1	1	2	1	2	2	2	2	2	2	2
149	Y	1	F	3	2	1	4	1	3	2	3	2	1	1	1	1	2	1	1	2	2	1	2	2	2	2	2	2	2
150	Y	1	B	7	2	2	4	1	2	3	2	2	1	1	1	1	2	1	1	1	2	1	1	2	2	2	1	2	2
151	N	2		12	5	5	1	1	11	5	2	2	1	1	1	2	1	1	1	1	1	1	1	1	2	2	1	1	1
152	Y	2		7	2	2	1	1	4	3	2	2	1	1	1	1	1	1	1	1	1	1	1	1	1	2	1	2	1
153	Y	2		3	3	3	1	2	2	2	2	2	1	1	2	2	1	1	1	1	2	1	2	2	2	2	2	2	2
154	N	2		10	6	6	4	1	5	3	2	2	1	1	1	2	1	1	1	1	2	1	1	2	2	2	2	1	2
155	N	2		10	6	6	3	3	5	1	3	2	1	2	1	2	2	1	2	2	2	2	2	2	2	2	2	2	2
156	Y	2		9	4	4	1	2	8	3	2	2	1	1	1	2	2	1	1	1	2	2	1	1	2	2	2	2	2
157	N	2		1	1	1	2	3	4	2	2	7	1	2	1	2	2	1	1	1	2	2	2	2	2	2	2	2	2
158	Y	2		5	7	7	2	3	4	2	1	2	1	1	1	1	2	1	1	1	2	1	2	2	2	1	2	2	1
159	Y	2		7	2	2	1	2	4	4	2	2	1	1	1	2	1	1	1	1	2	2	1	2	1	1	1	2	2
160	Y	2		7	2	2	2	2	5	2	2	2	1	1	1	2	2	1	1	1	2	1	1	2	2	2	2	2	2
161	N	2		12	5	5	4	1	3	2	2	2	1	1	1	2	2	1	1	1	1	1	1	2	2	2	2	2	2
162	N	2		1	1	1	2	2	4	3	2	2	1	1	2	2	2	1	1	1	2	1	2	2	2	2	2	2	2
163	N	2		5	7	1	1	2	3	2	2	2	1	1	1	1	2	1	1	1	2	1	2	2	2	2	1	2	2
164	Y	2		5	7	7	1	2	4	4	2	2	1	1	1	2	2	1	1	1	2	1	1	2	2	2	2	2	2
165	Y	2		7	2	2	1	1	4	2	2	2	1	1	1	2	1	1	1	1	1	1	1	2	2	1	2	2	2
166	N	1	C	10	6	6	3	2	3	1	3	2	1	2	1	2	2	1	1	1	2	2	2	2	1	2	2	2	2
167	N	2		1	1	1	1	2	4	2	3	5	1	2	2	2	2	1	1	2	2	1	2	2	2	2	2	2	2
168	N	2		2	3	3	1	2	2	1	2	2	1	2	1	2	2	1	1	1	2	2	2	2	2	2	2	2	2
169	Y	1	C	5	7	7	1	2	3	2	2	2	1	1	1	2	2	1	1	1	2	1	1	2	2	2	2	2	1
170	Y	2		2	3	1	2	3	4	2	1	7	1	2	1	2	2	1	1	2	2	2	2	2	2	2	2	2	2
171	N	1	H	3	2	2	4	2	2	1	2	2	1	2	1	2	2	1	1	1	2	1	2	2	2	1	1	2	2
172	Y	2		5	7	7	1	2	4	4	2	2	1	1	1	2	1	1	1	1	2	1	1	2	2	2	2	2	1
173	Y	1	B	7	2	2	4	2	15	1	2	2	1	1	2	2	2	1	1	2	2	1	2	2	2	2	2	2	2
174	Y	2		3	2	2	1	1	2	1	2	2	1	1	1	2	1	1	1	1	2	1	2	2	2	2	2	2	2
175	N	2		5	7	7	1	2	2	2	3	2	1	2	1	2	2	1	1	1	2	1	2	2	2	2	2	2	2
176	Y	1	C	5	7	7	4	3	3	2	2	2	1	1	1	2	2	1	1	1	2	1	1	2	2	2	2	2	2
177	Y	2		5	7	7	1	1	3	3	2	2	1	1	1	1	1	1	1	1	1	1	1	1	2	1	1	1	1
178	Y	2		3	3	3	1	2	1	1	3	2	1	1	1	2	2	2	1	2	2	1	2	2	2	2	2	2	2
179	Y	2		13	3	3	1	2	3	1	3	2	1	1	1	2	2	1	1	1	2	1	2	2	1	2	2	2	2
180	Y	2		5	7	7	4	2	4	3	2	2	1	1	1	1	2	1	1	1	1	1	1	2	2	2	1	1	1
181	Y	2		7	2	2	3	1	7	4	1	2	1	1	1	1	1	1	1	1	2	2	1	2	2	1	2	2	1
182	N	1	B	12	5	5	3	2	4	3	1	2	1	1	1	2	1	1	1	1	2	1	1	2	2	1	2	2	2
183	N	2		12	5	5	3	3	4	1	2	7	1	1	1	2	2	2	1	2	2	1	2	2	2	1	2	2	2
184	N	2		1	1	1	3	1	3	5	2	2	1	1	1	2	1	1	1	1	1	1	1	2	2	1	1	1	2
185	Y	2		7	2	2	3	2	6	3	2	7	1	1	1	1	2	1	1	1	2	1	1	2	2	1	1	1	1
186	Y	1	C	13	3	1	3	2	5	3	2	7	1	1	1	2	1	1	1	2	2	1	2	2	2	2	1	2	2
187	Y	2		2	3	1	1	1	4	1	2	7	6	1	1	2	2	2	1	2	2	1	2	2	2	1	2	2	2
188	Y	1	B	2	3	3	3	3	3	2	2	7	1	2	2	2	2	2	1	2	2	2	2	2	2	1	2	2	2
189	Y	2		2	3	1	3	3	2	2	2	7	1	2	1	2	2	1	1	1	2	1	2	2	2	1	2	2	2
190	N	2		5	7	1	3	3	4	3	2	7	1	1	1	2	2	1	1	2	2	2	2	2	2	1	2	2	2
191	N	2		3	3	3	3	3	4	3	2	2	1	1	1	2	2	1	1	2	2	1	2	2	2	1	1	2	2
192	N	1	B	5	7	7	3	2	9	5	1	2	1	1	1	2	2	1	1	1	2	2	1	1	2	1	1	1	2
193	Y	2		7	2	2	3	2	4	3	1	2	1	1	1	2	2	1	1	1	2	2	1	2	2	1	1	2	1
194	N	1	C	10	6	6	3	2	7	5	2	7	1	1	1	2	2	2	1	2	2	2	2	2	2	1	2	2	1
195	Y	1	C	2	3	1	2	2	3	2	1	7	4	1	1	2	2	2	1	2	2	1	2	2	2	1	2	2	2
196	Y	1	C	2	3	1	3	3	2	1	2	7	1	2	2	2	2	2	2	2	2	2	2	2	2	1	2	2	2
197	Y	2		6	7	7	3	3	2	4	2	7	1	2	1	2	2	1	1	1	2	2	2	2	2	1	2	2	2
198	N	2		3	3	1	3	2	7	3	2	2	1	1	1	2	2	1	1	1	2	1	2	2	2	1	1	2	2
199	N	1	C	2	3	1	3	3	3	2	2	7	4	1	1	2	2	2	2	2	2	2	2	2	2	2	2	2	2
200	Y	1	C	2	3	1	2	2	4	2	2	2	1	1	1	1	2	1	1	2	2	1	2	2	2	1	2	2	2
201	Y	2		3	3	1	3	2	3	2	2	2	1	1	1	2	2	1	1	1	2	2	2	2	2	2	2	2	2
202	N	2		2	3	1	1	3	8	2	2	7	4	2	2	2	2	2	1	2	2	2	2	2	2	2	2	2	2
203	N	1	B	2	3	1	1	2	3	1	2	2	1	2	1	2	2	2	1	1	2	2	2	2	2	1	2	2	2
204	N	1	B	10	6	6	3	2	5	3	2	2	1	2	1	2	2	1	1	1	2	1	2	2	2	2	1	2	2
205	N	2		1	1	1	3	3	3	2	2	2	1	1	1	2	2	1	1	2	2	2	2	2	2	2	2	2	2
206	N	2		13	3	1	3	3	3	1	2	2	1	2	1	2	2	1	1	2	2	1	2	2	2	1	2	2	2
207	Y	2		7	2	2	4	1	2	1	Not applicable	Not applicable	1	Not applicable	1	2	2	1	1	2	1	1	2	2	2	2	1	2	2
208	Y	2		3	3	3	1	3	8	2	2	7	1	1	1	2	2	1	1	1	2	2	2	2	2	2	2	2	2
209	Y	1	B	5	7	1	1	2	1	1	2	2	1	1	1	2	1	1	1	1	2	1	2	2	2	1	1	2	2
210	Y	1	B	5	7	7	3	3	5	3	2	7	1	1	1	2	2	1	2	1	2	2	2	2	2	1	2	2	2
211	Y	1	A	2	3	1	3	3	3	2	2	2	1	1	1	2	1	1	1	1	2	2	1	2	2	1	2	2	2
212	N	2		2	3	1	3	3	5	2	2	7	1	1	1	1	2	1	1	1	2	2	2	2	2	1	1	2	2
213	N	1	C	1	1	1	2	2	5	3	2	2	1	1	1	2	1	1	1	1	1	1	1	2	2	1	1	1	2
214	Y	1	G	7	2	2	3	2	8	3	2	2	1	1	1	2	1	1	1	1	2	1	1	2	2	1	1	1	2
215	Y	2		3	2	1	2	2	1	1	3	2	1	2	1	2	2	2	1	2	2	2	2	2	2	1	2	2	2
216	Y	2		5	7	1	3	1	3	1	3	2	1	1	1	2	2	1	1	1	2	2	2	2	2	1	2	2	2
217	N	2		13	3	1	3	2	9	2	2	2	1	1	1	2	2	2	1	1	2	1	2	2	2	2	2	2	2
218	N	2		3	3	3	3	2	4	2	2	2	1	1	1	2	2	1	1	1	1	1	1	2	2	1	2	2	1
219	N	2		10	6	6	3	2	4	3	2	2	1	1	1	2	2	1	1	1	2	2	2	2	2	1	1	2	1
220	Y	2		6	7	1	3	3	4	4	2	7	1	1	2	2	2	1	1	2	2	2	2	2	2	1	2	2	2
221	N	2		4	3	1	3	3	4	2	2	2	1	1	1	2	2	1	1	1	2	2	2	2	2	1	2	2	2
222	N	1	C	10	6	6	3	2	7	3	2	7	1	1	1	2	1	1	1	1	2	1	2	2	2	1	1	2	1
223	N	1	C	1	1	1	3	2	5	5	2	2	1	1	1	2	2	1	1	1	2	2	1	2	2	1	2	1	2
224	Y	1	C	2	3	1	3	3	4	2	2	7	1	1	1	1	2	1	1	2	2	2	2	2	2	1	2	2	2
225	Y	1	B	5	7	1	3	2	5	3	2	2	1	1	1	1	1	1	1	1	2	1	2	2	2	1	1	2	1
226	Y	1	C	2	3	3	3	3	5	2	2	2	1	1	2	2	2	1	1	2	2	2	2	2	2	2	2	2	2
227	N	2		2	3	1	3	2	6	6	2	2	1	1	1	2	2	1	1	1	2	2	1	2	2	1	1	1	1
228	Y	2		5	7	1	1	2	12	2	2	1	1	2	1	2	2	1	1	2	2	2	2	2	2	1	2	2	2
229	N	1	B	3	3	1	3	3	8	3	2	2	1	2	1	1	2	1	1	1	2	1	2	2	2	1	2	2	2
230	Y	2		2	3	1	3	3	3	2	2	7	1	1	2	2	2	1	2	2	2	2	2	2	2	2	2	2	2
231	Y	1	B	2	3	1	3	3	3	1	2	5	1	2	1	2	2	1	1	2	2	2	2	2	2	2	2	2	2
232	N	1	C	12	5	5	3	3	4	4	2	7	1	1	1	1	1	1	1	1	2	1	2	2	2	1	1	1	1
233	Y	2		3	3	1	3	3	3	3	2	1	1	1	1	2	1	1	1	2	1	1	2	2	2	1	2	2	2
234	Y	2		6	7	7	3	3	10	6	2	7	1	1	1	2	1	1	1	1	2	1	2	2	2	1	1	2	2
235	Y	2		6	7	1	3	3	4	3	2	2	1	1	1	1	2	1	1	2	1	1	2	2	2	1	2	2	2
236	Y	2		7	2	2	3	2	5	6	2	2	1	1	1	1	1	1	1	1	2	1	1	1	2	1	1	1	2
237	N	1	B	10	6	6	2	3	4	3	2	7	1	1	1	2	2	1	1	1	2	1	2	2	2	2	2	2	2
238	N	2		5	7	1	3	3	7	3	2	7	1	1	1	2	1	1	1	1	2	2	2	2	2	1	1	2	2
239	N	2		10	6	6	3	3	6	3	2	6	1	1	1	2	2	1	1	1	2	2	2	2	2	1	1	2	2
240	N	2		10	6	6	1	3	2	2	2	7	1	1	1	2	2	1	1	2	2	2	2	2	2	1	2	2	2
241	N	2		10	6	6	3	2	5	3	2	7	1	1	1	2	2	1	1	2	2	2	2	2	2	1	2	2	2
242	Y	1	C	2	3	1	1	3	4	3	2	2	1	1	1	2	2	1	1	2	2	2	2	2	2	1	2	2	2
243	N	2		2	3	3	1	3	5	3	2	7	1	1	2	2	2	1	1	1	2	2	2	2	2	1	1	2	2
244	Y	2		6	7	7	3	2	3	3	2	7	1	1	1	1	1	1	1	2	2	2	2	2	2	1	2	2	2
245	Y	1	C	2	3	1	3	3	3	4	2	2	1	1	2	2	2	1	1	1	2	2	2	2	2	1	2	2	1
246	N	2		3	3	1	3	3	5	4	2	7	1	1	1	2	2	2	1	1	2	1	2	2	2	1	2	2	2
247	Y	2		4	3	1	1	3	8	2	1	7	1	2	1	2	2	1	1	2	2	1	2	2	2	2	2	2	2
248	Y	1	C	2	3	3	3	3	3	2	2	7	1	1	1	2	2	2	2	2	2	2	2	2	2	2	2	2	2
249	Y	1	C	2	3	1	3	3	4	2	2	7	1	1	2	2	2	1	1	1	2	2	2	2	2	1	1	2	2
250	Y	2		2	3	1	3	3	5	2	2	2	1	1	1	1	2	1	1	2	2	2	2	2	2	2	2	2	2
251	N	1	B	9	4	4	3	2	3	2	2	2	1	1	1	2	1	1	1	1	2	1	2	2	2	1	1	1	2
252	N	1	C	2	3	1	3	2	5	3	2	7	1	1	1	2	1	1	1	2	2	2	2	2	2	1	1	1	2
253	N	2		2	3	1	3	3	5	3	2	7	1	1	1	2	2	1	1	2	2	2	2	2	2	1	2	2	2
254	N	2		6	7	7	3	3	6	2	2	7	1	2	2	2	2	1	1	2	2	2	2	2	2	1	1	2	2
255	N	2		10	6	6	3	1	5	4	2	7	1	1	1	2	2	1	1	1	2	2	1	2	2	1	1	1	1
256	Y	1	C	2	3	1	3	3	3	2	2	7	1	1	2	2	2	1	1	2	2	2	2	2	2	2	1	2	2
257	N	1	C	2	3	1	3	3	8	4	2	7	1	1	1	2	1	1	1	2	2	2	2	2	2	1	1	1	2
258	N	1	C	10	6	6	3	3	7	3	2	7	1	1	1	2	2	2	1	2	2	2	2	2	2	1	2	2	2
259	N	2		2	3	1	1	2	7	3	2	7	1	2	1	2	2	1	1	1	2	2	2	2	2	1	2	2	2
260	Y	1	G	3	2	2	4	1	4	1	2	2	1	1	1	1	2	1	2	1	1	1	1	1	2	2	1	1	2
261	N	1	A, H	3	2	2	4	1	3	1	2	2	1	1	1	2	2	1	1	1	2	1	1	1	2	2	1	2	2
262	N	2		12	5	1	4	1	3	3	2	2	1	1	1	2	1	1	1	1	1	1	1	1	1	1	1	2	1
263	Y	1	C	3	3	1	4	1	3	1	2	2	1	1	1	2	2	1	1	1	2	2	1	2	2	2	1	1	2
264	Y	1	C	5	7	7	4	1	4	1	2	2	1	1	2	2	2	1	1	1	2	1	1	2	2	2	1	1	2
265	N	1	C	10	6	6	4	1	4	1	2	2	1	1	1	2	2	1	1	1	2	1	1	1	2	1	1	2	2
266	N	1	C	10	6	6	1	1	3	2	3	2	1	1	1	2	2	1	1	1	2	1	1	1	2	1	1	2	2
267	N	2		12	5	5	1	2	5	2	2	2	1	1	1	2	2	1	1	1	2	1	1	1	2	1	1	2	2
268	Y	2		3	3	1	1	2	3	2	3	2	1	1	1	2	2	1	1	2	1	1	2	2	2	2	1	2	2
269	N	2		10	6	6	4	1	4	2	2	2	1	1	1	2	2	1	1	1	2	1	1	1	2	2	1	2	2
270	N	2		1	1	1	4	1	4	1	2	2	1	1	1	1	2	1	1	1	1	1	1	1	2	2	1	2	2
271	N	1	H	9	4	4	4	1	2	1	2	2	1	1	1	2	2	1	1	1	1	1	1	1	1	2	1	1	2
272	N	2		1	1	1	4	2	2	1	2	2	1	1	1	2	2	1	1	1	2	1	2	2	2	2	2	2	2
273	Y	1	C	2	3	1	1	1	3	1	3	2	1	1	1	2	2	1	1	1	2	2	1	2	2	2	1	2	2
274	N	2		3	2	1	1	3	4	1	3	2	1	1	1	2	1	1	1	1	2	1	2	2	2	1	2	2	2
275	Y	2		2	3	1	1	1	3	1	3	2	1	1	2	2	2	1	1	1	2	1	2	2	2	2	1	1	2
276	N	2		1	1	1	4	1	1	1	2	2	1	1	1	2	2	1	2	2	2	2	2	2	2	2	2	2	2
277	Y	1	C	5	7	1	4	2	2	1	2	2	1	1	1	2	2	1	1	1	2	2	1	1	2	1	2	2	2
278	N	2		3	3	1	2	1	3	1	2	1	1	1	1	1	2	1	1	1	2	2	1	1	2	2	1	2	2
279	N	2		3	2	2	1	1	4	1	2	2	1	1	1	2	2	1	1	1	2	1	1	1	2	1	2	2	2
280	N	2		1	1	1	4	1	3	2	2	2	1	1	1	1	2	1	1	1	2	1	1	2	2	2	1	2	2
281	Y	2		7	2	2	4	1	4	2	2	1	1	1	2	2	2	2	2	1	2	1	1	1	2	2	1	2	2
282	Y	1	C, G	3	3	3	4	1	3	1	2	2	1	1	1	2	2	1	1	1	1	1	1	1	2	2	1	1	2
283	Y	2		1	1	1	4	1	4	3	2	2	1	1	1	2	2	1	1	1	2	1	1	2	2	1	2	1	2
284	Y	2		5	7	7	4	1	4	2	2	2	1	1	1	2	1	1	1	1	1	1	1	1	1	1	1	2	2
285	Y	2		5	7	7	1	1	3	2	3	2	1	1	1	2	2	1	1	1	2	1	1	1	2	2	1	2	2
286	N	2		2	3	3	4	1	3	2	2	2	1	1	1	2	2	1	1	1	2	1	2	2	2	2	1	2	2
287	Y	1	H	3	3	3	4	1	1	1	2	2	1	1	1	2	2	1	1	1	2	1	1	2	2	2	1	2	2
288	N	2		3	2	2	4	1	5	2	2	2	1	1	1	2	2	2	1	2	2	2	2	2	2	1	2	2	2
289	Y	2		2	3	1	4	2	4	1	2	2	1	1	1	1	2	1	1	1	1	1	1	2	1	2	1	2	2
290	N	3		10	6	6	1	1	3	1	2	2	1	1	1	2	2	1	1	1	2	1	1	2	2	1	1	2	2
291	Y	2		3	3	3	1	2	2	1	2	2	1	1	1	2	2	1	1	1	2	1	1	2	2	2	1	2	2
292	Y	1	A	3	2	2	4	1	5	2	2	2	1	1	1	1	1	1	1	1	2	1	1	2	2	2	1	2	2
293	Y	2		5	7	1	4	1	2	1	2	2	1	1	1	2	2	1	1	1	2	1	2	2	2	2	2	2	2
294	N	2		6	7	7	4	1	3	1	2	2	1	1	1	2	2	1	1	1	2	1	1	1	2	2	1	1	2
295	N	2		10	6	6	1	1	3	1	2	2	1	1	1	2	2	1	1	1	2	1	2	2	2	2	1	2	2
296	N	1	C	5	7	1	1	1	3	1	2	2	1	1	1	1	2	1	1	1	2	1	1	1	2	2	1	1	2
297	N	2		1	1	1	4	1	3	1	2	2	1	1	1	2	2	1	1	1	2	2	1	2	2	2	2	2	2
298	N	1	C	12	5	5	4	1	3	1	2	2	1	1	1	1	2	1	1	1	1	1	1	2	2	1	1	1	2
299	N	2		1	1	1	4	1	5	1	2	2	1	1	1	2	2	1	1	1	2	1	2	2	2	2	1	1	2
300	N	2		12	5	5	1	1	4	2	2	2	1	1	2	2	2	1	1	1	1	1	1	1	1	2	1	2	1
301	Y	2		5	7	1	1	1	3	1	2	2	1	1	1	2	2	1	1	1	1	1	1	1	2	2	1	2	2
302	N	1	H	12	5	5	4	1	6	2	2	2	1	1	1	1	2	1	1	1	1	1	1	1	1	2	1	1	2
303	N	2		3	3	3	4	2	2	1	3	1	1	2	1	2	2	1	1	2	2	1	2	2	2	2	2	2	2
304	N	2		1	1	1	4	1	5	2	2	2	1	1	1	1	1	1	1	1	1	1	1	1	1	1	1	1	2
305	N	2		10	6	6	4	1	5	2	2	2	1	1	1	2	2	1	1	1	1	1	1	1	1	2	1	2	2
306	N	2		12	5	5	4	1	4	1	2	2	1	1	1	2	2	1	1	1	1	1	1	1	2	2	1	1	2
307	N	2		3	3	3	1	1	3	1	3	2	1	2	1	2	2	1	1	1	1	1	1	1	2	2	1	1	2
308	Y	1	C	5	7	1	1	1	2	2	2	2	1	1	2	2	2	1	1	1	2	1	1	1	1	2	1	2	2
309	N	2		3	2	2	2	1	3	1	2	10	1	2	2	2	2	1	1	1	2	1	2	2	2	1	2	1	2
310	Y	2		5	7	7	1	1	3	1	2	2	1	1	1	2	2	1	1	1	2	1	1	1	1	2	1	1	2
311	N	1	C	9	4	4	1	1	3	1	2	2	1	1	1	2	2	1	1	1	2	1	2	2	2	2	1	1	2
312	N	1	B	10	6	6	3	1	2	3	2	2	1	1	1	1	2	1	1	1	2	2	2	2	1	1	1	1	2
313	N	2		10	6	6	4	1	4	2	2	2	1	1	1	1	1	1	1	1	1	1	1	1	2	1	2	2	2
314	N	2		12	5	5	1	1	5	2	2	2	1	1	1	1	2	1	1	1	2	2	1	1	1	1	1	2	1
315	N	2		5	7	7	1	1	6	2	2	2	1	1	1	2	2	1	1	1	2	1	2	1	1	2	1	1	2
316	N	2		1	1	1	1	1	6	2	2	2	1	1	1	2	2	1	1	1	1	1	2	2	2	1	2	2	2
317	Y	1	C	7	3	3	1	1	5	1	2	2	1	1	1	1	1	1	1	1	2	1	1	1	2	2	1	2	2
318	Y	1	C	2	3	1	1	1	3	1	2	2	1	1	1	2	2	1	1	1	2	1	2	2	2	1	2	2	2
319	Y	2		5	7	7	1	1	3	1	2	2	1	1	1	1	2	1	1	1	2	1	2	2	2	2	1	1	2
320	Y	1	C	3	2	2	4	1	4	1	2	2	1	1	1	1	2	1	1	1	1	1	1	1	1	1	1	1	2
321	Y	1	C	2	3	3	1	2	4	1	2	2	1	2	2	2	2	1	1	1	2	2	2	2	2	2	1	2	2
322	N	1	C	9	4	4	1	2	3	1	2	2	1	1	1	2	2	1	1	1	1	1	2	1	2	1	1	1	2
323	Y	2		3	3	3	4	1	3	2	2	2	1	1	1	2	2	1	1	1	2	1	1	1	2	1	1	1	2
324	N	2		2	3	1	3	1	3	1	2	2	1	2	1	2	2	1	1	1	2	1	2	2	2	2	1	2	2
325	N	3		1	1	1	1	2	6	1	2	2	1	2	1	2	2	1	1	1	2	2	2	2	2	2	1	2	2
326	N	1	C	2	3	1	1	2	3	1	3	2	1	2	1	2	2	1	1	1	2	2	2	2	2	1	2	2	2
327	Y	2		3	3	3	1	1	5	8	2	2	1	1	1	2	2	1	1	1	2	1	1	2	2	2	2	2	2
328	N	2		1	1	1	1	2	4	1	2	2	1	1	1	1	2	1	1	1	1	2	1	2	2	2	1	2	2
329	Y	1	Don't know	6	7	7	1	2	4	1	2	2	1	1	1	2	1	1	1	1	2	1	1	2	1	2	1	1	2
330	N	2		1	1	1	1	2	5	1	3	2	1	1	2	2	2	1	1	1	1	1	2	2	2	2	1	2	2
331	N	2		4	3	3	1	2	4	1	2	2	1	1	2	2	1	1	1	1	1	1	2	2	2	1	1	1	2
332	N	1	C	1	1	1	1	2	3	1	3	2	1	2	2	2	2	1	1	1	2	2	2	2	2	1	1	2	2
333	Y	1	C	2	3	1	1	2	3	1	2	2	1	1	2	1	2	1	1	1	1	1	2	2	2	2	1	2	2
334	N	1	G	10	6	6	4	1	4	1	2	2	1	1	1	2	2	1	1	1	2	1	1	1	2	1	1	2	2
335	Y	1	A	3	2	2	4	1	3	1	2	2	1	1	1	2	2	1	1	1	2	1	2	2	2	2	2	2	2
336	N	1	C	10	6	6	1	1	5	1	2	2	1	1	1	1	2	1	1	1	1	1	1	1	2	2	1	1	2
337	N	2		10	6	6	1	1	3	1	2	2	1	1	1	1	1	1	1	1	1	1	1	1	1	2	1	2	2
338	Y	1	C	7	2	2	1	1	5	2	2	2	1	1	1	1	2	1	1	1	2	1	1	2	2	2	1	2	2
339	Y	2		3	3	1	4	1	4	1	2	2	1	1	1	2	1	1	1	1	1	1	1	1	1	2	1	2	1
340	N	1	C	10	6	6	1	1	2	2	2	2	1	1	1	1	1	1	1	1	2	1	1	1	2	1	2	2	2
341	Y	2		5	7	7	1	1	1	1	2	1	1	1	1	2	1	1	1	1	2	2	2	2	2	2	1	2	2
342	N	1	C	2	3	1	1	1	3	1	2	2	1	1	1	1	2	1	1	1	2	2	2	2	2	1	2	2	2
343	N	1	C	2	3	1	1	2	3	1	3	2	1	2	2	2	2	1	1	1	1	1	2	2	2	2	1	2	2
344	N	1	C	12	5	5	1	1	3	1	2	2	1	1	1	2	2	1	1	1	2	1	2	2	2	2	2	2	2
345	Y	2		7	2	2	1	1	4	1	2	2	1	1	1	2	2	1	1	1	2	2	2	2	2	2	2	2	2
346	Y	1	C	2	3	1	1	1	2	1	3	2	1	1	2	2	2	1	1	1	2	2	2	2	2	2	2	2	2
347	Y	2		2	3	1	1	2	4	1	3	2	1	1	1	2	2	1	1	1	2	2	2	2	2	2	1	2	2
348	Y	1	C	2	3	1	1	1	2	1	3	2	7	2	2	2	2	2	1	2	2	2	2	2	2	2	2	2	2
349	N	2		1	1	1	1	1	1	1	2	2	1	2	2	2	2	2	1	2	2	2	2	2	2	2	2	2	2
350	N	2		2	3	1	1	1	9	2	1	2	1	2	2	2	1	1	1	1	2	1	2	2	2	1	1	2	2
351	N	2		1	1	1	1	2	1	1	Not applicable	10	1	2	2	2	2	1	1	2	2	2	2	2	2	2	2	2	2
352	N	1	C	2	3	1	1	2	3	1	3	2	1	2	2	2	2	1	1	1	1	1	2	2	2	1	2	2	2
353	Y	1	C	6	7	7	1	2	5	2	2	2	1	2	1	2	2	1	1	1	1	1	2	2	2	1	1	2	2
354	Y	1	G	7	3	1	1	1	4	1	2	2	1	1	1	1	2	1	1	1	2	1	1	1	2	1	1	2	2
355	Y	1	C	2	3	1	1	1	1	1	2	2	1	2	2	2	2	1	1	1	2	2	2	2	2	2	2	2	2
356	N	2		10	6	6	1	1	4	1	3	2	1	1	1	1	2	1	1	1	2	1	2	2	2	1	1	2	2
357	N	2		12	5	5	1	1	4	2	3	2	1	1	1	2	2	1	1	1	1	1	1	2	2	1	1	2	2
358	Y	1	B	6	7	7	1	2	2	1	2	7	1	2	2	2	2	2	1	2	2	2	2	2	2	2	2	2	2
359	Y	1	B, C	3	3	3	1	1	4	1	2	2	1	2	1	2	2	1	1	1	2	2	2	2	2	1	1	2	2
360	N	2		10	6	6	1	2	3	1	2	7	1	2	2	2	2	1	1	1	2	1	2	2	2	2	2	2	2
361	N	1	C	10	6	6	1	2	5	1	1	7	1	1	2	2	2	1	1	1	2	2	2	2	2	1	2	2	2
362	Y	1	C	3	2	1	4	1	3	2	2	2	1	1	1	1	2	1	1	1	2	2	1	2	2	1	2	2	2
363	N	1	C	2	3	1	1	2	4	1	3	2	1	2	1	2	2	1	1	1	2	2	2	2	2	1	2	2	2
364	Y	2		3	3	3	1	1	4	1	2	1	1	1	1	1	2	1	1	1	1	1	1	2	2	2	1	2	2
365	Y	1	C	2	3	1	1	1	5	1	2	2	1	1	1	1	2	1	1	1	1	1	1	2	2	1	1	2	2
366	Y	2		5	7	7	1	1	5	3	2	2	1	1	1	1	2	1	1	1	2	2	1	1	2	1	1	2	2
367	Y	2		6	7	1	2	2	5	1	3	7	1	2	2	2	2	1	1	1	2	2	2	2	2	2	2	2	2
368	Y	2		2	3	1	1	2	5	1	2	2	1	1	1	1	2	1	1	1	2	1	2	2	2	2	1	2	2
369	N	2		1	1	1	1	2	3	1	3	7	1	2	2	2	2	1	1	2	2	2	2	2	2	2	1	2	2
370	N	1	C	1	1	1	1	3	4	1	3	7	1	2	2	2	2	1	1	2	2	2	2	2	2	1	2	2	2
371	Y	3		3	3	3	1	2	5	2	2	2	1	1	1	2	2	1	1	1	2	2	1	2	2	1	2	2	2
372	Y	1	C	3	3	3	4	1	6	1	3	2	1	1	1	2	2	1	1	1	2	1	1	1	2	2	2	2	2
373	N	1	C	1	1	1	1	2	4	1	3	2	1	1	1	2	2	1	1	1	2	2	2	2	2	2	1	2	2
374	N	1	C	1	1	1	4	1	4	2	2	2	1	1	1	1	1	1	1	1	2	1	2	2	2	2	1	2	2
375	N	1	C	2	3	1	4	1	4	1	2	2	1	1	1	1	2	1	1	1	2	2	1	2	2	2	1	2	2
376	N	2		10	6	6	1	2	3	1	2	2	1	1	1	2	2	1	1	1	2	1	1	2	2	1	1	2	2
377	N	1	C	2	3	1	1	2	6	2	2	2	1	2	1	1	2	1	1	1	1	1	1	2	2	1	1	2	2
378	N	1	C	1	1	1	4	1	5	1	2	2	1	1	1	1	2	1	1	1	2	1	2	2	2	2	1	2	2
379	Y	1	C	2	3	1	1	2	4	1	2	2	1	1	2	2	2	1	1	1	1	2	2	2	2	1	2	2	2
380	Y	2		2	3	3	1	1	4	1	2	2	1	1	1	2	2	1	1	1	1	1	1	2	2	1	1	2	2
381	Y	1	B, C	1	3	1	1	3	3	1	3	2	1	2	1	2	2	1	1	1	2	1	2	2	2	1	1	2	2
382	N	2		1	1	1	1	1	2	1	2	2	1	1	2	2	2	1	1	2	2	2	1	2	2	2	2	2	2
383	N	2		1	1	1	1	1	2	1	2	2	1	1	2	2	2	1	1	2	2	2	1	2	2	2	2	2	2
384	Y	1	C	2	3	1	1	1	4	1	2	2	1	1	1	2	2	1	1	1	2	2	1	2	2	1	1	2	2
385	N	2		2	3	1	1	2	3	1	3	2	1	2	1	2	2	1	1	1	2	2	2	2	2	1	1	2	2
386	N	1	C	1	1	1	1	1	5	1	2	2	1	1	1	1	2	1	1	1	2	1	1	2	2	1	1	2	2
387	Y	1	B, C	2	1	1	1	1	1	1	3	1	1	2	2	2	2	1	1	2	2	2	2	2	2	2	1	2	2
388	N	1	C	1	1	1	1	1	4	1	2	2	1	1	1	1	2	1	1	1	2	1	1	1	2	2	1	2	2
389	Y	2		2	3	3	1	2	5	1	3	2	1	1	1	2	2	1	1	1	2	1	1	2	2	2	1	2	2
390	Y	2		3	3	3	1	1	2	1	2	2	1	2	1	1	1	1	1	1	2	1	1	1	2	2	2	2	2
391	N	2		1	1	1	1	2	3	1	2	2	1	2	1	2	2	1	1	1	1	2	2	2	2	1	2	2	2
392	N	2		10	6	6	1	1	4	1	2	2	1	1	1	2	2	1	1	1	2	1	2	2	2	2	2	2	2
393	Y	2		6	7	1	2	1	4	1	2	2	1	1	1	2	2	1	1	1	1	1	1	2	2	2	1	2	2
394	N	1	C	1	1	1	1	1	4	1	2	2	1	1	1	1	2	1	1	1	1	1	2	1	2	1	1	2	2
395	Y	1	C	5	7	1	1	1	2	1	2	2	1	1	1	1	2	1	1	1	2	2	2	2	2	2	2	2	2
396	Y	1	C	3	2	2	1	2	6	1	3	2	1	1	1	2	1	1	1	1	2	1	2	2	2	2	2	2	2
397	Y	2		3	2	2	1	2	4	1	1	2	1	2	1	1	2	1	1	1	2	2	2	2	2	1	1	2	2
398	Y	1	B	2	3	3	1	1	5	1	3	2	1	1	1	2	2	1	1	1	2	1	2	2	2	1	1	2	2
399	N	2		10	6	6	1	1	4	1	2	2	1	2	2	2	2	1	1	1	2	1	2	2	2	2	1	2	2
400	N	1	B, C	1	1	1	1	1	5	1	3	2	1	2	2	2	2	1	1	1	2	1	2	2	2	1	1	2	2
401	N	1	B, C	1	1	1	1	2	2	1	2	7	1	1	1	2	2	2	1	2	2	2	2	2	2	2	1	2	2
402	Y	2		5	7	7	4	1	4	2	2	2	1	1	1	2	1	1	1	1	1	1	1	1	1	2	1	2	1
403	N	1	C	1	1	1	1	2	7	1	2	2	1	1	2	2	2	1	1	1	2	1	2	2	2	2	1	2	2
404	Y	2		4	3	1	1	2	3	1	3	2	1	1	2	2	2	1	1	1	1	1	2	2	2	2	1	2	2
405	N	1	C	1	1	1	1	2	5	1	2	2	1	2	1	2	2	1	1	1	2	1	2	2	2	2	1	2	2
406	N	1	C	10	6	6	1	1	6	1	2	2	1	2	1	2	1	1	1	1	2	1	2	2	2	1	2	2	2
407	Y	2		2	3	1	1	2	4	1	2	2	1	1	1	1	2	1	1	1	2	2	2	2	2	1	1	2	2
408	N	1	C	1	1	1	1	2	5	1	3	2	1	2	2	2	2	1	1	1	2	2	2	2	2	2	1	2	2
409	Y	2		2	3	1	1	2	3	1	2	2	1	2	2	2	1	1	1	2	2	2	2	2	2	2	1	2	2
410	Y	2		2	3	1	1	2	3	1	2	2	1	2	1	2	2	1	1	2	2	1	2	2	2	2	1	2	2
411	N	1	C	6	7	1	1	2	5	1	2	2	1	2	2	2	2	1	1	1	2	1	2	2	2	2	1	2	2
412	Y	1	B	7	2	2	4	1	1	2	2	1	1	1	1	2	2	1	1	1	1	2	2	2	2	2	2	1	2
413	Y	1	C	2	3	1	1	2	2	1	3	2	1	1	1	2	2	1	1	1	2	2	2	2	2	2	1	2	2
414	Y	2		2	3	3	4	2	7	1	2	2	1	1	1	2	2	1	1	1	2	1	2	2	2	1	1	2	2
415	N	1	C	1	1	1	1	1	4	1	2	2	1	1	1	2	2	1	1	1	2	2	2	2	2	2	1	2	2
416	Y	1	C	2	3	1	1	2	3	1	3	2	1	2	1	2	2	1	1	1	2	1	1	2	2	2	1	2	2
417	N	2		1	1	1	1	2	2	1	3	5	1	2	2	2	2	1	1	2	2	2	2	2	2	2	1	2	2
418	N	1	B	10	6	6	4	1	5	1	2	2	1	1	1	1	1	1	1	2	2	1	2	2	2	1	2	2	2
419	N	2		3	2	2	1	3	4	2	2	2	1	1	1	1	1	1	1	1	2	1	1	1	2	2	1	2	2
420	Y	1	C	5	7	7	1	2	4	3	2	2	1	1	1	1	2	1	1	1	1	1	1	1	2	2	1	1	2
421	Y	2		2	3	3	1	1	4	1	3	2	1	1	1	2	2	1	1	1	2	1	2	2	2	1	2	1	2
422	Y	1	B	2	3	1	1	1	4	1	3	2	1	1	1	1	2	1	1	1	2	2	2	2	2	1	1	2	2
423	N	3		10	6	6	1	1	2	1	3	2	1	1	1	2	2	1	2	1	2	2	2	2	2	2	2	2	2
424	N	2		1	1	1	1	2	2	1	2	2	1	1	1	2	2	1	1	2	2	2	2	2	2	1	2	2	2
425	Y	1	C	10	6	6	1	2	6	1	2	2	1	1	2	2	2	1	1	1	2	1	2	2	2	2	2	2	2
426	Y	1	C	2	3	1	1	1	4	1	2	2	1	1	1	2	2	1	1	1	2	1	2	2	2	2	1	2	2
427	N	2		2	3	1	1	3	5	1	3	2	1	1	1	2	2	1	1	1	2	2	2	2	2	1	2	2	2
428	Y	1	C	2	3	1	1	3	4	1	2	2	1	2	2	2	2	1	1	2	2	1	1	2	2	2	1	2	2
429	Y	1	C	2	3	3	1	2	2	1	3	2	1	2	1	2	2	1	1	2	2	2	2	2	2	2	1	2	2
430	Y	1	B, C	2	3	1	1	2	4	1	3	2	1	1	1	2	2	1	1	1	2	1	1	2	2	1	2	2	2
431	N	2		1	1	1	1	2	2	1	3	7	1	2	2	2	2	2	2	2	2	2	2	2	2	2	2	2	2
432	N	1	C	1	1	1	1	2	3	1	3	2	1	2	2	2	2	1	1	2	2	1	2	2	2	2	1	2	2
433	N	1	C	10	6	6	1	2	3	1	3	2	1	1	2	2	2	1	1	2	2	2	2	2	2	2	2	2	2
434	N	2		10	6	6	1	2	5	1	3	2	1	1	1	1	2	1	1	1	2	1	2	2	2	2	1	2	2
435	Y	1	H	3	2	1	4	1	3	2	2	2	1	1	1	1	1	1	1	1	1	1	1	1	1	2	1	2	1
436	N	2		10	6	6	4	1	6	2	2	2	1	1	1	2	2	1	1	1	1	1	1	2	2	2	1	1	1
437	N	2		9	4	4	1	1	3	2	2	2	1	1	1	1	2	1	1	1	1	1	1	2	2	2	1	1	2
438	N	2		2	3	1	1	2	2	1	3	2	1	2	2	2	2	1	1	2	2	1	2	2	2	2	1	2	2
439	N	2		12	5	5	1	1	4	2	2	2	1	1	1	2	1	1	1	1	1	1	1	1	2	1	1	1	1
440	N	2		9	4	4	3	2	2	1	2	2	1	1	2	2	2	1	1	2	2	2	2	2	2	1	2	2	2
441	N	2		10	6	6	4	2	3	1	3	2	1	2	1	2	2	1	1	2	2	1	2	2	2	1	2	2	2
442	N	2		10	6	6	4	2	3	2	2	2	1	1	1	2	2	1	1	2	2	1	2	2	2	2	1	2	2
443	N	2		1	1	1	4	2	12	3	2	2	1	2	1	2	2	1	1	1	2	1	1	2	2	1	1	2	2
444	Y	2		2	3	1	2	2	5	1	2	2	1	2	1	2	2	1	1	2	2	1	1	2	2	2	1	2	2
445	N	2		1	1	1	4	1	2	1	2	2	1	1	1	2	2	1	1	2	2	1	2	2	2	2	2	2	2
446	N	2		9	4	4	3	2	2	1	2	2	1	1	1	2	2	1	1	1	2	2	2	2	2	2	2	1	2
447	N	2		1	1	1	3	2	10	1	2	2	1	1	2	2	2	1	1	2	2	1	1	2	2	1	1	1	2
448	Y	1	F	3	2	1	4	1	3	1	2	2	1	1	1	2	2	1	1	1	2	1	1	1	2	2	1	2	2
449	N	2		10	6	6	4	3	3	1	2	2	1	1	1	2	2	1	1	1	2	2	2	2	2	1	1	2	2
450	Y	2		2	3	3	1	2	2	1	2	2	1	2	1	2	2	2	1	2	2	2	2	2	2	2	2	2	2
451	N	2		1	1	1	3	3	5	1	3	2	1	2	1	2	1	1	1	1	2	1	1	2	2	1	2	2	2
452	Y	2		6	7	7	3	2	2	2	2	2	1	1	1	2	1	1	1	1	2	2	1	2	2	1	2	1	2
453	N	2		1	1	1	1	2	5	2	1	2	1	1	1	2	2	1	1	1	2	1	1	2	2	2	1	2	2
454	N	2		6	7	1	4	2	4	2	2	2	1	1	1	2	2	1	1	1	2	1	2	2	2	2	2	2	2
455	N	1	H	3	2	2	1	1	2	2	2	2	1	1	1	2	1	1	1	1	1	1	1	1	1	2	1	2	1
456	Y	2		5	7	7	1	1	2	1	3	2	1	1	1	2	2	1	1	1	2	1	1	2	2	2	1	2	2
457	N	2		5	7	7	1	1	5	2	2	2	1	1	1	1	2	1	1	1	1	1	1	2	2	2	1	1	2
458	Y	2		2	3	1	1	1	6	2	2	2	1	1	1	1	2	1	1	1	2	1	1	1	2	2	1	2	1
459	Y	2		3	3	1	1	1	4	1	2	2	1	1	1	1	2	1	1	1	2	1	1	1	2	2	1	2	2
460	N	2		2	3	1	1	1	3	1	2	2	1	1	1	2	2	1	1	2	2	1	1	1	2	2	1	2	2
461	Y	2		3	2	2	1	1	4	3	2	2	1	1	1	2	2	1	1	1	2	1	2	2	2	2	2	2	2
462	Y	1	H	7	2	2	1	1	3	2	2	2	1	1	1	2	1	1	1	1	2	1	1	1	1	2	1	2	2
463	N	2		1	1	1	1	1	5	2	2	2	1	1	1	2	2	1	1	1	2	1	1	1	2	2	1	2	2
464	N	2		10	6	6	1	1	5	1	2	2	1	2	1	1	2	1	1	1	1	1	1	2	2	2	1	2	2
465	N	2		1	1	1	1	1	5	2	2	2	1	1	1	2	2	1	1	1	2	1	1	1	1	2	1	2	2
466	N	1	G	1	1	1	1	1	4	2	2	2	1	1	1	2	2	1	1	1	2	1	1	2	2	2	2	2	2
467	Y	2		2	3	1	1	1	3	1	2	2	1	2	1	2	2	1	1	1	2	1	1	2	1	2	1	2	2
468	N	2		10	6	6	1	1	7	1	3	2	1	2	1	1	2	1	1	1	2	1	1	2	2	1	2	2	2
469	N	2		1	1	1	1	1	8	1	2	2	1	2	1	1	2	1	1	2	2	1	1	1	2	2	1	2	1
470	Y	2		3	3	1	1	1	4	1	2	2	1	1	1	2	2	1	1	1	2	1	1	2	2	2	1	2	2
471	N	2		10	6	6	1	1	3	1	2	2	1	1	1	1	2	1	1	1	2	1	1	2	1	2	1	2	2
472	N	2		4	3	3	1	1	5	2	2	2	1	1	1	2	1	1	1	1	1	1	1	1	1	1	1	1	2
473	Y	2		3	3	3	1	1	4	1	2	2	1	2	1	1	2	1	1	1	2	1	1	2	1	2	1	1	2
474	Y	2		3	3	1	1	2	6	1	2	2	1	1	1	2	2	1	1	1	2	1	1	2	2	1	2	2	2
475	Y	2		2	3	3	1	1	4	1	3	2	1	1	1	2	2	1	1	1	2	1	2	2	2	1	1	2	2
476	N	2		3	3	1	1	1	3	1	2	2	1	1	1	2	2	1	1	1	2	1	1	2	2	1	1	1	2
477	Y	2		3	3	1	3	1	4	2	2	2	1	1	1	1	2	1	1	2	1	1	1	2	2	1	1	1	2
478	N	2		10	6	6	4	2	9	2	2	2	1	1	2	2	2	2	1	2	2	1	2	2	1	2	2	2	2
479	Y	2		3	3	1	1	1	3	1	2	2	1	2	1	2	2	1	1	2	2	2	2	2	2	2	2	2	1
480	Y	2		3	3	1	1	1	4	1	2	2	1	1	1	1	2	1	1	1	2	1	1	2	2	1	2	2	2
481	N	2		9	4	4	1	1	10	4	2	2	1	1	1	2	1	1	1	1	2	1	1	1	1	1	1	1	1
482	N	2		3	3	3	1	1	7	2	2	2	1	1	1	2	2	1	1	1	2	1	1	1	1	2	1	1	1
483	Y	2		5	7	7	1	1	4	2	2	2	1	1	1	1	1	1	1	1	1	1	1	1	1	2	1	1	1
484	N	2		3	3	3	1	1	6	1	2	2	1	1	2	2	2	1	1	1	1	1	1	2	1	1	1	2	2
485	N	2		2	3	1	1	2	3	1	2	2	1	1	1	2	2	1	1	1	2	1	2	2	2	1	1	2	2
486	N	2		3	2	2	1	1	4	1	2	2	1	1	1	2	1	1	1	1	1	1	1	2	1	2	1	1	2
487	Y	2		2	3	1	1	1	4	1	2	2	1	1	1	2	2	1	1	1	2	1	2	2	1	2	2	2	2
488	N	1	B	10	6	6	1	1	3	2	2	2	1	1	1	1	2	1	1	1	1	1	1	1	1	1	1	1	1
489	N	2		10	6	6	1	1	2	1	2	2	1	1	1	1	2	1	1	1	2	1	2	2	1	2	1	2	2
490	N	2		12	5	5	1	1	4	3	2	2	1	1	1	1	1	1	1	1	1	1	1	2	1	1	2	1	1
491	Y	2		2	3	3	1	2	5	2	2	2	1	1	1	1	2	1	1	2	1	1	1	2	1	2	1	2	2
492	N	2		12	5	5	1	1	4	1	2	2	1	1	1	1	1	1	1	1	2	1	1	1	2	1	1	1	2
493	N	3		2	2	1	1	1	4	1	2	2	1	1	1	1	2	1	1	2	1	1	1	2	1	1	1	1	2
494	N	2		2	3	1	1	1	2	1	2	2	1	1	1	2	2	1	1	1	2	1	1	2	1	1	1	1	2
495	N	3		10	6	6	1	2	4	2	2	2	1	1	1	1	2	1	1	1	2	1	1	2	1	1	1	2	2
496	N	2		10	6	6	1	1	6	2	2	2	1	1	1	2	1	1	1	1	2	1	1	2	1	2	1	1	2
497	Y	2		2	3	3	1	1	4	1	3	2	1	2	1	2	2	1	1	1	2	1	1	2	1	2	1	2	2
498	N	2		10	6	6	1	2	4	1	2	2	1	1	1	2	2	1	1	2	2	1	1	2	2	2	2	2	2
499	Y	2		2	3	1	1	1	5	1	2	2	1	1	1	1	2	1	1	1	2	1	1	2	1	2	1	1	2
500	Y	2		2	3	1	1	2	6	1	2	2	1	2	1	2	2	1	1	1	2	1	1	2	1	2	1	2	2
501	N	2		6	7	1	1	1	2	1	2	2	1	2	1	2	2	1	1	1	2	1	2	2	2	2	1	2	2
502	N	1	E	5	7	7	1	2	3	2	2	2	1	1	1	2	2	1	1	1	2	1	1	2	1	1	1	2	2
503	Y	2		3	3	1	1	2	4	2	2	8	1	2	2	2	2	1	1	2	2	1	2	2	2	1	1	1	2
504	N	2		3	3	1	1	1	4	2	2	2	1	1	1	2	2	1	1	1	2	1	1	1	1	1	1	2	2
505	Y	2		3	3	1	1	1	4	2	2	2	1	1	1	1	1	1	1	1	2	1	1	1	2	1	1	1	2
506	N	2		9	4	4	4	1	2	1	2	7	1	1	1	2	2	1	1	2	2	2	2	2	2	2	2	2	2
507	Y	2		2	3	3	1	2	5	1	2	2	1	2	1	2	2	1	1	2	2	2	2	2	2	2	2	2	2
508	N	2		9	4	4	1	2	2	2	2	2	1	1	1	1	2	1	1	1	2	1	1	2	2	1	2	2	2
509	Y	2		8	2	2	1	1	4	1	2	2	1	1	1	2	2	1	1	1	2	1	1	2	1	2	1	2	2
510	Y	2		3	2	2	4	1	4	2	2	2	1	1	1	2	2	1	1	1	2	1	1	2	1	2	1	2	2
511	N	2		12	5	5	1	1	5	4	2	2	1	1	1	2	2	1	1	1	2	1	1	2	1	2	1	2	2
512	N	2		10	6	6	4	1	4	1	2	2	1	1	1	2	2	1	1	1	2	1	1	2	1	2	1	1	2
513	Y	2		2	3	3	1	2	4	1	3	2	1	1	1	2	2	1	1	2	2	1	2	2	2	2	2	2	2
514	Y	2		2	3	1	1	2	3	1	2	2	1	2	2	2	1	1	1	1	2	1	1	2	1	2	2	2	2
515	Y	2		3	3	3	1	2	6	3	2	2	1	1	1	2	2	1	1	1	2	1	2	2	1	2	1	2	2
516	Y	2		2	3	1	1	1	3	2	2	2	1	1	1	1	2	1	1	1	2	1	1	2	2	1	2	2	2
517	N	2		3	3	3	1	1	5	1	2	2	1	2	1	1	2	1	1	2	2	1	2	2	2	1	2	1	2
518	N	2		2	3	3	1	1	9	1	2	2	1	1	1	2	2	1	1	1	2	2	1	2	1	2	1	1	2
519	N	2		5	7	1	1	2	4	1	2	2	1	1	1	1	1	2	1	2	2	1	2	2	1	2	1	2	2
520	N	2		3	3	3	1	1	6	1	2	2	1	1	1	2	2	1	1	1	2	1	2	2	1	1	2	1	2
521	Y	2		2	3	1	3	2	3	1	2	8	1	2	2	2	2	2	1	2	2	2	2	2	2	1	2	2	2
522	N	2		10	6	6	1	2	4	1	2	2	1	1	1	2	2	1	1	1	2	1	2	2	1	2	2	2	2
523	Y	2		2	3	1	1	2	8	2	3	2	1	2	1	1	2	1	1	2	2	1	2	2	2	2	2	2	2
524	N	2		2	3	1	2	2	4	2	3	2	1	1	1	1	2	1	1	1	2	1	1	2	2	2	1	2	2
525	Y	2		6	7	1	2	1	4	1	2	2	1	1	2	2	2	1	1	2	2	1	2	2	2	2	2	2	2
526	Y	2		5	7	1	4	1	3	3	2	2	1	1	1	2	2	1	2	1	2	2	2	2	1	2	2	1	2
527	N	2		1	1	1	4	1	3	3	2	2	1	1	1	2	2	1	2	1	2	2	2	2	1	2	2	1	2
528	N	2		10	6	6	1	1	3	2	2	2	1	1	1	1	2	1	1	1	2	1	2	2	1	1	1	2	2
529	N	2		2	3	1	1	1	5	2	2	2	1	1	1	2	2	1	1	1	2	1	2	2	1	1	2	2	2

## Sheet: Household expenditure
Sl no.	What is your household expenditure per month on food?	What is your household expenses per month on pan, tobacco, cigarette, bidi, liquor and other intoxicants?	What is your household expenditure per month on fuel, light etc.?	What is your household expenses per month on education?	What is your household medical expenses per month?	What is your household expenses per month on conveyance?	What is your household expenses on rent per month?	What is your household expenses per month on other consumer services	What is your household expenses per month on miscellaneous goods, entertainment?	What is your household expenditure per year on clothing and footwear?
1	8000	0	1300	0	5000	1200	0	0	260	10000
2	9000	0	650	700	2500	400	2065	600	259	7596
3	6000	0	636	0	1392	1212	0	0	260	24000
4	6000	3000	1385	2000	0	0	0	0	200	12000
5	10000	0	2150	1313	5000	0	0	535	750	10000
6	4000	0	2300	3300	2000	500	400	0	200	6000
7	9000	360	1250	1200	0	320	8800	437	270	3000
8	2500	0	1120	0	150	0	0	0	0	2000
9	12500	431	1895	0	0	2500	0	433	300	10000
10	8960	0	2240	0	500	3000	0	9369	320	10000
11	9000	100	1227	3000	5000	0	200	244	340	6000
12	10000	0	1200	0	0	0	0	234	380	3000
13	4000	1200	1280	5000	5695	3000	5000	399	400	2000
14	12000	1500	3760	7500	3500	4000	0	400	535	15000
15	5000	1000	2200	2500	6000	2700	0	299	350	8000
16	3000	450	1750	0	0	3000	0	266	450	10000
17	7265	0	1403	1300	1392	1068	808	1000	370	5000
18	10000	0	1740	4000	0	4000	300	796	300	25000
19	6300	3000	850	0	0	0	0	100	0	5000
20	8000	0	1450	0	0	300	0	168	300	6000
21	7000	0	1280	0	0	1300	0	168	0	0
22	4360	0	950	600	0	2600	2000	0	235	4000
23	6000	0	1150	1400	0	0	0	210	0	5000
24	14000	1200	1500	0	1500	700	1500	240	200	5000
25	14600	0	2513	3000	2500	2000	0	350	350	20000
26	3400	200	720	0	300	0	0	70	350	1500
27	8000	200	910	1000	250	400	800	70	250	1000
28	4000	500	800	400	60	250	0	185	0	6000
29	8000	300	750	1000	500	1000	0	154	300	10000
30	4500	60	890	700	700	100	2000	119	0	2500
31	3000	0	654	1000	200	234	0	35	370	5500
32	5100	300	1000	1100	400	3000	2000	225	0	3000
33	10000	0	1350	0	4000	1000	0	0	500	4500
34	2000	0	1900	0	1000	0	0	900	180	2000
35	7000	600	1100	450	600	500	0	200	300	15000
36	5000	500	1400	400	500	1180	0	200	300	10000
37	6000	0	1150	1000	0	0	0	133	300	10000
38	30000	0	3000	3000	1500	0	0	35	250	20000
39	8280	0	1114	3500	1100	500	0	300	360	10000
40	2500	4000	1000	0	0	0	0	250	0	3000
41	12000	0	1800	3900	0	500	0	500	250	15000
42	5000	450	1200	0	300	300	0	35	220	5000
43	12000	0	1200	300	500	2000	0	0	173	10000
44	7000	400	1500	0	0	0	0	133	0	10000
45	3000	200	2700	0	0	0	0	35	250	20000
46	3500	0	500	0	0	0	0	35	200	3000
47	8000	200	1800	0	0	0	0	333	200	20000
48	10000	0	1100	0	0	0	0	35	0	4000
49	4000	0	1100	0	0	0	0	200	0	3000
50	3500	0	800	0	200	300	0	130	200	6000
51	10000	200	1500	1000	500	800	0	500	0	15000
52	5000	60	1000	0	600	400	0	300	200	7000
53	10000	0	1400	600	1200	600	0	600	200	7000
54	8000	300	700	1050	300	600	0	210	300	10000
55	3200	100	950	0	0	0	0	35	250	9314
56	4800	600	800	0	0	300	0	140	0	5000
57	11000	5400	2700	720	120	509	0	1020	350	25000
58	8840	0	1220	1800	0	600	150	238	230	3000
59	6120	0	1550	0	503	0	0	335	0	4000
60	6000	100	1240	2000	100	2500	0	70	300	2500
61	6000	150	1500	0	400	0	0	0	0	5000
62	8000	0	550	350	100	400	0	398	0	12000
63	5500	150	600	300	0	0	0	170	0	15000
64	7000	100	1400	400	1000	300	0	200	0	10000
65	4000	0	0	200	100	0	0	50	0	4000
66	7635	5000	0	900	500	100	0	115	0	3000
67	16000	3000	2770	0	3000	3000	0	595	150	22000
68	9000	3000	2720	3800	0	1950	7000	0	580	6000
69	15000	1000	3000	0	0	3000	0	0	1000	10000
70	25000	0	2623	10000	5000	3000	0	0	1544	15000
71	5000	0	1006	900	2000	400	1500	400	0	5000
72	4800	0	680	700	1000	300	1500	153	0	10000
73	22000	0	1604	3950	4000	1700	0	1353	350	2000
74	20000	150	1255	0	0	0	0	399	300	10000
75	12000	700	1200	0	0	0	1300	120	230	3000
76	6000	100	1070	1200	0	0	0	300	350	22000
77	7000	2000	1500	3000	0	500	0	150	250	10000
78	6000	0	1450	3000	0	500	0	235	300	4000
79	7000	200	1160	0	300	2200	0	299	250	15000
80	6000	900	2000	0	0	0	0	133	0	12000
81	4000	1000	1865	120	15	600	0	322	506	6000
82	7000	0	2300	550	500	0	1000	0	488	10000
83	5000	0	271.111	5000	0	900	0	0	300	5000
84	3200	0	2450	660	2000	1200	0	400	560	3000
85	10000	0	2100	0	3000	8000	2000	1000	400	10000
86	5500	0	600	400	800	1500	0	433	200	30000
87	5000	5000	2250	400	0	1625	0	0	0	4000
88	9480	5000	2250	600	1000	2000	0	466	800	15000
89	4000	400	720	2000	200	400	0	200	0	3000
90	12000	2000	1550	3000	3000	1900	0	1200	0	7000
91	6000	0	1010	300	400	1300	0	340	170	10000
92	2000	0	600	0	200	500	0	35	0	2000
93	10000	60	1165	0	600	2200	0	169	350	5000
94	4000	0	500	650	150	500	0	234	0	15000
95	4000	2000	1200	0	0	0	1500	398	300	15000
96	2800	150	515	0	0	0	0	266	310	10000
97	6000	0	2150	0	0	2320	10000	300	2000	15000
98	8000	0	900	0	0	1000	5000	200	300	10000
99	4000	1000	700	0	1000	600	0	190	320	6000
100	8000	0	1710	1500	500	1000	0	300	380	20000
101	5500	500	850	2000	600	1500	0	250	360	10000
102	5000	0	1800	800	500	1800	0	400	520	12000
103	4000	2550	150	658	0	0	0	780	360	10000
104	9000	0	1085	2400	400	600	3500	632	380	9000
105	8000	300	950	867	0	1000	0	0	1140	20000
106	10000	0	1250	5750	500	0	400	0	733	10000
107	4000	1500	1400	0	0	0	0	350	350	10000
108	6000	0	1433	1900	0	2000	0	568	730	30000
109	3600	880	493	1140	0	500	0	200	0	10000
110	1500	0	1400	0	300	800	0	120	0	2000
111	1500	300	500	0	0	0	0	0	0	6000
112	10000	1000	1075	2000	0	1500	0	302	0	25000
113	2200	0	1120	800	500	500	0	400	0	6000
114	4000	0	0	0	100	200	0	400	210	4000
115	4584	100	988	950	600	0	0	120	0	7000
116	2000	150	958	0	0	100	0	0	0	7254
117	8000	0	400	3380	0	1440	0	480	200	10000
118	7000	50	1300	2000	300	500	0	0	499	10000
119	7500	0	1200	0	0	0	0	0	300	8000
120	3000	0	958	952	335	718	0	198	201	6000
121	8000	750	2100	760	100	520	0	100	200	5000
122	4000	900	1593	0	90	520	0	70	220	3600
123	4000	80	300	2500	0	0	0	198	225	6000
124	8000	2000	1060	1350	0	718	0	119	300	7000
125	3000	0	1833	1500	0	1950	0	100	250	3000
126	4000	300	940	500	500	800	0	184	330	10000
127	5000	0	1050	1000	500	1000	0	65	250	2000
128	5000	500	800	1000	400	2000	0	249	0	10000
129	4000	600	1000	0	800	500	0	50	0	2000
130	5107	3000	500	0	335	718	0	120	0	2000
131	10000	0	800	1500	2000	2600	0	0	417	15000
132	4500	3900	300	0	0	150	0	0	201	5000
133	4000	0	1250	800	1500	718	0	185	500	5000
134	3500	0	1050	0	400	600	0	300	300	5000
135	4000	0	1100	0	600	1000	0	400	250	10000
136	4500	1200	300	650	0	0	1200	319	300	5000
137	6000	900	687	2055	0	400	0	238	280	7000
138	3000	0	1200	2000	0	240	0	750	0	10000
139	12000	3000	1500	760	510	4520	3000	150	1500	3000
140	7090	1000	900	0	0	2100	0	150	390	5000
141	0	2400	0	0	0	0	1750	150	0	3000
142	15000	0	1250	10500	0	2800	0	1100	200	20000
143	8460	900	1180	0	0	0	2000	120	0	0
144	3000	2005	650	300	0	0	2000	270	0	8000
145	15000	300	1925	0	0	1168	0	265	290	10000
146	4000	4100	900	1000	500	400	2000	460	270	7000
147	16000	7500	1198	0	0	400	0	149	4290	5000
148	15000	0	800	0	728	300	0	440	3400	20000
149	1300	0	900	0	0	350	4000	199	0	5000
150	6000	250	1762	0	0	3000	0	1500	400	15000
151	15000	0	1500	2083	2000	1000	0	2400	500	15000
152	10000	3500	1147.5	10000	12000	0	0	484	518	11132
153	4000	70	533	0	1000	600	0	434	1000	3000
154	10000	300	1450	4000	100	1200	0	680	0	8000
155	5000	3000	804	820	0	0	0	0	0	1400
156	5400	600	3250	1850	1190	1060	5000	300	2100	20000
157	4000	2000	250	83	200	0	0	200	399	5000
158	10000	600	900	4234	500	5300	0	691	300	20000
159	10000	0	1350	5800	1080	500	0	299	250	8000
160	3000	0	740	1500	600	500	0	498	200	4000
161	4000	0	1550	2210	800	0	0	366	350	10000
162	8500	35	900	0	100	700	500	1036	1240	20000
163	5000	0	740	1820	300	1000	0	499	0	4000
164	2200	3600	1855	0	200	500	0	1396	300	6000
165	10000	140	2050	10000	2000	1500	8200	520	300	10000
166	4000	270	650	400	500	500	1500	120	200	1500
167	6000	3270	1050	0	100	200	0	199	0	3000
168	3000	0	1300	0	0	300	2000	35	300	3000
169	10000	300	2250	4500	2000	6300	0	398	605	25000
170	8000	210	300	0	0	260	2500	35	0	5000
171	5500	900	750	0	1000	2020	4500	296	0	60000
172	9000	1155	1150	7000	1000	500	3058	940	1000	10000
173	3636	0	0	0	0	0	0	133	0	10000
174	1700	0	1050	3000	0	500	2500	300	0	5000
175	2000	0	1950	3000	500	1000	6500	948	300	12000
176	3000	900	2000	1500	84	0	4500	200	300	11500
177	10000	300	2750	0	0	2000	0	298	250	10000
178	4000	0	575	0	1000	3000	2000	166	0	5000
179	4000	100	1000	0	100	600	2500	498	300	10000
180	15000	0	1550	10000	500	3000	0	1000	300	50000
181	15000	4500	960	2000	1000	4000	0	600	300	25000
182	2500	600	440	5000	1000	2000	0	600	550	15000
183	4800	180	474	480	0	0	0	248	0	5000
184	4800	0	1250	0	3000	500	0	500	300	10000
185	7000	0	450	0	479	2000	0	1496	250	15000
186	3000	600	300	0	1200	400	0	185	400	6000
187	7500	3300	600	250	400	300	0	199	0	10000
188	5600	1500	720	0	0	250	0	3550	0	12000
189	8000	300	400	0	500	400	0	100	250	5000
190	3000	0	500	0	0	0	0	200	0	8000
191	6000	0	775	500	0	500	0	298	0	10000
192	7000	0	2000	5000	2000	4000	0	600	1300	30000
193	15000	600	1050	0	1000	500	0	190	300	20000
194	2000	0	550	500	0	1000	0	199	0	10000
195	2500	0	1500	0	500	500	0	245	0	2500
196	1200	0	540	0	0	0	0	0	0	4000
197	2400	0	200	0	0	0	0	249	0	5000
198	5000	2000	1000	1500	0	1000	0	199	160	15000
199	3000	1200	650	0	200	400	0	0	0	4000
200	5000	900	540	2300	100	200	0	300	0	30000
201	8000	300	900	400	400	150	0	150	1000	15000
202	4500	900	240	1400	1500	900	1600	120	850	20000
203	3000	200	820	0	300	400	800	100	0	15000
204	8000	150	1300	2000	2000	800	0	200	400	20000
205	6000	0	1400	2167	0	600	0	35	0	4000
206	4000	600	720	1166	50	1500	1300	250	0	5000
207	3000	0	0	0	0	0	0	399	0	3000
208	7000	1600	1000	1150	100	400	0	398	600	10000
209	5000	1500	1066	0	0	500	0	7250	250	5000
210	2000	300	925	200	0	129	0	0	0	4000
211	6000	1350	920	1700	500	700	1200	260	0	3000
212	2000	0	250	0	300	800	0	276	250	2800
213	5000	0	1150	1608	288	1250	0	249	250	15000
214	15000	1050	2125	5000	1500	2000	78	598	2300	20000
215	1500	3600	360	0	0	0	1500	149	0	4000
216	1900	0	1020	500	0	0	0	100	200	5000
217	8000	300	1250	703	150	600	1000	149	400	5000
218	5000	0	850	3000	500	3300	0	500	280	8000
219	10000	600	1750	500	200	2500	0	199	1780	10000
220	6000	0	850	0	200	600	0	285	0	5000
221	3000	500	767	0	400	100	1000	240	220	10000
222	2800	0	550	750	4000	500	0	600	400	10000
223	8000	0	3200	0	0	0	0	200	0	5000
224	2000	0	150	0	0	0	0	80	0	4000
225	5000	1000	980	450	8000	4500	0	608	300	20000
226	4000	1500	820	400	0	150	1000	155	0	7000
227	7000	1800	750	1000	500		11000	600	1250	15000
228	6000	0	1500	3550	0	0	6000	399	1300	25000
229	6000	0	1330	200	455	0	0	648	336	5000
230	4000	3000	550	0	0	200	0	130	0	6000
231	3000	900	1500	0	0	500	900	50	0	4000
232	3000	0	250	100	0	1920	0	400	0	10000
233	2500	300	550	0	0	0	1000	199	0	1000
234	3500	600	300	450	646	600	0	800	360	6000
235	2500	0	1220	0	0	0	0	0	0	15000
236	4000	300	900	2500	500	2900	0	597	300	8000
237	4000	800	350	0	0	400	0	300	0	8000
238	2400	1200	280	0	0	1500	0	199	300	10000
239	6000	6000	1548	0	0	0	0	300	0	17000
240	2500	300	280	0	0	0	0	149	0	8000
241	1200	300	1300	0	0	0	0	150	0	6000
242	6000	300	1545	0	150	500	0	399	0	10000
243	1500	300	300	300	0	1300	0	550	250	10000
244	3000	0	200	300	500	500	0	260	0	6000
245	1000	4400	525	0	0	2130	0	300	200	5000
246	2000	300	150	0	0	300	0	500	0	7219
247	4500	4200	1200	208	0	0	0	175	0	6000
248	1500	1800	400	0	0	0	0	0	0	1500
249	2500	900	650	17	200	700	0	300	0	15000
250	2500	600	880	608	200	500	0	180	0	4000
251	3000	100	1080	0	0	3000	0	418	200	15000
252	2769	1800	85	0	300	2000	0	300	0	10000
253	4000	1200	308	500	300	300	0	130	0	6000
254	1200	1200	70	0	0	1000	0	149	0	3000
255	5000	120	400	1200	0	600	0	2060	0	10000
256	2400	0	1000	0	2000	0	0	200	0	4000
257	3200	7590	125	0	0	808	0	357	0	5000
258	4000	900	80	400	350	300	0	150	0	5000
259	3000	450	1850	0	0	300	0	35	300	10000
260	15360	0	1900	8333	1000	1000	10000	1500	2000	50000
261	10680	0	2400	0	0	2000	12000	1150	500	25000
262	7000	0	1830	8000	0	3000	18000	2700	1300	4000
263	15000	1000	1860	4000	416	3000	9000	500	400	2400
264	6050	6000	5750	1550	200	1500	0	7750	1300	15000
265	5420	0	1640	0	0	2000	25000	1650	3000	10000
266	5000	0	1320	0	3000	3000	7000	500	270	10000
267	4000	3000	1140	632	0	1000	3000	950	260	5000
268	3000	0	1020	0	0	400	3300	550	0	10000
269	6000	1500	1600	0	0	2000	8500	800	250	15000
270	4000	500	1500	5000	0	1000	6000	1000	250	10000
271	5280	1500	775	0	150	6000	10000	1000	220	20000
272	4800	800	767	150	0	480	0	500	0	5000
273	4000	6000	1420	0	600	1000	12000	450	350	27000
274	4000	0	1775	2916	0	1500	4500	850	250	5000
275	6000	2000	1250	0	0	5000	4000	400	260	2000
276	3040	0	583	0	0	560	3500	0	0	1000
277	4500	1200	1017	0	220	0	3500	290	280	5000
278	5000	0	1390	0	0	3000	0	500	200	10000
279	3000	0	1650	5833	0	1000	8500	650	350	2000
280	11050	0	1650	0	100	0	0	460	160	6000
281	7000	0	1390	1500	4000	4500	10500	800	351	12000
282	15000	0	1475	4833	2700	2000	10000	450	300	15000
283	4550	0	1238	5000	500	0	0	600	350	10000
284	11000	800	4850	8334	0	5000	12000	900	350	10000
285	3000	0	1490	2083	650	800	8000	650	200	10000
286	3000	0	1350	0	0	1188	6500	600	300	12000
287	3000	600	620	0	800	4000	0	249	200	1500
288	2250	0	920	0	0	0	1500	200	0	20000
289	5500	2400	1500	5000	0	1600	0	384	270	10000
290	5000	0	735	0	3000	4000	0	700	250	3000
291	5000	0	1445	0	500	1500	4000	400	250	5000
292	6000	2000	1350	1583	490	2000	6000	600	270	10000
293	5000	2400	1950	0	0	0	6000	450	260	15000
294	5400	9000	1234	0	0	3000	0	1050	300	15000
295	10000	0	1390	0	0	5000	7000	600	270	8000
296	4000	0	1240	0	500	1500	0	700	250	0
297	2300	0	1225	0	250	0	0	300	300	10000
298	6560	0	2350	5833	3333	4000	29167	800	760	15000
299	10288	0	2250	0	1000	2000	0	1100	250	10000
300	4000	1320	2890	0	2000	2000	50000	1600	300	20000
301	5000	700	1690	0	600	5000	6000	500	300	5000
302	15000	200	4850	5000	15000	3000	0	2400	600	16000
303	5000	0	0	0	0	0	0	215	0	20000
304	3000	2000	1250	1000	2000	5000	6500	600	265	20000
305	4000	0	1600	11666	0	4000	0	750	355	2000
306	10000	0	1450	0	0	3750	5500	700	250	12000
307	3000	1200	875	0	500	0	0	800	250	15000
308	30000	3200	6140	0	10000	1000	60000	4400	208	36000
309	1800	0	0	334	0	0	0	300	0	2000
310	10000	18000	1317	0	0	750	0	2000	200	10000
311	3000	0	989	0	0	0	3750	920	295	2500
312	0	0	825	0	0	0	0	150	0	0
313	26050	50	2800	4000	3000	4800	750	450	250	20000
314	7000	0	1280	833	0	0	0	400	280	10000
315	15000	3000	2400	1167	0	8000	0	1200	235	15000
316	6000	0	1230	0	800	0	4750	300	250	5000
317	5000	12000	1430	11666	2000	9100	0	1130	315	20000
318	3500	900	525	2467	0	0	0	550	200	20000
319	4500	0	860	1125	0	3000	2800	425	250	8000
320	3420	1800	940	4000	0	800	4700	650	215	5000
321	10000	3600	460	0	0	900	3000	460	200	2000
322	2000	0	883	0	0	2000	0	500	110	15000
323	6000	0	725	0	0	0	0	50	150	3000
324	7000	0	350	0	0	750	0	500	200	7000
325	3000	800	1400	0	0	600	0	1500	250	20000
326	3000	0	313	0	0	1500	0	500	160	1000
327	7000	0	0	2083	0	500	0	300	150	3000
328		0	920	2083	0	0	0	500		3000
329	15000	0	900	0	0	1000	6250	650	200	15000
330	4500	0	930	0	0	3000	0	250	200	5000
331	2000	0	1190	0	0	1000	0	650	250	5000
332	5000	3300	685	0	0	50	0	380	200	5000
333	4500	6000	660	0	0	2250	2000	500	220	5000
334	5000	0	2450	0	2000	0	0	400	150	10000
335	3500	0	750	3667	0	3500	2500	300	150	5500
336	7000	0	930	0	4500	2000	7300	400	210	20000
337	6000	0	2930	0	43	3000	0	400	600	10000
338	4000	0	1225	6250	660	2000	4300	1500	200	15000
339	8000	0	1120	2833	1700	3000	4000	1440	250	20000
340	3000	0	758	0	150	0	16666	200	250	0
341	4500	800	450	0	0	900	2000	255	200	4000
342	2000	0	465	0	0	1000	0	200	200	3000
343	5000	0	1200	1250	0	5000	0	350	200	15000
344	2400	0	1020	1000	0	0	0	290	240	2000
345	2000	0	505	1500	0	300	300	250	0	4000
346	3000	0	575	0	0	0	0	150	250	1000
347	4000	0	1175	0	0	0	0	850	184	5000
348	4000	0	300	0	0	0	0	408	0	3000
349	5000	0	367	0	0	0	1000	210	0	4000
350	6000	600	490	0	0	1000	0	1000	230	0
351	2700	0	0	0	0	0	0	150	0	0
352	2000	0	1335	0	0	600	0	540	200	3000
353	5000	0	1053	0	0	5000	0	690	250	4000
354	5000	0	1248	0	2160	3000	0	700	200	6000
355	4000	0	535	0	0	1000	0	150	200	2000
356	7000	0	1145	500	0	2000	0	750	230	4000
357	10000	0	1325	2404	0	1000	0	435	200	700
358	2500	0	0	0	0	1000	0	290	0	1500
359	10000	6000	1150	0	5000	1000	2000	650	200	10000
360	3000	0	425	0	0	2000	3000	500	150	7000
361	3000	600	50	667	0	2000	0	700	200	6000
362	7280	600	860	5000	0	0	0	700	250	10000
363	3000	4950	517	0	0	0	1500	350	250	1000
364	5000	0	90	667	1000	1000	3000	1300	300	2000
365	8000	3000	1225	1916	0	500	0	920	200	10000
366	6000	0	1205	1667	0	2000	0	1100	333	10000
367	2000	0	0	0	0	500	0	350	200	5000
368	5000	600	863	0	0	0	0	600	210	8000
369	6000	0	450	0	0	1000	0	50	0	0
370	3000	0	500	0	0	2000	0	750	0	5000
371	4000	0	700	0	0	500	0	120	200	0
372	5000	3300	910	458	300	600	2500	759	210	8000
373	8000	0	530	333	1500	1000	0	430	200	5000
374	5000	4500	1250	0	0	2000	0	900	200	8000
375	5000	3000	1240	0	0	1200	0	950	200	20000
376	10000	0	1175	0	0	2000	0	300	200	5000
377	9000	0	1140	2833	2000	2000	0	1500	250	7000
378	3000	1200	1713	3666	1800	700	4500	367	200	3000
379	3500	0	625	0	0	0	0	500	100	4500
380	3000	0	675	0	0	1600	0	600	200	5000
381	5000	2000	2475	1250	1500	2000	2500	400	440	30000
382	5000	4000	750	0	0	0	3500	150	200	4000
383	5000	4000	750	0	0	0	3500	150	200	4000
384	6000	0	1078	1500	0	800	2000	380	230	6000
385	3000	0	625	0	0	3500	500	300	250	10000
386	8000	0	933	0	0	0	2500	200	200	5000
387	4500	0	0	0	50	1500	2000	350	0	3500
388	4500	0	1150	0	500	1000	0	467	200	2000
389	4000	1500	925	125	500	1500	3000	420	200	3000
390	4000	1200	1050	0	0	1000	2300	650	200	2000
391	3000	9000	780	2000	0	1500	1600	460	200	5000
392	5000	0	775	1667	0	2500	2500	348	190	10000
393	2000	800	1206	4000	720	1000	0	700	0	3000
394	6000	0	2000	0	0	4000	0	600	200	6000
395	5000	0	1033	0	800	2800	0	360	200	2000
396	3000	0	1120	0	0	1000	0	600	180	10000
397	3000	0	400	0	0	2000	0	600	200	10000
398	6000	1000	400	1250	0	4000	0	620	100	4000
399	4000	600	980	1167	0	3000	0	400	250	5000
400	6000	750	735	0	0	3000	42	800	200	6000
401	1000	600	153	0	0	5000	0	175	0	0
402	8000	0	1314	5917	0	8000	0	433	500	5000
403	4000	0	725	833	43	1500	0	465	150	5000
404	4000	0	633	0	0	1000	0	350	200	5000
405	4500	600	650	0	0	600	0	417	100	7000
406	5000	0	0	0	0	0	0	550	230	5000
407	3000	0	1075	0	0	300	0	300	125	2000
408	2000	2000	775	0	0	0	0	150	250	4000
409	5000	1000	377	0	0	500	0	300	0	2000
410	2000	440	875	0	0	500	2000	250	0	5000
411	3000	3900	989	2917	1000	1000	0	700	200	5000
412	5000	0	250	0	0	0	4000	167	150	5000
413	6000	2400	525	0	0	2000	0	350	270	4000
414	8000	1500	1850	0	360	5000	2000	1050	183	6300
415	16000	0	1370	0	2000	1000	0	570	160	5000
416	6000	0	665.8	0	2300	600	0	1300	350	3000
417	4500	0	1650	0	1000	500	1000	250	0	2000
418	2000	0	550	400	68	100	1300	300	0	5000
419	6000	0	950	0	0	5000	7000	1300	200	4000
420	3000	0	1500	0	0	5000	1250	1000	2000	10000
421	3000	0	975	5000	0	500	0	500	200	3000
422	4500	3900	1025	0	0	3000	1500	255	167	0
423	1000	0	100	0	0	200	0	0	100	0
424	5000	0	1000	0	800	0	2500	250	0	1000
425	6000	0	625	0	0	1000	0	320	198	1300
426	2000	0	550	0	0	1000	1500	270	200	1200
427	3000	0	300	0	0	0	0	499	150	3000
428	6000	0	1100	0	0	3000	0	533	0	7000
429	2500	0	550	0	0	1500	0	230	0	3000
430	10000	2000	675	0	0	150	0	340	250	15000
431	1000	6000	0	0	0	0	0	0	0	500
432	3000	0	875	0	0	1000	1500	500	0	4000
433	4500	0	975	0	1200	500	3000	200	0	2000
434	4000	0	1000	0	0	0	0	400	100	2000
435	6000	600	1500	8333	3000	3500	0	3400	800	45000
436	6500	0	2250	0	2000	500	0	500	300	17500
437	4667	0	2303	175	0	5000	0	1800	292	18000
438	3200	0	613	0	0	1800	3000	400	0	10000
439	8000	0	1770	18333	500	5500	0	2400	300	20000
440	2460	0	810	0	150	0	150	100	0	4000
441	4500	0	850	0	400	500	2400	620	0	10000
442	800	50	877	0	0	250	0	380	0	5000
443	5000	0	1500	0	500	7000	0	1620	125	20000
444	1500	0	1240	0	0	1500	0	399	0	7000
445	2500	0	1500	0	0	1000	400	850	0	8000
446	4000	0	657	0	200	100	0	250	200	6000
447	5000	0	2000	334	0	4000	0	1300	417	6000
448	4800	0	1570	4167	0	900	1100	250	300	3000
449	1000	1500	475	0	0	800	0	250	0	1500
450	1000	160	1110	0	0	1000	0	200	0	2000
451	2000	0	1310	0	0	500	0	300	210	3000
452	2900	150	1707	0	1650	600	5000	8350	240	10000
453	2500	400	1220	0	0	4000	0	340	0	10000
454	2500	400	860	0	0	200	0	750	250	6000
455	5000	0	2000	0	0	4000	17000	2500	800	10000
456	6500	0	1700	0	0	3000	5000	280	300	4000
457	3500	0	1770	0	0	1600	0	1100	300	13000
458	7000	0	1530	0	0	5000	0	990	440	10000
459	2500	0	1500	0	150	3000	7700	1200	300	5000
460	2800	0	1900	0	0	2540	0	700	0	5000
461	2250	200	700	0	0	2620	0	400	0	10000
462	5000	0	2000	0	0	3500	0	400	0	2500
463	2400	0	2700	1666	0	2500	0	1200	0	7000
464	15000	300	1950	5000	500	1000	500	600	450	8000
465	4000	0	2500	0	0	2300	12000	9000	400	4000
466	6300	1200	1800	1000	0	2000	408	1100	733	20000
467	3000	500	1900	0	0	3000	0	648	440	6000
468	5000	0	1530	5000	0	0	0	0	0	6000
469	15000	0	1700	2916.67	0	3600	4000	768	0	20000
470	3000	0	1250	5000	1500	1800	0	500	0	4500
471	2000	0	2750	250	0	4000	0	330	3000	2000
472	5000	0	3592	0	0	6600	0	1300	500	20000
473	3000	0	2000	300	0	3300	0	660	330	3000
474	3500	0	1000	0	0	0	0	200	0	0
475	6000	0	1167	6000	500	500	3000	850	0	10000
476	3000	300	1483	0	0	2500	3500	500	270	6000
477	4500	0	1700	0	0	3000	0	750	67	8000
478	5000	1200	1150	0	0	500	0	700	0	10000
479	6000	3000	557	0	0	0	5000	400	0	6000
480	2000	0	2510	900	0	0	0	439	250	1500
481	15000	0	3000	10416	0	10000	0	1500	500	30000
482	5000	1200	1820	1000	0	2000	0	450	250	5000
483	6000	0	3000	0	250	15000	0	600	250	8000
484	5000	0	1000	200	150	3000	0	1000	200	6000
485	5000	0	1600	2100	0	3300	2500	700	600	2500
486	6000	0	1610	180	0	4400	0	1000	300	12000
487	2600	0	3500	1800	0	0	0	350	330	8000
488	8000	0	3042	0	18000	8000	0	2500	1367	15000
489	8000	0	940	0	0	3000	3500	300	300	7000
490	6000	1500	2640	667	190	2600	0	900	125	4000
491	5200	0	1700	1100	0	3000	3000	400	0	9000
492	5400	0	1233	417	0	1500	0	700	400	4000
493	10000	0	2500	8167	0	1875	4000	2250	0	4000
494	6000	0	1400	0	280	1500	0	200	900	4000
495	8000	0	2550	0	0	2000	0	600	0	6000
496	4000	0	1620	300	200	800	0	600	350	15000
497	3000	0	1500	1200	0	3000	0	650	330	4000
498	3000	0	1500	0	0	0	0	200	0	4000
499	4000	0	2100	0	0	10500	0	1500	400	2000
500	5000	0	1700	0	0	1200	0	500	0	0
501	3000	0	1350	0	0	2500	2000	550	0	2000
502	5600	20	900	0	0	1000	0	500	350	10000
503	3500	300	550	416	40	4250	3000	600	0	10000
504	6000	0	1850	0	0	800	0	1000	300	4000
505	3000	1500	400	0	0	600	0	840	300	2500
506	1200	50	0	0	0	0	0	100	0	0
507	6500	20	1030	0	1500	250	0	180	0	8000
508	3000	0	1710	0	0	3000	0	360	0	3000
509	500	1000	1000	0	750	1000	3500	150	0	6000
510	4500	0	2000	0	0	2500	5000	900	365	12000
511	6000	0	1460	4000	0	4000	0	900	360	8000
512	5000	0	2000	4050	0	5000	10000	1000	265	10000
513	6000	0	1200	0	0	0	1500	340	0	2000
514	1500	0	1050	0	0	0	0	140	0	1500
515	3000	0	300	2200	0	0	3000	600	0	0
516	5000	0	2000	460	3000	100	0	250	154	10000
517	5000	0	1000	0	0	0	0	750	600	10000
518	5000	0	2500	4000	0	0	0	885	0	10000
519	4000	0	1000	1080	0	4000	0	400	1000	5000
520	0	0	1700	0	0	990	0	350	0	5000
521	2500	0	0	0	0	0	0	600	0	3000
522	0	0	2000	1833	0	1250	0	500	0	20000
523	4000	0	2000	400	0	0	0	800	0	5000
524	6000	0	1440	42	0	3000	0	500	308	10000
525	4000	3000	975	0	0	200	0	300	0	5000
526	5000	1500	900	0	0	0	0	0	0	500
527	5000	1500	900	0	0	0	0	0	0	500
528	3583	0	1520	3566	0	4500	0	400	0	6000
529	2500	0	1600	2000	0	0	0	190	0	15000

## Sheet: Coping
Sl no.	Did you borrow or receive any money to cover costs incurred since you started TB treatment?	If yes, how much did you borrow/receive (in total)?	From whom did you borrow/ receive?	Are you expected to pay the amount back?	Have you sold / mortgagd any of your property to finance the cost incurred during TB treatment?	If yes, what did you sell / mortgage?	How much money did you receive from the sale of all items of your property (in total)?
1	2	Not applicable	Not applicable	Not applicable	2	Not applicable	Not applicable
2	1	15000	7	1	2	Not applicable	Not applicable
3	2	Not applicable	Not applicable	Not applicable	2	Not applicable	Not applicable
4	1	26000	1	1	1	6	40000
5	1	3000	2	1	2	Not applicable	Not applicable
6	1	100000	4	1	2	Not applicable	Not applicable
7	2	Not applicable	Not applicable	Not applicable	2	Not applicable	Not applicable
8	2	Not applicable	Not applicable	Not applicable	2	Not applicable	Not applicable
9	1	4000	6	1	2	Not applicable	Not applicable
10	2	Not applicable	Not applicable	Not applicable	2	Not applicable	Not applicable
11	1	1500	1	1	2	Not applicable	Not applicable
12	2	Not applicable	Not applicable	Not applicable	2	Not applicable	Not applicable
13	1	100000	2	1	2	Not applicable	Not applicable
14	1	30000	1	1	2	Not applicable	Not applicable
15	1	30000	6	1	2	Not applicable	Not applicable
16	2	Not applicable	Not applicable	Not applicable	2	Not applicable	Not applicable
17	2	Not applicable	Not applicable	Not applicable	2	Not applicable	Not applicable
18	1	70000	2	1	2	Not applicable	Not applicable
19	2	Not applicable	Not applicable	Not applicable	2	Not applicable	Not applicable
20	2	Not applicable	Not applicable	Not applicable	2	Not applicable	Not applicable
21	1	25000	6	1	1	6	15000
22	2	Not applicable	Not applicable	Not applicable	2	Not applicable	Not applicable
23	1	3000	2	1	2	Not applicable	Not applicable
24	2	Not applicable	Not applicable	Not applicable	2	Not applicable	Not applicable
25	2	Not applicable	Not applicable	Not applicable	2	Not applicable	Not applicable
26	2	Not applicable	Not applicable	Not applicable	2	Not applicable	Not applicable
27	2	Not applicable	Not applicable	Not applicable	2	Not applicable	Not applicable
28	2	Not applicable	Not applicable	Not applicable	2	Not applicable	Not applicable
29	1	1000	1	1	2	Not applicable	Not applicable
30	1	15000	6	1	2	Not applicable	Not applicable
31	1	6000	1	1	2	Not applicable	Not applicable
32	2	Not applicable	Not applicable	Not applicable	2	Not applicable	Not applicable
33	2	Not applicable	Not applicable	Not applicable	2	Not applicable	Not applicable
34	2	Not applicable	Not applicable	Not applicable	2	Not applicable	Not applicable
35	2	Not applicable	Not applicable	Not applicable	2	Not applicable	Not applicable
36	2	Not applicable	Not applicable	Not applicable	2	Not applicable	Not applicable
37	2	Not applicable	Not applicable	Not applicable	2	Not applicable	Not applicable
38	2	Not applicable	Not applicable	Not applicable	2	Not applicable	Not applicable
39	2	Not applicable	Not applicable	Not applicable	2	Not applicable	Not applicable
40	1	3000	1	1	1	2	2500
41	2	Not applicable	Not applicable	Not applicable	2	Not applicable	Not applicable
42	2	Not applicable	Not applicable	Not applicable	2	Not applicable	Not applicable
43	2	Not applicable	Not applicable	Not applicable	2	Not applicable	Not applicable
44	2	Not applicable	Not applicable	Not applicable	2	Not applicable	Not applicable
45	2	Not applicable	Not applicable	Not applicable	2	Not applicable	Not applicable
46	1	3500	2	1	2	Not applicable	Not applicable
47	2	Not applicable	Not applicable	Not applicable	2	Not applicable	Not applicable
48	2	Not applicable	Not applicable	Not applicable	2	Not applicable	Not applicable
49	2	Not applicable	Not applicable	Not applicable	2	Not applicable	Not applicable
50	2	Not applicable	Not applicable	Not applicable	2	Not applicable	Not applicable
51	2	Not applicable	Not applicable	Not applicable	2	Not applicable	Not applicable
52	2	Not applicable	Not applicable	Not applicable	2	Not applicable	Not applicable
53	1	2000	1	1	2	Not applicable	Not applicable
54	1	15000	2	1	2	Not applicable	Not applicable
55	2	Not applicable	Not applicable	Not applicable	2	Not applicable	Not applicable
56	2	Not applicable	Not applicable	Not applicable	2	Not applicable	Not applicable
57	2	Not applicable	Not applicable	Not applicable	2	Not applicable	Not applicable
58	2	Not applicable	Not applicable	Not applicable	2	Not applicable	Not applicable
59	2	Not applicable	Not applicable	Not applicable	1	6	15000
60	1	40000	4	1	1	6	6000
61	1	20000	4	1	2	Not applicable	Not applicable
62	2	Not applicable	Not applicable	Not applicable	1	6	15000
63	2	Not applicable	Not applicable	Not applicable	2	Not applicable	Not applicable
64	1	11000	4	1	1	4	4000
65	1	500	2	1	2	Not applicable	Not applicable
66	2	Not applicable	Not applicable	Not applicable	2	Not applicable	Not applicable
67	1	45000	2	1	1	1	1.5
68	1	2000	1	1	2	Not applicable	Not applicable
69	2	Not applicable	Not applicable	Not applicable	2	Not applicable	Not applicable
70	2	Not applicable	Not applicable	Not applicable	2	Not applicable	Not applicable
71	1	10000	2	1	2	Not applicable	Not applicable
72	1	2000	2	1	2	Not applicable	Not applicable
73	1	4500	4	1	2	Not applicable	Not applicable
74	1	8000	2	1	2	Not applicable	Not applicable
75	1	10000	2	1	1	6,7	1500
76	2	Not applicable	Not applicable	Not applicable	2	Not applicable	Not applicable
77	2	Not applicable	Not applicable	Not applicable	2	Not applicable	Not applicable
78	2	Not applicable	Not applicable	Not applicable	2	Not applicable	Not applicable
79	2	Not applicable	Not applicable	Not applicable	2	Not applicable	Not applicable
80	1	6000	1,2	1	2	Not applicable	Not applicable
81	2	Not applicable	Not applicable	Not applicable	2	Not applicable	Not applicable
82	1	50000	1	1	2	Not applicable	Not applicable
83	1	50000	2	1	2	Not applicable	Not applicable
84	2	Not applicable	Not applicable	Not applicable	2	Not applicable	Not applicable
85	1	30000	4	1	2	Not applicable	Not applicable
86	1	10000	6	1	2	Not applicable	Not applicable
87	2	Not applicable	Not applicable	Not applicable	2	Not applicable	Not applicable
88	1	2000	5	1	2	Not applicable	Not applicable
89	2	Not applicable	Not applicable	Not applicable	1	7	3500
90	2	Not applicable	Not applicable	Not applicable	2	Not applicable	Not applicable
91	2	Not applicable	Not applicable	Not applicable	2	Not applicable	Not applicable
92	2	Not applicable	Not applicable	Not applicable	2	Not applicable	Not applicable
93	1	4000	1	1	2	Not applicable	Not applicable
94	1	5000	2	1	2	Not applicable	Not applicable
95	2	Not applicable	Not applicable	Not applicable	2	Not applicable	Not applicable
96	1	5000	1	1	2	Not applicable	Not applicable
97	2	Not applicable	Not applicable	Not applicable	2	Not applicable	Not applicable
98	2	Not applicable	Not applicable	Not applicable	2	Not applicable	Not applicable
99	2	Not applicable	Not applicable	Not applicable	2	Not applicable	Not applicable
100	2	Not applicable	Not applicable	Not applicable	2	Not applicable	Not applicable
101	2	Not applicable	Not applicable	Not applicable	1	3	20000
102	2	Not applicable	Not applicable	Not applicable	1	2	3000
103	1	2500	1	Not available	2	Not applicable	Not applicable
104	1	50000	4	1	2	Not applicable	Not applicable
105	2	Not applicable	Not applicable	Not applicable	2	Not applicable	Not applicable
106	1	3000	2	1	2	Not applicable	Not applicable
107	2	Not applicable	Not applicable	Not applicable	2	Not applicable	Not applicable
108	2	Not applicable	Not applicable	Not applicable	2	Not applicable	Not applicable
109	1	15000	1	1	2	Not applicable	Not applicable
110	1	5000	2	1	1	2	12000
111	1	3000	2	1	2	Not applicable	Not applicable
112	2	Not applicable	Not applicable	Not applicable	2	Not applicable	Not applicable
113	2	Not applicable	Not applicable	Not applicable	2	Not applicable	Not applicable
114	2	Not applicable	Not applicable	Not applicable	2	Not applicable	Not applicable
115	2	Not applicable	Not applicable	Not applicable	2	Not applicable	Not applicable
116	2	Not applicable	Not applicable	Not applicable	2	Not applicable	Not applicable
117	2	Not applicable	Not applicable	Not applicable	2	Not applicable	Not applicable
118	1	25000	1	1	2	Not applicable	Not applicable
119	1	10000	6	1	2	Not applicable	Not applicable
120	1	30000	6	1	2	Not applicable	Not applicable
121	1	30000	6	1	2	Not applicable	Not applicable
122	1	4000	5	1	2	Not applicable	Not applicable
123	2	Not applicable	Not applicable	Not applicable	2	Not applicable	Not applicable
124	2	Not applicable	Not applicable	Not applicable	2	Not applicable	Not applicable
125	2	Not applicable	Not applicable	Not applicable	2	Not applicable	Not applicable
126	1	15000	2	1	2	Not applicable	Not applicable
127	2	Not applicable	Not applicable	Not applicable	2	Not applicable	Not applicable
128	2	Not applicable	Not applicable	Not applicable	2	Not applicable	Not applicable
129	1	7000	3	1	1	2	5000
130	1	5000	2	1	2	Not applicable	Not applicable
131	1	70000	1	1	2	Not applicable	Not applicable
132	1	7000	7	1	2	Not applicable	Not applicable
133	2	Not applicable	Not applicable	Not applicable	2	Not applicable	Not applicable
134	2	Not applicable	Not applicable	Not applicable	2	Not applicable	Not applicable
135	1	60000	2	1	2	Not applicable	Not applicable
136	2	Not applicable	Not applicable	Not applicable	2	Not applicable	Not applicable
137	1	5000	6	1	2	Not applicable	Not applicable
138	2	Not applicable	Not applicable	Not applicable	2	Not applicable	Not applicable
139	1	12000	6	1	2	Not applicable	Not applicable
140	1	10000	2	1	1	6	7000
141	2	Not applicable	Not applicable	Not applicable	2	Not applicable	Not applicable
142	1	Not available	Not available	1	2	Not applicable	Not applicable
143	1	1500	2	1	2	Not applicable	Not applicable
144	2	Not applicable	Not applicable	Not applicable	2	Not applicable	Not applicable
145	1	7000	2	1	2	Not applicable	Not applicable
146	2	Not applicable	Not applicable	Not applicable	2	Not applicable	Not applicable
147	1	80000	6	1	1	6	1500
148	1	60000	6	1	2	Not applicable	Not applicable
149	1	20000	5	1	2	Not applicable	Not applicable
150	2	Not applicable	Not applicable	Not applicable	2	Not applicable	Not applicable
151	2	Not applicable	Not applicable	Not applicable	2	Not applicable	Not applicable
152	2	Not applicable	Not applicable	Not applicable	2	Not applicable	Not applicable
153	2	Not applicable	Not applicable	Not applicable	2	Not applicable	Not applicable
154	2	Not applicable	Not applicable	Not applicable	2	Not applicable	Not applicable
155	2	Not applicable	Not applicable	Not applicable	2	Not applicable	Not applicable
156	1	30000	6	1	2	Not applicable	Not applicable
157	2	Not applicable	Not applicable	Not applicable	2	Not applicable	Not applicable
158	2	Not applicable	Not applicable	Not applicable	2	Not applicable	Not applicable
159	2	Not applicable	Not applicable	Not applicable	2	Not applicable	Not applicable
160	1	3000	1	1	2	Not applicable	Not applicable
161	2	Not applicable	Not applicable	Not applicable	2	Not applicable	Not applicable
162	1	20000	6	1	2	Not applicable	Not applicable
163	1	15000	2	1	1	6	8000
164	2	Not applicable	Not applicable	Not applicable	2	Not applicable	Not applicable
165	1	25000	2	1	2	Not applicable	Not applicable
166	2	Not applicable	Not applicable	Not applicable	2	Not applicable	Not applicable
167	2	Not applicable	Not applicable	Not applicable	2	Not applicable	Not applicable
168	1	3000	5	1	2	Not applicable	Not applicable
169	1	5000	6	1	2	Not applicable	Not applicable
170	1	10000	1	1	2	Not applicable	Not applicable
171	2	Not applicable	Not applicable	Not applicable	2	Not applicable	Not applicable
172	1	60000	6	1	2	Not applicable	Not applicable
173	2	Not applicable	Not applicable	Not applicable	2	Not applicable	Not applicable
174	1	10000	1	1	2	Not applicable	Not applicable
175	2	Not applicable	Not applicable	Not applicable	2	Not applicable	Not applicable
176	2	Not applicable	Not applicable	Not applicable	2	Not applicable	Not applicable
177	2	Not applicable	Not applicable	Not applicable	2	Not applicable	Not applicable
178	1	15000	2	1	2	Not applicable	Not applicable
179	1	10000	1	1	2	Not applicable	Not applicable
180	2	Not applicable	Not applicable	Not applicable	2	Not applicable	Not applicable
181	2	Not applicable	Not applicable	Not applicable	2	Not applicable	Not applicable
182	2	Not applicable	Not applicable	Not applicable	2	Not applicable	Not applicable
183	2	Not applicable	Not applicable	Not applicable	2	Not applicable	Not applicable
184	2	Not applicable	Not applicable	Not applicable	2	Not applicable	Not applicable
185	2	Not applicable	Not applicable	Not applicable	2	Not applicable	Not applicable
186	1	22000	1,6	1	2	Not applicable	Not applicable
187	2	Not applicable	Not applicable	Not applicable	2	Not applicable	Not applicable
188	1	50000	4	1	2	Not applicable	Not applicable
189	1	1500	2	1	1	2	1500
190	1	15000	1	1	2	Not applicable	Not applicable
191	2	Not applicable	Not applicable	Not applicable	2	Not applicable	Not applicable
192	1	10000	2	1	2	Not applicable	Not applicable
193	1	20000	2	1	2	Not applicable	Not applicable
194	1	1000	1	1	1	2	5700
195	2	Not applicable	Not applicable	Not applicable	2	Not applicable	Not applicable
196	2	Not applicable	Not applicable	Not applicable	2	Not applicable	Not applicable
197	1	10000	1	1	2	Not applicable	Not applicable
198	2	Not applicable	Not applicable	Not applicable	2	Not applicable	Not applicable
199	1	2500	1	1	2	Not applicable	Not applicable
200	1	15000	1	1	2	Not applicable	Not applicable
201	1	7000	6	1	2	Not applicable	Not applicable
202	1	8500	6	1	1	3	1800
203	1	1000	2	1	2	Not applicable	Not applicable
204	2	Not applicable	Not applicable	Not applicable	2	Not applicable	Not applicable
205	2	Not applicable	Not applicable	Not applicable	2	Not applicable	Not applicable
206	2	Not applicable	Not applicable	Not applicable	2	Not applicable	Not applicable
207	2	Not applicable	Not applicable	Not applicable	2	Not applicable	Not applicable
208	1	8000	1,6	1	2	Not interested	Not interested
209	1	10000	1	1	2	Not interested	Not interested
210	1	2000	2	1	2	Not interested	Not interested
211	1	5000	2	1	2	Not interested	Not interested
212	1	4000	1	1	2	Not interested	Not interested
213	2	Not applicable	Not applicable	Not applicable	2	Not applicable	Not applicable
214	1	20000	6	1	2	Not interested	Not interested
215	2	Not applicable	Not applicable	Not applicable	2	Not applicable	Not applicable
216	1	10000	1	1	2	Not interested	Not interested
217	1	10000	2	1	2	Not interested	Not interested
218	1	5000	2	1	2	Not interested	Not interested
219	1	15000	2	1	2	Not interested	Not interested
220	2	Not applicable	Not applicable	Not applicable	2	Not applicable	Not applicable
221	1	1000	2	1	2	Not applicable	Not applicable
222	2	Not applicable	Not applicable	Not applicable	2	Not applicable	Not applicable
223	1	3000	1	1	2	Not applicable	Not applicable
224	1	2000	1	1	2	Not applicable	Not applicable
225	1	22000	2	1	2	Not applicable	Not applicable
226	2	Not applicable	Not applicable	Not applicable	2	Not applicable	Not applicable
227	1	10000	2	1	2	Not applicable	Not applicable
228	1	13000	6	1	2	Not applicable	Not applicable
229	1	11000	1	1	2	Not applicable	Not applicable
230	2	Not applicable	Not applicable	Not applicable	2	Not applicable	Not applicable
231	2	Not applicable	Not applicable	Not applicable	2	Not applicable	Not applicable
232	2	Not applicable	Not applicable	Not applicable	2	Not applicable	Not applicable
233	2	Not applicable	Not applicable	Not applicable	2	Not applicable	Not applicable
234	1	1000	2	1	2	Not applicable	Not applicable
235	2	Not applicable	Not applicable	Not applicable	2	Not applicable	Not applicable
236	2	Not applicable	Not applicable	Not applicable	2	Not applicable	Not applicable
237	1	10000	5	1	1	2	13000
238	2	Not applicable	Not applicable	Not applicable	2	Not applicable	Not applicable
239	2	Not applicable	Not applicable	Not applicable	2	Not applicable	Not applicable
240	1	10000	2	1	1	6	3000
241	1	9000	1	1	2	Not applicable	Not applicable
242	2	Not applicable	Not applicable	Not applicable	2	Not applicable	Not applicable
243	1	5000	2	1	2	Not applicable	Not applicable
244	2	Not applicable	Not applicable	Not applicable	2	Not applicable	Not applicable
245	1	7000	1	1	2	Not applicable	Not applicable
246	2	Not applicable	Not applicable	Not applicable	2	Not applicable	Not applicable
247	1	1500	2	1	1	2	5000
248	1	6000	1	1	2	Not applicable	Not applicable
249	1	15000	1	1	2	Not applicable	Not applicable
250	2	Not applicable	Not applicable	Not applicable	2	Not applicable	Not applicable
251	1	10000	2	1	2	Not applicable	Not applicable
252	1	3000	2	1	2	Not applicable	Not applicable
253	2	Not applicable	Not applicable	Not applicable	2	Not applicable	Not applicable
254	2	Not applicable	Not applicable	Not applicable	1	2	40000
255	2	Not applicable	Not applicable	Not applicable	1	5	2000
256	1	1000	1	1	1	5	100
257	2	Not applicable	Not applicable	Not applicable	2	Not applicable	Not applicable
258	2	Not applicable	Not applicable	Not applicable	2	Not applicable	Not applicable
259	1	3000	1	1	1	3	1500
260	2	Not applicable	Not applicable	Not applicable	2	Not applicable	Not applicable
261	2	Not applicable	Not applicable	Not applicable	2	Not applicable	Not applicable
262	2	Not applicable	Not applicable	Not applicable	2	Not applicable	Not applicable
263	1	150000	7	1	1	6	60000
264	2	Not applicable	Not applicable	Not applicable	2	Not applicable	Not applicable
265	1	18000	5	1	2	Not applicable	Not applicable
266	2	Not applicable	Not applicable	Not applicable	2	Not applicable	Not applicable
267	2	Not applicable	Not applicable	Not applicable	2	Not applicable	Not applicable
268	2	Not applicable	Not applicable	Not applicable	2	Not applicable	Not applicable
269	1	30000	6	1	2	Not applicable	Not applicable
270	2	Not applicable	Not applicable	Not applicable	2	Not applicable	Not applicable
271	2	Not applicable	Not applicable	Not applicable	2	Not applicable	Not applicable
272	2	Not applicable	Not applicable	Not applicable	1	6	30000
273	1	16000	2	1	1	6	25000
274	1	15000	1	1	2	Not applicable	Not applicable
275	1	20000	1,6	1	2	Not applicable	Not applicable
276	1	10000	5	1	1	6	5000
277	1	8000	1	2	2	Not applicable	Not applicable
278	2	Not applicable	Not applicable	Not applicable	2	Not applicable	Not applicable
279	2	Not applicable	Not applicable	Not applicable	2	Not applicable	Not applicable
280	2	Not applicable	Not applicable	Not applicable	2	Not applicable	Not applicable
281	2	Not applicable	Not applicable	Not applicable	1	6	132000
282	2	Not applicable	Not applicable	Not applicable	2	Not applicable	Not applicable
283	1	5000	1	2	2	Not applicable	Not applicable
284	2	Not applicable	Not applicable	Not applicable	2	Not applicable	Not applicable
285	1	6000	2	1	2	Not applicable	Not applicable
286	2	Not applicable	Not applicable	Not applicable	2	Not applicable	Not applicable
287	2	Not applicable	Not applicable	Not applicable	2	Not applicable	Not applicable
288	1	15000	1	1	2	Not applicable	Not applicable
289	1	40000	2	1	1	6	65000
290	2	Not applicable	Not applicable	Not applicable	2	Not applicable	Not applicable
291	2	Not applicable	Not applicable	Not applicable	2	Not applicable	Not applicable
292	1	16000	1	1	1	6	30000
293	2	Not applicable	Not applicable	Not applicable	1	6	3000
294	2	Not applicable	Not applicable	Not applicable	2	Not applicable	Not applicable
295	1	100000	2	1	2	Not applicable	Not applicable
296	2	Not applicable	Not applicable	Not applicable	2	Not applicable	Not applicable
297	2	Not applicable	Not applicable	Not applicable	1	6	2000
298	2	Not applicable	Not applicable	Not applicable	1	6	5000
299	1	10000	6	1	2	Not applicable	Not applicable
300	2	Not applicable	Not applicable	Not applicable	2	Not applicable	Not applicable
301	2	Not applicable	Not applicable	Not applicable	2	Not applicable	Not applicable
302	1	11000	1	1	2	Not applicable	Not applicable
303	2	Not applicable	Not applicable	Not applicable	2	Not applicable	Not applicable
304	2	Not applicable	Not applicable	Not applicable	2	Not applicable	Not applicable
305	2	Not applicable	Not applicable	Not applicable	2	Not applicable	Not applicable
306	2	Not applicable	Not applicable	Not applicable	2	Not applicable	Not applicable
307	1	12000	2	1	1	6	9000
308	2	Not applicable	Not applicable	Not applicable	2	Not applicable	Not applicable
309	2	Not applicable	Not applicable	Not applicable	2	Not applicable	Not applicable
310	2	Not applicable	Not applicable	Not applicable	2	Not applicable	Not applicable
311	1	17000	6	1	1	6	6000
312	2	Not applicable	Not applicable	Not applicable	2	Not applicable	Not applicable
313	2	Not applicable	Not applicable	Not applicable	2	Not applicable	Not applicable
314	1	70000	7	1	2	Not applicable	Not applicable
315	2	Not applicable	Not applicable	Not applicable	2	Not applicable	Not applicable
316	2	Not applicable	Not applicable	Not applicable	2	Not applicable	Not applicable
317	2	Not applicable	Not applicable	Not applicable	2	Not applicable	Not applicable
318	2	Not applicable	Not applicable	Not applicable	2	Not applicable	Not applicable
319	2	Not applicable	Not applicable	Not applicable	1	6	45000
320	2	Not applicable	Not applicable	Not applicable	2	Not applicable	Not applicable
321	2	Not applicable	Not applicable	Not applicable	1	6	100000
322	2	Not applicable	Not applicable	Not applicable	1	6	25000
323	1	12000	1	3	2	Not applicable	Not applicable
324	2	Not applicable	Not applicable	Not applicable	2	Not applicable	Not applicable
325	2	Not applicable	Not applicable	Not applicable	2	Not applicable	Not applicable
326	2	Not applicable	Not applicable	Not applicable	2	Not applicable	Not applicable
327	2	Not applicable	Not applicable	Not applicable	2	Not applicable	Not applicable
328	1	15000	1	1	2	Not applicable	Not applicable
329	2	Not applicable	Not applicable	Not applicable	2	Not applicable	Not applicable
330	2	Not applicable	Not applicable	Not applicable	2	Not applicable	Not applicable
331	2	Not applicable	Not applicable	Not applicable	2	Not applicable	Not applicable
332	1	30000	2	1	2	Not applicable	Not applicable
333	1	10000	2	1	1	6	8000
334	2	Not applicable	Not applicable	Not applicable	2	Not applicable	Not applicable
335	2	Not applicable	Not applicable	Not applicable	2	Not applicable	Not applicable
336	2	Not applicable	Not applicable	Not applicable	2	Not applicable	Not applicable
337	1	30000	2	1	2	Not applicable	Not applicable
338	2	Not applicable	Not applicable	Not applicable	2	Not applicable	Not applicable
339	1	10000	1	1	1	6	60000
340	2	Not applicable	Not applicable	Not applicable	1	6	25000
341	2	Not applicable	Not applicable	Not applicable	2	Not applicable	Not applicable
342	1	50000	2	1	2	Not applicable	Not applicable
343	1	150000	6	1	2	Not applicable	Not applicable
344	1	10000	2	1	2	Not applicable	Not applicable
345	1	5000	6	1	2	Not applicable	Not applicable
346	2	Not applicable	Not applicable	Not applicable	2	Not applicable	Not applicable
347	1	3000	2	1	2	Not applicable	Not applicable
348	2	Not applicable	Not applicable	Not applicable	2	Not applicable	Not applicable
349	2	Not applicable	Not applicable	Not applicable	2	Not applicable	Not applicable
350	2	Not applicable	Not applicable	Not applicable	2	Not applicable	Not applicable
351	2	Not applicable	Not applicable	Not applicable	1	Not available	80000
352	2	Not applicable	Not applicable	Not applicable	1	6	8000
353	2	Not applicable	Not applicable	Not applicable	2	Not applicable	Not applicable
354	1	50000	6	1	2	Not applicable	Not applicable
355	1	35000	6	1	2	Not applicable	Not applicable
356	1	20000	2	1	2	Not applicable	Not applicable
357	2	Not applicable	Not applicable	Not applicable	2	Not applicable	Not applicable
358	1	45000	6	1	2	Not applicable	Not applicable
359	1	10000	2	1	2	Not applicable	Not applicable
360	2	Not applicable	Not applicable	Not applicable	1	6	10000
361	2	Not applicable	Not applicable	Not applicable	2	Not applicable	Not applicable
362	2	Not applicable	Not applicable	Not applicable	2	Not applicable	Not applicable
363	1	10000	2	1	2	Not applicable	Not applicable
364	1	10000	2	1	2	Not applicable	Not applicable
365	2	Not applicable	Not applicable	Not applicable	2	Not applicable	Not applicable
366	2	Not applicable	Not applicable	Not applicable	2	Not applicable	Not applicable
367	1	20000	4	1	1	6	20000
368	1	3000	2	1	2	Not applicable	Not applicable
369	2	Not applicable	Not applicable	Not applicable	2	Not applicable	Not applicable
370	2	Not applicable	Not applicable	Not applicable	2	Not applicable	Not applicable
371	2	Not applicable	Not applicable	Not applicable	2	Not applicable	Not applicable
372	2	Not applicable	Not applicable	Not applicable	2	Not applicable	Not applicable
373	1	10000	6	1	2	Not applicable	Not applicable
374	2	Not applicable	Not applicable	Not applicable	2	Not applicable	Not applicable
375	2	Not applicable	Not applicable	Not applicable	2	Not applicable	Not applicable
376	1	20000	6	1	2	Not applicable	Not applicable
377	2	Not applicable	Not applicable	Not applicable	1	6	18000
378	1	80000	6	1	2	Not applicable	Not applicable
379	2	Not applicable	Not applicable	Not applicable	1	6	22000
380	1	8000	2	1	2	Not applicable	Not applicable
381	1	30000	6	1	2	Not applicable	Not applicable
382	2	Not applicable	Not applicable	Not applicable	2	Not applicable	Not applicable
383	1	5000	2	1	2	Not applicable	Not applicable
384	1	30000	6	1	1	6	8000
385	1	40000	6	1	1	6	20000
386	2	Not applicable	Not applicable	Not applicable	2	Not applicable	Not applicable
387	1	15000	2	1	1	3	5000
388	2	Not applicable	Not applicable	Not applicable	2	Not applicable	Not applicable
389	1	30000	6	1	2	Not applicable	Not applicable
390	2	Not applicable	Not applicable	Not applicable	2	Not applicable	Not applicable
391	2	Not applicable	Not applicable	Not applicable	1	6	30000
392	1	25000	6	1	2	Not applicable	Not applicable
393	1	100000	2	1	2	Not applicable	Not applicable
394	2	Not applicable	Not applicable	Not applicable	2	Not applicable	Not applicable
395	2	Not applicable	Not applicable	Not applicable	1	6	20000
396	1	140000	6	1	1	Not available	Not available
397	2	Not applicable	Not applicable	Not applicable	2	Not applicable	Not applicable
398	2	Not applicable	Not applicable	Not applicable	2	Not applicable	Not applicable
399	2	Not applicable	Not applicable	Not applicable	1	6	40000
400	1	10000	1	1	2	Not applicable	Not applicable
401	1	10000	6	1	2	Not applicable	Not applicable
402	2	Not applicable	Not applicable	Not applicable	2	Not applicable	Not applicable
403	1	15000	6	1	2	Not applicable	Not applicable
404	1	25000	2	1	2	Not applicable	Not applicable
405	1	20000	6	1	2	Not applicable	Not applicable
406	2	Not applicable	Not applicable	Not applicable	1	6	20000
407	2	Not applicable	Not applicable	Not applicable	2	Not applicable	Not applicable
408	1	30000	6	1	2	Not applicable	Not applicable
409	1	7000	2	1	2	Not applicable	Not applicable
410	1	30000	6	1	2	Not applicable	Not applicable
411	2	Not applicable	Not applicable	Not applicable	2	Not applicable	Not applicable
412	2	Not applicable	Not applicable	Not applicable	2	Not applicable	Not applicable
413	1	50000	6	1	1	2,6	30000
414	1	10000	6	1	2	Not applicable	Not applicable
415	1	40000	1	1	2	Not applicable	Not applicable
416	2	Not applicable	Not applicable	Not applicable	2	Not applicable	Not applicable
417	1	3000	2	1	2	Not applicable	Not applicable
418	2	Not applicable	Not applicable	Not applicable	2	Not applicable	Not applicable
419	2	Not applicable	Not applicable	Not applicable	2	Not applicable	Not applicable
420	2	Not applicable	Not applicable	Not applicable	1	6	20000
421	2	Not applicable	Not applicable	Not applicable	2	Not applicable	Not applicable
422	1	10000	1,2	1	2	Not applicable	Not applicable
423	2	Not applicable	Not applicable	Not applicable	2	Not applicable	Not applicable
424	1	10000	1	1	2	Not applicable	Not applicable
425	1	5000	1	1	1	6	5000
426	1	15000	6	1	2	Not applicable	Not applicable
427	2	Not applicable	Not applicable	Not applicable	2	Not applicable	Not applicable
428	1	5000	2	3	1	6	15000
429	1	5000	6	1	2	Not applicable	Not applicable
430	1	5000	6	1	1	6	30000
431	2	Not applicable	Not applicable	Not applicable	2	Not applicable	Not applicable
432	1	20000	6	1	2	Not applicable	Not applicable
433	1	10000	6	1	2	Not applicable	Not applicable
434	1	30000	6	1	1	6	8000
435	2	Not applicable	Not applicable	Not applicable	2	Not applicable	Not applicable
436	2	Not applicable	Not applicable	Not applicable	2	Not applicable	Not applicable
437	2	Not applicable	Not applicable	Not applicable	2	Not applicable	Not applicable
438	2	Not applicable	Not applicable	Not applicable	2	Not applicable	Not applicable
439	2	Not applicable	Not applicable	Not applicable	2	Not applicable	Not applicable
440	3	Not applicable	Not applicable	Not applicable	3	Not applicable	Not applicable
441	1	30000	1	1	1	6	5000
442	2	Not applicable	Not applicable	Not applicable	2	Not applicable	Not applicable
443	2	Not applicable	Not applicable	Not applicable	2	Not applicable	Not applicable
444	1	10000	1	1	2	Not applicable	Not applicable
445	1	18000	5	1	2	Not applicable	Not applicable
446	2	Not applicable	Not applicable	Not applicable	2	Not applicable	Not applicable
447	2	Not applicable	Not applicable	Not applicable	2	Not applicable	Not applicable
448	2	Not applicable	Not applicable	Not applicable	2	Not applicable	Not applicable
449	1	2000	2	1	2	Not applicable	Not applicable
450	1	5000	1	1	2	Not applicable	Not applicable
451	2	Not applicable	Not applicable	Not applicable	2	Not applicable	Not applicable
452	1	10000	1	1	1	6	76000
453	1	10000	1	1	2	Not applicable	Not applicable
454	3	Not applicable	Not applicable	Not applicable	3	Not applicable	Not applicable
455	2	Not applicable	Not applicable	Not applicable	2	Not applicable	Not applicable
456	1	7000	2	1	1	6	10000
457	2	Not applicable	Not applicable	Not applicable	2	Not applicable	Not applicable
458	2	Not applicable	Not applicable	Not applicable	2	Not applicable	Not applicable
459	2	Not applicable	Not applicable	Not applicable	2	Not applicable	Not applicable
460	1	1000	2	1	2	Not applicable	Not applicable
461	1	17000	1	1	2	Not applicable	Not applicable
462	2	Not applicable	Not applicable	Not applicable	2	Not applicable	Not applicable
463	2	Not applicable	Not applicable	Not applicable	2	Not applicable	Not applicable
464	1	10000	2	1	2	Not applicable	Not applicable
465	1	10000	1	1	2	Not applicable	Not applicable
466	2	Not applicable	Not applicable	Not applicable	2	Not applicable	Not applicable
467	1	10000	1	1	2	Not applicable	Not applicable
468	2	Not applicable	Not applicable	Not applicable	2	Not applicable	Not applicable
469	1	40000	2	1	1	6	17500
470	1	2000	2	1	2	Not applicable	Not applicable
471	1	10000	1	1	2	Not applicable	Not applicable
472	2	Not applicable	Not applicable	Not applicable	2	Not applicable	Not applicable
473	2	Not applicable	Not applicable	Not applicable	2	Not applicable	Not applicable
474	1	6000	2	1	2	Not applicable	Not applicable
475	2	Not applicable	Not applicable	Not applicable	2	Not applicable	Not applicable
476	2	Not applicable	Not applicable	Not applicable	2	Not applicable	Not applicable
477	2	Not applicable	Not applicable	Not applicable	2	Not applicable	Not applicable
478	1	10000	1	1	2	Not applicable	Not applicable
479	1	5000	1	1	2	Not applicable	Not applicable
480	1	30000	1	1	2	Not applicable	Not applicable
481	2	Not applicable	Not applicable	Not applicable	2	Not applicable	Not applicable
482	1	11000	1	1	2	Not applicable	Not applicable
483	2	Not applicable	Not applicable	Not applicable	2	Not applicable	Not applicable
484	2	Not applicable	Not applicable	Not applicable	2	Not applicable	Not applicable
485	2	Not applicable	Not applicable	Not applicable	2	Not applicable	Not applicable
486	1	10000	3	1	2	Not applicable	Not applicable
487	1	10000	1	1	2	Not applicable	Not applicable
488	2	Not applicable	Not applicable	Not applicable	2	Not applicable	Not applicable
489	2	Not applicable	Not applicable	Not applicable	2	Not applicable	Not applicable
490	1	2000	2	1	2	Not applicable	Not applicable
491	2	Not applicable	Not applicable	Not applicable	2	Not applicable	Not applicable
492	2	Not applicable	Not applicable	Not applicable	2	Not applicable	Not applicable
493	2	Not applicable	Not applicable	Not applicable	2	Not applicable	Not applicable
494	2	Not applicable	Not applicable	Not applicable	2	Not applicable	Not applicable
495	1	35000	1	1	2	Not applicable	Not applicable
496	2	Not applicable	Not applicable	Not applicable	2	Not applicable	Not applicable
497	1	16000	6	1	2	Not applicable	Not applicable
498	2	Not applicable	Not applicable	Not applicable	2	Not applicable	Not applicable
499	1	15000	6	1	2	Not applicable	Not applicable
500	1	10000	1	1	2	Not applicable	Not applicable
501	1	5000	2	1	2	Not applicable	Not applicable
502	2	Not applicable	Not applicable	Not applicable	2	Not applicable	Not applicable
503	1	100000	2	1	2	Not applicable	Not applicable
504	2	Not applicable	Not applicable	Not applicable	2	Not applicable	Not applicable
505	2	Not applicable	Not applicable	Not applicable	2	Not applicable	Not applicable
506	2	Not applicable	Not applicable	Not applicable	2	Not applicable	Not applicable
507	1	28000	3	1	2	Not applicable	Not applicable
508	1	5000	2	1	2	Not applicable	Not applicable
509	1	1000	2	1	2	Not applicable	Not applicable
510	1	5000	1	1	2	Not applicable	Not applicable
511	2	Not applicable	Not applicable	Not applicable	2	Not applicable	Not applicable
512	2	Not applicable	Not applicable	Not applicable	2	Not applicable	Not applicable
513	2	Not applicable	Not applicable	Not applicable	2	Not applicable	Not applicable
514	1	5000	1	1	1	6	6500
515	1	2000	1	1	2	Not applicable	Not applicable
516	2	Not applicable	Not applicable	Not applicable	2	Not applicable	Not applicable
517	2	Not applicable	Not applicable	Not applicable	2	Not applicable	Not applicable
518	2	Not applicable	Not applicable	Not applicable	2	Not applicable	Not applicable
519	2	Not applicable	Not applicable	Not applicable	2	Not applicable	Not applicable
520	2	Not applicable	Not applicable	Not applicable	2	Not applicable	Not applicable
521	2	Not applicable	Not applicable	Not applicable	2	Not applicable	Not applicable
522	2	Not applicable	Not applicable	Not applicable	2	Not applicable	Not applicable
523	1	10000	2	1	2	Not applicable	Not applicable
524	1	15000	1	1	2	Not applicable	Not applicable
525	2	Not applicable	Not applicable	Not applicable	2	Not applicable	Not applicable
526	1	6000	2	1	1	6	5000
527	2	Not applicable	Not applicable	Not applicable	2	Not applicable	Not applicable
528	2	Not applicable	Not applicable	Not applicable	2	Not applicable	Not applicable
529	2	Not applicable	Not applicable	Not applicable	2	Not applicable	Not applicable
