# Supplementary material for: Catastrophic costs for tuberculosis patients in India: Impact of methodological choices
Source: PLOS Glob Public Health. 2024 Apr 26;4(4):e0003078. doi: 10.1371/journal.pgph.0003078 (PMC11051603; doi:10.1371/journal.pgph.0003078)
Supplement: S1 Data — (ZIP) [file pgph.0003078.s005.zip › General 2nd Round_Final.xlsx]

## Sheet: Basic info
Sl no.	Sex	Age	Start date of current TB treatment	Date of Interview	Patient income during interview (INR)	Household income during interview	Reasons for missed interviews
1	1	45	2019-02-07	2019-07-04	20000	20000
2	1	56	2019-01-22	2019-07-01	8000	13000
3	2	59	2029-01-16	2019-07-01	0	40000
4	1	35	2019-02-05	2019-07-01	0	9000
5	2	22	2019-02-04	2019-07-10	0	12000
6	1	19	2019-01-29	2019-07-10	0	11000
7	1	48	2019-03-02	2019-06-28	10000	28000
8	2	52	2019-02-15	2019-07-22	4000	4000
9	2	18	2019-03-08	2019-07-22	0	10000
10	1	50	2019-03-08	2019-07-22	20000	38000
11	1	62	2019-02-25	2019-07-22	16000	16000
12	1	64	2019-03-06	2019-07-22	5000	20000
13	1	51	2019-03-01	2019-07-17	7000	7000
14	1	47	2019-02-20				Refusal
15	1	52	2019-03-09	2019-07-17	0	20000
16	1	21	2019-02-09	2019-07-22	19000	111000
17	2	37	2019-02-28				Refusal
18	1	29	2019-03-08	2019-07-17	20000	35000
19	1	57	2019-03-01	2019-07-17	833	5100
20	2	36	2019-02-18	2019-07-11	0	7400
21	2	65	2019-03-05	2019-07-11	6000	18500
22	2	24	2019-03-07	2019-07-11	0	6000
23	2	30	2019-02-20	2019-07-11	0	6000
24	1	61	2019-03-07	2019-07-11	0	16000
25	1	43	2019-03-15	2019-07-11	8000	23000
26	1	47	2019-03-07	2019-07-11	0	0
27	1	31	2019-02-21	2019-07-11	1800	7800
28	2	30	2019-02-27	2019-05-17	0	6000
29	1	41	2019-03-16	2019-07-18	15000	20000
30	1	52	2019-03-14	2019-07-18	0	0
31	2	28	2019-03-16	2019-07-18	0	1000
32	1	50	2019-03-18	2019-07-22	5600	11600
33	1	22	2019-02-08	2019-07-09	4000	11200
34	1	80	2019-02-04	2019-07-08	0	0
35	2	28	2019-02-08	2019-07-08	0	8000
36	1	47	2019-01-28	2019-07-08	11200	11200
37	1	28	2019-01-25	2019-07-08	6500	13500
38	1	57	2019-02-04	2019-07-08	0	14500
39	1	43	2019-01-28	2019-07-08	6590	7590
40	2	45	2019-02-21	2019-07-08	0	6000
41	2	21	2019-02-01	2019-07-02	0	40000
42	1	36	2019-01-30	2019-07-02	2000	14000
43	1	69	2019-02-28				Death
44	1	34	2019-02-09	2019-07-02	0	8000
45	1	60	2019-03-05	2019-07-02	7500	9500
46	1	50	2019-02-14	2019-07-02	4180	8360
47	1	22	2019-02-06	2019-07-02	0	4000
48	2	22	2019-03-01	2019-07-03	0	7000
49	2	19	2019-03-05	2019-07-03	0	5000
50	1	18	2019-01-28	2019-07-02	6000	15000
51	1	60	2019-02-02	2019-07-02	2500	26500
52	1	24	2019-01-28	2019-07-02	4800	8800
53	2	21	2019-02-04	2019-07-03	0	14400
54	1	28	2019-03-07	2019-07-03	0	4500
55	1	68	2019-01-24	2019-07-02	0	0
56	1	53	2019-02-18	2019-07-02	2000	5000
57	1	42	2019-03-11				Death
58	2	35	2019-02-13	2019-07-03	0	10600
59	1	22	2019-02-04	2019-07-05	0	6000
60	2	33	2019-02-15	2019-07-05	0	10000
61	2	31	2019-02-05	2019-07-05	0	5200
62	1	55	2019-02-08	2019-07-05	0	0
63	2	18	2019-02-10	2019-07-12	0	16500
64	1	48	2019-02-15	2019-07-05	0	15000
65	2	30	2019-02-18	2019-07-05	3000	6000
66	1	38	2019-02-13	2019-07-12	9000	14000
67	1	22	2019-02-13	2019-07-05	0	8000
68	2	31	2019-03-09	2019-08-02	0	15000
69	1	28	2019-03-25	2019-08-23	25000	40000
70	1	36	2019-03-14	2019-08-16	8000	28000
71	1	48	2019-03-20				Death
72	1	18	2019-03-04	2019-08-16	0	12000
73	2	39	2019-02-15	2019-08-16	6000	9500
74	1	21	2019-03-20	2019-08-16	0	22000
75	2	26	2019-03-12	2019-08-16	0	16666
76	1	29	2019-02-27				Unable to contact
77	1	31	2019-03-18	2019-08-16	20000	25000
78	1	28	2019-03-18	2019-08-23	0	5000
79	1	31	2019-03-09	2019-08-23	0	8200
80	1	19	2019-03-27	2019-08-14	0	10000
81	1	41	2019-03-20	2019-08-14	12000	14500
82	1	44	2019-04-04	2019-08-14	0	10000
83	2	22	2019-03-11	2019-08-14	0	8000
84	1	45	2019-03-19	2019-08-14	9000	9000
85	2	38	2019-04-01	2019-08-14	26000	38000
86	2	19	2019-03-06	2019-08-14	0	7500
87	1	72	2019-03-18	2019-08-13	0	6000
88	1	26	2019-03-18	2019-08-13	11000	57000
89	1	50	2019-03-14	2019-08-16	0	7500
90	1	20	2019-03-04	2019-08-13	400	8400
91	1	42	2019-03-18	2019-08-13	12000	18000
92	1	50	2019-03-03	2019-08-13	0	9000
93	2	30	2019-04-01	2019-08-17	0	11900
94	2	32	2019-04-09	2019-08-17	0	7000
95	2	20	2019-04-22	2019-08-19	0	15000
96	1	47	2019-03-26	2019-08-20	0	33000
97	2	27	2019-05-13	2019-08-22	0	25000
98	1	21	2019-05-13	2019-08-22	0	25000
99	1	57	2019-04-02				Death
100	1	43	2019-03-09	2019-08-22	18000	18000
101	1	29	2019-04-23	2019-08-22	0	10000
102	1	18	2019-03-13	2019-08-22	0	6000
103	1	36	2019-04-11	2019-08-21	18000	18000
104	2	42	2019-04-02	2019-08-21	0	13000
105	2	28	2019-03-22	2019-08-21	5000	25500
106	2	24	2019-05-03	2019-08-21	0	19000
107	1	24	2019-03-26	2019-08-21	7500	18000
108	2	29	2019-03-28	2019-08-22	0	40000
109	1	34	2019-04-02	2019-08-22	0	0
110	2	43	2019-04-09	2019-08-21	0	6000
111	1	31	2019-04-24	2019-08-22	0	1800
112	2	19	2019-04-23				Migrate out
113	1	48	2019-04-25	2019-09-09	6000	11500
114	2	27	2019-04-25	2019-09-09	0	5000
115	2	33	2019-03-29	2019-09-11	0	12000
116	1	34	2019-03-29	2019-09-11	0	1500
117	2	18	2019-03-29	2019-09-06	0	30000
118	1	48	2019-04-01	2019-09-05	6500	6500
119	1	19	2019-03-26	2019-09-05	7000	7000
120	2	50	2019-04-26	2019-09-05	0	13500
121	2	75	2019-05-11				Death
122	1	18	2019-04-08	2019-09-05	0	9900
123	2	28	2019-04-22	2019-09-05	0	1000
124	1	29	2019-04-02				Unable to contact
125	2	24	2019-05-17	2019-09-05	0	10500
126	1	37	2019-04-05	2019-09-05	4500	4500
127	1	38	2019-04-06	2019-09-05	10400	10400
128	1	35	2019-05-07	2019-09-05	6000	8500
129	1	50	2019-03-26	2019-09-05	0	10400
130	1	65	2019-04-29	2019-09-05	2000	4000
131	2	36	2019-05-17	2019-09-05	0	22400
132	1	57	2019-05-02	2019-09-05	13000	13000
133	1	70	2019-04-24	2019-09-05	7000	20000
134	1	52	2019-04-24	2019-09-05	31000	81000
135	1	65	2019-05-11	2019-09-05	0	15000
136	1	18	2019-04-08	2019-09-05	0	30000
137	2	30	2019-05-20	2019-09-05	0	6000
138	1	18	2019-04-24	2019-09-05	0	23500
139	1	38	2019-10-10	2020-07-01	0	5000
140	1	29	2019-10-10	2020-07-03	0	13500
141	1	22	2019-10-18	2019-07-02	7000	7000
142	2	45	2019-11-11	2020-08-11	0	25000
143	2	23	2019-09-24	2020-07-07	0	6000
144	1	32	2019-10-14	2020-07-13	0	4000
145	2	70	2019-10-30				Death
146	1	43	2019-10-17	2020-07-13	9500	14000
147	1	35	2019-10-29	2020-07-03	0	9000
148	2	20	2019-10-10	2020-07-03	0	40000
149	2	28	2019-11-13	2020-07-06	10000	10000
150	1	28	2019-10-23	2020-07-03	25000	25000
151	1	35	2019-10-14	2020-09-22	0	15000
152	1	53	2019-11-15	2020-07-14	55000	55000
153	1	22	2019-11-04	2020-07-13	8000	8000
154	2	43	2019-10-26	2020-08-12	0	20000
155	2	40	2019-11-23				Unable to contact
156	1	64	2019-11-15	2020-09-22	25000	32000
157	2	70	2019-11-02	2020-07-28	0	6000
158	1	48	2019-10-14	2020-07-10	13000	13000
159	1	42	2019-10-23				Refusal
160	2	49	2019-11-27	2020-07-13	3000	6000
161	1	18	2019-11-07	2020-07-07	0	6000
162	2	25	2019-11-13	2020-07-14	0	15000
163	2	38	2019-11-16	2020-07-13	0	12000
164	1	48	2019-10-31	2020-07-18	0	14000
165	1	52	2019-10-11	2020-09-23	26000	26000
166	2	33	2019-11-19	2020-07-08	0	5400
167	1	27	2019-10-17	2020-07-08	0	6000
168	1	18	2019-10-22	2020-07-03	0	10000
169	1	37	2019-10-19	2020-07-06	15000	15000
170	1	36	2019-11-25	2020-08-06	0	3200
171	2	30	2019-11-01	2020-08-13	8000	48000
172	1	44	2019-10-11	2020-07-19	14400	14400
173	1	35	2019-10-26	2020-08-12	50000	50000
174	1	38	2019-11-13	2020-07-15	10000	25000
175	1	22	2019-10-18	2020-07-14	30000	32000
176	1	43	2019-10-23	2020-07-08	7500	7500
177	1	43	2019-10-19	2020-07-06	0	50000
178	2	24	2019-11-04				Refusal
179	1	24	2019-11-19	2020-07-07	9000	9000
180	1	50	2019-11-01	2020-07-06	20000	20000
181	1	59	2020-01-07	2020-07-15	40000	50000
182	2	19	2020-01-03	2020-07-16	0	80000
183	1	20	2019-12-19	2020-07-07	0	6550
184	2	32	2019-11-30	2020-07-08	0	30000
185	1	25	2019-11-25	2020-07-01	28600	43600
186	1	24	2019-12-06	2020-07-06	0	0
187	1	38	2019-12-23	2020-09-23	0	1000
188	1	60	2019-11-19	2020-07-06	6000	6000
189	1	32	2019-11-15	2020-07-08	0	6000
190	1	23	2020-01-02	2020-07-31	6000	6050
191	1	21	2019-12-24	2020-07-30	15000	6000
192	1	28	2019-12-27	2020-07-14	39000	15000
193	2	54	2019-11-19				Unable to contact
194	2	24	2019-11-18	2020-07-09	0	0
195	1	21	2019-12-02	2020-07-15	0	3900
196	1	28	2019-11-13	2020-07-03	0	2400
197	1	40	2019-11-30	2020-07-09	0	2500
198	1	36	2019-12-26	2020-07-06	0	5000
199	1	35	2019-12-04	2020-07-03	0	6000
200	1	48	2019-12-02	2020-07-15	0	0
201	1	37	2019-11-26	2020-07-06	0	0
202	1	30	2019-12-01	2020-07-02	0	6000
203	1	28	2019-12-31				Unable to contact
204	2	33	2019-12-06	2020-07-01	0	12500
205	1	65	2020-01-09				Death
206	1	38	2020-01-07	2020-07-02	0	9000
207	2	26	2019-12-13				Refusal
208	1	24	2019-11-19	2020-07-06	7200	14400
209	1	35	2020-01-02	2020-07-02	0	2000
210	1	30	2019-12-06	2020-07-02	0	2500
211	1	42	2019-12-23	2020-07-31	0	7200
212	2	22	2019-11-26	2020-07-02	0	6500
213	2	26	2019-12-26	2020-07-07	0	9000
214	1	43	2019-12-05	2020-07-30	35000	43000
215	1	40	2019-12-30	2020-07-11	0	15000
216	1	58	2019-11-27	2020-07-22	0	0
217	2	26	2020-01-14	2020-07-06	0	15000
218	1	25	2019-11-29	2020-07-16	3000	10000
219	2	55	2019-12-24				Death
220	1	61	2019-12-06	2020-07-09	0	15000
221	2	46	2019-12-14	2020-07-09	0	15000
222	2	23	2019-12-27	2020-07-27	0	10000
223	2	29	2019-12-06	2020-07-17	0	15000
224	1	38	2019-12-31	2020-07-08	0	0
225	2	23	2020-01-02				Refusal
226	1	34	2020-01-17	2020-07-18	21000	21000
227	1	37	2020-01-01				Death
228	1	47	2020-01-10				Refusal
229	1	30	2020-01-13	2020-08-05	0	12000
230	1	35	2020-01-13				Unable to contact
231	1	29	2019-12-24	2020-08-05	0	0
232	1	21	2020-01-01	2020-07-10	0	12000
233	1	32	2020-01-02	2020-07-11	10000	14000
234	1	33	2020-01-07	2020-07-14	2000	12000
235	1	52	2020-01-17	2020-07-16	14000	20000
236	1	60	2019-12-26	2020-08-05	33000	36000
237	2	22	2019-12-26	2020-07-07	0	8000
238	1	35	2020-12-27	2020-07-07	0	2400
239	2	20	2020-01-18				Refusal
240	2	60	2020-01-09				Death
241	2	24	2019-12-28	2020-07-25	0	5800
242	1	29	2020-01-20	2020-07-17	0	0
243	1	51	2020-01-29	2020-07-09	0	9200
244	1	44	2020-02-03	2020-07-16	8333	8333
245	1	50	2020-01-24	2020-07-17	0	5000
246	1	21	2020-01-20	2020-07-07	0	4000
247	1	23	2019-12-31	2020-07-02	0	12000
248	1	40	2019-12-26	2020-07-02	2000	2000
249	1	45	2020-01-07	2020-07-03	0	0
250	1	45	2020-01-27	2020-08-17	0	4500
251	1	67	2019-12-28	2020-07-10	0	20000
252	1	23	2020-01-02	2020-07-14	0	24000
253	1	75	2020-01-18	2020-08-01	0	46720
254	1	32	2020-01-27	2020-08-03	0	2500
255	2	51	2019-12-23	2020-08-03	0	0
256	1	36	2020-01-29	2020-07-10	0	0
257	1	32	2019-12-20	2020-07-02	0	15800
258	2	40	2020-02-04	2020-07-10	0	4500
259	1	27	2020-02-07	2020-07-08	0	6250
260	1	39	2021-06-21	2021-11-15	35000	35000
261	1	26	2021-05-21	2021-11-15	17000	22000
262	1	21	2021-06-16	2021-11-15	0	90000
263	2	36	2021-06-10	2021-11-18	15000	25000
264	1	36	2021-06-17	2021-11-13	40000	55000
265	2	42	2021-07-03	2021-11-12	0	30000
266	2	52	2021-06-07	2021-11-12	0	0
267	2	19	2021-06-29	2021-11-12	0	17000
268	1	22	2021-06-15	2021-11-12	11000	20000
269	2	60	2021-06-07	2021-11-12	0	18000
270	1	23	2021-06-21	2021-11-12	0	15000
271	1	63	2021-07-07	2021-11-12	0	60000
272	1	63	2021-06-19	2021-11-12	0	10000
273	1	58	2021-05-30	2021-11-16	0	19200
274	2	21	2021-06-14	2021-11-16	10000	17000
275	1	32	2021-06-24	2021-11-16	7000	7000
276	2	56	2021-06-22	2021-11-16	0	0
277	1	52	2021-07-05	2021-11-16	16800	19800
278	2	62	2021-06-21	2021-11-28	0	50000
279	2	37	2021-06-22	2021-11-26	13000	33000
280	2	70	2021-07-14	2021-11-26	0	15000
281	2	27	2021-06-16	2021-11-18	18500	28500
282	1	57	2021-06-25	2021-11-18	18000	25000
283	1	52	2021-07-03	2021-11-18	0	70000
284	1	48	2021-06-21	2021-11-18	20000	15000
285	1	50	2021-07-16	2021-11-23	12000	12000
286	2	50	2021-06-23	2021-11-23	5000	25000
287	1	38	2021-06-10	2021-11-23	11500	11500
288	1	25	2021-06-18	2021-11-23	7000	6400
289	1	47	2021-06-04	2021-11-22	0	17000
290	2	56	2021-06-12	2021-11-22	0	5000
291	1	53	2021-07-03	2021-11-22	25000	25000
292	1	37	2021-07-06	2021-11-22	13000	13000
293	1	27	2021-06-25	2021-11-22	12000	21000
294	1	53	2021-06-30	2021-11-22	3000	18000
295	2	43	2021-07-07	2021-11-20	0	15000
296	1	52	2021-07-22	2021-11-20	0	0
297	1	65	2021-06-15	2021-11-20	0	15000
298	1	20	2021-06-28	2021-11-20	0	10000
299	1	65	2021-06-19	2021-11-26	6000	6000
300	2	26	2021-06-08	2021-11-26	0	45000
301	1	33	2021-06-21	2021-11-26	20000	20000
302	2	23	2021-06-03	2021-11-29	0	15000
303	2	29	2021-06-05	2021-11-29	0	15000
304	2	29	2021-07-12	2021-11-24	0	30000
305	2	29	2021-06-30	2021-11-24	0	47000
306	2	19	2021-07-10	2021-11-25	0	20000
307	2	25	2021-06-29	2021-12-08	10000	25000
308	1	42	2021-06-19	2021-12-06	100000	100000
309	2	25	2021-06-29	2021-12-06	10000	10000
310	1	32	2021-07-09	2021-12-08	15000	15000
311	1	65	2021-06-21	2021-12-07	0	0
312	2	71	2021-07-23	2021-12-09	0	3000
313	2	50	2021-07-23	2021-12-09	0	55000
314	2	27	2021-07-02	2021-12-09	0	26000
315	1	63	2021-06-29	2021-12-09	15000	15000
316	1	62	2021-07-22	2021-12-10	0	15000
317	1	44	2021-06-30	2021-12-10	20000	20000
318	1	51	2021-08-02	2021-12-10	0	26000
319	1	50	2021-07-27	2021-12-10	7000	7000
320	1	49	2021-07-30	2021-12-10	15000	15000
321	1	44	2021-07-06	2021-12-10	4800	4800
322	2	53	2021-08-03	2021-12-11	0	20000
323	1	23	2021-07-09	2021-12-11	7000	7000
324	1	57	2021-07-23	2021-12-11	8800	8800
325	1	19	2021-06-28	2021-12-11	0	10000
326	2	45	2021-08-05	2021-12-20	0	6000
327	1	42	2021-07-16	2021-12-11	10000	10000
328	1	20	2021-08-06	2021-12-11	0	4000
329	1	50	2021-06-19	2021-12-11	10000	9600
330	2	18	2021-08-02	2021-12-11	0	12000
331	1	21	2021-06-15	2021-12-11	9000	29000
332	1	58	2021-07-29	2021-12-11	0	4000
333	1	50	2021-06-26	2021-12-11	0	8000
334	2	73	2021-08-05	2021-12-15	0	30000
335	2	42	2021-07-28	2021-12-16	10000	10000
336	2	26	2021-08-04	2021-12-16	0	20000
337	2	26	2021-07-30	2021-12-16	0	52000
338	1	48	2021-08-12	2021-12-17	42000	42000
339	1	48	2021-07-28	2021-12-17	25000	25000
340	2	62	2021-08-21	2021-12-15	0	2200
341	1	55	2021-07-26	2021-12-20	15000	15000
342	1	35	2021-07-02	2021-12-21	0	5000
343	2	50	2021-08-13	2021-12-21	0	12000
344	1	19	2021-07-27	2021-12-21	0	6000
345	2	43	2021-07-07	2021-12-21	4700	4700
346	1	75	2021-07-19	2021-12-21	0	1000
347	1	60	2021-07-26	2021-12-21	6000	17500
348	1	44	2021-08-16	2021-12-21	0	4000
349	1	51	2021-07-13	2021-12-23	0	17500
350	1	28	2021-07-17	2021-12-21	10000	10000
351	1	65	2021-07-15	2021-12-21	1000	17200
352	2	40	2021-08-11	2021-12-21	0	3200
353	2	55	2021-07-14	2021-12-21	0	3200
354	1	39	2021-08-17	2021-12-21	0	0
355	2	42	2021-07-19	2021-12-21	0	0
356	2	32	2021-07-29	2021-12-21	0	7000
357	1	18	2021-08-03	2021-12-21	0	8375
358	1	60	2021-07-12				Death
359	1	36	2021-07-06	2021-12-21	15000	25000
360	2	27	2021-07-19	2021-12-22	0	9000
361	2	20	2021-08-13	2021-12-22	0	6000
362	1	52	2021-07-07	2021-12-22	0	5000
363	2	38	2021-08-19	2021-12-22	0	8000
364	1	31	2021-08-05	2021-12-22	10000	10000
365	1	46	2021-08-03	2021-12-22	5000	15000
366	1	60	2021-07-17	2021-12-22	0	7500
367	2	36	2021-08-02	2021-12-22	0	0
368	1	55	2021-07-15	2021-12-22	0	0
369	2	60	2021-08-23	2021-12-22	0	1300
370	1	53	2021-07-29	2021-12-22	3000	3000
371	1	57	2021-07-29	2021-12-22	0	3000
372	2	32	2021-08-12	2021-12-22	9000	19000
373	1	44	2021-07-09	2021-12-22	0	2080
374	1	57	2021-07-26	2021-12-27	0	18750
375	1	52	2021-07-30	2021-12-22	12000	33400
376	2	20	2021-08-12	2021-12-29	0	15000
377	1	54	2021-07-30	2021-12-29	0	10000
378	1	38	2021-07-31	2021-12-29	0	15000
379	1	45	2021-08-31	2021-12-27	12000	12000
380	1	40	2021-07-30	2021-12-27	12000	20000
381	1	47	2021-08-06	2021-12-27	6000	2400
382	1	60	2021-08-10	2021-12-28	0	800
383	2	55	2021-07-28	2021-12-28	800	800
384	1	43	2021-08-09	2021-12-28	0	5000
385	2	24	2021-08-14	2021-12-28	0	23000
386	2	62	2021-08-24	2021-12-28	0	15000
387	1	55	2021-08-09	2021-12-28	19200	25200
388	1	60	2021-08-02	2021-12-28	0	30000
389	1	47	2021-08-03	2021-12-28	16800	31800
390	1	24	2021-07-26	2021-12-28	12000	20000
391	1	43	2021-07-28	2021-12-28	0	5000
392	1	29	2021-08-18	2022-01-04	0	15000
393	1	48	2021-07-24	2021-12-27	0	4800
394	2	24	2021-08-21	2021-12-28	0	10000
395	1	61	2021-08-11	2021-12-27	0	0
396	1	34	2021-08-18	2022-01-03	12000	12000
397	1	26	2021-08-24	2022-01-03	13500	23500
398	1	23	2021-08-06	2022-01-03	7200	12200
399	2	31	2021-07-15	2022-01-03	0	13000
400	1	53	2021-08-14	2022-01-03	0	8000
401	1	60	2021-07-15	2022-01-03	0	0
402	1	35	2021-07-22	2022-01-03	50000	50000
403	1	55	2021-07-24	2022-01-03	0	4600
404	1	26	2021-07-03	2022-01-03	0	4800
405	1	55	2021-07-27	2021-12-30	0	10000
406	2	34	2021-08-05	2021-12-30	0	0
407	1	63	2021-07-31	2021-12-30	7200	7200
408	1	70	2021-07-14	2021-12-30	0	10250
409	1	51	2021-07-16	2021-12-30	5000	5000
410	1	37	2021-08-20	2021-12-30	6000	6000
411	2	45	2021-08-30	2021-12-30	0	15000
412	1	30	2021-07-14	2021-12-30	42000	40000
413	1	47	2021-08-18	2021-12-30	0	12000
414	1	40	2021-08-07	2021-12-30	20000	112000
415	1	41	2021-08-24	2021-12-30	0	20000
416	1	49	2021-07-06	2021-12-30	1667	3167
417	1	66	2021-07-13	2021-12-30	1800	1800
418	2	80	2021-08-06	2021-12-28	0	5000
419	1	35	2021-08-28	2021-12-28	30000	45000
420	1	58	2021-07-13	2021-12-28	7200	50200
421	1	47	2021-07-13	2021-12-29	15600	15600
422	1	44	2021-08-12	2021-12-29	0	4800
423	2	72	2021-08-09	2021-12-29	0	2600
424	1	58	2021-07-16	2021-12-31	0	1600
425	2	72	2021-07-20	2021-12-31	0	12000
426	1	65	2021-07-29	2021-12-31	0	6000
427	2	35	2021-09-07	2021-12-31	0	3600
428	1	31	2021-09-07	2021-12-31	19800	19800
429	1	33	2021-08-02	2021-12-31	4000	4000
430	1	39	2021-08-04	2022-01-04	0	4800
431	1	48	2021-08-26				Death
432	1	45	2021-08-27	2021-12-31	0	4500
433	2	42	2021-08-03	2021-12-31	0	0
434	2	31	2021-07-20	2021-12-31	6000	14000
435	1	46	2022-02-22	2022-09-01	0	18000
436	2	27	2022-03-14	2022-08-27	0	11000
437	2	66	2022-03-05				Death
438	1	35	2022-03-04	2022-08-27	17500	37500
439	1	18	2022-03-19	2022-08-27	0	66666
440	1	63	2022-02-02	2022-08-23	0	3083
441	2	23	2022-03-21	2022-08-22	0	15000
442	2	44	2022-03-04	2022-08-22	500	10500
443	2	26	2022-02-04	2022-08-22	0	13000
444	1	36	2022-03-07	2022-08-22	10000	16000
445	2	21	2022-02-25	2022-08-22	0	15000
446	1	73	2022-02-15				Death
447	1	63	2022-03-14	2022-08-22	4700	4700
448	1	53	2022-03-08	2022-08-22	35000	35000
449	2	35	2022-02-18				Could not be interviewed because of seriuos illness
450	1	60	2022-02-09	2022-08-23	0	2000
451	2	34	2022-02-28	2022-08-23	0	16000
452	1	67	2022-01-25	2022-08-23	0	8333
453	2	65	2022-02-18	2022-08-23	0	8000
454	2	55	2022-01-28	2022-08-29	0	5000
455	2	29	2022-03-09	2022-08-30	38000	130000
456	1	41	2022-03-05	2022-09-02	0	12000
457	1	67	2022-02-26	2022-09-02	4000	22000
458	1	52	2022-02-01	2022-09-02	0	15000
459	2	22	2022-02-16	2022-09-02	0	7000
460	2	24	2022-03-28	2022-09-10	6000	24000
461	1	25	2022-03-10	2022-09-11	10000	10000
462	1	52	2022-03-16	2022-09-17	60000	60000
463	2	29	2022-03-23	2022-09-05	0	15000
464	2	42	2022-02-14	2022-09-09	0	15000
465	1	58	2022-02-04	2022-09-12	0	30000
466	2	38	2022-03-28	2022-09-06	9000	9000
467	1	33	2022-03-30	2022-09-06	18000	18000
468	2	32	2022-04-03	2022-09-05	0	15000
469	2	25	2022-03-14	2022-09-12	0	24000
470	2	26	2022-04-18	2022-09-12	9000	9000
471	2	30	2022-03-12	2022-09-12	0	15000
472	1	31	2022-04-12	2022-09-12	0	30000
473	2	29	2022-03-16	2022-09-12	6000	6000
474	1	32	2022-03-09	2022-09-12	0	10000
475	1	42	2022-04-13	2022-09-12	15000	15000
476	1	25	2022-03-07	2022-09-12	18000	18000
477	1	52	2022-03-22	2022-09-12	8000	18000
478	2	22	2022-03-11	2022-09-13	0	20000
479	1	45	2022-03-23	2022-09-08	0	6000
480	1	36	2022-03-09	2022-09-01	12000	12000
481	1	74	2022-03-27	2022-09-03	17500	25000
482	1	30	2022-03-16	2022-09-03	0	6000
483	1	62	2022-03-03	2022-09-16	75000	75000
484	2	22	2022-04-22	2022-09-16	7000	40000
485	2	32	2022-04-12	2022-09-16	0	10000
486	1	24	2022-04-02	2022-09-16	17000	20000
487	1	40	2022-04-04				Misdiagnosis
488	2	62	2022-03-08	2022-09-16	0	40000
489	2	21	2022-03-28	2022-09-16	0	25000
490	1	20	2022-03-02	2022-09-13	10000	30000
491	1	36	2022-03-26	2022-09-15	12000	12000
492	1	20	2022-04-19	2022-09-13	14000	25000
493	2	26	2022-03-31	2022-09-13	40000	130000
494	2	57	2022-03-04	2022-09-13	0	7000
495	2	50	2022-03-05	2022-09-13	0	20000
496	2	28	2022-04-18	2022-09-14	0	15000
497	1	40	2022-03-15	2022-09-13	12000	15000
498	2	22	2022-03-08	2022-09-13	0	12500
499	1	50	2022-04-05	2022-09-13	0	20000
500	1	26	2022-03-07	2022-09-16	9600	16800
501	1	31	2022-04-01	2022-08-27	12500	12500
502	1	55	2022-03-30	2022-09-16	7500	17500
503	1	60	2022-03-28	2022-09-15	0	4500
504	1	26	2022-04-23	2022-09-02	0	6000
505	1	35	2022-03-03	2022-09-14	13500	13500
506	1	58	2022-03-23	2022-09-13	0	5200
507	1	40	2022-04-04	2022-09-14	0	4500
508	1	62	2022-03-11	2022-09-14	2100	2100
509	1	35	2022-03-09	2022-09-14	18000	18000
510	1	31	2022-04-08	2022-09-14	17500	18000
511	1	19	2022-04-04	2022-09-14	0	30000
512	2	32	2022-04-08	2022-09-14	0	35000
513	1	28	2022-03-16	2022-09-14	12000	12000
514	2	38	2022-04-11	2022-09-15	0	3000
515	2	29	2022-03-14	2022-09-15	5000	17000
516	1	35	2021-04-21	2022-09-15	0	0
517	2	26	2022-04-04	2022-09-15	5000	21000
518	2	27	2022-04-06	2022-09-15	4500	22500
519	2	30	2022-03-23	2022-09-15	7000	25000
520	1	26	2022-03-07	2022-09-15	10000	14000
521	1	32	2022-04-04	2022-09-15	4500	4500
522	2	35	2022-04-04	2022-09-15	0	10000
523	1	35	2022-04-11	2022-09-15	0	12000
524	2	36	2022-04-26	2022-09-02	0	8400
525	2	38	2022-03-15	2022-09-02	4000	6000
526	1	24	2022-04-11	2022-09-10	0	9000
527	1	21	2022-04-11	2022-09-10	0	9000
528	2	35	2022-04-22	2022-09-02	0	10000
529	1	36	2022-03-12				Refusal

## Sheet: Visit
Reasons for missed interviews	Sl no.	Provider type (1st visit)	Number of times visited	Provider type (2nd visit)	Number of times visited	Provider type (3rd visit)	Number of times visited	Provider type (4th visit)	Number of times visited	Provider type (5th visit)	Number of times visited	Provider type (6th visit)	Number of times visited	Provider type (7th visit)	Number of times visited	Provider type (8th visit)	Number of times visited	Provider type (9th visit)	Number of times visited	Visit # 1	Type of provider	Accompanying person (Y/N)	How Many	Travel time one way (Hours):	Mode of transport	Approx. km (one way) only if travelled by Bike or car	Time spent for visit (total hours)	Consultation fee	X-ray, CT Scan and other imaging	Lab tests	Medicines	Other procedures	Travel Expenses (one way)	Food during health care visit	Accommodation	Nutritional supplements	Any other Expenses	Reimbursements	Visit # 2	Type of provider	Accompanying person (Y/N)	How Many	Travel time one way (Hours):	Mode of transport	Approx. km (one way) only if travelled by Bike or car	Time spent for visit (total hours)	Consultation fee	X-ray, CT Scan and other imaging	Lab tests
	1	5	3	0	0	0	0	0	0	0	0	0	0	0	0	0	0	0	0	1	5	N	0	0.17	Auto	0	0.0333333	0	0	0	0	0	15	0	0	0	0	0	2	5	N	0	0.17	Auto	0	0.08	0	0	0
	2	5	3	0	0	0	0	0	0	0	0	0	0	0	0	0	0	0	0	1	5	N	0	0.116667	Bicycle	0	0.17	0	0	0	0	0	0	0	0	0	0	0	2	5	N	0	0.116667	Bicycle	0	0.08	0	0	0
	3	0	0	0	0	0	0	0	0	0	0	0	0	0	0	0	0	0	0	0	0	0	0	0	0	0	0	0	0	0	0	0	0	0	0	0	0	0	0	0	0	0	0	0	0	0	0	0	0
	4	6	2	0	0	0	0	0	0	0	0	0	0	0	0	0	0	0	0	1	6	N	0	0.08	Walk	0	0.17	0	0	0	0	0	0	0	0	0	0	0	2	6	N	0	0.08	Walk	0	0.17	0	0	0
	5	0	0	0	0	0	0	0	0	0	0	0	0	0	0	0	0	0	0	0	0	0	0	0	0	0	0	0	0	0	0	0	0	0	0	0	0	0	0	0	0	0	0	0	0	0	0	0	0
	6	11	2	0	0	0	0	0	0	0	0	0	0	0	0	0	0	0	0	1	11	N	0	0.17	Walk	0	0.08	0	0	0	0	0	0	0	0	0	0	0	2	11	N	0	0.17	Walk	0	0.08	0	0	0
	7	5	3	0	0	0	0	0	0	0	0	0	0	0	0	0	0	0	0	1	5	N	0	0.17	Walk	0	0.08	0	0	0	0	0	0	0	0	0	0	0	2	5	N	0	0.17	Walk	0	0.116667	0	0	0
	8	6	1	0	0	0	0	0	0	0	0	0	0	0	0	0	0	0	0	1	6	Y	2	0.5	Auto	0	0.5	0	0	0	0	0	27	0	0	0	0	0	0	0	0	0	0	0	0	0	0	0	0
	9	5	1	3	1	0	0	0	0	0	0	0	0	0	0	0	0	0	0	1	5	Y	1	0.5	Auto	0	0.5	0	0	0	0	0	16	0	0	0	0	0	2	3	Y	1	0.17	Bike	1.5	1.5	200	0	0
	10	5	3	11	4	0	0	0	0	0	0	0	0	0	0	0	0	0	0	1	5	N	0	0.25	Auto	0	0.08	0	0	0	0	0	15	0	0	0	0	0	2	5	N	0	0.25	Auto	0	0.17	0	0	0
	11	5	2	0	0	0	0	0	0	0	0	0	0	0	0	0	0	0	0	1	5	N	0	0.133333	Rickshaw	0	0.08	0	0	0	0	0	15	0	0	0	0	0	2	5	N	0	0.133333	Rickshaw	0	0.0666667	0	0	0
	12	5	2	0	0	0	0	0	0	0	0	0	0	0	0	0	0	0	0	1	5	N	0	0.08	Auto	0	0.17	0	0	0	0	0	7	0	0	0	0	0	2	5	N	0	0.08	Auto	0	0.17	0	0	0
	13	6	2	0	0	0	0	0	0	0	0	0	0	0	0	0	0	0	0	1	6	Y	1	0	0	0	0	0	0	0	0	0	24	0	0	0	0	0	2	6	Y	1	0.25	Rickshaw	0	0.33	0	0	0
Refusal	14	Not available	Not available	Not available	Not available	Not available	Not available	Not available	Not available	Not available	Not available	Not available	Not available	Not available	Not available	Not available	Not available	Not available	Not available	Not available	Not available	Not available	Not available	0.5	Bike	12	0.25	Not available	Not available	Not available	Not available	Not available	Not available	Not available	Not available	Not available	Not available	Not available	Not available	Not available	Not available	Not available	Not available	Not available	Not available	Not available	Not available	Not available	Not available
	15	6	2	9	1	0	0	0	0	0	0	0	0	0	0	0	0	0	0	1	6	N	0	0.5	Auto	0	0.17	0	0	0	0	0	20	0	0	0	0	0	2	9	N	0	0.75	Bike	8	0.5	0	0	0
	16	5	2	9	1	0	0	0	0	0	0	0	0	0	0	0	0	0	0	1	5	N	0	0.116667	Auto	0	0.03	0	0	0	0	0	8	0	0	0	0	0	2	5	N	0	0.12	Auto	0	0.08	0	0	0
Refusal	17	Not available	Not available	Not available	Not available	Not available	Not available	Not available	Not available	Not available	Not available	Not available	Not available	Not available	Not available	Not available	Not available	Not available	Not available	Not available	Not available	Not available	Not available	Not available	Not available	Not available	Not available	Not available	Not available	Not available	Not available	Not available	Not available	Not available	Not available	Not available	Not available	Not available	Not available	Not available	Not available	Not available	Not available	Not available	Not available	Not available	Not available	Not available	Not available
	18	6	1	0	0	0	0	0	0	0	0	0	0	0	0	0	0	0	0	1	6	N	0	0.17	Bike	3.5	0.08	0	0	0	0	0	4	0	0	0	0	0	0	0	0	0	0	0	0	0	0	0	0
	19	6	1	1	1	6	3	0	0	0	0	0	0	0	0	0	0	0	0	1	6	Y	1	1.5	Taxi	0	3	0	0	0	330	0	100	50	0	0	0	0	2	1	N	0	1	Auto	0	1	0	0	0
	20	6	1	6	1	0	0	0	0	0	0	0	0	0	0	0	0	0	0	1	6	Y	1	0.17	Rickshaw	0	0.17	0	0	0	0	0	35	0	0	0	10	0	2	6	Y	1	0.25	Rickshaw	0	0.08	0	0	0
	21	0	0	0	0	0	0	0	0	0	0	0	0	0	0	0	0	0	0	0	0	0	0	0	0	0	0	0	0	0	0	0	0	0	0	0	0	0	0	0	0	0	0	0	0	0	0	0	0
	22	1	1	6	4	0	0	0	0	0	0	0	0	0	0	0	0	0	0	1	1	N	0	0.5	Bike	5	0.17	0	0	0	800	0	6	0	0	0	0	0	2	6	N	0	0.5	Auto	0	0.5	0	0	0
	23	6	2	0	0	0	0	0	0	0	0	0	0	0	0	0	0	0	0	1	6	N	0	0.333333	Rickshaw	0	0.17	0	0	0	0	0	0	0	0	0	0	0	2	6	Y	1	0.5	Walk	0	0.5	0	0	0
	24	6	2	0	0	0	0	0	0	0	0	0	0	0	0	0	0	0	0	1	6	N	0	0.5	Bike	12	0.25	0	0	0	0	0	14	0	0	0	0	0	2	6	N	0	0.5	Bike	12	0.25	0	0	0
	25	6	2	0	0	0	0	0	0	0	0	0	0	0	0	0	0	0	0	1	6	N	0	0.17	Auto	0	0.08	0	0	0	0	0	8	0	0	0	0	0	2	6	N	0	0.25	Bicycle	0	0.25	0	0	0
	26	0	0	0	0	0	0	0	0	0	0	0	0	0	0	0	0	0	0	0	0	0	0	0	0	0	0	0	0	0	0	0	0	0	0	0	0	0	0	0	0	0	0	0	0	0	0	0	0
	27	0	0	0	0	0	0	0	0	0	0	0	0	0	0	0	0	0	0	0	0	0	0	0	0	0	0	0	0	0	0	0	0	0	0	0	0	0	0	0	0	0	0	0	0	0	0	0	0
	28	6	2	0	0	0	0	0	0	0	0	0	0	0	0	0	0	0	0	1	6	N	0	0.25	Auto	0	0.08	0	0	0	0	0	9	0	0	0	0	0	2	6	N	0	0.833333	Auto	0	0.17	0	0	0
	29	6	1	0	0	0	0	0	0	0	0	0	0	0	0	0	0	0	0	1	6	Y	1	1	Auto	0	2	0	0	0	0	0	40	0	0	0	0	0	0	0	0	0	0	0	0	0	0	0	0
	30	5	1	6	1	0	0	0	0	0	0	0	0	0	0	0	0	0	0	1	5	N	0	0.08	Walk	0	0.08	0	0	0	0	0	0	0	0	0	0	0	2	6	Y	1	0.25	Auto	0	0.33	0	0	0
	31	11	1	0	0	0	0	0	0	0	0	0	0	0	0	0	0	0	0	1	11	Y	1	0.5	Rickshaw	0	0.08	0	0	0	0	0	50	0	0	0	0	0	0	0	0	0	0	0	0	0	0	0	0
	32	6	2	0	0	0	0	0	0	0	0	0	0	0	0	0	0	0	0	1	6	N	0	0.25	Walk	0	0.08	0	0	0	0	0	0	0	0	0	0	0	2	6	N	0	0.25	Walk	0	0.17	0	0	0
	33	6	3	0	0	0	0	0	0	0	0	0	0	0	0	0	0	0	0	1	6	N	0	0.5	Toto	0	0.08	0	0	0	0	0	10	0	0	0	0	0	2	6	N	0	0.5	Toto	0	0.08	0	0	0
	34	4	2	6	1	0	0	0	0	0	0	0	0	0	0	0	0	0	0	1	4	N	0	0.08	Walk	0	0.03	0	0	0	0	0	0	0	0	0	0	0	2	6	N	0	0.25	Bus	0	0.25	0	0	0
	35	6	1	0	0	0	0	0	0	0	0	0	0	0	0	0	0	0	0	1	6	N	0	0.25	Bicycle	0	0.08	0	0	0	0	0	0	0	0	0	0	0	0	0	0	0	0	0	0	0	0	0	0
	36	0	0	0	0	0	0	0	0	0	0	0	0	0	0	0	0	0	0	0	0	0	0	0	0	0	0	0	0	0	0	0	0	0	0	0	0	0	0	0	0	0	0	0	0	0	0	0	0
	37	6	2	0	0	0	0	0	0	0	0	0	0	0	0	0	0	0	0	1	6	N	0	0.17	Bicycle	0	0.08	0	0	0	0	0	0	0	0	0	0	0	2	6	N	0	0.17	Bicycle	0	0.08	0	0	0
	38	5	1	6	1	0	0	0	0	0	0	0	0	0	0	0	0	0	0	1	5	Y	1	0.17	Bike	1.5	0.25	0	0	0	0	0	2	0	0	0	0	0	2	6	N	0	0.5	Bike	3	0.25	0	0	0
	39	6	2	0	0	0	0	0	0	0	0	0	0	0	0	0	0	0	0	1	6	N	0	0.17	Toto	0	0.17	0	0	0	0	0	10	0	0	0	0	0	2	6	N	0	0.17	Toto	0	0.17	0	0	0
	40	0	0	0	0	0	0	0	0	0	0	0	0	0	0	0	0	0	0	0	0	0	0	0	0	0	0	0	0	0	0	0	0	0	0	0	0	0	0	0	0	0	0	0	0	0	0	0	0
	41	5	1	0	0	0	0	0	0	0	0	0	0	0	0	0	0	0	0	1	5	N	0	0.17	Walk	0	0.08	0	0	0	0	0	0	0	0	0	0	0	0	0	0	0	0	0	0	0	0	0	0
	42	0	0	0	0	0	0	0	0	0	0	0	0	0	0	0	0	0	0	0	0	0	0	0	0	0	0	0	0	0	0	0	0	0	0	0	0	0	0	0	0	0	0	0	0	0	0	0	0
Death	43	Not applicable	Not applicable	Not applicable	Not applicable	Not applicable	Not applicable	Not applicable	Not applicable	Not applicable	Not applicable	Not applicable	Not applicable	Not applicable	Not applicable	Not applicable	Not applicable	Not applicable	Not applicable	Not applicable	Not applicable	Not applicable	Not applicable	Not applicable	Not applicable	Not applicable	Not applicable	Not applicable	Not applicable	Not applicable	Not applicable	Not applicable	Not applicable	Not applicable	Not applicable	Not applicable	Not applicable	Not applicable	Not applicable	Not applicable	Not applicable	Not applicable	Not applicable	Not applicable	Not applicable	Not applicable	Not applicable	Not applicable	Not applicable
	44	6	2	0	0	0	0	0	0	0	0	0	0	0	0	0	0	0	0	1	6	N	0	0.33	Toto	0	0.17	0	0	0	0	0	10	10	0	0	0	0	2	6	N	0	0.33	Toto	0	0.08	0	0	0
	45	6	2	0	0	0	0	0	0	0	0	0	0	0	0	0	0	0	0	1	6	N	0	0.08	Bus	0	0.08	0	0	0	0	0	10	0	0	0	0	0	2	6	N	0	0.08	Bus	0	0.08	0	0	0
	46	6	3	5	1	0	0	0	0	0	0	0	0	0	0	0	0	0	0	1	6	N	0	0.5	Car	0	0.08	0	0	0	0	0	10	0	0	0	0	0	2	6	N	0	0.5	Car	0	0.25	0	0	0
	47	6	9	0	0	0	0	0	0	0	0	0	0	0	0	0	0	0	0	1	6	Y	1	1	Bus	0	1	2	0	0	400	0	20	0	0	0	0	0	2	6	Y	1	1	Bus	0	0.25	0	0	0
	48	5	2	0	0	0	0	0	0	0	0	0	0	0	0	0	0	0	0	1	5	N	0	0.08	Bike	1	0.08	0	0	0	0	0	1	0	0	0	0	0	2	5	Y	1	0.08	Bike	1	0.5	0	0	0
	49	5	3	0	0	0	0	0	0	0	0	0	0	0	0	0	0	0	0	1	5	N	0	0.17	Bicycle	0	0.33	0	0	0	0	0	0	0	0	0	0	0	2	5	N	0	0.17	Bicycle	0	0.17	0	0	0
	50	6	3	0	0	0	0	0	0	0	0	0	0	0	0	0	0	0	0	1	6	N	0	0.17	Bicycle	0	0.17	0	0	0	0	0	0	0	0	0	0	0	2	6	N	0	0.33	Bicycle	0	0.33	0	0	0
	51	6	2	0	0	0	0	0	0	0	0	0	0	0	0	0	0	0	0	1	6	Y	1	0.33	Bike	5	0.33	0	0	0	0	0	6	0	0	0	0	0	2	6	Y	1	0.33	Bike	5	0.25	0	0	0
	52	6	2	0	0	0	0	0	0	0	0	0	0	0	0	0	0	0	0	1	6	N	0	0.33	Bike	4	1	0	0	0	0	0	5	0	0	0	0	0	2	6	Y	1	0.33	Bike	4	1	0	0	0
	53	6	2	5	3	5	2	11	1	0	0	0	0	0	0	0	0	0	0	1	6	Y	1	0.5	Toto	0	5	2	0	0	52	0	30	28	0	0	0	0	2	6	Y	1	0.5	Toto	0	3	0	0	0
	54	5	2	0	0	0	0	0	0	0	0	0	0	0	0	0	0	0	0	1	5	N	0	0.25	Toto	0	0.33	0	0	0	0	0	20	0	0	0	0	0	2	5	N	0	0.25	Toto	0	0.17	0	0	0
	55	6	2	0	0	0	0	0	0	0	0	0	0	0	0	0	0	0	0	1	6	N	0	0.33	Bicycle	0	0.25	0	0	0	0	0	0	0	0	0	0	0	2	6	N	0	0.33	Bicycle	0	0.25	0	0	0
	56	6	3	0	0	0	0	0	0	0	0	0	0	0	0	0	0	0	0	1	6	N	0	0.583333	Toto/Bus	0	0.17	0	0	0	0	0	19	0	0	0	0	0	2	6	N	0	0.583333	Toto/Bus	0	0.08	0	0	0
Death	57	Not applicable	Not applicable	Not applicable	Not applicable	Not applicable	Not applicable	Not applicable	Not applicable	Not applicable	Not applicable	Not applicable	Not applicable	Not applicable	Not applicable	Not applicable	Not applicable	Not applicable	Not applicable	Not applicable	Not applicable	Not applicable	Not applicable	Not applicable	Not applicable	Not applicable	Not applicable	Not applicable	Not applicable	Not applicable	Not applicable	Not applicable	Not applicable	Not applicable	Not applicable	Not applicable	Not applicable	Not applicable	Not applicable	Not applicable	Not applicable	Not applicable	Not applicable	Not applicable	Not applicable	Not applicable	Not applicable	Not applicable	Not applicable
	58	0	0	0	0	0	0	0	0	0	0	0	0	0	0	0	0	0	0	0	0	0	0	0	0	0	0	0	0	0	0	0	0	0	0	0	0	0	0	0	0	0	0	0	0	0	0	0	0
	59	6	3	0	0	0	0	0	0	0	0	0	0	0	0	0	0	0	0	1	6	Y	1	0.33	Bike	8	0.08	0	0	0	0	0	9	0	0	0	0	0	2	6	N	0	0.33	Bike	0	0.17	0	0	0
	60	3	1	0	0	0	0	0	0	0	0	0	0	0	0	0	0	0	0	1	3	Y	1	0.17	Bike	1	0.17	450	0	0	400	0	1	0	0	0	0	0	0	0	0	0	0	0	0	0	0	0	0
	61	6	3	0	0	0	0	0	0	0	0	0	0	0	0	0	0	0	0	1	6	N	0	0.5	Bus	0	0.5	0	0	0	0	0	20	0	0	0	0	0	2	6	N	0	0.5	Bus	0	0.5	0	0	0
	62	5	1	5	3	5	2	3	1	1	1	0	0	0	0	0	0	0	0	1	5	Y	1	0.17	Walk	0	0.17	0	0	0	0	0	0	0	0	0	0	0	2	5	Y	1	0.33	Auto	0	0.75	0	0	0
	63	6	1	5	2	0	0	0	0	0	0	0	0	0	0	0	0	0	0	1	6	Y	1	1	Tracker	0	0.5	0	0	0	0	0	56	0	0	0	0	0	2	5	N	0	0.75	Toto	0	0.17	0	0	0
	64	6	3	5	1	6	1	5	1	6	1	5	1	0	0	0	0	0	0	1	6	N	0	0.5	Bike	4	0.08	0	0	0	0	0	5	0	0	0	0	0	2	6	N	0	0.5	Bike	4	0.08	0	0	0
	65	6	3	0	0	0	0	0	0	0	0	0	0	0	0	0	0	0	0	1	6	Y	1	0.5	Bicycle	0	0.08	0	0	0	0	0	0	0	0	0	0	0	2	6	Y	1	0.5	Bicycle	0	0.08	0	0	0
	66	5	1	10	1	0	0	0	0	0	0	0	0	0	0	0	0	0	0	1	5	N	0	0.33	Bicycle	0	0.17	0	0	0	0	0	0	0	0	0	0	0	2	10	N	0	0	Walk	0	0.08	0	0	0
	67	11	2	6	5	0	0	0	0	0	0	0	0	0	0	0	0	0	0	1	11	Y	1	0.25	Bike	6	0.5	0	0	0	0	0	7	0	0	0	4071	0	2	11	N	0	0.25	Bike	6	0.5	0	11000	0
	68	3	2	6	2	1	2	0	0	0	0	0	0	0	0	0	0	0	0	1	3	Y	1	0.416667	Rickshaw	0	0.5	40	0	0	0	0	30	0	0	0	0	0	2	3	Y	1	0.416667	Rickshaw	0	0.5	40	0	0
	69	5	3	0	0	0	0	0	0	0	0	0	0	0	0	0	0	0	0	1	5	N	0	0.25	Scooty	2.5	0.08	0	0	0	0	0	3	0	0	0	0	0	2	5	N	0	0.25	Scooty	2.5	0.25	0	0	0
	70	5	1	5	2	0	0	0	0	0	0	0	0	0	0	0	0	0	0	1	5	N	0	0.08	Bike	1	0.08	0	0	0	0	0	1	0	0	0	0	0	2	5	N	0	0.25	Scooty	2.5	0.17	0	0	0
Death	71	Not applicable	Not applicable	Not applicable	Not applicable	Not applicable	Not applicable	Not applicable	Not applicable	Not applicable	Not applicable	Not applicable	Not applicable	Not applicable	Not applicable	Not applicable	Not applicable	Not applicable	Not applicable	Not applicable	Not applicable	Not applicable	Not applicable	Not applicable	Not applicable	Not applicable	Not applicable	Not applicable	Not applicable	Not applicable	Not applicable	Not applicable	Not applicable	Not applicable	Not applicable	Not applicable	Not applicable	Not applicable	Not applicable	Not applicable	Not applicable	Not applicable	Not applicable	Not applicable	Not applicable	Not applicable	Not applicable	Not applicable	Not applicable
	72	5	3	0	0	0	0	0	0	0	0	0	0	0	0	0	0	0	0	1	5	N	0	0.5	Auto	0	0.33	0	0	0	0	0	20	10	0	0	0	0	2	5	N	0	0.583333	Bicycle	0	0.08	0	0	0
	73	0	0	0	0	0	0	0	0	0	0	0	0	0	0	0	0	0	0	0	0	0	0	0	0	0	0	0	0	0	0	0	0	0	0	0	0	0	0	0	0	0	0	0	0	0	0	0	0
	74	11	1	3	1	11	2	5	1	0	0	0	0	0	0	0	0	0	0	1	11	Y	1	0.25	Bike	3	0.5	0	250	0	0	0	3	0	0	0	0	0	2	3	Y	1	0.5	Bike	7	0.67	500	0	0
	75	5	5	1	1	0	0	0	0	0	0	0	0	0	0	0	0	0	0	1	5	N	0	0.5	Toto	0	0.08	0	0	0	0	0	10	0	0	0	0	0	2	5	Y	1	0.5	Toto	0	0.08	0	0	0
Unable to contact	76	Not available	Not available	Not available	Not available	Not available	Not available	Not available	Not available	Not available	Not available	Not available	Not available	Not available	Not available	Not available	Not available	Not available	Not available	Not available	Not available	Not available	Not available	Not available	Not available	Not available	Not available	Not available	Not available	Not available	Not available	Not available	Not available	Not available	Not available	Not available	Not available	Not available	Not available	Not available	Not available	Not available	Not available	Not available	Not available	Not available	Not available	Not available	Not available
	77	5	2	0	0	0	0	0	0	0	0	0	0	0	0	0	0	0	0	1	5	N	0	0.17	Bicycle	0	0.25	0	0	0	0	0	0	0	0	0	0	0	2	5	N	0	0.17	Bicycle	0	0.25	0	0	0
	78	6	2	0	0	0	0	0	0	0	0	0	0	0	0	0	0	0	0	1	6	N	0	0.17	Auto	0	0.17	0	0	0	0	0	10	0	0	0	0	0	2	6	N	0	0.17	Auto	0	0.17	0	0	0
	79	11	1	6	1	0	0	0	0	0	0	0	0	0	0	0	0	0	0	1	11	N	0	0.116667	Bicycle	0	0.5	0	170	0	0	0	0	0	0	0	0	0	2	6	Y	1	0.5	Auto	0	1.5	0	0	0
	80	6	3	0	0	0	0	0	0	0	0	0	0	0	0	0	0	0	0	1	6	N	0	0.5	Rickshaw	0	0.17	0	0	0	0	0	20	0	0	0	0	0	2	6	N	0	0.5	Rickshaw	0	0.08	0	0	0
	81	3	1	6	1	3	1	6	1	0	0	0	0	0	0	0	0	0	0	1	3	Y	1	0.08	Toto	0	1	200	0	0	0	0	20	0	0	0	0	0	2	6	Y	1	0.05	Toto	0	0.5	0	150	0
	82	6	5	9	2	0	0	0	0	0	0	0	0	0	0	0	0	0	0	1	6	N	0	0.17	Walk	0	0.08	0	0	0	0	0	0	0	0	0	0	0	2	6	N	0	0.17	Walk	0	0.08	0	0	0
	83	6	3	0	0	0	0	0	0	0	0	0	0	0	0	0	0	0	0	1	6	N	0	0.5	Service car	0	0.25	0	0	0	0	0	10	0	0	0	0	0	2	6	N	0	0.5	Service car	0	0.25	0	0	0
	84	9	1	3	2	6	2	0	0	0	0	0	0	0	0	0	0	0	0	1	9	Y	1	2.5	Taxi	0	2	500	4000	0	0	0	400	200	0	0	0	0	2	3	Y	1	2.5	Taxi	0	1	300	0	0
	85	0	0	0	0	0	0	0	0	0	0	0	0	0	0	0	0	0	0	0	0	0	0	0	0	0	0	0	0	0	0	0	0	0	0	0	0	0	0	0	0	0	0	0	0	0	0	0	0
	86	0	0	0	0	0	0	0	0	0	0	0	0	0	0	0	0	0	0	0	0	0	0	0	0	0	0	0	0	0	0	0	0	0	0	0	0	0	0	0	0	0	0	0	0	0	0	0	0
	87	5	3	0	0	0	0	0	0	0	0	0	0	0	0	0	0	0	0	1	5	Y	1	1	Auto/walk	0	0.5	0	0	0	0	0	20	0	0	0	0	0	2	5	Y	1	1	Auto/walk	0	0.5	0	0	0
	88	5	4	0	0	0	0	0	0	0	0	0	0	0	0	0	0	0	0	1	5	N	0	0.5	Bike	10	0.03	0	0	0	0	0	12	0	0	0	0	0	2	5	N	0	0.5	Bike	10	0.17	0	0	0
	89	6	3	5	1	0	0	0	0	0	0	0	0	0	0	0	0	0	0	1	6	Y	1	0.25	Toto	0	0.5	0	0	0	0	0	20	0	0	0	0	0	2	6	Y	1	0.25	Toto	0	0.25	0	0	0
	90	0	0	0	0	0	0	0	0	0	0	0	0	0	0	0	0	0	0	0	0	0	0	0	0	0	0	0	0	0	0	0	0	0	0	0	0	0	0	0	0	0	0	0	0	0	0	0	0
	91	5	2	0	0	0	0	0	0	0	0	0	0	0	0	0	0	0	0	1	5	Y	1	0.33	Bike	3	0.17	0	0	0	0	0	3.5	0	0	0	0	0	2	5	N	0	0.33	Bike	3	0.25	0	0	0
	92	5	3	0	0	0	0	0	0	0	0	0	0	0	0	0	0	0	0	1	5	Y	1	0.666667	Auto	0	0.33	0	0	0	0	0	20	0	0	0	0	0	2	5	N	0	0.67	Auto	0	0.17	0	0	0
	93	5	2	0	0	0	0	0	0	0	0	0	0	0	0	0	0	0	0	1	5	Y	1	0.583333	Service car	0	0.17	0	0	0	0	0	100	0	0	0	0	0	2	5	Y	1	0.08	Walk	0	0.5	0	0	0
	94	5	4	0	0	0	0	0	0	0	0	0	0	0	0	0	0	0	0	1	5	N	0	0.5	Taxi	0	0.25	0	0	0	0	0	50	0	0	0	0	0	2	5	N	0	0.5	Taxi	0	0.08	0	0	0
	95	0	0	0	0	0	0	0	0	0	0	0	0	0	0	0	0	0	0	0	0	0	0	0	0	0	0	0	0	0	0	0	0	0	0	0	0	0	0	0	0	0	0	0	0	0	0	0	0
	96	5	2	0	0	0	0	0	0	0	0	0	0	0	0	0	0	0	0	1	5	N	0	1.5	Service car	0	0.17	0	0	0	0	0	70	80	0	0	0	0	2	5	N	0	1.5	Service car	0	3	0	0	0
	97	5	7	3	1	0	0	0	0	0	0	0	0	0	0	0	0	0	0	1	5	Y	1	0.33	Walk	0	1	0	0	0	0	0	0	0	0	0	0	0	2	5	Y	1	0.33	Walk	0	0.5	0	0	0
	98	5	2	0	0	0	0	0	0	0	0	0	0	0	0	0	0	0	0	1	5	N	0	0.05	Walk	0	0.0333333	0	0	0	0	0	0	0	0	0	0	0	2	5	N	0	0.05	Walk	0	0.0333333	0	0	0
Death	99	Not applicable	Not applicable	Not applicable	Not applicable	Not applicable	Not applicable	Not applicable	Not applicable	Not applicable	Not applicable	Not applicable	Not applicable	Not applicable	Not applicable	Not applicable	Not applicable	Not applicable	Not applicable	Not applicable	Not applicable	Not applicable	Not applicable	Not applicable	Not applicable	Not applicable	Not applicable	Not applicable	Not applicable	Not applicable	Not applicable	Not applicable	Not applicable	Not applicable	Not applicable	Not applicable	Not applicable	Not applicable	Not applicable	Not applicable	Not applicable	Not applicable	Not applicable	Not applicable	Not applicable	Not applicable	Not applicable	Not applicable	Not applicable
	100	0	0	0	0	0	0	0	0	0	0	0	0	0	0	0	0	0	0	0	0	0	0	0	0	0	0	0	0	0	0	0	0	0	0	0	0	0	0	0	0	0	0	0	0	0	0	0	0
	101	5	1	6	1	0	0	0	0	0	0	0	0	0	0	0	0	0	0	1	5	N	0	0	Walk	0	0.08	0	0	0	0	0	0	0	0	0	0	0	2	6	N	0	0.5	Service car	0	0.5	0	0	0
	102	5	1	6	2	0	0	0	0	0	0	0	0	0	0	0	0	0	0	1	5	Y	1	0.17	Walk	0	0.08	0	0	0	0	0	0	0	0	0	0	0	2	6	Y	1	1.5	Service car	0	0.17	0	0	0
	103	6	3	0	0	0	0	0	0	0	0	0	0	0	0	0	0	0	0	1	6	N	0	1	Service car	0	0.08	0	0	0	0	0	40	0	0	0	0	0	2	6	N	0	1	Service car	0	0.08	0	0	0
	104	0	0	0	0	0	0	0	0	0	0	0	0	0	0	0	0	0	0	0	0	0	0	0	0	0	0	0	0	0	0	0	0	0	0	0	0	0	0	0	0	0	0	0	0	0	0	0	0
	105	6	2	0	0	0	0	0	0	0	0	0	0	0	0	0	0	0	0	1	6	N	0	0.5	Walk	0	0.5	0	0	0	0	0	0	0	0	0	0	0	2	6	N	0	0.5	Walk	0	0.416667	0	0	0
	106	0	0	0	0	0	0	0	0	0	0	0	0	0	0	0	0	0	0	0	0	0	0	0	0	0	0	0	0	0	0	0	0	0	0	0	0	0	0	0	0	0	0	0	0	0	0	0	0
	107	6	3	0	0	0	0	0	0	0	0	0	0	0	0	0	0	0	0	1	6	N	0	0.25	Walk	0	0.17	0	0	0	0	0	0	0	0	0	0	0	2	6	N	0	0.25	Walk	0	0.08	0	0	0
	108	6	1	3	1	11	1	3	1	0	0	0	0	0	0	0	0	0	0	1	6	Y	1	1.58333	Taxi	0	0.08	0	0	0	0	0	240	0	0	0	0	0	2	3	Y	1	1.58333	Taxi	0	0.75	300	0	0
	109	0	0	0	0	0	0	0	0	0	0	0	0	0	0	0	0	0	0	0	0	0	0	0	0	0	0	0	0	0	0	0	0	0	0	0	0	0	0	0	0	0	0	0	0	0	0	0	0
	110	0	0	0	0	0	0	0	0	0	0	0	0	0	0	0	0	0	0	0	0	0	0	0	0	0	0	0	0	0	0	0	0	0	0	0	0	0	0	0	0	0	0	0	0	0	0	0	0
	111	0	0	0	0	0	0	0	0	0	0	0	0	0	0	0	0	0	0	0	0	0	0	0	0	0	0	0	0	0	0	0	0	0	0	0	0	0	0	0	0	0	0	0	0	0	0	0	0
Migrate out	112	Not available	Not available	Not available	Not available	Not available	Not available	Not available	Not available	Not available	Not available	Not available	Not available	Not available	Not available	Not available	Not available	Not available	Not available	Not available	Not available	Not available	Not available	Not available	Not available	Not available	Not available	Not available	Not available	Not available	Not available	Not available	Not available	Not available	Not available	Not available	Not available	Not available	Not available	Not available	Not available	Not available	Not available	Not available	Not available	Not available	Not available	Not available	Not available
	113	5	1	0	0	0	0	0	0	0	0	0	0	0	0	0	0	0	0	1	5	N	0	0.33	Bike	7	0.25	0	0	0	0	0	8	0	0	0	0	0	0	0	0	0	0	0	0	0	0	0	0
	114	3	3	11	1	3	2	11	1	0	0	0	0	0	0	0	0	0	0	1	3	Y	1	1	Ambulance	0	0.75	300	0	0	1200	0	0	0	0	0	0	0	2	11	Y	1	2.5	Ambulance	0	7	0	3000	400
	115	5	1	0	0	0	0	0	0	0	0	0	0	0	0	0	0	0	0	1	5	N	0	0.17	Toto	0	0.08	0	0	0	0	0	10	0	0	0	0	0	0	0	0	0	0	0	0	0	0	0	0
	116	5	2	0	0	0	0	0	0	0	0	0	0	0	0	0	0	0	0	1	5	N	0	0.17	Walk	0	0.08	0	0	0	0	0	0	0	0	0	0	0	2	5	N	0	0.17	Walk	0	0.08	0	0	0
	117	6	2	5	1	0	0	0	0	0	0	0	0	0	0	0	0	0	0	1	6	Y	1	0.25	Auto	0	0.33	0	0	0	0	0	20	0	0	0	0	0	2	6	N	0	0.25	Auto	0	1	0	0	0
	118	6	1	11	3	0	0	0	0	0	0	0	0	0	0	0	0	0	0	1	6	N	0	0.75	Service car	0	0.5	0	0	0	0	0	30	40	0	0	0	0	2	11	N	0	0.17	Toto	0	1.5	0	0	300
	119	0	0	0	0	0	0	0	0	0	0	0	0	0	0	0	0	0	0	0	0	0	0	0	0	0	0	0	0	0	0	0	0	0	0	0	0	0	0	0	0	0	0	0	0	0	0	0	0
	120	0	0	0	0	0	0	0	0	0	0	0	0	0	0	0	0	0	0	0	0	0	0	0	0	0	0	0	0	0	0	0	0	0	0	0	0	0	0	0	0	0	0	0	0	0	0	0	0
Death	121	Not applicable	Not applicable	Not applicable	Not applicable	Not applicable	Not applicable	Not applicable	Not applicable	Not applicable	Not applicable	Not applicable	Not applicable	Not applicable	Not applicable	Not applicable	Not applicable	Not applicable	Not applicable	Not applicable	Not applicable	Not applicable	Not applicable	Not applicable	Not applicable	Not applicable	Not applicable	Not applicable	Not applicable	Not applicable	Not applicable	Not applicable	Not applicable	Not applicable	Not applicable	Not applicable	Not applicable	Not applicable	Not applicable	Not applicable	Not applicable	Not applicable	Not applicable	Not applicable	Not applicable	Not applicable	Not applicable	Not applicable	Not applicable
	122	6	3	0	0	0	0	0	0	0	0	0	0	0	0	0	0	0	0	1	6	N	0	0.75	Auto	0	0.25	0	0	0	0	0	13	0	0	0	0	0	2	6	N	0	0.75	Auto	0	0.25	0	0	0
	123	0	0	0	0	0	0	0	0	0	0	0	0	0	0	0	0	0	0	0	0	0	0	0	0	0	0	0	0	0	0	0	0	0	0	0	0	0	0	0	0	0	0	0	0	0	0	0	0
Unable to contact	124	Not available	Not available	Not available	Not available	Not available	Not available	Not available	Not available	Not available	Not available	Not available	Not available	Not available	Not available	Not available	Not available	Not available	Not available	Not available	Not available	Not available	Not available	Not available	Not available	Not available	Not available	Not available	Not available	Not available	Not available	Not available	Not available	Not available	Not available	Not available	Not available	Not available	Not available	Not available	Not available	Not available	Not available	Not available	Not available	Not available	Not available	Not available	Not available
	125	0	0	0	0	0	0	0	0	0	0	0	0	0	0	0	0	0	0	0	0	0	0	0	0	0	0	0	0	0	0	0	0	0	0	0	0	0	0	0	0	0	0	0	0	0	0	0	0
	126	0	0	0	0	0	0	0	0	0	0	0	0	0	0	0	0	0	0	0	0	0	0	0	0	0	0	0	0	0	0	0	0	0	0	0	0	0	0	0	0	0	0	0	0	0	0	0	0
	127	0	0	0	0	0	0	0	0	0	0	0	0	0	0	0	0	0	0	0	0	0	0	0	0	0	0	0	0	0	0	0	0	0	0	0	0	0	0	0	0	0	0	0	0	0	0	0	0
	128	5	1	6	1	0	0	0	0	0	0	0	0	0	0	0	0	0	0	1	5	N	0	0	Bicycle	0	0.0666667	0	0	0	0	0	0	0	0	0	0	0	2	6	N	0	0.5	Scooty	20	0.33	0	0	0
	129	5	1	6	1	6	1	0	0	0	0	0	0	0	0	0	0	0	0	1	5	N	0	0	Toto	0	0.0333333	0	0	0	0	0	10	0	0	0	0	0	2	6	Y	1	1	Reserve Toto	0	0.33	0	0	0
	130	5	2	6	2	0	0	0	0	0	0	0	0	0	0	0	0	0	0	1	5	N	0	0	Walk	0	0.17	0	0	0	0	0	0	0	0	0	0	0	2	6	Y	1	1.5	Auto	0	0.33	0	0	0
	131	0	0	0	0	0	0	0	0	0	0	0	0	0	0	0	0	0	0	0	0	0	0	0	0	0	0	0	0	0	0	0	0	0	0	0	0	0	0	0	0	0	0	0	0	0	0	0	0
	132	5	1	6	1	5	1	0	0	0	0	0	0	0	0	0	0	0	0	1	5	N	0	0.33	Walk	0	0.33	0	0	0	0	0	0	0	0	0	0	0	2	6	Y	1	1	Auto	0	4	0	0	0
	133	5	1	5	2	5	1	0	0	0	0	0	0	0	0	0	0	0	0	1	5	N	0	0.08	Walk	0	0.5	0	0	0	0	0	0	0	0	0	0	0	2	5	N	0	0.416667	Auto	0	0.5	0	0	0
	134	6	2	0	0	0	0	0	0	0	0	0	0	0	0	0	0	0	0	1	6	Y	1	0.5	Rickshaw/Auto	0	0.33	0	0	0	0	0	40	0	0	0	0	0	2	6	Y	1	0.5	Rickshaw/Auto	0	0.25	0	0	0
	135	0	0	0	0	0	0	0	0	0	0	0	0	0	0	0	0	0	0	0	0	0	0	0	0	0	0	0	0	0	0	0	0	0	0	0	0	0	0	0	0	0	0	0	0	0	0	0	0
	136	5	1	6	2	5	1	0	0	0	0	0	0	0	0	0	0	0	0	1	5	N	0	0.17	Bicycle	0	0.08	0	0	0	0	0	0	0	0	0	0	0	2	6	Y	1	0.5	Auto	0	0.5	0	0	0
	137	1	1	0	0	0	0	0	0	0	0	0	0	0	0	0	0	0	0	1	1	N	0	0.17	Bicycle	0	0.08	0	0	0	40	0	0	0	0	0	0	0	0	0	0	0	0	0	0	0	0	0	0
	138	0	0	0	0	0	0	0	0	0	0	0	0	0	0	0	0	0	0	0	0	0	0	0	0	0	0	0	0	0	0	0	0	0	0	0	0	0	0	0	0	0	0	0	0	0	0	0	0
	139	6	1	6	2	6	1	0	0	0	0	0	0	0	0	0	0	0	0	1	6	Y	2	0.416667	Tracker	0	0.75	0	0	0	0	0	60	0	0	0	0	0	2	6	Y	2	0.42	Tracker	0	1	0	150	0
	140	6	2	6	2	6	2	0	0	0	0	0	0	0	0	0	0	0	0	1	6	N	0	0.25	Walk	0	0.0333333	0	0	0	0	0	0	0	0	0	0	0	2	6	N	0	0.25	Walk	0	0.17	0	0	0
	141	0	0	0	0	0	0	0	0	0	0	0	0	0	0	0	0	0	0	0	0	0	0	0	0	0	0	0	0	0	0	0	0	0	0	0	0	0	0	0	0	0	0	0	0	0	0	0	0
	142	6	2	11	3	6	1	0	0	0	0	0	0	0	0	0	0	0	0	1	6	N	0	0.17	Auto	0	0.17	0	0	0	0	0	Not available	0	0	0	0	0	2	6	Y	1	0.17	Scooty	4	0.33	0	0	0
	143	6	1	0	0	0	0	0	0	0	0	0	0	0	0	0	0	0	0	1	6	N	0	0.25	Tracker	0	0.25	0	0	0	0	0	10	0	0	0	0	0	0	0	0	0	0	0	0	0	0	0	0
	144	1	1	6	5	0	0	0	0	0	0	0	0	0	0	0	0	0	0	1	1	N	0	0.25	Walk	0	0.03	0	0	0	30	0	0	0	0	0	0	0	2	6	N	0	0.17	Walk	0	0.08	0	0	0
Death	145	Not applicable	Not applicable	Not applicable	Not applicable	Not applicable	Not applicable	Not applicable	Not applicable	Not applicable	Not applicable	Not applicable	Not applicable	Not applicable	Not applicable	Not applicable	Not applicable	Not applicable	Not applicable	Not applicable	Not applicable	Not applicable	Not applicable	Not applicable	Not applicable	Not applicable	Not applicable	Not applicable	Not applicable	Not applicable	Not applicable	Not applicable	Not applicable	Not applicable	Not applicable	Not applicable	Not applicable	Not applicable	Not applicable	Not applicable	Not applicable	Not applicable	Not applicable	Not applicable	Not applicable	Not applicable	Not applicable	Not applicable	Not applicable
	146	6	1	6	1	0	0	0	0	0	0	0	0	0	0	0	0	0	0	1	6	N	0	0.17	Auto	0	0.05	0	0	0	0	0	10	0	0	0	0	0	2	6	N	0	0.17	Auto	0	0.116667	0	0	0
	147	0	0	0	0	0	0	0	0	0	0	0	0	0	0	0	0	0	0	0	0	0	0	0	0	0	0	0	0	0	0	0	0	0	0	0	0	0	0	0	0	0	0	0	0	0	0	0	0
	148	0	0	0	0	0	0	0	0	0	0	0	0	0	0	0	0	0	0	0	0	0	0	0	0	0	0	0	0	0	0	0	0	0	0	0	0	0	0	0	0	0	0	0	0	0	0	0	0
	149	9	4	0	0	0	0	0	0	0	0	0	0	0	0	0	0	0	0	1	9	Y	1	0.5	Auto	0	6	300	1450	0	400	0	150	0	0	0	0	0	2	9	N	0	0.5	Auto	0	4	300	1450	0
	150	0	0	0	0	0	0	0	0	0	0	0	0	0	0	0	0	0	0	0	0	0	0	0	0	0	0	0	0	0	0	0	0	0	0	0	0	0	0	0	0	0	0	0	0	0	0	0	0
	151	9	2	0	0	0	0	0	0	0	0	0	0	0	0	0	0	0	0	1	9	N	0	0.33	Bike	15	3	0	500	0	0	0	17	0	0	0	0	0	2	9	N	0	0.33	Bike	15	0.5	0	0	0
	152	5	2	0	0	0	0	0	0	0	0	0	0	0	0	0	0	0	0	1	5	N	0	0.17	Car	2	0.17	0	0	0	0	0	10	0	0	0	0	0	2	5	N	0	0.17	Car	2	0.08	0	0	0
	153	5	6	0	0	0	0	0	0	0	0	0	0	0	0	0	0	0	0	1	5	Y	1	0.25	Rickshaw	0	0.08	0	0	0	0	0	30	20	0	0	0	0	2	5	Y	1	0.25	Rickshaw	0	0.08	0	0	0
	154	11	2	6	1	11	2	0	0	0	0	0	0	0	0	0	0	0	0	1	11	Y	1	0.17	Bike	3	0.33	0	300	0	0	0	3	0	0	0	0	0	2	11	N	0	0.17	Bike	3	0.17	0	0	0
Unable to contact	155	Not available	Not available	Not available	Not available	Not available	Not available	Not available	Not available	Not available	Not available	Not available	Not available	Not available	Not available	Not available	Not available	Not available	Not available	Not available	Not available	Not available	Not available	Not available	Not available	Not available	Not available	Not available	Not available	Not available	Not available	Not available	Not available	Not available	Not available	Not available	Not available	Not available	Not available	Not available	Not available	Not available	Not available	Not available	Not available	Not available	Not available	Not available	Not available
	156	6	2	3	1	0	0	0	0	0	0	0	0	0	0	0	0	0	0	1	6	N	0	0.17	Toto	0	0.17	0	0	0	0	0	10	0	0	0	0	0	2	6	N	0	0.17	Toto	0	0.17	0	0	0
	157	6	1	0	0	0	0	0	0	0	0	0	0	0	0	0	0	0	0	1	6	N	0	0.33	Toto	0	Not available	0	0	0	0	0	10	0	0	0	0	0	0	0	0	0	0	0	0	0	0	0	0
	158	5	2	0	0	0	0	0	0	0	0	0	0	0	0	0	0	0	0	1	5	N	0	0.17	Own auto	1.5	0.08	0	0	0	0	0	4	0	0	0	0	0	2	5	N	0	0.17	Own auto	1.5	0.17	0	0	0
Refusal	159	Not available	Not available	Not available	Not available	Not available	Not available	Not available	Not available	Not available	Not available	Not available	Not available	Not available	Not available	Not available	Not available	Not available	Not available	Not available	Not available	Not available	Not available	Not available	Not available	Not available	Not available	Not available	Not available	Not available	Not available	Not available	Not available	Not available	Not available	Not available	Not available	Not available	Not available	Not available	Not available	Not available	Not available	Not available	Not available	Not available	Not available	Not available	Not available
	160	6	1	6	1	0	0	0	0	0	0	0	0	0	0	0	0	0	0	1	6	N	0	0.25	Tempo	0	0.08	0	0	0	0	0	10	50	0	0	0	0	2	1	N	0	0.25	Tempo	0	0.5	0	0	0
	161	9	3	1	6	0	0	0	0	0	0	0	0	0	0	0	0	0	0	1	9	Y	1	0.42	Auto	0	4	1000	3000	0	0	0	150	0	0	0	0	0	2	9	Y	1	0.42	Auto	0	1	0	0	0
	162	0	0	0	0	0	0	0	0	0	0	0	0	0	0	0	0	0	0	0	0	0	0	0	0	0	0	0	0	0	0	0	0	0	0	0	0	0	0	0	0	0	0	0	0	0	0	0	0
	163	6	2	11	2	0	0	0	0	0	0	0	0	0	0	0	0	0	0	1	6	N	0	0.17	Walk	0	0.5	0	0	0	0	0	0	0	0	0	0	0	2	11	Y	1	0.75	Scooty	12	0.5	0	350	0
	164	0	0	0	0	0	0	0	0	0	0	0	0	0	0	0	0	0	0	0	0	0	0	0	0	0	0	0	0	0	0	0	0	0	0	0	0	0	0	0	0	0	0	0	0	0	0	0	0
	165	5	2	0	0	0	0	0	0	0	0	0	0	0	0	0	0	0	0	1	5	N	0	0.5	Bicycle	0	0.33	0	0	0	0	0	0	0	0	0	0	0	2	5	N	0	0.5	Bicycle	0	0.17	0	0	0
	166	5	2	0	0	0	0	0	0	0	0	0	0	0	0	0	0	0	0	1	5	N	0	1	Magic/walk/Rickshaw	0	0.17	0	0	0	0	0	25	0	0	0	0	0	2	5	N	0	1	Magic/walk/Rickshaw	0	0.33	0	0	0
	167	0	0	0	0	0	0	0	0	0	0	0	0	0	0	0	0	0	0	0	0	0	0	0	0	0	0	0	0	0	0	0	0	0	0	0	0	0	0	0	0	0	0	0	0	0	0	0	0
	168	5	1	0	0	0	0	0	0	0	0	0	0	0	0	0	0	0	0	1	5	N	0	0.67	Rickshaw/Bus	0	0.5	0	0	0	0	0	17	0	0	0	0	0	0	0	0	0	0	0	0	0	0	0	0
	169	5	1	0	0	0	0	0	0	0	0	0	0	0	0	0	0	0	0	1	5	N	0	0.33	Bus	0	0.17	0	0	0	0	0	7	0	0	0	0	0	0	0	0	0	0	0	0	0	0	0	0
	170	5	1	0	0	0	0	0	0	0	0	0	0	0	0	0	0	0	0	1	5	N	0	0	Walk	0	0.17	0	0	0	0	0	0	40	0	0	0	0	0	0	0	0	0	0	0	0	0	0	0
	171	1	1	5	1	5	1	0	0	0	0	0	0	0	0	0	0	0	0	1	1	N	0	0.5	Bus	0	0.17	0	0	0	0	0	10	0	0	0	15	0	2	5	Y	1	0.5	Bike	1.5	0.25	0	0	0
	172	0	0	0	0	0	0	0	0	0	0	0	0	0	0	0	0	0	0	0	0	0	0	0	0	0	0	0	0	0	0	0	0	0	0	0	0	0	0	0	0	0	0	0	0	0	0	0	0
	173	6	2	11	1	5	1	5	1	5	1	6	2	11	2	6	2	9	1	1	6	N	0	1	Bike	8	0.33	10	0	0	0	0	9	0	0	0	0	0	2	11	N	0	0.08	Walk	0	3.5	0	0	100
	174	0	0	0	0	0	0	0	0	0	0	0	0	0	0	0	0	0	0	0	0	0	0	0	0	0	0	0	0	0	0	0	0	0	0	0	0	0	0	0	0	0	0	0	0	0	0	0	0
	175	0	0	0	0	0	0	0	0	0	0	0	0	0	0	0	0	0	0	0	0	0	0	0	0	0	0	0	0	0	0	0	0	0	0	0	0	0	0	0	0	0	0	0	0	0	0	0	0
	176	0	0	0	0	0	0	0	0	0	0	0	0	0	0	0	0	0	0	0	0	0	0	0	0	0	0	0	0	0	0	0	0	0	0	0	0	0	0	0	0	0	0	0	0	0	0	0	0
	177	6	5	3	2	1	1	0	0	0	0	0	0	0	0	0	0	0	0	1	6	N	0	0.5	Uber	0	2	0	70	0	0	0	170	0	0	0	0	0	2	6	N	0	0.5	Uber	0	1	0	0	0
Refusal	178	Not available	Not available	Not available	Not available	Not available	Not available	Not available	Not available	Not available	Not available	Not available	Not available	Not available	Not available	Not available	Not available	Not available	Not available	Not available	Not available	Not available	Not available	Not available	Not available	Not available	Not available	Not available	Not available	Not available	Not available	Not available	Not available	Not available	Not available	Not available	Not available	Not available	Not available	Not available	Not available	Not available	Not available	Not available	Not available	Not available	Not available	Not available	Not available
	179	5	6	0	0	0	0	0	0	0	0	0	0	0	0	0	0	0	0	1	5	N	0	0.08	Rickshaw	0	0.17	0	0	0	0	0	30	10	0	0	0	0	2	5	N	0	0.08	Rickshaw	0	0.17	0	0	0
	180	0	0	0	0	0	0	0	0	0	0	0	0	0	0	0	0	0	0	0	0	0	0	0	0	0	0	0	0	0	0	0	0	0	0	0	0	0	0	0	0	0	0	0	0	0	0	0	0
	181	0	0	0	0	0	0	0	0	0	0	0	0	0	0	0	0	0	0	0	0	0	0	0	0	0	0	0	0	0	0	0	0	0	0	0	0	0	0	0	0	0	0	0	0	0	0	0	0
	182	5	1	0	0	0	0	0	0	0	0	0	0	0	0	0	0	0	0	1	5	Y	1	0.5	Auto	0	1	0	0	0	0	0	100	0	0	0	0	0	0	0	0	0	0	0	0	0	0	0	0
	183	5	1	0	0	0	0	0	0	0	0	0	0	0	0	0	0	0	0	1	5	N	0	1	Auto	0	0.75	0	0	0	0	0	50	0	0	0	0	0	0	0	0	0	0	0	0	0	0	0	0
	184	0	0	0	0	0	0	0	0	0	0	0	0	0	0	0	0	0	0	0	0	0	0	0	0	0	0	0	0	0	0	0	0	0	0	0	0	0	0	0	0	0	0	0	0	0	0	0	0
	185	6	1	0	0	0	0	0	0	0	0	0	0	0	0	0	0	0	0	1	6	N	0	0.67	Bike	15	3	0	70	0	0	400	17	0	0	0	0	0	0	0	0	0	0	0	0	0	0	0	0
	186	6	1	6	1	6	1	0	0	0	0	0	0	0	0	0	0	0	0	1	6	Y	1	1	Bike	24	5	10	0	800	0	0	28	40	0	0	0	0	2	6	Y	1	1	Bike	24	3	0	100	0
	187	0	0	0	0	0	0	0	0	0	0	0	0	0	0	0	0	0	0	0	0	0	0	0	0	0	0	0	0	0	0	0	0	0	0	0	0	0	0	0	0	0	0	0	0	0	0	0	0
	188	0	0	0	0	0	0	0	0	0	0	0	0	0	0	0	0	0	0	0	0	0	0	0	0	0	0	0	0	0	0	0	0	0	0	0	0	0	0	0	0	0	0	0	0	0	0	0	0
	189	0	0	0	0	0	0	0	0	0	0	0	0	0	0	0	0	0	0	0	0	0	0	0	0	0	0	0	0	0	0	0	0	0	0	0	0	0	0	0	0	0	0	0	0	0	0	0	0
	190	0	0	0	0	0	0	0	0	0	0	0	0	0	0	0	0	0	0	0	0	0	0	0	0	0	0	0	0	0	0	0	0	0	0	0	0	0	0	0	0	0	0	0	0	0	0	0	0
	191	5	1	0	0	0	0	0	0	0	0	0	0	0	0	0	0	0	0	1	5	N	0	0.05	Bike	3	0.08	0	0	0	0	0	3	0	0	0	0	0	0	0	0	0	0	0	0	0	0	0	0
	192	0	0	0	0	0	0	0	0	0	0	0	0	0	0	0	0	0	0	0	0	0	0	0	0	0	0	0	0	0	0	0	0	0	0	0	0	0	0	0	0	0	0	0	0	0	0	0	0
Unable to contact	193	Not available	Not available	Not available	Not available	Not available	Not available	Not available	Not available	Not available	Not available	Not available	Not available	Not available	Not available	Not available	Not available	Not available	Not available	Not available	Not available	Not available	Not available	Not available	Not available	Not available	Not available	Not available	Not available	Not available	Not available	Not available	Not available	Not available	Not available	Not available	Not available	Not available	Not available	Not available	Not available	Not available	Not available	Not available	Not available	Not available	Not available	Not available	Not available
	194	0	0	0	0	0	0	0	0	0	0	0	0	0	0	0	0	0	0	0	0	0	0	0	0	0	0	0	0	0	0	0	0	0	0	0	0	0	0	0	0	0	0	0	0	0	0	0	0
	195	5	1	0	0	0	0	0	0	0	0	0	0	0	0	0	0	0	0	1	5	N	0	1	Bicycle	0	4	0	0	0	0	0	0	0	0	0	0	0	0	0	0	0	0	0	0	0	0	0	0
	196	0	0	0	0	0	0	0	0	0	0	0	0	0	0	0	0	0	0	0	0	0	0	0	0	0	0	0	0	0	0	0	0	0	0	0	0	0	0	0	0	0	0	0	0	0	0	0	0
	197	5	1	1	1	0	0	0	0	0	0	0	0	0	0	0	0	0	0	1	5	Y	1	1	Van	0	1	0	0	0	0	0	600	0	0	0	0	0	2	1	Y	1	0.08	Walk	0	0.33	0	0	0
	198	6	2	1	1	0	0	0	0	0	0	0	0	0	0	0	0	0	0	1	6	Y	1	1	Bus	0	0.5	10	0	0	0	0	80	0	0	0	0	0	2	6	N	0	1	Bus	0	1	0	0	0
	199	0	0	0	0	0	0	0	0	0	0	0	0	0	0	0	0	0	0	0	0	0	0	0	0	0	0	0	0	0	0	0	0	0	0	0	0	0	0	0	0	0	0	0	0	0	0	0	0
	200	3	1	0	0	0	0	0	0	0	0	0	0	0	0	0	0	0	0	1	3	N	0	0.33	Bicycle	0	0.25	120	0	0	600	0	0	0	0	0	0	0	0	0	0	0	0	0	0	0	0	0	0
	201	0	0	0	0	0	0	0	0	0	0	0	0	0	0	0	0	0	0	0	0	0	0	0	0	0	0	0	0	0	0	0	0	0	0	0	0	0	0	0	0	0	0	0	0	0	0	0	0
	202	0	0	0	0	0	0	0	0	0	0	0	0	0	0	0	0	0	0	0	0	0	0	0	0	0	0	0	0	0	0	0	0	0	0	0	0	0	0	0	0	0	0	0	0	0	0	0	0
Unable to contact	203	Not available	Not available	Not available	Not available	Not available	Not available	Not available	Not available	Not available	Not available	Not available	Not available	Not available	Not available	Not available	Not available	Not available	Not available	Not available	Not available	Not available	Not available	Not available	Not available	Not available	Not available	Not available	Not available	Not available	Not available	Not available	Not available	Not available	Not available	Not available	Not available	Not available	Not available	Not available	Not available	Not available	Not available	Not available	Not available	Not available	Not available	Not available	Not available
	204	3	1	1	2	6	1	0	0	0	0	0	0	0	0	0	0	0	0	1	3	Y	1	0.5	Scooty	6	1	400	0	0	0	0	7	0	0	0	0	0	2	1	N	0	0.5	Scooty	6	0.25	0	0	0
Death	205	Not applicable	Not applicable	Not applicable	Not applicable	Not applicable	Not applicable	Not applicable	Not applicable	Not applicable	Not applicable	Not applicable	Not applicable	Not applicable	Not applicable	Not applicable	Not applicable	Not applicable	Not applicable	Not applicable	Not applicable	Not applicable	Not applicable	Not applicable	Not applicable	Not applicable	Not applicable	Not applicable	Not applicable	Not applicable	Not applicable	Not applicable	Not applicable	Not applicable	Not applicable	Not applicable	Not applicable	Not applicable	Not applicable	Not applicable	Not applicable	Not applicable	Not applicable	Not applicable	Not applicable	Not applicable	Not applicable	Not applicable	Not applicable
	206	0	0	0	0	0	0	0	0	0	0	0	0	0	0	0	0	0	0	0	0	0	0	0	0	0	0	0	0	0	0	0	0	0	0	0	0	0	0	0	0	0	0	0	0	0	0	0	0
Refusal	207	Not available	Not available	Not available	Not available	Not available	Not available	Not available	Not available	Not available	Not available	Not available	Not available	Not available	Not available	Not available	Not available	Not available	Not available	Not available	Not available	Not available	Not available	Not available	Not available	Not available	Not available	Not available	Not available	Not available	Not available	Not available	Not available	Not available	Not available	Not available	Not available	Not available	Not available	Not available	Not available	Not available	Not available	Not available	Not available	Not available	Not available	Not available	Not available
	208	6	1	6	1	6	1	0	0	0	0	0	0	0	0	0	0	0	0	1	6	N	0	0.25	Toto	0	0.5	0	0	0	0	0	10	0	0	0	0	0	2	6	N	0	0.25	Toto	0	0.5	0	0	0
	209	0	0	0	0	0	0	0	0	0	0	0	0	0	0	0	0	0	0	0	0	0	0	0	0	0	0	0	0	0	0	0	0	0	0	0	0	0	0	0	0	0	0	0	0	0	0	0	0
	210	0	0	0	0	0	0	0	0	0	0	0	0	0	0	0	0	0	0	0	0	0	0	0	0	0	0	0	0	0	0	0	0	0	0	0	0	0	0	0	0	0	0	0	0	0	0	0	0
	211	6	1	0	0	0	0	0	0	0	0	0	0	0	0	0	0	0	0	1	6	N	0	0.5	Bicycle	0	3.5	0	0	0	0	0	0	0	0	0	0	0	0	0	0	0	0	0	0	0	0	0	0
	212	0	0	0	0	0	0	0	0	0	0	0	0	0	0	0	0	0	0	0	0	0	0	0	0	0	0	0	0	0	0	0	0	0	0	0	0	0	0	0	0	0	0	0	0	0	0	0	0
	213	0	0	0	0	0	0	0	0	0	0	0	0	0	0	0	0	0	0	0	0	0	0	0	0	0	0	0	0	0	0	0	0	0	0	0	0	0	0	0	0	0	0	0	0	0	0	0	0
	214	6	2	0	0	0	0	0	0	0	0	0	0	0	0	0	0	0	0	1	6	Y	1	0.25	Bike	13	1	10	0	0	0	0	15	0	0	0	0	0	2	6	Y	1	0.25	Bike	13	2	0	700	0
	215	6	1	0	0	0	0	0	0	0	0	0	0	0	0	0	0	0	0	1	6	N	0	0.75	Tempo	0	3	0	0	0	0	0	60	0	0	0	0	0	0	0	0	0	0	0	0	0	0	0	0
	216	3	1	11	2	3	1	1	4	0	0	0	0	0	0	0	0	0	0	1	3	N	0	0.17	Walk	0	1	220	0	0	0	0	0	0	0	0	0	0	2	11	N	0	0.17	Walk	0	2	0	300	0
	217	6	5	5	3	0	0	0	0	0	0	0	0	0	0	0	0	0	0	1	6	Y	1	0.33	Tempo	0	0.25	0	0	0	0	0	80	0	0	0	0	0	2	6	Y	1	0.33	Tempo	0	0.25	0	0	0
	218	0	0	0	0	0	0	0	0	0	0	0	0	0	0	0	0	0	0	0	0	0	0	0	0	0	0	0	0	0	0	0	0	0	0	0	0	0	0	0	0	0	0	0	0	0	0	0	0
Death	219	Not applicable	Not applicable	Not applicable	Not applicable	Not applicable	Not applicable	Not applicable	Not applicable	Not applicable	Not applicable	Not applicable	Not applicable	Not applicable	Not applicable	Not applicable	Not applicable	Not applicable	Not applicable	Not applicable	Not applicable	Not applicable	Not applicable	Not applicable	Not applicable	Not applicable	Not applicable	Not applicable	Not applicable	Not applicable	Not applicable	Not applicable	Not applicable	Not applicable	Not applicable	Not applicable	Not applicable	Not applicable	Not applicable	Not applicable	Not applicable	Not applicable	Not applicable	Not applicable	Not applicable	Not applicable	Not applicable	Not applicable	Not applicable
	220	6	1	6	1	0	0	0	0	0	0	0	0	0	0	0	0	0	0	1	6	N	0	0.5	Auto	0	0.17	0	0	0	0	0	30	0	0	0	0	0	2	6	N	0	0.5	Auto	0	0.25	0	0	0
	221	6	4	11	4	1	2	0	0	0	0	0	0	0	0	0	0	0	0	1	6	Y	1	0.25	Bike	1.5	3	10	0	0	0	0	2	0	0	0	0	0	2	11	Y	1	0.25	Bike	1.5	1	0	0	50
	222	3	6	11	2	6	2	0	0	0	0	0	0	0	0	0	0	0	0	1	3	Y	1	1	Own car	Not available	6	400	2000	2500	2300	0	400	100	0	0	0	0	2	11	Y	1	0.25	Walk	0	1.5	0	0	0
	223	3	1	11	2	3	1	0	0	0	0	0	0	0	0	0	0	0	0	1	3	Y	2	1	Auto	0	1.5	0	0	0	0	0	250	100	0	0	0	0	2	11	Y	2	0.5	Auto	0	1	0	0	0
	224	6	3	1	1	0	0	0	0	0	0	0	0	0	0	0	0	0	0	1	6	Y	3	2	Van/Bus	0	0.416667	10	0	0	0	0	440	80	0	0	0	0	2	1	Y	3	0.17	Walk/Auto	0	0.17	0	0	0
Refusal	225	Not available	Not available	Not available	Not available	Not available	Not available	Not available	Not available	Not available	Not available	Not available	Not available	Not available	Not available	Not available	Not available	Not available	Not available	Not available	Not available	Not available	Not available	Not available	Not available	Not available	Not available	Not available	Not available	Not available	Not available	Not available	Not available	Not available	Not available	Not available	Not available	Not available	Not available	Not available	Not available	Not available	Not available	Not available	Not available	Not available	Not available	Not available	Not available
	226	6	1	0	0	0	0	0	0	0	0	0	0	0	0	0	0	0	0	1	6	N	0	0.5	Ambulance	0	0.25	0	0	0	0	0	80	120	0	0	0	0	0	0	0	0	0	0	0	0	0	0	0
Death	227	Not applicable	Not applicable	Not applicable	Not applicable	Not applicable	Not applicable	Not applicable	Not applicable	Not applicable	Not applicable	Not applicable	Not applicable	Not applicable	Not applicable	Not applicable	Not applicable	Not applicable	Not applicable	Not applicable	Not applicable	Not applicable	Not applicable	Not applicable	Not applicable	Not applicable	Not applicable	Not applicable	Not applicable	Not applicable	Not applicable	Not applicable	Not applicable	Not applicable	Not applicable	Not applicable	Not applicable	Not applicable	Not applicable	Not applicable	Not applicable	Not applicable	Not applicable	Not applicable	Not applicable	Not applicable	Not applicable	Not applicable	Not applicable
Refusal	228	Not available	Not available	Not available	Not available	Not available	Not available	Not available	Not available	Not available	Not available	Not available	Not available	Not available	Not available	Not available	Not available	Not available	Not available	Not available	Not available	Not available	Not available	Not available	Not available	Not available	Not available	Not available	Not available	Not available	Not available	Not available	Not available	Not available	Not available	Not available	Not available	Not available	Not available	Not available	Not available	Not available	Not available	Not available	Not available	Not available	Not available	Not available	Not available
	229	0	0	0	0	0	0	0	0	0	0	0	0	0	0	0	0	0	0	0	0	0	0	0	0	0	0	0	0	0	0	0	0	0	0	0	0	0	0	0	0	0	0	0	0	0	0	0	0
Unable to contact	230	Not available	Not available	Not available	Not available	Not available	Not available	Not available	Not available	Not available	Not available	Not available	Not available	Not available	Not available	Not available	Not available	Not available	Not available	Not available	Not available	Not available	Not available	Not available	Not available	Not available	Not available	Not available	Not available	Not available	Not available	Not available	Not available	Not available	Not available	Not available	Not available	Not available	Not available	Not available	Not available	Not available	Not available	Not available	Not available	Not available	Not available	Not available	Not available
	231	0	0	0	0	0	0	0	0	0	0	0	0	0	0	0	0	0	0	0	0	0	0	0	0	0	0	0	0	0	0	0	0	0	0	0	0	0	0	0	0	0	0	0	0	0	0	0	0
	232	5	3	0	0	0	0	0	0	0	0	0	0	0	0	0	0	0	0	1	5	N	0	0.5	Bus	0	0.25	0	0	0	0	0	50	0	0	0	0	0	2	5	N	0	0.5	Bus	0	0.33	0	0	0
	233	0	0	0	0	0	0	0	0	0	0	0	0	0	0	0	0	0	0	0	0	0	0	0	0	0	0	0	0	0	0	0	0	0	0	0	0	0	0	0	0	0	0	0	0	0	0	0	0
	234	0	0	0	0	0	0	0	0	0	0	0	0	0	0	0	0	0	0	0	0	0	0	0	0	0	0	0	0	0	0	0	0	0	0	0	0	0	0	0	0	0	0	0	0	0	0	0	0
	235	5	1	1	1	6	2	0	0	0	0	0	0	0	0	0	0	0	0	1	5	Y	1	0.33	Scooty	12	1	0	0	0	0	0	14	40	0	0	0	0	2	1	Y	1	0.33	Scooty	12	2	0	0	0
	236	0	0	0	0	0	0	0	0	0	0	0	0	0	0	0	0	0	0	0	0	0	0	0	0	0	0	0	0	0	0	0	0	0	0	0	0	0	0	0	0	0	0	0	0	0	0	0	0
	237	6	1	0	0	0	0	0	0	0	0	0	0	0	0	0	0	0	0	1	6	Y	1	0.5	Auto	0	0.0333333	0	0	0	0	0	80	0	0	0	0	0	0	0	0	0	0	0	0	0	0	0	0
	238	0	0	0	0	0	0	0	0	0	0	0	0	0	0	0	0	0	0	0	0	0	0	0	0	0	0	0	0	0	0	0	0	0	0	0	0	0	0	0	0	0	0	0	0	0	0	0	0
Refusal	239	Not available	Not available	Not available	Not available	Not available	Not available	Not available	Not available	Not available	Not available	Not available	Not available	Not available	Not available	Not available	Not available	Not available	Not available	Not available	Not available	Not available	Not available	Not available	Not available	Not available	Not available	Not available	Not available	Not available	Not available	Not available	Not available	Not available	Not available	Not available	Not available	Not available	Not available	Not available	Not available	Not available	Not available	Not available	Not available	Not available	Not available	Not available	Not available
Death	240	Not applicable	Not applicable	Not applicable	Not applicable	Not applicable	Not applicable	Not applicable	Not applicable	Not applicable	Not applicable	Not applicable	Not applicable	Not applicable	Not applicable	Not applicable	Not applicable	Not applicable	Not applicable	Not applicable	Not applicable	Not applicable	Not applicable	Not applicable	Not applicable	Not applicable	Not applicable	Not applicable	Not applicable	Not applicable	Not applicable	Not applicable	Not applicable	Not applicable	Not applicable	Not applicable	Not applicable	Not applicable	Not applicable	Not applicable	Not applicable	Not applicable	Not applicable	Not applicable	Not applicable	Not applicable	Not applicable	Not applicable	Not applicable
	241	0	0	0	0	0	0	0	0	0	0	0	0	0	0	0	0	0	0	0	0	0	0	0	0	0	0	0	0	0	0	0	0	0	0	0	0	0	0	0	0	0	0	0	0	0	0	0	0
	242	6	3	0	0	0	0	0	0	0	0	0	0	0	0	0	0	0	0	1	6	N	0	2	Bike	50	0.08	0	0	0	0	0	58	70	0	0	0	0	2	6	Y	1	0.33	Bike	9	0.08	0	0	0
	243	3	3	1	2	11	2	0	0	0	0	0	0	0	0	0	0	0	0	1	3	Y	2	1.5	Van	0	0.83	400	0	0	400	0	600	0	0	0	0	0	2	1	Y	2	0.0166667	Walk	0	0.33	0	1500	0
	244	9	1	1	1	0	0	0	0	0	0	0	0	0	0	0	0	0	0	1	9	Y	1	0.5	Taxi	0	4	200	0	150	0	0	350	0	0	0	0	0	2	1	N	0	0.17	Bike	1	0.17	0	0	0
	245	0	0	0	0	0	0	0	0	0	0	0	0	0	0	0	0	0	0	0	0	0	0	0	0	0	0	0	0	0	0	0	0	0	0	0	0	0	0	0	0	0	0	0	0	0	0	0	0
	246	0	0	0	0	0	0	0	0	0	0	0	0	0	0	0	0	0	0	0	0	0	0	0	0	0	0	0	0	0	0	0	0	0	0	0	0	0	0	0	0	0	0	0	0	0	0	0	0
	247	0	0	0	0	0	0	0	0	0	0	0	0	0	0	0	0	0	0	0	0	0	0	0	0	0	0	0	0	0	0	0	0	0	0	0	0	0	0	0	0	0	0	0	0	0	0	0	0
	248	0	0	0	0	0	0	0	0	0	0	0	0	0	0	0	0	0	0	0	0	0	0	0	0	0	0	0	0	0	0	0	0	0	0	0	0	0	0	0	0	0	0	0	0	0	0	0	0
	249	0	0	0	0	0	0	0	0	0	0	0	0	0	0	0	0	0	0	0	0	0	0	0	0	0	0	0	0	0	0	0	0	0	0	0	0	0	0	0	0	0	0	0	0	0	0	0	0
	250	1	7	6	4	0	0	0	0	0	0	0	0	0	0	0	0	0	0	1	1	N	0	0.17	Toto	0	0.17	0	0	0	62	0	10	0	0	0	0	0	2	1	N	0	0.17	Toto	0	0.17	0	0	0
	251	9	1	0	0	0	0	0	0	0	0	0	0	0	0	0	0	0	0	1	9	Y	2	0.5	Car	0	3	150	350	0	0	0	250	0	0	0	0	0	0	0	0	0	0	0	0	0	0	0	0
	252	5	1	0	0	0	0	0	0	0	0	0	0	0	0	0	0	0	0	1	5	N	0	0.5	Scooty	18	1	0	0	0	0	0	21	0	0	0	0	0	0	0	0	0	0	0	0	0	0	0	0
	253	5	2	1	2	0	0	0	0	0	0	0	0	0	0	0	0	0	0	1	5	Y	1	0.5	Auto	0	0.25	0	0	0	0	0	80	0	0	0	0	0	2	5	Y	1	0.5	Auto	0	0.5	0	0	0
	254	0	0	0	0	0	0	0	0	0	0	0	0	0	0	0	0	0	0	0	0	0	0	0	0	0	0	0	0	0	0	0	0	0	0	0	0	0	0	0	0	0	0	0	0	0	0	0	0
	255	11	2	5	1	0	0	0	0	0	0	0	0	0	0	0	0	0	0	1	11	Y	1	1	Car	0	3.5	500	800	0	0	0	750	0	0	0	0	0	2	11	Y	1	1	Car	0	3.5	0	0	0
	256	5	2	0	0	0	0	0	0	0	0	0	0	0	0	0	0	0	0	1	5	N	0	0.42	Scooty	20	0.25	0	0	0	0	0	23	0	0	0	0	0	2	5	N	0	0.42	Scooty	20	0.17	0	0	0
	257	0	0	0	0	0	0	0	0	0	0	0	0	0	0	0	0	0	0	0	0	0	0	0	0	0	0	0	0	0	0	0	0	0	0	0	0	0	0	0	0	0	0	0	0	0	0	0	0
	258	0	0	0	0	0	0	0	0	0	0	0	0	0	0	0	0	0	0	0	0	0	0	0	0	0	0	0	0	0	0	0	0	0	0	0	0	0	0	0	0	0	0	0	0	0	0	0	0
	259	0	0	0	0	0	0	0	0	0	0	0	0	0	0	0	0	0	0	0	0	0	0	0	0	0	0	0	0	0	0	0	0	0	0	0	0	0	0	0	0	0	0	0	0	0	0	0	0
	260	5	2	0	0	0	0	0	0	0	0	0	0	0	0	0	0	0	0	1	5	N	0	0.33	Bike	4	0.17	0	0	0	0	0	8	0	0	0	0	0	2	5	N	0	0.33	Bike	4	0.08	0	0	0
	261	5	1	0	0	0	0	0	0	0	0	0	0	0	0	0	0	0	0	1	5	N	0	0.08	Auto	0	0.33	0	0	0	0	0	30	0	0	0	0	0	0	0	0	0	0	0	0	0	0	0	0
	262	0	0	0	0	0	0	0	0	0	0	0	0	0	0	0	0	0	0	0	0	0	0	0	0	0	0	0	0	0	0	0	0	0	0	0	0	0	0	0	0	0	0	0	0	0	0	0	0
	263	0	0	0	0	0	0	0	0	0	0	0	0	0	0	0	0	0	0	0	0	0	0	0	0	0	0	0	0	0	0	0	0	0	0	0	0	0	0	0	0	0	0	0	0	0	0	0	0
	264	0	0	0	0	0	0	0	0	0	0	0	0	0	0	0	0	0	0	0	0	0	0	0	0	0	0	0	0	0	0	0	0	0	0	0	0	0	0	0	0	0	0	0	0	0	0	0	0
	265	5	4	0	0	0	0	0	0	0	0	0	0	0	0	0	0	0	0	1	5	Y	2	0.75	Cab	0	0.5	0	0	0	0	0	400	100	0	0	0	0	2	5	Y	2	0.75	Cab	0	0.33	0	0	0
	266	5	1	0	0	0	0	0	0	0	0	0	0	0	0	0	0	0	0	1	5	Y	1	0.33	Auto	0	0.17	0	0	0	0	0	180	0	0	0	0	0	0	0	0	0	0	0	0	0	0	0	0
	267	5	1	0	0	0	0	0	0	0	0	0	0	0	0	0	0	0	0	1	5	N	0	0.5	Auto	0	0.33	0	0	0	0	0	20	0	0	0	0	0	0	0	0	0	0	0	0	0	0	0	0
	268	5	1	0	0	0	0	0	0	0	0	0	0	0	0	0	0	0	0	1	5	N	0	0.17	Bike	4	0.33	0	0	0	0	0	8	0	0	0	0	0	0	0	0	0	0	0	0	0	0	0	0
	269	5	1	0	0	0	0	0	0	0	0	0	0	0	0	0	0	0	0	1	5	Y	1	0.33	Bike	2.5	0.08	0	0	0	0	0	5	0	0	0	0	0	0	0	0	0	0	0	0	0	0	0	0
	270	5	1	0	0	0	0	0	0	0	0	0	0	0	0	0	0	0	0	1	5	N	0	0.17	Auto	0	0.17	0	0	0	0	0	50	0	0	0	0	0	0	0	0	0	0	0	0	0	0	0	0
	271	5	1	0	0	0	0	0	0	0	0	0	0	0	0	0	0	0	0	1	5	Y	1	0.08	Bike	2	0.03	0	0	0	0	0	4	0	0	0	0	0	0	0	0	0	0	0	0	0	0	0	0
	272	0	0	0	0	0	0	0	0	0	0	0	0	0	0	0	0	0	0	0	0	0	0	0	0	0	0	0	0	0	0	0	0	0	0	0	0	0	0	0	0	0	0	0	0	0	0	0	0
	273	6	5	3	18	0	0	0	0	0	0	0	0	0	0	0	0	0	0	1	6	Y	1	1	Auto	0	3	0	550	0	0	0	500	150	0	0	0	0	2	6	N	0	1	Auto	0	1	0	0	0
	274	6	3	0	0	0	0	0	0	0	0	0	0	0	0	0	0	0	0	1	6	Y	1	1	Bus	0	4	0	100	0	0	0	120	0	0	0	0	0	2	6	Y	1	1	Bus	0	3	0	100	0
	275	6	3	0	0	0	0	0	0	0	0	0	0	0	0	0	0	0	0	1	6	Y	1	0.5	Bike	4	0.5	0	0	0	0	0	8	0	0	0	0	0	2	6	Y	1	1	Bus	0	1	0	0	0
	276	5	1	0	0	0	0	0	0	0	0	0	0	0	0	0	0	0	0	1	5	N	0	0.5	Bus	0	0.33	0	0	0	0	0	15	100	0	0	0	0	0	0	0	0	0	0	0	0	0	0	0
	277	5	1	0	0	0	0	0	0	0	0	0	0	0	0	0	0	0	0	1	5	N	0	0.17	Bicycle	0	0.25	0	0	0	0	0	0	10	0	0	0	0	0	0	0	0	0	0	0	0	0	0	0
	278	0	0	0	0	0	0	0	0	0	0	0	0	0	0	0	0	0	0	0	0	0	0	0	0	0	0	0	0	0	0	0	0	0	0	0	0	0	0	0	0	0	0	0	0	0	0	0	0
	279	5	1	0	0	0	0	0	0	0	0	0	0	0	0	0	0	0	0	1	5	N	0	0.17	Auto	0	0.08	0	0	0	0	0	100	0	0	0	0	0	0	0	0	0	0	0	0	0	0	0	0
	280	6	1	0	0	0	0	0	0	0	0	0	0	0	0	0	0	0	0	1	6	Y	1	0.5	Bike	2	0.17	0	0	0	0	0	4	0	0	0	0	0	0	0	0	0	0	0	0	0	0	0	0
	281	6	2	0	0	0	0	0	0	0	0	0	0	0	0	0	0	0	0	1	6	Y	1	0.5	Bike	6	0.75	0	0	0	0	0	12	0	0	0	0	0	2	6	Y	1	0.5	Bike	6	0.75	0	0	0
	282	5	2	0	0	0	0	0	0	0	0	0	0	0	0	0	0	0	0	1	5	N	0	0.08	Walk	0	0.03	0	0	0	0	0	0	0	0	0	0	0	2	5	N	0	0.08	Walk	0	0.08	0	0	0
	283	5	2	0	0	0	0	0	0	0	0	0	0	0	0	0	0	0	0	1	5	Y	1	0.33	Bike	1.5	0.03	0	0	0	0	0	3	0	0	0	0	0	2	5	N	0	0.5	Walk	0	0.08	0	0	0
	284	5	2	0	0	0	0	0	0	0	0	0	0	0	0	0	0	0	0	1	5	Y	1	0.33	Bike	5	0.08	0	0	0	0	0	10	0	0	0	0	0	2	5	Y	1	0.33	Bike	5	0.08	0	0	0
	285	5	1	0	0	0	0	0	0	0	0	0	0	0	0	0	0	0	0	1	5	N	0	0.25	Bike	4	0.08	0	0	0	0	0	8	0	0	0	0	0	0	0	0	0	0	0	0	0	0	0	0
	286	5	2	0	0	0	0	0	0	0	0	0	0	0	0	0	0	0	0	1	5	N	0	0.33	Bike	1	0.08	0	0	0	0	0	2	0	0	0	0	0	2	5	N	0	0.33	Bike	1	0.08	0	0	0
	287	5	1	9	1	0	0	0	0	0	0	0	0	0	0	0	0	0	0	1	5	N	0	0.17	Bike	8	0.08	0	0	0	0	0	16	0	0	0	0	0	2	9	N	0	0.33	Walk	0	0.08	0	0	0
	288	5	1	1	3	5	1	1	1	0	0	0	0	0	0	0	0	0	0	1	5	N	0	0.17	Walk	0	0.25	0	0	0	0	0	0	0	0	0	0	0	2	1	N	0	0.17	Walk	0	0.17	0	0	0
	289	0	0	0	0	0	0	0	0	0	0	0	0	0	0	0	0	0	0	0	0	0	0	0	0	0	0	0	0	0	0	0	0	0	0	0	0	0	0	0	0	0	0	0	0	0	0	0	0
	290	5	1	0	0	0	0	0	0	0	0	0	0	0	0	0	0	0	0	1	5	Y	1	0.25	Bike	3	0.17	0	0	0	0	0	6	0	0	0	0	0	0	0	0	0	0	0	0	0	0	0	0
	291	5	1	0	0	0	0	0	0	0	0	0	0	0	0	0	0	0	0	1	5	N	0	0.08	Bike	1	0.08	0	0	0	0	0	2	0	0	0	0	0	0	0	0	0	0	0	0	0	0	0	0
	292	5	1	0	0	0	0	0	0	0	0	0	0	0	0	0	0	0	0	1	5	Y	1	0.17	Bike	2	0.33	0	0	0	0	0	4	0	0	0	0	0	0	0	0	0	0	0	0	0	0	0	0
	293	0	0	0	0	0	0	0	0	0	0	0	0	0	0	0	0	0	0	0	0	0	0	0	0	0	0	0	0	0	0	0	0	0	0	0	0	0	0	0	0	0	0	0	0	0	0	0	0
	294	0	0	0	0	0	0	0	0	0	0	0	0	0	0	0	0	0	0	0	0	0	0	0	0	0	0	0	0	0	0	0	0	0	0	0	0	0	0	0	0	0	0	0	0	0	0	0	0
	295	5	1	0	0	0	0	0	0	0	0	0	0	0	0	0	0	0	0	1	5	Y	1	0.25	Bike	2	0.17	0	0	0	0	0	4	0	0	0	0	0	2	5	N	0	0.25	Bike	2	0.17	0	0	0
	296	0	0	0	0	0	0	0	0	0	0	0	0	0	0	0	0	0	0	0	0	0	0	0	0	0	0	0	0	0	0	0	0	0	0	0	0	0	0	0	0	0	0	0	0	0	0	0	0
	297	5	1	0	0	0	0	0	0	0	0	0	0	0	0	0	0	0	0	1	5	N	0	0.08	Bike	1.5	0.17	0	0	0	0	0	3	0	0	0	0	0	0	0	0	0	0	0	0	0	0	0	0
	298	5	1	0	0	0	0	0	0	0	0	0	0	0	0	0	0	0	0	1	5	Y	1	0.08	Walk	0	0.33	0	0	0	0	0	0	0	0	0	0	0	0	0	0	0	0	0	0	0	0	0	0
	299	1	1	5	2	0	0	0	0	0	0	0	0	0	0	0	0	0	0	1	1	N	0	0.08	Walk	0	0.08	0	0	0	10	0	0	0	0	0	0	0	2	5	Y	1	0.33	Bike	4	0.17	0	0	0
	300	5	2	0	0	0	0	0	0	0	0	0	0	0	0	0	0	0	0	1	5	N	0	0.25	Bike	4	0.08	0	0	0	0	0	8	0	0	0	0	0	2	5	N	0	0.25	Bike	4	0.08	0	0	0
	301	5	3	0	0	0	0	0	0	0	0	0	0	0	0	0	0	0	0	1	5	N	0	0.17	Bike	2	0.17	0	0	0	0	0	4	0	0	0	0	0	2	5	N	0	0.17	Bike	4	0.17	0	0	0
	302	6	2	0	0	0	0	0	0	0	0	0	0	0	0	0	0	0	0	1	6	Y	1	0.5	Bike	5	5	0	50	0	0	0	10	0	0	0	0	0	2	6	Y	1	0.5	Bike	5	3	0	0	0
	303	6	9	0	0	0	0	0	0	0	0	0	0	0	0	0	0	0	0	1	6	Y	1	0.58	Auto	0	1	0	1500	0	0	0	130	0	0	0	0	0	2	6	Y	1	4.67	Auto	0	8	0	400	0
	304	5	3	0	0	0	0	0	0	0	0	0	0	0	0	0	0	0	0	1	5	N	0	0.25	Bike	4	0.08	0	0	0	0	0	8	0	0	0	0	0	2	5	N	0	0.25	Bike	4	0.08	0	0	0
	305	0	0	0	0	0	0	0	0	0	0	0	0	0	0	0	0	0	0	0	0	0	0	0	0	0	0	0	0	0	0	0	0	0	0	0	0	0	0	0	0	0	0	0	0	0	0	0	0
	306	5	1	6	1	0	0	0	0	0	0	0	0	0	0	0	0	0	0	1	5	N	0	0.17	Bike	1	0.17	0	0	0	0	0	2	0	0	0	0	0	2	6	Y	1	0.42	Bike	7	1	0	0	0
	307	5	1	0	0	0	0	0	0	0	0	0	0	0	0	0	0	0	0	1	5	N	0	0.25	Bicycle	0	0.17	0	0	0	0	0	0	0	0	0	0	0	0	0	0	0	0	0	0	0	0	0	0
	308	6	3	0	0	0	0	0	0	0	0	0	0	0	0	0	0	0	0	1	6	Y	1	0.17	Bike	3	0.17	0	0	0	0	0	6	0	0	0	0	0	2	6	Y	1	0.17	Bike	3	0.17	0	0	0
	309	0	0	0	0	0	0	0	0	0	0	0	0	0	0	0	0	0	0	0	0	0	0	0	0	0	0	0	0	0	0	0	0	0	0	0	0	0	0	0	0	0	0	0	0	0	0	0	0
	310	6	1	5	1	0	0	0	0	0	0	0	0	0	0	0	0	0	0	1	6	N	0	0.33	Bike	7	0.5	0	0	0	0	0	14	0	0	0	0	0	2	5	N	0	0.17	Bike	2	0.08	0	0	0
	311	6	1	0	0	0	0	0	0	0	0	0	0	0	0	0	0	0	0	1	6	N	0	1	Bus	0	0.25	0	0	0	0	0	5	0	0	0	0	0	0	0	0	0	0	0	0	0	0	0	0
	312	6	6	0	0	0	0	0	0	0	0	0	0	0	0	0	0	0	0	1	6	Y	1	0.5	Bike	12	3	0	0	0	0	0	24	0	0	0	0	0	0	0	0	0	0	0	0	0	0	0	0
	313	0	0	0	0	0	0	0	0	0	0	0	0	0	0	0	0	0	0	0	0	0	0	0	0	0	0	0	0	0	0	0	0	0	0	0	0	0	0	0	0	0	0	0	0	0	0	0	0
	314	9	2	11	2	6	5	9	4	6	3	3	2	0	0	0	0	0	0	1	9	Y	1	0.17	Walk	0	1	150	0	0	0	0	0	0	0	0	0	0	2	11	Y	1	1	Auto	0	4	0	1000	0
	315	5	1	0	0	0	0	0	0	0	0	0	0	0	0	0	0	0	0	1	5	N	0	0.17	Bike	5	0.25	0	0	0	0	0	10	0	0	0	0	0	0	0	0	0	0	0	0	0	0	0	0
	316	0	0	0	0	0	0	0	0	0	0	0	0	0	0	0	0	0	0	0	0	0	0	0	0	0	0	0	0	0	0	0	0	0	0	0	0	0	0	0	0	0	0	0	0	0	0	0	0
	317	6	1	0	0	0	0	0	0	0	0	0	0	0	0	0	0	0	0	1	6	N	0	0.25	Bike	4	0.17	0	0	0	0	0	8	0	0	0	0	0	0	0	0	0	0	0	0	0	0	0	0
	318	3	1	1	1	9	3	0	0	0	0	0	0	0	0	0	0	0	0	1	3	Y	2	0.17	Walk	0	0.5	200	0	0	0	0	0	0	0	0	0	0	2	1	Y	2	0.03	Walk	0	0.17	0	0	0
	319	0	0	0	0	0	0	0	0	0	0	0	0	0	0	0	0	0	0	0	0	0	0	0	0	0	0	0	0	0	0	0	0	0	0	0	0	0	0	0	0	0	0	0	0	0	0	0	0
	320	6	1	0	0	0	0	0	0	0	0	0	0	0	0	0	0	0	0	1	6	N	0	0.08	Bike	1	0.17	0	0	0	0	0	2	0	0	0	0	0	0	0	0	0	0	0	0	0	0	0	0
	321	6	2	0	0	0	0	0	0	0	0	0	0	0	0	0	0	0	0	1	6	N	0	1	Bike	15	0.17	0	0	0	0	0	30	0	0	0	0	0	2	6	N	0	1	Bike	15	0.25	0	0	0
	322	9	1	6	1	0	0	0	0	0	0	0	0	0	0	0	0	0	0	1	9	Y	1	0.17	Bike	1	2	0	400	0	0	0	2	0	0	0	0	0	2	6	Y	1	0.42	Bike	5	0.08	0	0	0
	323	5	2	6	1	0	0	0	0	0	0	0	0	0	0	0	0	0	0	1	5	Y	1	0.17	Bike	4	0.33	0	0	0	0	0	8	0	0	0	0	0	2	5	Y	1	0.17	Bike	4	0.33	0	0	0
	324	6	1	0	0	0	0	0	0	0	0	0	0	0	0	0	0	0	0	1	6	N	0	0.17	Bike	7	0.08	0	0	0	0	0	14	0	0	0	0	0	0	0	0	0	0	0	0	0	0	0	0
	325	5	1	0	0	0	0	0	0	0	0	0	0	0	0	0	0	0	0	1	5	N	0	0.17	Walk	0	0.08	0	0	0	0	0	0	0	0	0	0	0	0	0	0	0	0	0	0	0	0	0	0
	326	0	0	0	0	0	0	0	0	0	0	0	0	0	0	0	0	0	0	0	0	0	0	0	0	0	0	0	0	0	0	0	0	0	0	0	0	0	0	0	0	0	0	0	0	0	0	0	0
	327	6	1	0	0	0	0	0	0	0	0	0	0	0	0	0	0	0	0	1	6	N	0	0.17	Bus	0	0.08	0	0	0	0	0	7	0	0	0	0	0	0	0	0	0	0	0	0	0	0	0	0
	328	5	1	0	0	0	0	0	0	0	0	0	0	0	0	0	0	0	0	1	5	N	0	0.5	Bus	0	0.25	0	0	0	0	0	10	0	0	0	0	0	0	0	0	0	0	0	0	0	0	0	0
	329	0	0	0	0	0	0	0	0	0	0	0	0	0	0	0	0	0	0	0	0	0	0	0	0	0	0	0	0	0	0	0	0	0	0	0	0	0	0	0	0	0	0	0	0	0	0	0	0
	330	6	1	0	0	0	0	0	0	0	0	0	0	0	0	0	0	0	0	1	6	Y	1	0.5	Bus	0	0.17	0	0	0	0	0	7	0	0	0	0	0	0	0	0	0	0	0	0	0	0	0	0
	331	6	1	0	0	0	0	0	0	0	0	0	0	0	0	0	0	0	0	1	6	N	0	0.17	Bike	3	0.08	0	0	0	0	0	6	0	0	0	0	0	0	0	0	0	0	0	0	0	0	0	0
	332	6	1	0	0	0	0	0	0	0	0	0	0	0	0	0	0	0	0	1	6	N	0	0.5	Bus	0	0.17	0	0	0	0	0	10	0	0	0	0	0	0	0	0	0	0	0	0	0	0	0	0
	333	0	0	0	0	0	0	0	0	0	0	0	0	0	0	0	0	0	0	0	0	0	0	0	0	0	0	0	0	0	0	0	0	0	0	0	0	0	0	0	0	0	0	0	0	0	0	0	0
	334	6	1	9	2	0	0	0	0	0	0	0	0	0	0	0	0	0	0	1	6	N	0	0.33	Bike	4	0.05	0	0	0	0	0	8	0	0	0	0	0	2	9	Y	4	0.17	Cab	0	1	0	5000	0
	335	3	1	5	1	0	0	0	0	0	0	0	0	0	0	0	0	0	0	1	3	Y	1	0.25	Auto	0	0.5	0	800	0	0	0	150	0	0	0	0	0	2	5	N	0	0.75	Auto	0	0.08	0	0	0
	336	5	1	0	0	0	0	0	0	0	0	0	0	0	0	0	0	0	0	1	5	N	0	0.17	Walk	0	0.17	0	0	0	0	0	0	0	0	0	0	0	0	0	0	0	0	0	0	0	0	0	0
	337	5	1	0	0	0	0	0	0	0	0	0	0	0	0	0	0	0	0	1	5	N	0	0.0333333	Walk	0	0.17	0	0	0	0	0	0	0	0	0	0	0	0	0	0	0	0	0	0	0	0	0	0
	338	5	1	0	0	0	0	0	0	0	0	0	0	0	0	0	0	0	0	1	5	N	0	0.17	Bike	1.5	0.08	0	0	0	0	0	3	0	0	0	0	0	0	0	0	0	0	0	0	0	0	0	0
	339	0	0	0	0	0	0	0	0	0	0	0	0	0	0	0	0	0	0	0	0	0	0	0	0	0	0	0	0	0	0	0	0	0	0	0	0	0	0	0	0	0	0	0	0	0	0	0	0
	340	0	0	0	0	0	0	0	0	0	0	0	0	0	0	0	0	0	0	0	0	0	0	0	0	0	0	0	0	0	0	0	0	0	0	0	0	0	0	0	0	0	0	0	0	0	0	0	0
	341	6	1	0	0	0	0	0	0	0	0	0	0	0	0	0	0	0	0	1	6	N	0	0.17	Bike	3	0.08	0	0	0	0	0	6	0	0	0	0	0	0	0	0	0	0	0	0	0	0	0	0
	342	6	2	0	0	0	0	0	0	0	0	0	0	0	0	0	0	0	0	1	6	N	0	1.5	Bus	0	0.33	0	0	0	0	0	50	0	0	0	0	0	2	6	N	0	1.5	Bus	0	1	0	0	0
	343	0	0	0	0	0	0	0	0	0	0	0	0	0	0	0	0	0	0	0	0	0	0	0	0	0	0	0	0	0	0	0	0	0	0	0	0	0	0	0	0	0	0	0	0	0	0	0	0
	344	0	0	0	0	0	0	0	0	0	0	0	0	0	0	0	0	0	0	0	0	0	0	0	0	0	0	0	0	0	0	0	0	0	0	0	0	0	0	0	0	0	0	0	0	0	0	0	0
	345	0	0	0	0	0	0	0	0	0	0	0	0	0	0	0	0	0	0	0	0	0	0	0	0	0	0	0	0	0	0	0	0	0	0	0	0	0	0	0	0	0	0	0	0	0	0	0	0
	346	0	0	0	0	0	0	0	0	0	0	0	0	0	0	0	0	0	0	0	0	0	0	0	0	0	0	0	0	0	0	0	0	0	0	0	0	0	0	0	0	0	0	0	0	0	0	0	0
	347	6	1	0	0	0	0	0	0	0	0	0	0	0	0	0	0	0	0	1	6	N	0	0.17	Bus	0	0.17	0	0	0	0	0	10	0	0	0	0	0	0	0	0	0	0	0	0	0	0	0	0
	348	6	1	0	0	0	0	0	0	0	0	0	0	0	0	0	0	0	0	1	6	N	0	0.5	Bus	0	0.17	0	0	0	0	0	10	0	0	0	0	0	0	0	0	0	0	0	0	0	0	0	0
	349	5	1	0	0	0	0	0	0	0	0	0	0	0	0	0	0	0	0	1	5	N	0	0.75	Bus	0	0.08	0	0	0	0	0	15	0	0	0	0	0	0	0	0	0	0	0	0	0	0	0	0
	350	6	1	0	0	0	0	0	0	0	0	0	0	0	0	0	0	0	0	1	6	N	0	0.5	Bike	15	0.08	0	0	0	0	0	30	0	0	0	0	0	0	0	0	0	0	0	0	0	0	0	0
	351	6	1	0	0	0	0	0	0	0	0	0	0	0	0	0	0	0	0	1	6	Y	1	0.17	Bike	1	0.17	0	0	0	0	0	2	0	0	0	0	0	0	0	0	0	0	0	0	0	0	0	0
	352	6	1	0	0	0	0	0	0	0	0	0	0	0	0	0	0	0	0	1	6	Y	1	0.75	Bus	0	0.17	0	0	0	0	0	60	0	0	0	0	0	0	0	0	0	0	0	0	0	0	0	0
	353	3	6	11	4	0	0	0	0	0	0	0	0	0	0	0	0	0	0	1	3	Y	1	0.75	Bike	4	1	0	0	0	400	0	8	40	0	0	0	0	2	3	Y	1	0.75	Bike	4	1	0	0	0
	354	5	2	0	0	0	0	0	0	0	0	0	0	0	0	0	0	0	0	1	5	Y	1	0.25	Bike	5	0.08	0	0	0	0	0	10	100	0	0	0	0	2	5	Y	1	0.25	Bike	5	0.17	0	0	0
	355	6	2	0	0	0	0	0	0	0	0	0	0	0	0	0	0	0	0	1	6	N	0	1	Bus	0	0.5	0	0	0	0	0	30	0	0	0	0	0	2	6	N	0	1	Bus	0	0.25	0	0	0
	356	6	1	0	0	0	0	0	0	0	0	0	0	0	0	0	0	0	0	1	6	Y	1	0.33	Walk	0	0.25	0	0	0	0	0	0	0	0	0	0	0	0	0	0	0	0	0	0	0	0	0	0
	357	0	0	0	0	0	0	0	0	0	0	0	0	0	0	0	0	0	0	0	0	0	0	0	0	0	0	0	0	0	0	0	0	0	0	0	0	0	0	0	0	0	0	0	0	0	0	0	0
Death	358	Not applicable	Not applicable	Not applicable	Not applicable	Not applicable	Not applicable	Not applicable	Not applicable	Not applicable	Not applicable	Not applicable	Not applicable	Not applicable	Not applicable	Not applicable	Not applicable	Not applicable	Not applicable	Not applicable	Not applicable	Not applicable	Not applicable	Not applicable	Not applicable	Not applicable	Not applicable	Not applicable	Not applicable	Not applicable	Not applicable	Not applicable	Not applicable	Not applicable	Not applicable	Not applicable	Not applicable	Not applicable	Not applicable	Not applicable	Not applicable	Not applicable	Not applicable	Not applicable	Not applicable	Not applicable	Not applicable	Not applicable	Not applicable
	359	0	0	0	0	0	0	0	0	0	0	0	0	0	0	0	0	0	0	0	0	0	0	0	0	0	0	0	0	0	0	0	0	0	0	0	0	0	0	0	0	0	0	0	0	0	0	0	0
	360	6	2	0	0	0	0	0	0	0	0	0	0	0	0	0	0	0	0	1	6	Y	1	0.5	Bike	15	0.17	0	0	0	0	0	30	0	0	0	0	0	2	6	Y	1	0.5	Bike	15	0.25	0	0	0
	361	6	2	0	0	0	0	0	0	0	0	0	0	0	0	0	0	0	0	1	6	Y	1	1	Bus	0	0.25	0	0	0	0	0	0	0	0	0	0	0	2	6	Y	1	1	Bus	0	0.33	0	0	0
	362	6	2	0	0	0	0	0	0	0	0	0	0	0	0	0	0	0	0	1	6	N	0	0.25	Bus	0	0.33	0	0	0	0	0	10	0	0	0	0	0	2	6	N	0	0.25	Bus	0	0.33	0	0	0
	363	0	0	0	0	0	0	0	0	0	0	0	0	0	0	0	0	0	0	0	0	0	0	0	0	0	0	0	0	0	0	0	0	0	0	0	0	0	0	0	0	0	0	0	0	0	0	0	0
	364	6	1	9	2	0	0	0	0	0	0	0	0	0	0	0	0	0	0	1	6	N	0	0.5	Bike	4	0.17	0	0	0	0	0	8	0	0	0	0	0	2	9	Y	1	1	Bus	0	5	200	4000	0
	365	6	2	0	0	0	0	0	0	0	0	0	0	0	0	0	0	0	0	1	6	Y	1	0.75	Bus	0	2	0	50	0	0	0	70	100	0	0	0	0	2	6	Y	1	0.75	Bus	0	0.5	0	0	0
	366	6	1	0	0	0	0	0	0	0	0	0	0	0	0	0	0	0	0	1	6	Y	1	0.17	Bike	1.5	0.17	0	0	0	0	0	3	0	0	0	0	0	0	0	0	0	0	0	0	0	0	0	0
	367	0	0	0	0	0	0	0	0	0	0	0	0	0	0	0	0	0	0	0	0	0	0	0	0	0	0	0	0	0	0	0	0	0	0	0	0	0	0	0	0	0	0	0	0	0	0	0	0
	368	0	0	0	0	0	0	0	0	0	0	0	0	0	0	0	0	0	0	0	0	0	0	0	0	0	0	0	0	0	0	0	0	0	0	0	0	0	0	0	0	0	0	0	0	0	0	0	0
	369	0	0	0	0	0	0	0	0	0	0	0	0	0	0	0	0	0	0	0	0	0	0	0	0	0	0	0	0	0	0	0	0	0	0	0	0	0	0	0	0	0	0	0	0	0	0	0	0
	370	0	0	0	0	0	0	0	0	0	0	0	0	0	0	0	0	0	0	0	0	0	0	0	0	0	0	0	0	0	0	0	0	0	0	0	0	0	0	0	0	0	0	0	0	0	0	0	0
	371	6	2	0	0	0	0	0	0	0	0	0	0	0	0	0	0	0	0	1	6	N	0	0.25	Bicycle	0	0.17	0	0	0	0	0	0	50	0	0	0	0	2	6	N	0	0.25	Bicycle	0	0.17	0	0	0
	372	0	0	0	0	0	0	0	0	0	0	0	0	0	0	0	0	0	0	0	0	0	0	0	0	0	0	0	0	0	0	0	0	0	0	0	0	0	0	0	0	0	0	0	0	0	0	0	0
	373	6	1	0	0	0	0	0	0	0	0	0	0	0	0	0	0	0	0	1	6	N	0	0.5	Bus	0	0.17	0	0	0	0	0	10	50	0	0	0	0	0	0	0	0	0	0	0	0	0	0	0
	374	6	1	0	0	0	0	0	0	0	0	0	0	0	0	0	0	0	0	1	6	N	0	0.17	Bike	0.5	0.25	0	0	0	0	0	1	0	0	0	0	0	0	0	0	0	0	0	0	0	0	0	0
	375	6	1	0	0	0	0	0	0	0	0	0	0	0	0	0	0	0	0	1	6	N	0	0.5	Bus	0	2	0	0	0	0	0	8	100	0	0	0	0	0	0	0	0	0	0	0	0	0	0	0
	376	5	1	6	1	9	6	0	0	0	0	0	0	0	0	0	0	0	0	1	5	Y	1	1	Bike	10	2	0	0	0	0	0	20	0	0	0	0	0	2	6	Y	1	0.67	Bike	8	2	0	0	0
	377	9	1	0	0	0	0	0	0	0	0	0	0	0	0	0	0	0	0	1	9	Y	2	1	Auto	0	3	0	300	0	0	0	800	0	0	0	0	0	0	0	0	0	0	0	0	0	0	0	0
	378	0	0	0	0	0	0	0	0	0	0	0	0	0	0	0	0	0	0	0	0	0	0	0	0	0	0	0	0	0	0	0	0	0	0	0	0	0	0	0	0	0	0	0	0	0	0	0	0
	379	0	0	0	0	0	0	0	0	0	0	0	0	0	0	0	0	0	0	0	0	0	0	0	0	0	0	0	0	0	0	0	0	0	0	0	0	0	0	0	0	0	0	0	0	0	0	0	0
	380	0	0	0	0	0	0	0	0	0	0	0	0	0	0	0	0	0	0	0	0	0	0	0	0	0	0	0	0	0	0	0	0	0	0	0	0	0	0	0	0	0	0	0	0	0	0	0	0
	381	0	0	0	0	0	0	0	0	0	0	0	0	0	0	0	0	0	0	0	0	0	0	0	0	0	0	0	0	0	0	0	0	0	0	0	0	0	0	0	0	0	0	0	0	0	0	0	0
	382	0	0	0	0	0	0	0	0	0	0	0	0	0	0	0	0	0	0	0	0	0	0	0	0	0	0	0	0	0	0	0	0	0	0	0	0	0	0	0	0	0	0	0	0	0	0	0	0
	383	5	1	0	0	0	0	0	0	0	0	0	0	0	0	0	0	0	0	1	5	N	0	0.5	Walk	0	0.17	0	0	0	0	0	0	0	0	0	0	0	0	0	0	0	0	0	0	0	0	0	0
	384	0	0	0	0	0	0	0	0	0	0	0	0	0	0	0	0	0	0	0	0	0	0	0	0	0	0	0	0	0	0	0	0	0	0	0	0	0	0	0	0	0	0	0	0	0	0	0	0
	385	5	1	0	0	0	0	0	0	0	0	0	0	0	0	0	0	0	0	1	5	Y	1	0.25	Bike	2	0.17	0	0	0	0	0	4	0	0	0	0	0	0	0	0	0	0	0	0	0	0	0	0
	386	5	1	0	0	0	0	0	0	0	0	0	0	0	0	0	0	0	0	1	5	Y	1	1	Auto	0	0.08	0	0	0	0	0	100	0	0	0	0	0	0	0	0	0	0	0	0	0	0	0	0
	387	6	1	5	2	0	0	0	0	0	0	0	0	0	0	0	0	0	0	1	6	N	0	0.17	Bike	2	1	0	0	0	0	0	4	0	0	0	0	0	2	5	N	0	0.17	Bike	2	0.08	0	0	0
	388	0	0	0	0	0	0	0	0	0	0	0	0	0	0	0	0	0	0	0	0	0	0	0	0	0	0	0	0	0	0	0	0	0	0	0	0	0	0	0	0	0	0	0	0	0	0	0	0
	389	9	4	0	0	0	0	0	0	0	0	0	0	0	0	0	0	0	0	1	9	N	0	2.66667	Bike	100	4	1000	0	0	2800	1000	200	0	0	0	0	0	0	0	0	0	0	0	0	0	0	0	0
	390	0	0	0	0	0	0	0	0	0	0	0	0	0	0	0	0	0	0	0	0	0	0	0	0	0	0	0	0	0	0	0	0	0	0	0	0	0	0	0	0	0	0	0	0	0	0	0	0
	391	0	0	0	0	0	0	0	0	0	0	0	0	0	0	0	0	0	0	0	0	0	0	0	0	0	0	0	0	0	0	0	0	0	0	0	0	0	0	0	0	0	0	0	0	0	0	0	0
	392	5	2	0	0	0	0	0	0	0	0	0	0	0	0	0	0	0	0	1	5	Y	1	0.67	Walk	0	0.5	0	0	0	0	0	0	0	0	0	0	0	2	5	Y	1	0.67	Walk	0	0.08	0	0	0
	393	0	0	0	0	0	0	0	0	0	0	0	0	0	0	0	0	0	0	0	0	0	0	0	0	0	0	0	0	0	0	0	0	0	0	0	0	0	0	0	0	0	0	0	0	0	0	0	0
	394	0	0	0	0	0	0	0	0	0	0	0	0	0	0	0	0	0	0	0	0	0	0	0	0	0	0	0	0	0	0	0	0	0	0	0	0	0	0	0	0	0	0	0	0	0	0	0	0
	395	5	1	0	0	0	0	0	0	0	0	0	0	0	0	0	0	0	0	1	5	N	0	0.25	Bus	0	0.25	0	0	0	0	0	10	0	0	0	0	0	0	0	0	0	0	0	0	0	0	0	0
	396	9	2	0	0	0	0	0	0	0	0	0	0	0	0	0	0	0	0	1	9	Y	1	1	Bus	0	3	500	3250	3000	0	0	50	0	0	0	0	0	2	9	Y	1	1	Auto	0	5	500	2700	2500
	397	0	0	0	0	0	0	0	0	0	0	0	0	0	0	0	0	0	0	0	0	0	0	0	0	0	0	0	0	0	0	0	0	0	0	0	0	0	0	0	0	0	0	0	0	0	0	0	0
	398	0	0	0	0	0	0	0	0	0	0	0	0	0	0	0	0	0	0	0	0	0	0	0	0	0	0	0	0	0	0	0	0	0	0	0	0	0	0	0	0	0	0	0	0	0	0	0	0
	399	5	2	0	0	0	0	0	0	0	0	0	0	0	0	0	0	0	0	1	5	Y	1	0.5	Bike	5	0.5	0	0	0	0	0	10	100	0	0	0	0	2	5	Y	1	0.5	Bike	5	0.5	0	0	0
	400	5	1	0	0	0	0	0	0	0	0	0	0	0	0	0	0	0	0	1	5	Y	1	0.5	Bike	6	0.5	0	0	0	0	0	12	20	0	0	0	0	0	0	0	0	0	0	0	0	0	0	0
	401	5	2	0	0	0	0	0	0	0	0	0	0	0	0	0	0	0	0	1	5	Y	1	0.17	Bike	1.5	0.17	0	0	0	0	0	3	0	0	0	0	0	2	5	Y	1	0.17	Bike	1.5	0.25	0	0	0
	402	0	0	0	0	0	0	0	0	0	0	0	0	0	0	0	0	0	0	0	0	0	0	0	0	0	0	0	0	0	0	0	0	0	0	0	0	0	0	0	0	0	0	0	0	0	0	0	0
	403	5	1	0	0	0	0	0	0	0	0	0	0	0	0	0	0	0	0	1	5	Y	1	0.25	Auto	0	0.5	0	0	0	0	0	10	0	0	0	0	0	0	0	0	0	0	0	0	0	0	0	0
	404	3	25	0	0	0	0	0	0	0	0	0	0	0	0	0	0	0	0	1	3	Y	1	1.66667	Bike	20	1.67	0	0	0	0	400	40	0	0	0	0	0	2	3	Y	1	2.5	Bike	30	2.5	0	0	0
	405	6	1	1	3	0	0	0	0	0	0	0	0	0	0	0	0	0	0	1	6	Y	1	1	Walk	0	0.5	0	0	0	0	0	0	100	0	0	0	0	2	1	Y	1	1	Walk	0	0.17	0	0	0
	406	6	4	9	3	0	0	0	0	0	0	0	0	0	0	0	0	0	0	1	6	Y	1	0.5	Walk	0	0.5	0	0	0	0	0	0	200	0	0	0	0	2	6	Y	1	0.5	Walk	0	0.5	0	0	0
	407	5	3	0	0	0	0	0	0	0	0	0	0	0	0	0	0	0	0	1	5	N	0	0.17	Bike	4	1	0	0	0	0	0	8	0	0	0	0	0	2	5	N	0	0.17	Bike	4	1	0	0	0
	408	6	1	0	0	0	0	0	0	0	0	0	0	0	0	0	0	0	0	1	6	N	0	0.5	walk	0	0.17	0	0	0	0	0	0	0	0	0	0	0	0	0	0	0	0	0	0	0	0	0	0
	409	6	1	0	0	0	0	0	0	0	0	0	0	0	0	0	0	0	0	1	6	N	0	0.25	Bus	0	0.17	0	0	0	0	0	10	0	0	0	0	0	0	0	0	0	0	0	0	0	0	0	0
	410	6	1	0	0	0	0	0	0	0	0	0	0	0	0	0	0	0	0	1	6	N	0	0.17	Bike	2	0.17	0	0	0	0	0	4	0	0	0	0	0	0	0	0	0	0	0	0	0	0	0	0
	411	6	1	0	0	0	0	0	0	0	0	0	0	0	0	0	0	0	0	1	6	Y	2	0.25	Bike	2	0.17	0	0	0	0	0	4	0	0	0	0	0	0	0	0	0	0	0	0	0	0	0	0
	412	0	0	0	0	0	0	0	0	0	0	0	0	0	0	0	0	0	0	0	0	0	0	0	0	0	0	0	0	0	0	0	0	0	0	0	0	0	0	0	0	0	0	0	0	0	0	0	0
	413	0	0	0	0	0	0	0	0	0	0	0	0	0	0	0	0	0	0	0	0	0	0	0	0	0	0	0	0	0	0	0	0	0	0	0	0	0	0	0	0	0	0	0	0	0	0	0	0
	414	6	2	0	0	0	0	0	0	0	0	0	0	0	0	0	0	0	0	1	6	Y	1	0.5	Bike	10	6	0	0	0	0	0	20	0	0	0	0	0	2	6	Y	1	0.5	Bike	10	0.17	0	0	0
	415	9	2	0	0	0	0	0	0	0	0	0	0	0	0	0	0	0	0	1	9	Y	1	1.5	Car	0	2	500	600	400	0	0	850	250	0	0	0	0	2	9	N	0	1.5	Bus	0	1	0	0	0
	416	5	2	0	0	0	0	0	0	0	0	0	0	0	0	0	0	0	0	1	5	Y	1	0.17	Bike	4	0.17	0	0	0	0	0	8	0	0	0	0	0	2	5	N	0	0.17	Bike	4	0.17	0	0	0
	417	6	1	0	0	0	0	0	0	0	0	0	0	0	0	0	0	0	0	1	6	Y	2	0.25	Bike	0.5	0.17	0	0	0	0	0	1	0	0	0	0	0	0	0	0	0	0	0	0	0	0	0	0
	418	0	0	0	0	0	0	0	0	0	0	0	0	0	0	0	0	0	0	0	0	0	0	0	0	0	0	0	0	0	0	0	0	0	0	0	0	0	0	0	0	0	0	0	0	0	0	0	0
	419	0	0	0	0	0	0	0	0	0	0	0	0	0	0	0	0	0	0	0	0	0	0	0	0	0	0	0	0	0	0	0	0	0	0	0	0	0	0	0	0	0	0	0	0	0	0	0	0
	420	0	0	0	0	0	0	0	0	0	0	0	0	0	0	0	0	0	0	0	0	0	0	0	0	0	0	0	0	0	0	0	0	0	0	0	0	0	0	0	0	0	0	0	0	0	0	0	0
	421	0	0	0	0	0	0	0	0	0	0	0	0	0	0	0	0	0	0	0	0	0	0	0	0	0	0	0	0	0	0	0	0	0	0	0	0	0	0	0	0	0	0	0	0	0	0	0	0
	422	5	1	0	0	0	0	0	0	0	0	0	0	0	0	0	0	0	0	1	5	N	0	0.25	Bike	3	0.17	0	0	0	0	0	6	0	0	0	0	0	0	0	0	0	0	0	0	0	0	0	0
	423	5	1	0	0	0	0	0	0	0	0	0	0	0	0	0	0	0	0	1	5	N	0	0.5	Bike	15	0.17	0	0	0	0	0	30	0	0	0	0	0	0	0	0	0	0	0	0	0	0	0	0
	424	5	1	0	0	0	0	0	0	0	0	0	0	0	0	0	0	0	0	1	5	Y	1	0.5	Bus	0	0.33	0	0	0	0	0	40	0	0	0	0	0	0	0	0	0	0	0	0	0	0	0	0
	425	6	1	5	2	0	0	0	0	0	0	0	0	0	0	0	0	0	0	1	6	Y	1	1.5	Bus	0	5	0	0	0	0	0	32	0	0	0	0	0	2	5	Y	1	0.33	Bike	7	0.17	0	0	0
	426	5	2	0	0	0	0	0	0	0	0	0	0	0	0	0	0	0	0	1	5	Y	1	0.17	Bike	3	0.5	0	0	0	0	0	6	0	0	0	0	0	2	5	Y	1	0.17	Bike	3	0.17	0	0	0
	427	0	0	0	0	0	0	0	0	0	0	0	0	0	0	0	0	0	0	0	0	0	0	0	0	0	0	0	0	0	0	0	0	0	0	0	0	0	0	0	0	0	0	0	0	0	0	0	0
	428	0	0	0	0	0	0	0	0	0	0	0	0	0	0	0	0	0	0	0	0	0	0	0	0	0	0	0	0	0	0	0	0	0	0	0	0	0	0	0	0	0	0	0	0	0	0	0	0
	429	0	0	0	0	0	0	0	0	0	0	0	0	0	0	0	0	0	0	0	0	0	0	0	0	0	0	0	0	0	0	0	0	0	0	0	0	0	0	0	0	0	0	0	0	0	0	0	0
	430	0	0	0	0	0	0	0	0	0	0	0	0	0	0	0	0	0	0	0	0	0	0	0	0	0	0	0	0	0	0	0	0	0	0	0	0	0	0	0	0	0	0	0	0	0	0	0	0
Death	431	Not applicable	Not applicable	Not applicable	Not applicable	Not applicable	Not applicable	Not applicable	Not applicable	Not applicable	Not applicable	Not applicable	Not applicable	Not applicable	Not applicable	Not applicable	Not applicable	Not applicable	Not applicable	Not applicable	Not applicable	Not applicable	Not applicable	Not applicable	Not applicable	Not applicable	Not applicable	Not applicable	Not applicable	Not applicable	Not applicable	Not applicable	Not applicable	Not applicable	Not applicable	Not applicable	Not applicable	Not applicable	Not applicable	Not applicable	Not applicable	Not applicable	Not applicable	Not applicable	Not applicable	Not applicable	Not applicable	Not applicable	Not applicable
	432	5	1	0	0	0	0	0	0	0	0	0	0	0	0	0	0	0	0	1	5	Y	1	0.08	Bike	3	0.17	0	0	0	0	0	6	0	0	0	0	0	0	0	0	0	0	0	0	0	0	0	0
	433	5	1	0	0	0	0	0	0	0	0	0	0	0	0	0	0	0	0	1	5	Y	1	0.08	Bike	1	0.5	0	0	0	0	0	2	0	0	0	0	0	0	0	0	0	0	0	0	0	0	0	0
	434	5	1	0	0	0	0	0	0	0	0	0	0	0	0	0	0	0	0	1	5	Y	1	0.33	Bike	6	0.08	0	0	0	0	0	12	0	0	0	0	0	0	0	0	0	0	0	0	0	0	0	0
	435	6	3	9	7	6	2	0	0	0	0	0	0	0	0	0	0	0	0	1	6	Y	1	0.33	Auto	0	0.5	0	0	0	0	0	80	0	0	0	0	0	2	6	Y	1	0.67	Cab	0	4.5	20	0	0
	436	5	2	0	0	0	0	0	0	0	0	0	0	0	0	0	0	0	0	1	5	Y	1	0.25	Bike	5	0.25	0	0	0	0	0	10	0	0	0	0	0	2	5	Y	1	0.25	Bike	5	0.33	0	0	0
Death	437	Not applicable	Not applicable	Not applicable	Not applicable	Not applicable	Not applicable	Not applicable	Not applicable	Not applicable	Not applicable	Not applicable	Not applicable	Not applicable	Not applicable	Not applicable	Not applicable	Not applicable	Not applicable	Not applicable	Not applicable	Not applicable	Not applicable	Not applicable	Not applicable	Not applicable	Not applicable	Not applicable	Not applicable	Not applicable	Not applicable	Not applicable	Not applicable	Not applicable	Not applicable	Not applicable	Not applicable	Not applicable	Not applicable	Not applicable	Not applicable	Not applicable	Not applicable	Not applicable	Not applicable	Not applicable	Not applicable	Not applicable	Not applicable
	438	6	1	0	0	0	0	0	0	0	0	0	0	0	0	0	0	0	0	1	6	Y	1	0.17	Bike	1	4	0	0	0	0	0	2	0	0	0	0	0	0	0	0	0	0	0	0	0	0	0	0
	439	6	4	0	0	0	0	0	0	0	0	0	0	0	0	0	0	0	0	1	6	Y	1	0.08	Bike	1	0.5	0	0	0	0	0	2	0	0	0	0	0	2	6	N	0	0.08	Bike	1	0.08	0	0	0
	440	6	2	0	0	0	0	0	0	0	0	0	0	0	0	0	0	0	0	1	6	N	0	4	Not available	0	1.33333	0	0	0	0	0	0	0	0	0	0	0	0	0	0	0	0	0	0	0	0	0	0
	441	5	2	0	0	0	0	0	0	0	0	0	0	0	0	0	0	0	0	1	5	Y	1	0.17	Auto	0	0.17	0	0	0	0	0	20	0	0	0	0	0	2	5	N	0	0.17	Auto	0	0.17	0	0	0
	442	6	1	0	0	0	0	0	0	0	0	0	0	0	0	0	0	0	0	1	6	Y	1	0.5	Bike	20	2	10	0	0	0	0	40	0	0	0	0	0	0	0	0	0	0	0	0	0	0	0	0
	443	6	1	0	0	0	0	0	0	0	0	0	0	0	0	0	0	0	0	1	6	Y	1	1.5	Bike	30	0.5	10	0	0	0	0	60	0	0	0	0	0	0	0	0	0	0	0	0	0	0	0	0
	444	6	1	0	0	0	0	0	0	0	0	0	0	0	0	0	0	0	0	1	6	N	0	0.42	Bike	9	1.33	10	0	0	0	0	18	0	0	0	0	0	0	0	0	0	0	0	0	0	0	0	0
	445	0	0	0	0	0	0	0	0	0	0	0	0	0	0	0	0	0	0	0	0	0	0	0	0	0	0	0	0	0	0	0	0	0	0	0	0	0	0	0	0	0	0	0	0	0	0	0	0
Death	446	Not applicable	Not applicable	Not applicable	Not applicable	Not applicable	Not applicable	Not applicable	Not applicable	Not applicable	Not applicable	Not applicable	Not applicable	Not applicable	Not applicable	Not applicable	Not applicable	Not applicable	Not applicable	Not applicable	Not applicable	Not applicable	Not applicable	Not applicable	Not applicable	Not applicable	Not applicable	Not applicable	Not applicable	Not applicable	Not applicable	Not applicable	Not applicable	Not applicable	Not applicable	Not applicable	Not applicable	Not applicable	Not applicable	Not applicable	Not applicable	Not applicable	Not applicable	Not applicable	Not applicable	Not applicable	Not applicable	Not applicable	Not applicable
	447	5	1	0	0	0	0	0	0	0	0	0	0	0	0	0	0	0	0	1	5	Y	1	0.08	Bike	3	0.5	10	0	0	0	0	6	0	0	0	0	0	0	0	0	0	0	0	0	0	0	0	0
	448	5	3	11	2	0	0	0	0	0	0	0	0	0	0	0	0	0	0	1	5	N	0	0.42	Walk	0	1	10	0	0	0	0	0	0	0	0	0	0	2	11	N	0	0.25	Walk	0	0.17	0	0	800
Could not be interviewed because of serious illness	449	Not available	Not available	Not available	Not available	Not available	Not available	Not available	Not available	Not available	Not available	Not available	Not available	Not available	Not available	Not available	Not available	Not available	Not available	Not available	Not available	Not available	Not available	Not available	Not available	Not available	Not available	Not available	Not available	Not available	Not available	Not available	Not available	Not available	Not available	Not available	Not available	Not available	Not available	Not available	Not available	Not available	Not available	Not available	Not available	Not available	Not available	Not available	Not available
	450	5	1	8	2	9	5	6	1	0	0	0	0	0	0	0	0	0	0	1	5	Y	1	0.25	Hired car	0	5	0	0	0	0	0	100	0	0	0	0	0	2	8	Y	3	3	Hired car	0	2	0	0	1300
	451	6	3	0	0	0	0	0	0	0	0	0	0	0	0	0	0	0	0	1	6	N	0	0.25	Auto	0	1	10	0	0	0	0	15	0	0	0	0	0	2	6	N	0	0.25	Auto	0	1	0	0	60
	452	11	1	6	1	0	0	0	0	0	0	0	0	0	0	0	0	0	0	1	11	N	0	0.33	Auto	0	2	0	0	0	0	0	150	0	0	0	0	0	2	6	N	0	0.25	Auto	0	2	0	0	0
	453	6	2	0	0	0	0	0	0	0	0	0	0	0	0	0	0	0	0	1	6	N	0	0.5	Bike	3	0.17	0	0	0	0	0	6	0	0	0	0	0	2	6	Y	1	2	Bike	25	1	0	0	0
	454	3	1	0	0	0	0	0	0	0	0	0	0	0	0	0	0	0	0	1	3	Y	1	3.5	Bus	0	2	0	500	1500	0	0	280	0	0	0	0	0	0	0	0	0	0	0	0	0	0	0	0
	455	9	1	0	0	0	0	0	0	0	0	0	0	0	0	0	0	0	0	1	9	N	0	0.75	Auto	0	1.5	750	0	0	0	0	250	0	0	0	0	0	0	0	0	0	0	0	0	0	0	0	0
	456	6	5	0	0	0	0	0	0	0	0	0	0	0	0	0	0	0	0	1	6	N	0	0.25	Bike	1.5	0.5	0	0	0	0	0	3	0	0	0	0	0	2	6	N	0	0.25	Bike	1.5	1.5	0	0	0
	457	6	1	0	0	0	0	0	0	0	0	0	0	0	0	0	0	0	0	1	6	N	0	0.25	Bike	3	1	0	0	0	0	0	6	0	0	0	0	0	0	0	0	0	0	0	0	0	0	0	0
	458	0	0	0	0	0	0	0	0	0	0	0	0	0	0	0	0	0	0	0	0	0	0	0	0	0	0	0	0	0	0	0	0	0	0	0	0	0	0	0	0	0	0	0	0	0	0	0	0
	459	6	4	0	0	0	0	0	0	0	0	0	0	0	0	0	0	0	0	1	6	N	0	0.17	Walk	0	1	0	0	0	0	0	0	0	0	0	0	0	2	6	N	0	0.17	Walk	0	0.17	0	0	0
	460	5	5	3	2	0	0	0	0	0	0	0	0	0	0	0	0	0	0	1	5	Y	1	0.33	Auto	0	1	10	0	0	40	0	20	0	0	0	0	0	2	3	Y	1	0.17	Auto	0	5	0	0	0
	461	5	4	6	1	0	0	0	0	0	0	0	0	0	0	0	0	0	0	1	5	N	0	1.5	Auto	0	3	0	0	0	0	0	300	0	0	0	0	0	2	6	Y	1	0.75	Auto	0	5	20	150	0
	462	5	2	0	0	0	0	0	0	0	0	0	0	0	0	0	0	0	0	1	5	Y	1	0.17	Walk	0	0.08	0	0	0	0	0	0	0	0	0	0	0	2	5	Y	1	0.17	Walk	0	0.25	0	0	0
	463	0	0	0	0	0	0	0	0	0	0	0	0	0	0	0	0	0	0	0	0	0	0	0	0	0	0	0	0	0	0	0	0	0	0	0	0	0	0	0	0	0	0	0	0	0	0	0	0
	464	5	2	9	2	0	0	0	0	0	0	0	0	0	0	0	0	0	0	1	9	Y	1	0.25	Bike	2	1.5	0	0	0	0	0	4	0	0	0	0	0	2	9	Y	1	0.25	Bike	2	0.5	0	0	0
	465	0	0	0	0	0	0	0	0	0	0	0	0	0	0	0	0	0	0	0	0	0	0	0	0	0	0	0	0	0	0	0	0	0	0	0	0	0	0	0	0	0	0	0	0	0	0	0	0
	466	5	2	0	0	0	0	0	0	0	0	0	0	0	0	0	0	0	0	1	5	N	0	0.25	Walk	0	0.08	0	0	0	0	0	0	0	0	0	0	0	2	5	N	0	0.25	Walk	0	0.08	0	0	0
	467	0	0	0	0	0	0	0	0	0	0	0	0	0	0	0	0	0	0	0	0	0	0	0	0	0	0	0	0	0	0	0	0	0	0	0	0	0	0	0	0	0	0	0	0	0	0	0	0
	468	0	0	0	0	0	0	0	0	0	0	0	0	0	0	0	0	0	0	0	0	0	0	0	0	0	0	0	0	0	0	0	0	0	0	0	0	0	0	0	0	0	0	0	0	0	0	0	0
	469	6	12	0	0	0	0	0	0	0	0	0	0	0	0	0	0	0	0	1	6	Y	2	1.5	Train/Auto	0	9	20	0	0	0	0	300	200	0	0	0	0	2	6	Y	2	9	Train/Auto	0	54	120	4400	0
	470	0	0	0	0	0	0	0	0	0	0	0	0	0	0	0	0	0	0	0	0	0	0	0	0	0	0	0	0	0	0	0	0	0	0	0	0	0	0	0	0	0	0	0	0	0	0	0	0
	471	6	1	0	0	0	0	0	0	0	0	0	0	0	0	0	0	0	0	1	6	N	0	0.17	Auto	0	0.33	0	0	0	0	0	20	0	0	0	0	0	0	0	0	0	0	0	0	0	0	0	0
	472	6	2	0	0	0	0	0	0	0	0	0	0	0	0	0	0	0	0	1	6	N	0	0.33	Bike	3	1	0	0	0	0	0	6	0	0	0	0	0	2	6	N	0	0.33	Bike	3	0.5	0	0	0
	473	0	0	0	0	0	0	0	0	0	0	0	0	0	0	0	0	0	0	0	0	0	0	0	0	0	0	0	0	0	0	0	0	0	0	0	0	0	0	0	0	0	0	0	0	0	0	0	0
	474	6	1	0	0	0	0	0	0	0	0	0	0	0	0	0	0	0	0	1	6	N	0	0.42	Auto	0	1	0	0	0	0	0	10	0	0	0	0	0	0	0	0	0	0	0	0	0	0	0	0
	475	0	0	0	0	0	0	0	0	0	0	0	0	0	0	0	0	0	0	0	0	0	0	0	0	0	0	0	0	0	0	0	0	0	0	0	0	0	0	0	0	0	0	0	0	0	0	0	0
	476	0	0	0	0	0	0	0	0	0	0	0	0	0	0	0	0	0	0	0	0	0	0	0	0	0	0	0	0	0	0	0	0	0	0	0	0	0	0	0	0	0	0	0	0	0	0	0	0
	477	0	0	0	0	0	0	0	0	0	0	0	0	0	0	0	0	0	0	0	0	0	0	0	0	0	0	0	0	0	0	0	0	0	0	0	0	0	0	0	0	0	0	0	0	0	0	0	0
	478	6	2	0	0	0	0	0	0	0	0	0	0	0	0	0	0	0	0	1	6	Y	1	0.25	Auto	0	0.17	0	0	0	0	0	100	0	0	0	0	0	2	6	Y	1	0.25	Auto	0	0.5	0	0	0
	479	0	0	0	0	0	0	0	0	0	0	0	0	0	0	0	0	0	0	0	0	0	0	0	0	0	0	0	0	0	0	0	0	0	0	0	0	0	0	0	0	0	0	0	0	0	0	0	0
	480	0	0	0	0	0	0	0	0	0	0	0	0	0	0	0	0	0	0	0	0	0	0	0	0	0	0	0	0	0	0	0	0	0	0	0	0	0	0	0	0	0	0	0	0	0	0	0	0
	481	0	0	0	0	0	0	0	0	0	0	0	0	0	0	0	0	0	0	0	0	0	0	0	0	0	0	0	0	0	0	0	0	0	0	0	0	0	0	0	0	0	0	0	0	0	0	0	0
	482	0	0	0	0	0	0	0	0	0	0	0	0	0	0	0	0	0	0	0	0	0	0	0	0	0	0	0	0	0	0	0	0	0	0	0	0	0	0	0	0	0	0	0	0	0	0	0	0
	483	6	1	0	0	0	0	0	0	0	0	0	0	0	0	0	0	0	0	1	6	N	0	0.25	Bike	4	0.08	0	0	0	0	0	8	0	0	0	0	0	0	0	0	0	0	0	0	0	0	0	0
	484	0	0	0	0	0	0	0	0	0	0	0	0	0	0	0	0	0	0	0	0	0	0	0	0	0	0	0	0	0	0	0	0	0	0	0	0	0	0	0	0	0	0	0	0	0	0	0	0
	485	0	0	0	0	0	0	0	0	0	0	0	0	0	0	0	0	0	0	0	0	0	0	0	0	0	0	0	0	0	0	0	0	0	0	0	0	0	0	0	0	0	0	0	0	0	0	0	0
	486	6	1	0	0	0	0	0	0	0	0	0	0	0	0	0	0	0	0	1	6	Y	1	0.25	Bike	12	0.25	0	200	0	0	0	24	0	0	0	0	0	0	0	0	0	0	0	0	0	0	0	0
Misdiagnosis	487	Not applicable	Not applicable	Not applicable	Not applicable	Not applicable	Not applicable	Not applicable	Not applicable	Not applicable	Not applicable	Not applicable	Not applicable	Not applicable	Not applicable	Not applicable	Not applicable	Not applicable	Not applicable	Not applicable	Not applicable	Not applicable	Not applicable	Not applicable	Not applicable	Not applicable	Not applicable	Not applicable	Not applicable	Not applicable	Not applicable	Not applicable	Not applicable	Not applicable	Not applicable	Not applicable	Not applicable	Not applicable	Not applicable	Not applicable	Not applicable	Not applicable	Not applicable	Not applicable	Not applicable	Not applicable	Not applicable	Not applicable	Not applicable
	488	0	0	0	0	0	0	0	0	0	0	0	0	0	0	0	0	0	0	0	0	0	0	0	0	0	0	0	0	0	0	0	0	0	0	0	0	0	0	0	0	0	0	0	0	0	0	0	0
	489	6	3	0	0	0	0	0	0	0	0	0	0	0	0	0	0	0	0	1	6	Y	1	1	Bike	20	0.08	0	0	0	0	0	40	0	0	0	0	0	2	6	Y	1	2	Bike	40	0.17	0	0	0
	490	6	1	0	0	0	0	0	0	0	0	0	0	0	0	0	0	0	0	1	6	N	0	0.25	Bike	10	0.08	0	0	0	0	0	20	0	0	0	0	0	0	0	0	0	0	0	0	0	0	0	0
	491	6	1	0	0	0	0	0	0	0	0	0	0	0	0	0	0	0	0	1	6	N	0	0.33	Bike	1	0.17	0	0	0	0	0	2	0	0	0	0	0	0	0	0	0	0	0	0	0	0	0	0
	492	0	0	0	0	0	0	0	0	0	0	0	0	0	0	0	0	0	0	0	0	0	0	0	0	0	0	0	0	0	0	0	0	0	0	0	0	0	0	0	0	0	0	0	0	0	0	0	0
	493	0	0	0	0	0	0	0	0	0	0	0	0	0	0	0	0	0	0	0	0	0	0	0	0	0	0	0	0	0	0	0	0	0	0	0	0	0	0	0	0	0	0	0	0	0	0	0	0
	494	0	0	0	0	0	0	0	0	0	0	0	0	0	0	0	0	0	0	0	0	0	0	0	0	0	0	0	0	0	0	0	0	0	0	0	0	0	0	0	0	0	0	0	0	0	0	0	0
	495	6	1	0	0	0	0	0	0	0	0	0	0	0	0	0	0	0	0	1	6	Y	1	0.5	Auto	0	2	0	0	0	253	0	50	0	0	0	0	0	0	0	0	0	0	0	0	0	0	0	0
	496	6	2	0	0	0	0	0	0	0	0	0	0	0	0	0	0	0	0	1	6	Y	1	0.17	Bike	3.5	0.17	0	0	0	0	0	7	0	0	0	0	0	2	6	Y	1	0.17	Bike	3.5	0.17	0	0	0
	497	6	5	0	0	0	0	0	0	0	0	0	0	0	0	0	0	0	0	1	6	Y	1	0.5	Auto	0	5	0	0	0	0	0	50	0	0	0	0	0	2	6	Y	1	0.5	Auto	0	1	0	0	0
	498	6	4	0	0	0	0	0	0	0	0	0	0	0	0	0	0	0	0	1	6	N	0	0.08	Walk	0	2	0	0	0	0	0	0	0	0	0	0	0	2	6	N	0	0.08	Walk	0	0.17	0	0	0
	499	0	0	0	0	0	0	0	0	0	0	0	0	0	0	0	0	0	0	0	0	0	0	0	0	0	0	0	0	0	0	0	0	0	0	0	0	0	0	0	0	0	0	0	0	0	0	0	0
	500	6	3	0	0	0	0	0	0	0	0	0	0	0	0	0	0	0	0	1	6	N	0	0.5	Bike	20	0.5	0	0	0	0	0	40	0	0	0	0	0	2	6	N	0	0.5	Bike	20	0.5	0	0	50
	501	6	3	0	0	0	0	0	0	0	0	0	0	0	0	0	0	0	0	1	6	N	0	0.42	Bike	10	1	5	0	0	0	0	20	0	0	0	0	0	2	6	N	0	0.42	Bike	10	0.33	0	0	0
	502	0	0	0	0	0	0	0	0	0	0	0	0	0	0	0	0	0	0	0	0	0	0	0	0	0	0	0	0	0	0	0	0	0	0	0	0	0	0	0	0	0	0	0	0	0	0	0	0
	503	0	0	0	0	0	0	0	0	0	0	0	0	0	0	0	0	0	0	0	0	0	0	0	0	0	0	0	0	0	0	0	0	0	0	0	0	0	0	0	0	0	0	0	0	0	0	0	0
	504	6	2	0	0	0	0	0	0	0	0	0	0	0	0	0	0	0	0	1	6	Y	1	0.42	Auto	0	0.17	0	0	50	0	0	250	0	0	0	0	0	2	6	Y	1	0.42	Auto	0	0.58	0	0	0
	505	0	0	0	0	0	0	0	0	0	0	0	0	0	0	0	0	0	0	0	0	0	0	0	0	0	0	0	0	0	0	0	0	0	0	0	0	0	0	0	0	0	0	0	0	0	0	0	0
	506	5	3	0	0	0	0	0	0	0	0	0	0	0	0	0	0	0	0	1	5	Y	1	0.25	Auto	0	0.08	0	0	0	0	0	40	0	0	0	0	0	2	5	N	0	0.5	Bus	0	0.17	0	0	0
	507	0	0	0	0	0	0	0	0	0	0	0	0	0	0	0	0	0	0	0	0	0	0	0	0	0	0	0	0	0	0	0	0	0	0	0	0	0	0	0	0	0	0	0	0	0	0	0	0
	508	5	1	0	0	0	0	0	0	0	0	0	0	0	0	0	0	0	0	1	5	N	0	0.5	Bicycle	0	0.25	0	0	0	0	0	0	0	0	0	0	0	0	0	0	0	0	0	0	0	0	0	0
	509	5	2	0	0	0	0	0	0	0	0	0	0	0	0	0	0	0	0	1	5	N	0	0.08	Bike	1.5	0.08	0	0	0	0	0	3	0	0	0	0	0	2	5	N	0	0.08	Bike	1.5	0.17	0	0	0
	510	5	1	0	0	0	0	0	0	0	0	0	0	0	0	0	0	0	0	1	5	N	0	0.33	Bike	2	0.75	10	0	0	0	0	4	0	0	0	0	0	0	0	0	0	0	0	0	0	0	0	0
	511	0	0	0	0	0	0	0	0	0	0	0	0	0	0	0	0	0	0	0	0	0	0	0	0	0	0	0	0	0	0	0	0	0	0	0	0	0	0	0	0	0	0	0	0	0	0	0	0
	512	0	0	0	0	0	0	0	0	0	0	0	0	0	0	0	0	0	0	0	0	0	0	0	0	0	0	0	0	0	0	0	0	0	0	0	0	0	0	0	0	0	0	0	0	0	0	0	0
	513	6	1	0	0	0	0	0	0	0	0	0	0	0	0	0	0	0	0	1	6	N	0	1	Auto/walk	0	0.5	0	0	0	0	0	30	0	0	0	0	0	0	0	0	0	0	0	0	0	0	0	0
	514	6	6	3	1	0	0	0	0	0	0	0	0	0	0	0	0	0	0	1	6	N	0	0.33	Walk	0	0.17	0	0	0	0	0	0	0	0	0	0	0	2	6	N	0	0.33	Walk	0	0.08	0	0	0
	515	6	1	0	0	0	0	0	0	0	0	0	0	0	0	0	0	0	0	1	6	Y	1	0.17	Walk	0	0.17	0	0	0	0	0	0	0	0	0	0	0	0	0	0	0	0	0	0	0	0	0	0
	516	9	1	0	0	0	0	0	0	0	0	0	0	0	0	0	0	0	0	1	9	Y	1	0.33	Walk	0	0.5	0	1000	0	0	0	0	0	0	0	0	0	0	0	0	0	0	0	0	0	0	0	0
	517	6	2	0	0	0	0	0	0	0	0	0	0	0	0	0	0	0	0	1	6	N	0	1	Bicycle	0	1	0	0	0	0	0	0	0	0	0	0	0	2	6	N	0	1	Bicycle	0	0.5	0	0	0
	518	0	0	0	0	0	0	0	0	0	0	0	0	0	0	0	0	0	0	0	0	0	0	0	0	0	0	0	0	0	0	0	0	0	0	0	0	0	0	0	0	0	0	0	0	0	0	0	0
	519	0	0	0	0	0	0	0	0	0	0	0	0	0	0	0	0	0	0	0	0	0	0	0	0	0	0	0	0	0	0	0	0	0	0	0	0	0	0	0	0	0	0	0	0	0	0	0	0
	520	6	3	0	0	0	0	0	0	0	0	0	0	0	0	0	0	0	0	1	6	N	0	0.33	Walk	0	0.25	0	0	0	0	0	0	0	0	0	0	0	2	6	N	0	0.33	Walk	0	0.5	0	0	0
	521	0	0	0	0	0	0	0	0	0	0	0	0	0	0	0	0	0	0	0	0	0	0	0	0	0	0	0	0	0	0	0	0	0	0	0	0	0	0	0	0	0	0	0	0	0	0	0	0
	522	6	2	0	0	0	0	0	0	0	0	0	0	0	0	0	0	0	0	1	6	N	0	0.33	Walk	0	0.08	0	0	0	0	0	0	0	0	0	0	0	2	6	N	0	0.33	Walk	0	0.08	0	0	0
	523	0	0	0	0	0	0	0	0	0	0	0	0	0	0	0	0	0	0	0	0	0	0	0	0	0	0	0	0	0	0	0	0	0	0	0	0	0	0	0	0	0	0	0	0	0	0	0	0
	524	5	1	0	0	0	0	0	0	0	0	0	0	0	0	0	0	0	0	1	5	N	0	0.5	Auto	0	0.5	0	0	0	0	0	50	0	0	0	0	0	0	0	0	0	0	0	0	0	0	0	0
	525	6	3	0	0	0	0	0	0	0	0	0	0	0	0	0	0	0	0	1	6	N	0	1	Bus	0	0.5	0	0	0	0	0	200	0	0	0	0	0	2	6	N	0	1	Bus	0	0.5	20	90	0
	526	0	0	0	0	0	0	0	0	0	0	0	0	0	0	0	0	0	0	0	0	0	0	0	0	0	0	0	0	0	0	0	0	0	0	0	0	0	0	0	0	0	0	0	0	0	0	0	0
	527	0	0	0	0	0	0	0	0	0	0	0	0	0	0	0	0	0	0	0	0	0	0	0	0	0	0	0	0	0	0	0	0	0	0	0	0	0	0	0	0	0	0	0	0	0	0	0	0
	528	6	3	0	0	0	0	0	0	0	0	0	0	0	0	0	0	0	0	1	6	Y	1	0.17	Bike	2	0.5	0	0	0	0	0	4	0	0	0	0	0	2	6	Y	1	0.17	Bike	2	0.17	0	0	0
Refusal	529	Not available	Not available	Not available	Not available	Not available	Not available	Not available	Not available	Not available	Not available	Not available	Not available	Not available	Not available	Not available	Not available	Not available	Not available	Not available	Not available	Not available	Not available	Not available	Not available	Not available	Not available	Not available	Not available	Not available	Not available	Not available	Not available	Not available	Not available	Not available	Not available	Not available	Not available	Not available	Not available	Not available	Not available	Not available	Not available	Not available	Not available	Not available	Not available
[truncated: 312 more columns]

## Sheet: Hospitalization
Reasons for missed interviews	Sl no.	Since we last met on…..were you hospitalized for TB treatment? (Y/N)	Time	Hospitalization (#1)	Type of hospital	Number of days hospitalised	Travel time one way (hours)	Day charges (total for stay)	Consultation fee (total for stay)	Radiography and other imaging (total for stay)	Lab tests including cost of transporting samples (total for stay)	Other procedures, including surgery, biopsy, etc	Medicines to treat TB (total for stay)	Other medicines, including nutritional supplements (total for stay)	Travel (total for stay)	Food (total for stay)	Other (payment for linen, soap, other services & administrative) (total for stay)	Did anyone accompany you? (Y/N)	If yes, how many	Mode of transport	Approx. km (one way)	Did anyone stayed with you (Y/N)	How Many	How many days did they stay with you?	Accommodation cost**	Reimbursements	Hospitalization #2	Type of hospital	Number of days hospitalised	Travel time one way (hours)	Day charges (total for stay)	Consultation fee (total for stay)	Radiography and other imaging (total for stay)	Lab tests including cost of transporting samples (total for stay)	Other procedures, including surgery, biopsy, etc	Medicines to treat TB (total for stay)	Other medicines, including nutritional supplements (total for stay)	Travel (total for stay)	Food (total for stay)	Other (payment for linen, soap, other services & administrative) (total for stay)	Did anyone accompany you? (Y/N)	If yes, how many	Mode of transport	Approx. km (one way)	Did anyone stayed with you (Y/N)	How Many	How many days did they stay with you?	Accommodation cost**	Reimbursements
	1	N	0	0	0	0	0	0	0	0	0	0	0	0	0	0	0	0	0	0	0	0	0	0	0	0	0	0	0	0	0	0	0	0	0	0	0	0	0	0	0	0	0	0	0	0	0	0	0
	2	N	0	0	0	0	0	0	0	0	0	0	0	0	0	0	0	0	0	0	0	0	0	0	0	0	0	0	0	0	0	0	0	0	0	0	0	0	0	0	0	0	0	0	0	0	0	0	0
	3	N	0	0	0	0	0	0	0	0	0	0	0	0	0	0	0	0	0	0	0	0	0	0	0	0	0	0	0	0	0	0	0	0	0	0	0	0	0	0	0	0	0	0	0	0	0	0	0
	4	N	0	0	0	0	0	0	0	0	0	0	0	0	0	0	0	0	0	0	0	0	0	0	0	0	0	0	0	0	0	0	0	0	0	0	0	0	0	0	0	0	0	0	0	0	0	0	0
	5	N	0	0	0	0	0	0	0	0	0	0	0	0	0	0	0	0	0	0	0	0	0	0	0	0	0	0	0	0	0	0	0	0	0	0	0	0	0	0	0	0	0	0	0	0	0	0	0
	6	N	0	0	0	0	0	0	0	0	0	0	0	0	0	0	0	0	0	0	0	0	0	0	0	0	0	0	0	0	0	0	0	0	0	0	0	0	0	0	0	0	0	0	0	0	0	0	0
	7	N	0	0	0	0	0	0	0	0	0	0	0	0	0	0	0	0	0	0	0	0	0	0	0	0	0	0	0	0	0	0	0	0	0	0	0	0	0	0	0	0	0	0	0	0	0	0	0
	8	N	0	0	0	0	0	0	0	0	0	0	0	0	0	0	0	0	0	0	0	0	0	0	0	0	0	0	0	0	0	0	0	0	0	0	0	0	0	0	0	0	0	0	0	0	0	0	0
	9	N	0	0	0	0	0	0	0	0	0	0	0	0	0	0	0	0	0	0	0	0	0	0	0	0	0	0	0	0	0	0	0	0	0	0	0	0	0	0	0	0	0	0	0	0	0	0	0
	10	N	0	0	0	0	0	0	0	0	0	0	0	0	0	0	0	0	0	0	0	0	0	0	0	0	0	0	0	0	0	0	0	0	0	0	0	0	0	0	0	0	0	0	0	0	0	0	0
	11	N	0	0	0	0	0	0	0	0	0	0	0	0	0	0	0	0	0	0	0	0	0	0	0	0	0	0	0	0	0	0	0	0	0	0	0	0	0	0	0	0	0	0	0	0	0	0	0
	12	N	0	0	0	0	0	0	0	0	0	0	0	0	0	0	0	0	0	0	0	0	0	0	0	0	0	0	0	0	0	0	0	0	0	0	0	0	0	0	0	0	0	0	0	0	0	0	0
	13	N	0	0	0	0	0	0	0	0	0	0	0	0	0	0	0	0	0	0	0	0	0	0	0	0	0	0	0	0	0	0	0	0	0	0	0	0	0	0	0	0	0	0	0	0	0	0	0
Refusal	14	Not available	Not available	Not available	Not available	Not available	Not available	Not available	Not available	Not available	Not available	Not available	Not available	Not available	Not available	Not available	Not available	Not available	Not available	Not available	Not available	Not available	Not available	Not available	Not available	Not available	Not available	Not available	Not available	Not available	Not available	Not available	Not available	Not available	Not available	Not available	Not available	Not available	Not available	Not available	Not available	Not available	Not available	Not available	Not available	Not available	Not available	Not available	Not available
	15	Y	1	1	3	22	0.67	9000	9000	9000	9000	0	0	9000	3050	400	0	Y	2	Uber cab	0	N	0	0	0	0	0	0	0	0	0	0	0	0	0	0	0	0	0	0	0	0	0	0	0	0	0	0	0
	16	N	0	0	0	0	0	0	0	0	0	0	0	0	0	0	0	0	0	0	0	0	0	0	0	0	0	0	0	0	0	0	0	0	0	0	0	0	0	0	0	0	0	0	0	0	0	0	0
Refusal	17	Not available	Not available	Not available	Not available	Not available	Not available	Not available	Not available	Not available	Not available	Not available	Not available	Not available	Not available	Not available	Not available	Not available	Not available	Not available	Not available	Not available	Not available	Not available	Not available	Not available	Not available	Not available	Not available	Not available	Not available	Not available	Not available	Not available	Not available	Not available	Not available	Not available	Not available	Not available	Not available	Not available	Not available	Not available	Not available	Not available	Not available	Not available	Not available
	18	N	0	0	0	0	0	0	0	0	0	0	0	0	0	0	0	0	0	0	0	0	0	0	0	0	0	0	0	0	0	0	0	0	0	0	0	0	0	0	0	0	0	0	0	0	0	0	0
	19	N	0	0	0	0	0	0	0	0	0	0	0	0	0	0	0	0	0	0	0	0	0	0	0	0	0	0	0	0	0	0	0	0	0	0	0	0	0	0	0	0	0	0	0	0	0	0	0
	20	N	0	0	0	0	0	0	0	0	0	0	0	0	0	0	0	0	0	0	0	0	0	0	0	0	0	0	0	0	0	0	0	0	0	0	0	0	0	0	0	0	0	0	0	0	0	0	0
	21	N	0	0	0	0	0	0	0	0	0	0	0	0	0	0	0	0	0	0	0	0	0	0	0	0	0	0	0	0	0	0	0	0	0	0	0	0	0	0	0	0	0	0	0	0	0	0	0
	22	N	0	0	0	0	0	0	0	0	0	0	0	0	0	0	0	0	0	0	0	0	0	0	0	0	0	0	0	0	0	0	0	0	0	0	0	0	0	0	0	0	0	0	0	0	0	0	0
	23	N	0	0	0	0	0	0	0	0	0	0	0	0	0	0	0	0	0	0	0	0	0	0	0	0	0	0	0	0	0	0	0	0	0	0	0	0	0	0	0	0	0	0	0	0	0	0	0
	24	N	0	0	0	0	0	0	0	0	0	0	0	0	0	0	0	0	0	0	0	0	0	0	0	0	0	0	0	0	0	0	0	0	0	0	0	0	0	0	0	0	0	0	0	0	0	0	0
	25	N	0	0	0	0	0	0	0	0	0	0	0	0	0	0	0	0	0	0	0	0	0	0	0	0	0	0	0	0	0	0	0	0	0	0	0	0	0	0	0	0	0	0	0	0	0	0	0
	26	N	0	0	0	0	0	0	0	0	0	0	0	0	0	0	0	0	0	0	0	0	0	0	0	0	0	0	0	0	0	0	0	0	0	0	0	0	0	0	0	0	0	0	0	0	0	0	0
	27	N	0	0	0	0	0	0	0	0	0	0	0	0	0	0	0	0	0	0	0	0	0	0	0	0	0	0	0	0	0	0	0	0	0	0	0	0	0	0	0	0	0	0	0	0	0	0	0
	28	N	0	0	0	0	0	0	0	0	0	0	0	0	0	0	0	0	0	0	0	0	0	0	0	0	0	0	0	0	0	0	0	0	0	0	0	0	0	0	0	0	0	0	0	0	0	0	0
	29	N	0	0	0	0	0	0	0	0	0	0	0	0	0	0	0	0	0	0	0	0	0	0	0	0	0	0	0	0	0	0	0	0	0	0	0	0	0	0	0	0	0	0	0	0	0	0	0
	30	N	0	0	0	0	0	0	0	0	0	0	0	0	0	0	0	0	0	0	0	0	0	0	0	0	0	0	0	0	0	0	0	0	0	0	0	0	0	0	0	0	0	0	0	0	0	0	0
	31	N	0	0	0	0	0	0	0	0	0	0	0	0	0	0	0	0	0	0	0	0	0	0	0	0	0	0	0	0	0	0	0	0	0	0	0	0	0	0	0	0	0	0	0	0	0	0	0
	32	N	0	0	0	0	0	0	0	0	0	0	0	0	0	0	0	0	0	0	0	0	0	0	0	0	0	0	0	0	0	0	0	0	0	0	0	0	0	0	0	0	0	0	0	0	0	0	0
	33	N	0	0	0	0	0	0	0	0	0	0	0	0	0	0	0	0	0	0	0	0	0	0	0	0	0	0	0	0	0	0	0	0	0	0	0	0	0	0	0	0	0	0	0	0	0	0	0
	34	N	0	0	0	0	0	0	0	0	0	0	0	0	0	0	0	0	0	0	0	0	0	0	0	0	0	0	0	0	0	0	0	0	0	0	0	0	0	0	0	0	0	0	0	0	0	0	0
	35	N	0	0	0	0	0	0	0	0	0	0	0	0	0	0	0	0	0	0	0	0	0	0	0	0	0	0	0	0	0	0	0	0	0	0	0	0	0	0	0	0	0	0	0	0	0	0	0
	36	N	0	0	0	0	0	0	0	0	0	0	0	0	0	0	0	0	0	0	0	0	0	0	0	0	0	0	0	0	0	0	0	0	0	0	0	0	0	0	0	0	0	0	0	0	0	0	0
	37	N	0	0	0	0	0	0	0	0	0	0	0	0	0	0	0	0	0	0	0	0	0	0	0	0	0	0	0	0	0	0	0	0	0	0	0	0	0	0	0	0	0	0	0	0	0	0	0
	38	N	0	0	0	0	0	0	0	0	0	0	0	0	0	0	0	0	0	0	0	0	0	0	0	0	0	0	0	0	0	0	0	0	0	0	0	0	0	0	0	0	0	0	0	0	0	0	0
	39	N	0	0	0	0	0	0	0	0	0	0	0	0	0	0	0	0	0	0	0	0	0	0	0	0	0	0	0	0	0	0	0	0	0	0	0	0	0	0	0	0	0	0	0	0	0	0	0
	40	N	0	0	0	0	0	0	0	0	0	0	0	0	0	0	0	0	0	0	0	0	0	0	0	0	0	0	0	0	0	0	0	0	0	0	0	0	0	0	0	0	0	0	0	0	0	0	0
	41	N	0	0	0	0	0	0	0	0	0	0	0	0	0	0	0	0	0	0	0	0	0	0	0	0	0	0	0	0	0	0	0	0	0	0	0	0	0	0	0	0	0	0	0	0	0	0	0
	42	N	0	0	0	0	0	0	0	0	0	0	0	0	0	0	0	0	0	0	0	0	0	0	0	0	0	0	0	0	0	0	0	0	0	0	0	0	0	0	0	0	0	0	0	0	0	0	0
Death	43	Not applicable	Not applicable	Not applicable	Not applicable	Not applicable	Not applicable	Not applicable	Not applicable	Not applicable	Not applicable	Not applicable	Not applicable	Not applicable	Not applicable	Not applicable	Not applicable	Not applicable	Not applicable	Not applicable	Not applicable	Not applicable	Not applicable	Not applicable	Not applicable	Not applicable	Not applicable	Not applicable	Not applicable	Not applicable	Not applicable	Not applicable	Not applicable	Not applicable	Not applicable	Not applicable	Not applicable	Not applicable	Not applicable	Not applicable	Not applicable	Not applicable	Not applicable	Not applicable	Not applicable	Not applicable	Not applicable	Not applicable	Not applicable
	44	N	0	0	0	0	0	0	0	0	0	0	0	0	0	0	0	0	0	0	0	0	0	0	0	0	0	0	0	0	0	0	0	0	0	0	0	0	0	0	0	0	0	0	0	0	0	0	0
	45	N	0	0	0	0	0	0	0	0	0	0	0	0	0	0	0	0	0	0	0	0	0	0	0	0	0	0	0	0	0	0	0	0	0	0	0	0	0	0	0	0	0	0	0	0	0	0	0
	46	N	0	0	0	0	0	0	0	0	0	0	0	0	0	0	0	0	0	0	0	0	0	0	0	0	0	0	0	0	0	0	0	0	0	0	0	0	0	0	0	0	0	0	0	0	0	0	0
	47	N	0	0	0	0	0	0	0	0	0	0	0	0	0	0	0	0	0	0	0	0	0	0	0	0	0	0	0	0	0	0	0	0	0	0	0	0	0	0	0	0	0	0	0	0	0	0	0
	48	N	0	0	0	0	0	0	0	0	0	0	0	0	0	0	0	0	0	0	0	0	0	0	0	0	0	0	0	0	0	0	0	0	0	0	0	0	0	0	0	0	0	0	0	0	0	0	0
	49	N	0	0	0	0	0	0	0	0	0	0	0	0	0	0	0	0	0	0	0	0	0	0	0	0	0	0	0	0	0	0	0	0	0	0	0	0	0	0	0	0	0	0	0	0	0	0	0
	50	N	0	0	0	0	0	0	0	0	0	0	0	0	0	0	0	0	0	0	0	0	0	0	0	0	0	0	0	0	0	0	0	0	0	0	0	0	0	0	0	0	0	0	0	0	0	0	0
	51	N	0	0	0	0	0	0	0	0	0	0	0	0	0	0	0	0	0	0	0	0	0	0	0	0	0	0	0	0	0	0	0	0	0	0	0	0	0	0	0	0	0	0	0	0	0	0	0
	52	N	0	0	0	0	0	0	0	0	0	0	0	0	0	0	0	0	0	0	0	0	0	0	0	0	0	0	0	0	0	0	0	0	0	0	0	0	0	0	0	0	0	0	0	0	0	0	0
	53	N	0	0	0	0	0	0	0	0	0	0	0	0	0	0	0	0	0	0	0	0	0	0	0	0	0	0	0	0	0	0	0	0	0	0	0	0	0	0	0	0	0	0	0	0	0	0	0
	54	N	0	0	0	0	0	0	0	0	0	0	0	0	0	0	0	0	0	0	0	0	0	0	0	0	0	0	0	0	0	0	0	0	0	0	0	0	0	0	0	0	0	0	0	0	0	0	0
	55	N	0	0	0	0	0	0	0	0	0	0	0	0	0	0	0	0	0	0	0	0	0	0	0	0	0	0	0	0	0	0	0	0	0	0	0	0	0	0	0	0	0	0	0	0	0	0	0
	56	N	0	0	0	0	0	0	0	0	0	0	0	0	0	0	0	0	0	0	0	0	0	0	0	0	0	0	0	0	0	0	0	0	0	0	0	0	0	0	0	0	0	0	0	0	0	0	0
Death	57	Not applicable	Not applicable	Not applicable	Not applicable	Not applicable	Not applicable	Not applicable	Not applicable	Not applicable	Not applicable	Not applicable	Not applicable	Not applicable	Not applicable	Not applicable	Not applicable	Not applicable	Not applicable	Not applicable	Not applicable	Not applicable	Not applicable	Not applicable	Not applicable	Not applicable	Not applicable	Not applicable	Not applicable	Not applicable	Not applicable	Not applicable	Not applicable	Not applicable	Not applicable	Not applicable	Not applicable	Not applicable	Not applicable	Not applicable	Not applicable	Not applicable	Not applicable	Not applicable	Not applicable	Not applicable	Not applicable	Not applicable	Not applicable
	58	N	0	0	0	0	0	0	0	0	0	0	0	0	0	0	0	0	0	0	0	0	0	0	0	0	0	0	0	0	0	0	0	0	0	0	0	0	0	0	0	0	0	0	0	0	0	0	0
	59	N	0	0	0	0	0	0	0	0	0	0	0	0	0	0	0	0	0	0	0	0	0	0	0	0	0	0	0	0	0	0	0	0	0	0	0	0	0	0	0	0	0	0	0	0	0	0	0
	60	N	0	0	0	0	0	0	0	0	0	0	0	0	0	0	0	0	0	0	0	0	0	0	0	0	0	0	0	0	0	0	0	0	0	0	0	0	0	0	0	0	0	0	0	0	0	0	0
	61	N	0	0	0	0	0	0	0	0	0	0	0	0	0	0	0	0	0	0	0	0	0	0	0	0	0	0	0	0	0	0	0	0	0	0	0	0	0	0	0	0	0	0	0	0	0	0	0
	62	N	0	0	0	0	0	0	0	0	0	0	0	0	0	0	0	0	0	0	0	0	0	0	0	0	0	0	0	0	0	0	0	0	0	0	0	0	0	0	0	0	0	0	0	0	0	0	0
	63	N	0	0	0	0	0	0	0	0	0	0	0	0	0	0	0	0	0	0	0	0	0	0	0	0	0	0	0	0	0	0	0	0	0	0	0	0	0	0	0	0	0	0	0	0	0	0	0
	64	N	0	0	0	0	0	0	0	0	0	0	0	0	0	0	0	0	0	0	0	0	0	0	0	0	0	0	0	0	0	0	0	0	0	0	0	0	0	0	0	0	0	0	0	0	0	0	0
	65	N	0	0	0	0	0	0	0	0	0	0	0	0	0	0	0	0	0	0	0	0	0	0	0	0	0	0	0	0	0	0	0	0	0	0	0	0	0	0	0	0	0	0	0	0	0	0	0
	66	N	0	0	0	0	0	0	0	0	0	0	0	0	0	0	0	0	0	0	0	0	0	0	0	0	0	0	0	0	0	0	0	0	0	0	0	0	0	0	0	0	0	0	0	0	0	0	0
	67	N	0	0	0	0	0	0	0	0	0	0	0	0	0	0	0	0	0	0	0	0	0	0	0	0	0	0	0	0	0	0	0	0	0	0	0	0	0	0	0	0	0	0	0	0	0	0	0
	68	N	0	0	0	0	0	0	0	0	0	0	0	0	0	0	0	0	0	0	0	0	0	0	0	0	0	0	0	0	0	0	0	0	0	0	0	0	0	0	0	0	0	0	0	0	0	0	0
	69	N	0	0	0	0	0	0	0	0	0	0	0	0	0	0	0	0	0	0	0	0	0	0	0	0	0	0	0	0	0	0	0	0	0	0	0	0	0	0	0	0	0	0	0	0	0	0	0
	70	N	0	0	0	0	0	0	0	0	0	0	0	0	0	0	0	0	0	0	0	0	0	0	0	0	0	0	0	0	0	0	0	0	0	0	0	0	0	0	0	0	0	0	0	0	0	0	0
Death	71	Not applicable	Not applicable	Not applicable	Not applicable	Not applicable	Not applicable	Not applicable	Not applicable	Not applicable	Not applicable	Not applicable	Not applicable	Not applicable	Not applicable	Not applicable	Not applicable	Not applicable	Not applicable	Not applicable	Not applicable	Not applicable	Not applicable	Not applicable	Not applicable	Not applicable	Not applicable	Not applicable	Not applicable	Not applicable	Not applicable	Not applicable	Not applicable	Not applicable	Not applicable	Not applicable	Not applicable	Not applicable	Not applicable	Not applicable	Not applicable	Not applicable	Not applicable	Not applicable	Not applicable	Not applicable	Not applicable	Not applicable	Not applicable
	72	N	0	0	0	0	0	0	0	0	0	0	0	0	0	0	0	0	0	0	0	0	0	0	0	0	0	0	0	0	0	0	0	0	0	0	0	0	0	0	0	0	0	0	0	0	0	0	0
	73	N	0	0	0	0	0	0	0	0	0	0	0	0	0	0	0	0	0	0	0	0	0	0	0	0	0	0	0	0	0	0	0	0	0	0	0	0	0	0	0	0	0	0	0	0	0	0	0
	74	N	0	0	0	0	0	0	0	0	0	0	0	0	0	0	0	0	0	0	0	0	0	0	0	0	0	0	0	0	0	0	0	0	0	0	0	0	0	0	0	0	0	0	0	0	0	0	0
	75	N	0	0	0	0	0	0	0	0	0	0	0	0	0	0	0	0	0	0	0	0	0	0	0	0	0	0	0	0	0	0	0	0	0	0	0	0	0	0	0	0	0	0	0	0	0	0	0
Unable to contact	76	Not available	Not available	Not available	Not available	Not available	Not available	Not available	Not available	Not available	Not available	Not available	Not available	Not available	Not available	Not available	Not available	Not available	Not available	Not available	Not available	Not available	Not available	Not available	Not available	Not available	Not available	Not available	Not available	Not available	Not available	Not available	Not available	Not available	Not available	Not available	Not available	Not available	Not available	Not available	Not available	Not available	Not available	Not available	Not available	Not available	Not available	Not available	Not available
	77	N	0	0	0	0	0	0	0	0	0	0	0	0	0	0	0	0	0	0	0	0	0	0	0	0	0	0	0	0	0	0	0	0	0	0	0	0	0	0	0	0	0	0	0	0	0	0	0
	78	N	0	0	0	0	0	0	0	0	0	0	0	0	0	0	0	0	0	0	0	0	0	0	0	0	0	0	0	0	0	0	0	0	0	0	0	0	0	0	0	0	0	0	0	0	0	0	0
	79	N	0	0	0	0	0	0	0	0	0	0	0	0	0	0	0	0	0	0	0	0	0	0	0	0	0	0	0	0	0	0	0	0	0	0	0	0	0	0	0	0	0	0	0	0	0	0	0
	80	N	0	0	0	0	0	0	0	0	0	0	0	0	0	0	0	0	0	0	0	0	0	0	0	0	0	0	0	0	0	0	0	0	0	0	0	0	0	0	0	0	0	0	0	0	0	0	0
	81	N	0	0	0	0	0	0	0	0	0	0	0	0	0	0	0	0	0	0	0	0	0	0	0	0	0	0	0	0	0	0	0	0	0	0	0	0	0	0	0	0	0	0	0	0	0	0	0
	82	N	0	0	0	0	0	0	0	0	0	0	0	0	0	0	0	0	0	0	0	0	0	0	0	0	0	0	0	0	0	0	0	0	0	0	0	0	0	0	0	0	0	0	0	0	0	0	0
	83	N	0	0	0	0	0	0	0	0	0	0	0	0	0	0	0	0	0	0	0	0	0	0	0	0	0	0	0	0	0	0	0	0	0	0	0	0	0	0	0	0	0	0	0	0	0	0	0
	84	N	0	0	0	0	0	0	0	0	0	0	0	0	0	0	0	0	0	0	0	0	0	0	0	0	0	0	0	0	0	0	0	0	0	0	0	0	0	0	0	0	0	0	0	0	0	0	0
	85	N	0	0	0	0	0	0	0	0	0	0	0	0	0	0	0	0	0	0	0	0	0	0	0	0	0	0	0	0	0	0	0	0	0	0	0	0	0	0	0	0	0	0	0	0	0	0	0
	86	N	0	0	0	0	0	0	0	0	0	0	0	0	0	0	0	0	0	0	0	0	0	0	0	0	0	0	0	0	0	0	0	0	0	0	0	0	0	0	0	0	0	0	0	0	0	0	0
	87	N	0	0	0	0	0	0	0	0	0	0	0	0	0	0	0	0	0	0	0	0	0	0	0	0	0	0	0	0	0	0	0	0	0	0	0	0	0	0	0	0	0	0	0	0	0	0	0
	88	N	0	0	0	0	0	0	0	0	0	0	0	0	0	0	0	0	0	0	0	0	0	0	0	0	0	0	0	0	0	0	0	0	0	0	0	0	0	0	0	0	0	0	0	0	0	0	0
	89	N	0	0	0	0	0	0	0	0	0	0	0	0	0	0	0	0	0	0	0	0	0	0	0	0	0	0	0	0	0	0	0	0	0	0	0	0	0	0	0	0	0	0	0	0	0	0	0
	90	N	0	0	0	0	0	0	0	0	0	0	0	0	0	0	0	0	0	0	0	0	0	0	0	0	0	0	0	0	0	0	0	0	0	0	0	0	0	0	0	0	0	0	0	0	0	0	0
	91	N	0	0	0	0	0	0	0	0	0	0	0	0	0	0	0	0	0	0	0	0	0	0	0	0	0	0	0	0	0	0	0	0	0	0	0	0	0	0	0	0	0	0	0	0	0	0	0
	92	N	0	0	0	0	0	0	0	0	0	0	0	0	0	0	0	0	0	0	0	0	0	0	0	0	0	0	0	0	0	0	0	0	0	0	0	0	0	0	0	0	0	0	0	0	0	0	0
	93	N	0	0	0	0	0	0	0	0	0	0	0	0	0	0	0	0	0	0	0	0	0	0	0	0	0	0	0	0	0	0	0	0	0	0	0	0	0	0	0	0	0	0	0	0	0	0	0
	94	N	0	0	0	0	0	0	0	0	0	0	0	0	0	0	0	0	0	0	0	0	0	0	0	0	0	0	0	0	0	0	0	0	0	0	0	0	0	0	0	0	0	0	0	0	0	0	0
	95	N	0	0	0	0	0	0	0	0	0	0	0	0	0	0	0	0	0	0	0	0	0	0	0	0	0	0	0	0	0	0	0	0	0	0	0	0	0	0	0	0	0	0	0	0	0	0	0
	96	N	0	0	0	0	0	0	0	0	0	0	0	0	0	0	0	0	0	0	0	0	0	0	0	0	0	0	0	0	0	0	0	0	0	0	0	0	0	0	0	0	0	0	0	0	0	0	0
	97	N	0	0	0	0	0	0	0	0	0	0	0	0	0	0	0	0	0	0	0	0	0	0	0	0	0	0	0	0	0	0	0	0	0	0	0	0	0	0	0	0	0	0	0	0	0	0	0
	98	N	0	0	0	0	0	0	0	0	0	0	0	0	0	0	0	0	0	0	0	0	0	0	0	0	0	0	0	0	0	0	0	0	0	0	0	0	0	0	0	0	0	0	0	0	0	0	0
Death	99	Not available	Not available	Not available	Not available	Not available	Not available	Not available	Not available	Not available	Not available	Not available	Not available	Not available	Not available	Not available	Not available	Not available	Not available	Not available	Not available	Not available	Not available	Not available	Not available	Not available	Not available	Not available	Not available	Not available	Not available	Not available	Not available	Not available	Not available	Not available	Not available	Not available	Not available	Not available	Not available	Not available	Not available	Not available	Not available	Not available	Not available	Not available	Not available
	100	N	0	0	0	0	0	0	0	0	0	0	0	0	0	0	0	0	0	0	0	0	0	0	0	0	0	0	0	0	0	0	0	0	0	0	0	0	0	0	0	0	0	0	0	0	0	0	0
	101	N	0	0	0	0	0	0	0	0	0	0	0	0	0	0	0	0	0	0	0	0	0	0	0	0	0	0	0	0	0	0	0	0	0	0	0	0	0	0	0	0	0	0	0	0	0	0	0
	102	N	0	0	0	0	0	0	0	0	0	0	0	0	0	0	0	0	0	0	0	0	0	0	0	0	0	0	0	0	0	0	0	0	0	0	0	0	0	0	0	0	0	0	0	0	0	0	0
	103	N	0	0	0	0	0	0	0	0	0	0	0	0	0	0	0	0	0	0	0	0	0	0	0	0	0	0	0	0	0	0	0	0	0	0	0	0	0	0	0	0	0	0	0	0	0	0	0
	104	N	0	0	0	0	0	0	0	0	0	0	0	0	0	0	0	0	0	0	0	0	0	0	0	0	0	0	0	0	0	0	0	0	0	0	0	0	0	0	0	0	0	0	0	0	0	0	0
	105	N	0	0	0	0	0	0	0	0	0	0	0	0	0	0	0	0	0	0	0	0	0	0	0	0	0	0	0	0	0	0	0	0	0	0	0	0	0	0	0	0	0	0	0	0	0	0	0
	106	Y	1	1	1	7	0.08	0	0	0	0	0	0	0	0	0	0	Y	3	0	0	Y	1	7	0	0	0	0	0	0	0	0	0	0	0	0	0	0	0	0	0	0	0	0	0	0	0	0	0
	107	N	0	0	0	0	0	0	0	0	0	0	0	0	0	0	0	0	0	0	0	0	0	0	0	0	0	0	0	0	0	0	0	0	0	0	0	0	0	0	0	0	0	0	0	0	0	0	0
	108	N	0	0	0	0	0	0	0	0	0	0	0	0	0	0	0	0	0	0	0	0	0	0	0	0	0	0	0	0	0	0	0	0	0	0	0	0	0	0	0	0	0	0	0	0	0	0	0
	109	N	0	0	0	0	0	0	0	0	0	0	0	0	0	0	0	0	0	0	0	0	0	0	0	0	0	0	0	0	0	0	0	0	0	0	0	0	0	0	0	0	0	0	0	0	0	0	0
	110	N	0	0	0	0	0	0	0	0	0	0	0	0	0	0	0	0	0	0	0	0	0	0	0	0	0	0	0	0	0	0	0	0	0	0	0	0	0	0	0	0	0	0	0	0	0	0	0
	111	N	0	0	0	0	0	0	0	0	0	0	0	0	0	0	0	0	0	0	0	0	0	0	0	0	0	0	0	0	0	0	0	0	0	0	0	0	0	0	0	0	0	0	0	0	0	0	0
Migrate out	112	Not applicable	Not applicable	Not applicable	Not applicable	Not applicable	Not applicable	Not applicable	Not applicable	Not applicable	Not applicable	Not applicable	Not applicable	Not applicable	Not applicable	Not applicable	Not applicable	Not applicable	Not applicable	Not applicable	Not applicable	Not applicable	Not applicable	Not applicable	Not applicable	Not applicable	Not applicable	Not applicable	Not applicable	Not applicable	Not applicable	Not applicable	Not applicable	Not applicable	Not applicable	Not applicable	Not applicable	Not applicable	Not applicable	Not applicable	Not applicable	Not applicable	Not applicable	Not applicable	Not applicable	Not applicable	Not applicable	Not applicable	Not applicable
	113	N	0	0	0	0	0	0	0	0	0	0	0	0	0	0	0	0	0	0	0	0	0	0	0	0	0	0	0	0	0	0	0	0	0	0	0	0	0	0	0	0	0	0	0	0	0	0	0
	114	N	0	0	0	0	0	0	0	0	0	0	0	0	0	0	0	0	0	0	0	0	0	0	0	0	0	0	0	0	0	0	0	0	0	0	0	0	0	0	0	0	0	0	0	0	0	0	0
	115	N	0	0	0	0	0	0	0	0	0	0	0	0	0	0	0	0	0	0	0	0	0	0	0	0	0	0	0	0	0	0	0	0	0	0	0	0	0	0	0	0	0	0	0	0	0	0	0
	116	N	0	0	0	0	0	0	0	0	0	0	0	0	0	0	0	0	0	0	0	0	0	0	0	0	0	0	0	0	0	0	0	0	0	0	0	0	0	0	0	0	0	0	0	0	0	0	0
	117	N	0	0	0	0	0	0	0	0	0	0	0	0	0	0	0	0	0	0	0	0	0	0	0	0	0	0	0	0	0	0	0	0	0	0	0	0	0	0	0	0	0	0	0	0	0	0	0
	118	N	0	0	0	0	0	0	0	0	0	0	0	0	0	0	0	0	0	0	0	0	0	0	0	0	0	0	0	0	0	0	0	0	0	0	0	0	0	0	0	0	0	0	0	0	0	0	0
	119	N	0	0	0	0	0	0	0	0	0	0	0	0	0	0	0	0	0	0	0	0	0	0	0	0	0	0	0	0	0	0	0	0	0	0	0	0	0	0	0	0	0	0	0	0	0	0	0
	120	N	0	0	0	0	0	0	0	0	0	0	0	0	0	0	0	0	0	0	0	0	0	0	0	0	0	0	0	0	0	0	0	0	0	0	0	0	0	0	0	0	0	0	0	0	0	0	0
Death	121	Not applicable	Not applicable	Not applicable	Not applicable	Not applicable	Not applicable	Not applicable	Not applicable	Not applicable	Not applicable	Not applicable	Not applicable	Not applicable	Not applicable	Not applicable	Not applicable	Not applicable	Not applicable	Not applicable	Not applicable	Not applicable	Not applicable	Not applicable	Not applicable	Not applicable	Not applicable	Not applicable	Not applicable	Not applicable	Not applicable	Not applicable	Not applicable	Not applicable	Not applicable	Not applicable	Not applicable	Not applicable	Not applicable	Not applicable	Not applicable	Not applicable	Not applicable	Not applicable	Not applicable	Not applicable	Not applicable	Not applicable	Not applicable
	122	N	0	0	0	0	0	0	0	0	0	0	0	0	0	0	0	0	0	0	0	0	0	0	0	0	0	0	0	0	0	0	0	0	0	0	0	0	0	0	0	0	0	0	0	0	0	0	0
	123	N	0	0	0	0	0	0	0	0	0	0	0	0	0	0	0	0	0	0	0	0	0	0	0	0	0	0	0	0	0	0	0	0	0	0	0	0	0	0	0	0	0	0	0	0	0	0	0
Unable to contact	124	Not available	Not available	Not available	Not available	Not available	Not available	Not available	Not available	Not available	Not available	Not available	Not available	Not available	Not available	Not available	Not available	Not available	Not available	Not available	Not available	Not available	Not available	Not available	Not available	Not available	Not available	Not available	Not available	Not available	Not available	Not available	Not available	Not available	Not available	Not available	Not available	Not available	Not available	Not available	Not available	Not available	Not available	Not available	Not available	Not available	Not available	Not available	Not available
	125	N	0	0	0	0	0	0	0	0	0	0	0	0	0	0	0	0	0	0	0	0	0	0	0	0	0	0	0	0	0	0	0	0	0	0	0	0	0	0	0	0	0	0	0	0	0	0	0
	126	N	0	0	0	0	0	0	0	0	0	0	0	0	0	0	0	0	0	0	0	0	0	0	0	0	0	0	0	0	0	0	0	0	0	0	0	0	0	0	0	0	0	0	0	0	0	0	0
	127	N	0	0	0	0	0	0	0	0	0	0	0	0	0	0	0	0	0	0	0	0	0	0	0	0	0	0	0	0	0	0	0	0	0	0	0	0	0	0	0	0	0	0	0	0	0	0	0
	128	N	0	0	0	0	0	0	0	0	0	0	0	0	0	0	0	0	0	0	0	0	0	0	0	0	0	0	0	0	0	0	0	0	0	0	0	0	0	0	0	0	0	0	0	0	0	0	0
	129	N	0	0	0	0	0	0	0	0	0	0	0	0	0	0	0	0	0	0	0	0	0	0	0	0	0	0	0	0	0	0	0	0	0	0	0	0	0	0	0	0	0	0	0	0	0	0	0
	130	N	0	0	0	0	0	0	0	0	0	0	0	0	0	0	0	0	0	0	0	0	0	0	0	0	0	0	0	0	0	0	0	0	0	0	0	0	0	0	0	0	0	0	0	0	0	0	0
	131	N	0	0	0	0	0	0	0	0	0	0	0	0	0	0	0	0	0	0	0	0	0	0	0	0	0	0	0	0	0	0	0	0	0	0	0	0	0	0	0	0	0	0	0	0	0	0	0
	132	N	0	0	0	0	0	0	0	0	0	0	0	0	0	0	0	0	0	0	0	0	0	0	0	0	0	0	0	0	0	0	0	0	0	0	0	0	0	0	0	0	0	0	0	0	0	0	0
	133	N	0	0	0	0	0	0	0	0	0	0	0	0	0	0	0	0	0	0	0	0	0	0	0	0	0	0	0	0	0	0	0	0	0	0	0	0	0	0	0	0	0	0	0	0	0	0	0
	134	N	0	0	0	0	0	0	0	0	0	0	0	0	0	0	0	0	0	0	0	0	0	0	0	0	0	0	0	0	0	0	0	0	0	0	0	0	0	0	0	0	0	0	0	0	0	0	0
	135	N	0	0	0	0	0	0	0	0	0	0	0	0	0	0	0	0	0	0	0	0	0	0	0	0	0	0	0	0	0	0	0	0	0	0	0	0	0	0	0	0	0	0	0	0	0	0	0
	136	N	0	0	0	0	0	0	0	0	0	0	0	0	0	0	0	0	0	0	0	0	0	0	0	0	0	0	0	0	0	0	0	0	0	0	0	0	0	0	0	0	0	0	0	0	0	0	0
	137	N	0	0	0	0	0	0	0	0	0	0	0	0	0	0	0	0	0	0	0	0	0	0	0	0	0	0	0	0	0	0	0	0	0	0	0	0	0	0	0	0	0	0	0	0	0	0	0
	138	N	0	0	0	0	0	0	0	0	0	0	0	0	0	0	0	0	0	0	0	0	0	0	0	0	0	0	0	0	0	0	0	0	0	0	0	0	0	0	0	0	0	0	0	0	0	0	0
	139	N	0	0	0	0	0	0	0	0	0	0	0	0	0	0	0	0	0	0	0	0	0	0	0	0	0	0	0	0	0	0	0	0	0	0	0	0	0	0	0	0	0	0	0	0	0	0	0
	140	N	0	0	0	0	0	0	0	0	0	0	0	0	0	0	0	0	0	0	0	0	0	0	0	0	0	0	0	0	0	0	0	0	0	0	0	0	0	0	0	0	0	0	0	0	0	0	0
	141	N	0	0	0	0	0	0	0	0	0	0	0	0	0	0	0	0	0	0	0	0	0	0	0	0	0	0	0	0	0	0	0	0	0	0	0	0	0	0	0	0	0	0	0	0	0	0	0
	142	N	0	0	0	0	0	0	0	0	0	0	0	0	0	0	0	0	0	0	0	0	0	0	0	0	0	0	0	0	0	0	0	0	0	0	0	0	0	0	0	0	0	0	0	0	0	0	0
	143	N	0	0	0	0	0	0	0	0	0	0	0	0	0	0	0	0	0	0	0	0	0	0	0	0	0	0	0	0	0	0	0	0	0	0	0	0	0	0	0	0	0	0	0	0	0	0	0
	144	N	0	0	0	0	0	0	0	0	0	0	0	0	0	0	0	0	0	0	0	0	0	0	0	0	0	0	0	0	0	0	0	0	0	0	0	0	0	0	0	0	0	0	0	0	0	0	0
Death	145	Not applicable	Not applicable	Not applicable	Not applicable	Not applicable	Not applicable	Not applicable	Not applicable	Not applicable	Not applicable	Not applicable	Not applicable	Not applicable	Not applicable	Not applicable	Not applicable	Not applicable	Not applicable	Not applicable	Not applicable	Not applicable	Not applicable	Not applicable	Not applicable	Not applicable	Not applicable	Not applicable	Not applicable	Not applicable	Not applicable	Not applicable	Not applicable	Not applicable	Not applicable	Not applicable	Not applicable	Not applicable	Not applicable	Not applicable	Not applicable	Not applicable	Not applicable	Not applicable	Not applicable	Not applicable	Not applicable	Not applicable	Not applicable
	146	N	0	0	0	0	0	0	0	0	0	0	0	0	0	0	0	0	0	0	0	0	0	0	0	0	0	0	0	0	0	0	0	0	0	0	0	0	0	0	0	0	0	0	0	0	0	0	0
	147	N	0	0	0	0	0	0	0	0	0	0	0	0	0	0	0	0	0	0	0	0	0	0	0	0	0	0	0	0	0	0	0	0	0	0	0	0	0	0	0	0	0	0	0	0	0	0	0
	148	N	0	0	0	0	0	0	0	0	0	0	0	0	0	0	0	0	0	0	0	0	0	0	0	0	0	0	0	0	0	0	0	0	0	0	0	0	0	0	0	0	0	0	0	0	0	0	0
	149	N	0	0	0	0	0	0	0	0	0	0	0	0	0	0	0	0	0	0	0	0	0	0	0	0	0	0	0	0	0	0	0	0	0	0	0	0	0	0	0	0	0	0	0	0	0	0	0
	150	N	0	0	0	0	0	0	0	0	0	0	0	0	0	0	0	0	0	0	0	0	0	0	0	0	0	0	0	0	0	0	0	0	0	0	0	0	0	0	0	0	0	0	0	0	0	0	0
	151	N	0	0	0	0	0	0	0	0	0	0	0	0	0	0	0	0	0	0	0	0	0	0	0	0	0	0	0	0	0	0	0	0	0	0	0	0	0	0	0	0	0	0	0	0	0	0	0
	152	N	0	0	0	0	0	0	0	0	0	0	0	0	0	0	0	0	0	0	0	0	0	0	0	0	0	0	0	0	0	0	0	0	0	0	0	0	0	0	0	0	0	0	0	0	0	0	0
	153	N	0	0	0	0	0	0	0	0	0	0	0	0	0	0	0	0	0	0	0	0	0	0	0	0	0	0	0	0	0	0	0	0	0	0	0	0	0	0	0	0	0	0	0	0	0	0	0
	154	N	0	0	0	0	0	0	0	0	0	0	0	0	0	0	0	0	0	0	0	0	0	0	0	0	0	0	0	0	0	0	0	0	0	0	0	0	0	0	0	0	0	0	0	0	0	0	0
Unable to contact	155	Not available	Not available	Not available	Not available	Not available	Not available	Not available	Not available	Not available	Not available	Not available	Not available	Not available	Not available	Not available	Not available	Not available	Not available	Not available	Not available	Not available	Not available	Not available	Not available	Not available	Not available	Not available	Not available	Not available	Not available	Not available	Not available	Not available	Not available	Not available	Not available	Not available	Not available	Not available	Not available	Not available	Not available	Not available	Not available	Not available	Not available	Not available	Not available
	156	N	0	0	0	0	0	0	0	0	0	0	0	0	0	0	0	0	0	0	0	0	0	0	0	0	0	0	0	0	0	0	0	0	0	0	0	0	0	0	0	0	0	0	0	0	0	0	0
	157	N	0	0	0	0	0	0	0	0	0	0	0	0	0	0	0	0	0	0	0	0	0	0	0	0	0	0	0	0	0	0	0	0	0	0	0	0	0	0	0	0	0	0	0	0	0	0	0
	158	N	0	0	0	0	0	0	0	0	0	0	0	0	0	0	0	0	0	0	0	0	0	0	0	0	0	0	0	0	0	0	0	0	0	0	0	0	0	0	0	0	0	0	0	0	0	0	0
Refusal	159	Not available	Not available	Not available	Not available	Not available	Not available	Not available	Not available	Not available	Not available	Not available	Not available	Not available	Not available	Not available	Not available	Not available	Not available	Not available	Not available	Not available	Not available	Not available	Not available	Not available	Not available	Not available	Not available	Not available	Not available	Not available	Not available	Not available	Not available	Not available	Not available	Not available	Not available	Not available	Not available	Not available	Not available	Not available	Not available	Not available	Not available	Not available	Not available
	160	N	0	0	0	0	0	0	0	0	0	0	0	0	0	0	0	0	0	0	0	0	0	0	0	0	0	0	0	0	0	0	0	0	0	0	0	0	0	0	0	0	0	0	0	0	0	0	0
	161	Y	1	1	3	6	10	20000	40000	40000	56000	45000	15000	15000	35000	6000	10000	Y	3	Not available	0	Y	3	6	18000	18000	0	0	0	0	0	0	0	0	0	0	0	0	0	0	0	0	0	0	0	0	0	0	0
	162	N	0	0	0	0	0	0	0	0	0	0	0	0	0	0	0	0	0	0	0	0	0	0	0	0	0	0	0	0	0	0	0	0	0	0	0	0	0	0	0	0	0	0	0	0	0	0	0
	163	N	0	0	0	0	0	0	0	0	0	0	0	0	0	0	0	0	0	0	0	0	0	0	0	0	0	0	0	0	0	0	0	0	0	0	0	0	0	0	0	0	0	0	0	0	0	0	0
	164	N	0	0	0	0	0	0	0	0	0	0	0	0	0	0	0	0	0	0	0	0	0	0	0	0	0	0	0	0	0	0	0	0	0	0	0	0	0	0	0	0	0	0	0	0	0	0	0
	165	N	0	0	0	0	0	0	0	0	0	0	0	0	0	0	0	0	0	0	0	0	0	0	0	0	0	0	0	0	0	0	0	0	0	0	0	0	0	0	0	0	0	0	0	0	0	0	0
	166	N	0	0	0	0	0	0	0	0	0	0	0	0	0	0	0	0	0	0	0	0	0	0	0	0	0	0	0	0	0	0	0	0	0	0	0	0	0	0	0	0	0	0	0	0	0	0	0
	167	N	0	0	0	0	0	0	0	0	0	0	0	0	0	0	0	0	0	0	0	0	0	0	0	0	0	0	0	0	0	0	0	0	0	0	0	0	0	0	0	0	0	0	0	0	0	0	0
	168	N	0	0	0	0	0	0	0	0	0	0	0	0	0	0	0	0	0	0	0	0	0	0	0	0	0	0	0	0	0	0	0	0	0	0	0	0	0	0	0	0	0	0	0	0	0	0	0
	169	N	0	0	0	0	0	0	0	0	0	0	0	0	0	0	0	0	0	0	0	0	0	0	0	0	0	0	0	0	0	0	0	0	0	0	0	0	0	0	0	0	0	0	0	0	0	0	0
	170	N	0	0	0	0	0	0	0	0	0	0	0	0	0	0	0	0	0	0	0	0	0	0	0	0	0	0	0	0	0	0	0	0	0	0	0	0	0	0	0	0	0	0	0	0	0	0	0
	171	N	0	0	0	0	0	0	0	0	0	0	0	0	0	0	0	0	0	0	0	0	0	0	0	0	0	0	0	0	0	0	0	0	0	0	0	0	0	0	0	0	0	0	0	0	0	0	0
	172	N	0	0	0	0	0	0	0	0	0	0	0	0	0	0	0	0	0	0	0	0	0	0	0	0	0	0	0	0	0	0	0	0	0	0	0	0	0	0	0	0	0	0	0	0	0	0	0
	173	N	0	0	0	0	0	0	0	0	0	0	0	0	0	0	0	0	0	0	0	0	0	0	0	0	0	0	0	0	0	0	0	0	0	0	0	0	0	0	0	0	0	0	0	0	0	0	0
	174	N	0	0	0	0	0	0	0	0	0	0	0	0	0	0	0	0	0	0	0	0	0	0	0	0	0	0	0	0	0	0	0	0	0	0	0	0	0	0	0	0	0	0	0	0	0	0	0
	175	N	0	0	0	0	0	0	0	0	0	0	0	0	0	0	0	0	0	0	0	0	0	0	0	0	0	0	0	0	0	0	0	0	0	0	0	0	0	0	0	0	0	0	0	0	0	0	0
	176	N	0	0	0	0	0	0	0	0	0	0	0	0	0	0	0	0	0	0	0	0	0	0	0	0	0	0	0	0	0	0	0	0	0	0	0	0	0	0	0	0	0	0	0	0	0	0	0
	177	N	0	0	0	0	0	0	0	0	0	0	0	0	0	0	0	0	0	0	0	0	0	0	0	0	0	0	0	0	0	0	0	0	0	0	0	0	0	0	0	0	0	0	0	0	0	0	0
Refusal	178	Not available	Not available	Not available	Not available	Not available	Not available	Not available	Not available	Not available	Not available	Not available	Not available	Not available	Not available	Not available	Not available	Not available	Not available	Not available	Not available	Not available	Not available	Not available	Not available	Not available	Not available	Not available	Not available	Not available	Not available	Not available	Not available	Not available	Not available	Not available	Not available	Not available	Not available	Not available	Not available	Not available	Not available	Not available	Not available	Not available	Not available	Not available	Not available
	179	N	0	0	0	0	0	0	0	0	0	0	0	0	0	0	0	0	0	0	0	0	0	0	0	0	0	0	0	0	0	0	0	0	0	0	0	0	0	0	0	0	0	0	0	0	0	0	0
	180	N	0	0	0	0	0	0	0	0	0	0	0	0	0	0	0	0	0	0	0	0	0	0	0	0	0	0	0	0	0	0	0	0	0	0	0	0	0	0	0	0	0	0	0	0	0	0	0
	181	N	0	0	0	0	0	0	0	0	0	0	0	0	0	0	0	0	0	0	0	0	0	0	0	0	0	0	0	0	0	0	0	0	0	0	0	0	0	0	0	0	0	0	0	0	0	0	0
	182	N	0	0	0	0	0	0	0	0	0	0	0	0	0	0	0	0	0	0	0	0	0	0	0	0	0	0	0	0	0	0	0	0	0	0	0	0	0	0	0	0	0	0	0	0	0	0	0
	183	N	0	0	0	0	0	0	0	0	0	0	0	0	0	0	0	0	0	0	0	0	0	0	0	0	0	0	0	0	0	0	0	0	0	0	0	0	0	0	0	0	0	0	0	0	0	0	0
	184	N	0	0	0	0	0	0	0	0	0	0	0	0	0	0	0	0	0	0	0	0	0	0	0	0	0	0	0	0	0	0	0	0	0	0	0	0	0	0	0	0	0	0	0	0	0	0	0
	185	N	0	0	0	0	0	0	0	0	0	0	0	0	0	0	0	0	0	0	0	0	0	0	0	0	0	0	0	0	0	0	0	0	0	0	0	0	0	0	0	0	0	0	0	0	0	0	0
	186	N	0	0	0	0	0	0	0	0	0	0	0	0	0	0	0	0	0	0	0	0	0	0	0	0	0	0	0	0	0	0	0	0	0	0	0	0	0	0	0	0	0	0	0	0	0	0	0
	187	N	0	0	0	0	0	0	0	0	0	0	0	0	0	0	0	0	0	0	0	0	0	0	0	0	0	0	0	0	0	0	0	0	0	0	0	0	0	0	0	0	0	0	0	0	0	0	0
	188	N	0	0	0	0	0	0	0	0	0	0	0	0	0	0	0	0	0	0	0	0	0	0	0	0	0	0	0	0	0	0	0	0	0	0	0	0	0	0	0	0	0	0	0	0	0	0	0
	189	N	0	0	0	0	0	0	0	0	0	0	0	0	0	0	0	0	0	0	0	0	0	0	0	0	0	0	0	0	0	0	0	0	0	0	0	0	0	0	0	0	0	0	0	0	0	0	0
	190	N	0	0	0	0	0	0	0	0	0	0	0	0	0	0	0	0	0	0	0	0	0	0	0	0	0	0	0	0	0	0	0	0	0	0	0	0	0	0	0	0	0	0	0	0	0	0	0
	191	N	0	0	0	0	0	0	0	0	0	0	0	0	0	0	0	0	0	0	0	0	0	0	0	0	0	0	0	0	0	0	0	0	0	0	0	0	0	0	0	0	0	0	0	0	0	0	0
	192	N	0	0	0	0	0	0	0	0	0	0	0	0	0	0	0	0	0	0	0	0	0	0	0	0	0	0	0	0	0	0	0	0	0	0	0	0	0	0	0	0	0	0	0	0	0	0	0
Unable to contact	193	Not available	Not available	Not available	Not available	Not available	Not available	Not available	Not available	Not available	Not available	Not available	Not available	Not available	Not available	Not available	Not available	Not available	Not available	Not available	Not available	Not available	Not available	Not available	Not available	Not available	Not available	Not available	Not available	Not available	Not available	Not available	Not available	Not available	Not available	Not available	Not available	Not available	Not available	Not available	Not available	Not available	Not available	Not available	Not available	Not available	Not available	Not available	Not available
	194	N	0	0	0	0	0	0	0	0	0	0	0	0	0	0	0	0	0	0	0	0	0	0	0	0	0	0	0	0	0	0	0	0	0	0	0	0	0	0	0	0	0	0	0	0	0	0	0
	195	N	0	0	0	0	0	0	0	0	0	0	0	0	0	0	0	0	0	0	0	0	0	0	0	0	0	0	0	0	0	0	0	0	0	0	0	0	0	0	0	0	0	0	0	0	0	0	0
	196	N	0	0	0	0	0	0	0	0	0	0	0	0	0	0	0	0	0	0	0	0	0	0	0	0	0	0	0	0	0	0	0	0	0	0	0	0	0	0	0	0	0	0	0	0	0	0	0
	197	N	0	0	0	0	0	0	0	0	0	0	0	0	0	0	0	0	0	0	0	0	0	0	0	0	0	0	0	0	0	0	0	0	0	0	0	0	0	0	0	0	0	0	0	0	0	0	0
	198	N	0	0	0	0	0	0	0	0	0	0	0	0	0	0	0	0	0	0	0	0	0	0	0	0	0	0	0	0	0	0	0	0	0	0	0	0	0	0	0	0	0	0	0	0	0	0	0
	199	N	0	0	0	0	0	0	0	0	0	0	0	0	0	0	0	0	0	0	0	0	0	0	0	0	0	0	0	0	0	0	0	0	0	0	0	0	0	0	0	0	0	0	0	0	0	0	0
	200	N	0	0	0	0	0	0	0	0	0	0	0	0	0	0	0	0	0	0	0	0	0	0	0	0	0	0	0	0	0	0	0	0	0	0	0	0	0	0	0	0	0	0	0	0	0	0	0
	201	N	0	0	0	0	0	0	0	0	0	0	0	0	0	0	0	0	0	0	0	0	0	0	0	0	0	0	0	0	0	0	0	0	0	0	0	0	0	0	0	0	0	0	0	0	0	0	0
	202	N	0	0	0	0	0	0	0	0	0	0	0	0	0	0	0	0	0	0	0	0	0	0	0	0	0	0	0	0	0	0	0	0	0	0	0	0	0	0	0	0	0	0	0	0	0	0	0
Unable to contact	203	Not available	Not available	Not available	Not available	Not available	Not available	Not available	Not available	Not available	Not available	Not available	Not available	Not available	Not available	Not available	Not available	Not available	Not available	Not available	Not available	Not available	Not available	Not available	Not available	Not available	Not available	Not available	Not available	Not available	Not available	Not available	Not available	Not available	Not available	Not available	Not available	Not available	Not available	Not available	Not available	Not available	Not available	Not available	Not available	Not available	Not available	Not available	Not available
	204	N	0	0	0	0	0	0	0	0	0	0	0	0	0	0	0	0	0	0	0	0	0	0	0	0	0	0	0	0	0	0	0	0	0	0	0	0	0	0	0	0	0	0	0	0	0	0	0
Death	205	Not applicable	Not applicable	Not applicable	Not applicable	Not applicable	Not applicable	Not applicable	Not applicable	Not applicable	Not applicable	Not applicable	Not applicable	Not applicable	Not applicable	Not applicable	Not applicable	Not applicable	Not applicable	Not applicable	Not applicable	Not applicable	Not applicable	Not applicable	Not applicable	Not applicable	Not applicable	Not applicable	Not applicable	Not applicable	Not applicable	Not applicable	Not applicable	Not applicable	Not applicable	Not applicable	Not applicable	Not applicable	Not applicable	Not applicable	Not applicable	Not applicable	Not applicable	Not applicable	Not applicable	Not applicable	Not applicable	Not applicable	Not applicable
	206	N	0	0	0	0	0	0	0	0	0	0	0	0	0	0	0	0	0	0	0	0	0	0	0	0	0	0	0	0	0	0	0	0	0	0	0	0	0	0	0	0	0	0	0	0	0	0	0
Refusal	207	Not available	Not available	Not available	Not available	Not available	Not available	Not available	Not available	Not available	Not available	Not available	Not available	Not available	Not available	Not available	Not available	Not available	Not available	Not available	Not available	Not available	Not available	Not available	Not available	Not available	Not available	Not available	Not available	Not available	Not available	Not available	Not available	Not available	Not available	Not available	Not available	Not available	Not available	Not available	Not available	Not available	Not available	Not available	Not available	Not available	Not available	Not available	Not available
	208	N	0	0	0	0	0	0	0	0	0	0	0	0	0	0	0	0	0	0	0	0	0	0	0	0	0	0	0	0	0	0	0	0	0	0	0	0	0	0	0	0	0	0	0	0	0	0	0
	209	N	0	0	0	0	0	0	0	0	0	0	0	0	0	0	0	0	0	0	0	0	0	0	0	0	0	0	0	0	0	0	0	0	0	0	0	0	0	0	0	0	0	0	0	0	0	0	0
	210	N	0	0	0	0	0	0	0	0	0	0	0	0	0	0	0	0	0	0	0	0	0	0	0	0	0	0	0	0	0	0	0	0	0	0	0	0	0	0	0	0	0	0	0	0	0	0	0
	211	N	0	0	0	0	0	0	0	0	0	0	0	0	0	0	0	0	0	0	0	0	0	0	0	0	0	0	0	0	0	0	0	0	0	0	0	0	0	0	0	0	0	0	0	0	0	0	0
	212	N	0	0	0	0	0	0	0	0	0	0	0	0	0	0	0	0	0	0	0	0	0	0	0	0	0	0	0	0	0	0	0	0	0	0	0	0	0	0	0	0	0	0	0	0	0	0	0
	213	N	0	0	0	0	0	0	0	0	0	0	0	0	0	0	0	0	0	0	0	0	0	0	0	0	0	0	0	0	0	0	0	0	0	0	0	0	0	0	0	0	0	0	0	0	0	0	0
	214	N	0	0	0	0	0	0	0	0	0	0	0	0	0	0	0	0	0	0	0	0	0	0	0	0	0	0	0	0	0	0	0	0	0	0	0	0	0	0	0	0	0	0	0	0	0	0	0
	215	N	0	0	0	0	0	0	0	0	0	0	0	0	0	0	0	0	0	0	0	0	0	0	0	0	0	0	0	0	0	0	0	0	0	0	0	0	0	0	0	0	0	0	0	0	0	0	0
	216	N	0	0	0	0	0	0	0	0	0	0	0	0	0	0	0	0	0	0	0	0	0	0	0	0	0	0	0	0	0	0	0	0	0	0	0	0	0	0	0	0	0	0	0	0	0	0	0
	217	N	0	0	0	0	0	0	0	0	0	0	0	0	0	0	0	0	0	0	0	0	0	0	0	0	0	0	0	0	0	0	0	0	0	0	0	0	0	0	0	0	0	0	0	0	0	0	0
	218	N	0	0	0	0	0	0	0	0	0	0	0	0	0	0	0	0	0	0	0	0	0	0	0	0	0	0	0	0	0	0	0	0	0	0	0	0	0	0	0	0	0	0	0	0	0	0	0
Death	219	Not applicable	Not applicable	Not applicable	Not applicable	Not applicable	Not applicable	Not applicable	Not applicable	Not applicable	Not applicable	Not applicable	Not applicable	Not applicable	Not applicable	Not applicable	Not applicable	Not applicable	Not applicable	Not applicable	Not applicable	Not applicable	Not applicable	Not applicable	Not applicable	Not applicable	Not applicable	Not applicable	Not applicable	Not applicable	Not applicable	Not applicable	Not applicable	Not applicable	Not applicable	Not applicable	Not applicable	Not applicable	Not applicable	Not applicable	Not applicable	Not applicable	Not applicable	Not applicable	Not applicable	Not applicable	Not applicable	Not applicable	Not applicable
	220	N	0	0	0	0	0	0	0	0	0	0	0	0	0	0	0	0	0	0	0	0	0	0	0	0	0	0	0	0	0	0	0	0	0	0	0	0	0	0	0	0	0	0	0	0	0	0	0
	221	N	0	0	0	0	0	0	0	0	0	0	0	0	0	0	0	0	0	0	0	0	0	0	0	0	0	0	0	0	0	0	0	0	0	0	0	0	0	0	0	0	0	0	0	0	0	0	0
	222	N	0	0	0	0	0	0	0	0	0	0	0	0	0	0	0	0	0	0	0	0	0	0	0	0	0	0	0	0	0	0	0	0	0	0	0	0	0	0	0	0	0	0	0	0	0	0	0
	223	N	0	0	0	0	0	0	0	0	0	0	0	0	0	0	0	0	0	0	0	0	0	0	0	0	0	0	0	0	0	0	0	0	0	0	0	0	0	0	0	0	0	0	0	0	0	0	0
	224	N	0	0	0	0	0	0	0	0	0	0	0	0	0	0	0	0	0	0	0	0	0	0	0	0	0	0	0	0	0	0	0	0	0	0	0	0	0	0	0	0	0	0	0	0	0	0	0
Refusal	225	Not available	Not available	Not available	Not available	Not available	Not available	Not available	Not available	Not available	Not available	Not available	Not available	Not available	Not available	Not available	Not available	Not available	Not available	Not available	Not available	Not available	Not available	Not available	Not available	Not available	Not available	Not available	Not available	Not available	Not available	Not available	Not available	Not available	Not available	Not available	Not available	Not available	Not available	Not available	Not available	Not available	Not available	Not available	Not available	Not available	Not available	Not available	Not available
	226	N	0	0	0	0	0	0	0	0	0	0	0	0	0	0	0	0	0	0	0	0	0	0	0	0	0	0	0	0	0	0	0	0	0	0	0	0	0	0	0	0	0	0	0	0	0	0	0
Death	227	Not applicable	Not applicable	Not applicable	Not applicable	Not applicable	Not applicable	Not applicable	Not applicable	Not applicable	Not applicable	Not applicable	Not applicable	Not applicable	Not applicable	Not applicable	Not applicable	Not applicable	Not applicable	Not applicable	Not applicable	Not applicable	Not applicable	Not applicable	Not applicable	Not applicable	Not applicable	Not applicable	Not applicable	Not applicable	Not applicable	Not applicable	Not applicable	Not applicable	Not applicable	Not applicable	Not applicable	Not applicable	Not applicable	Not applicable	Not applicable	Not applicable	Not applicable	Not applicable	Not applicable	Not applicable	Not applicable	Not applicable	Not applicable
Refusal	228	Not available	Not available	Not available	Not available	Not available	Not available	Not available	Not available	Not available	Not available	Not available	Not available	Not available	Not available	Not available	Not available	Not available	Not available	Not available	Not available	Not available	Not available	Not available	Not available	Not available	Not available	Not available	Not available	Not available	Not available	Not available	Not available	Not available	Not available	Not available	Not available	Not available	Not available	Not available	Not available	Not available	Not available	Not available	Not available	Not available	Not available	Not available	Not available
	229	N	0	0	0	0	0	0	0	0	0	0	0	0	0	0	0	0	0	0	0	0	0	0	0	0	0	0	0	0	0	0	0	0	0	0	0	0	0	0	0	0	0	0	0	0	0	0	0
Unable to contact	230	Not available	Not available	Not available	Not available	Not available	Not available	Not available	Not available	Not available	Not available	Not available	Not available	Not available	Not available	Not available	Not available	Not available	Not available	Not available	Not available	Not available	Not available	Not available	Not available	Not available	Not available	Not available	Not available	Not available	Not available	Not available	Not available	Not available	Not available	Not available	Not available	Not available	Not available	Not available	Not available	Not available	Not available	Not available	Not available	Not available	Not available	Not available	Not available
	231	N	0	0	0	0	0	0	0	0	0	0	0	0	0	0	0	0	0	0	0	0	0	0	0	0	0	0	0	0	0	0	0	0	0	0	0	0	0	0	0	0	0	0	0	0	0	0	0
	232	N	0	0	0	0	0	0	0	0	0	0	0	0	0	0	0	0	0	0	0	0	0	0	0	0	0	0	0	0	0	0	0	0	0	0	0	0	0	0	0	0	0	0	0	0	0	0	0
	233	N	0	0	0	0	0	0	0	0	0	0	0	0	0	0	0	0	0	0	0	0	0	0	0	0	0	0	0	0	0	0	0	0	0	0	0	0	0	0	0	0	0	0	0	0	0	0	0
	234	N	0	0	0	0	0	0	0	0	0	0	0	0	0	0	0	0	0	0	0	0	0	0	0	0	0	0	0	0	0	0	0	0	0	0	0	0	0	0	0	0	0	0	0	0	0	0	0
	235	N	0	0	0	0	0	0	0	0	0	0	0	0	0	0	0	0	0	0	0	0	0	0	0	0	0	0	0	0	0	0	0	0	0	0	0	0	0	0	0	0	0	0	0	0	0	0	0
	236	N	0	0	0	0	0	0	0	0	0	0	0	0	0	0	0	0	0	0	0	0	0	0	0	0	0	0	0	0	0	0	0	0	0	0	0	0	0	0	0	0	0	0	0	0	0	0	0
	237	N	0	0	0	0	0	0	0	0	0	0	0	0	0	0	0	0	0	0	0	0	0	0	0	0	0	0	0	0	0	0	0	0	0	0	0	0	0	0	0	0	0	0	0	0	0	0	0
	238	N	0	0	0	0	0	0	0	0	0	0	0	0	0	0	0	0	0	0	0	0	0	0	0	0	0	0	0	0	0	0	0	0	0	0	0	0	0	0	0	0	0	0	0	0	0	0	0
Refusal	239	Not available	Not available	Not available	Not available	Not available	Not available	Not available	Not available	Not available	Not available	Not available	Not available	Not available	Not available	Not available	Not available	Not available	Not available	Not available	Not available	Not available	Not available	Not available	Not available	Not available	Not available	Not available	Not available	Not available	Not available	Not available	Not available	Not available	Not available	Not available	Not available	Not available	Not available	Not available	Not available	Not available	Not available	Not available	Not available	Not available	Not available	Not available	Not available
Death	240	Not applicable	Not applicable	Not applicable	Not applicable	Not applicable	Not applicable	Not applicable	Not applicable	Not applicable	Not applicable	Not applicable	Not applicable	Not applicable	Not applicable	Not applicable	Not applicable	Not applicable	Not applicable	Not applicable	Not applicable	Not applicable	Not applicable	Not applicable	Not applicable	Not applicable	Not applicable	Not applicable	Not applicable	Not applicable	Not applicable	Not applicable	Not applicable	Not applicable	Not applicable	Not applicable	Not applicable	Not applicable	Not applicable	Not applicable	Not applicable	Not applicable	Not applicable	Not applicable	Not applicable	Not applicable	Not applicable	Not applicable	Not applicable
	241	N	0	0	0	0	0	0	0	0	0	0	0	0	0	0	0	0	0	0	0	0	0	0	0	0	0	0	0	0	0	0	0	0	0	0	0	0	0	0	0	0	0	0	0	0	0	0	0
	242	N	0	0	0	0	0	0	0	0	0	0	0	0	0	0	0	0	0	0	0	0	0	0	0	0	0	0	0	0	0	0	0	0	0	0	0	0	0	0	0	0	0	0	0	0	0	0	0
	243	N	0	0	0	0	0	0	0	0	0	0	0	0	0	0	0	0	0	0	0	0	0	0	0	0	0	0	0	0	0	0	0	0	0	0	0	0	0	0	0	0	0	0	0	0	0	0	0
	244	N	0	0	0	0	0	0	0	0	0	0	0	0	0	0	0	0	0	0	0	0	0	0	0	0	0	0	0	0	0	0	0	0	0	0	0	0	0	0	0	0	0	0	0	0	0	0	0
	245	N	0	0	0	0	0	0	0	0	0	0	0	0	0	0	0	0	0	0	0	0	0	0	0	0	0	0	0	0	0	0	0	0	0	0	0	0	0	0	0	0	0	0	0	0	0	0	0
	246	N	0	0	0	0	0	0	0	0	0	0	0	0	0	0	0	0	0	0	0	0	0	0	0	0	0	0	0	0	0	0	0	0	0	0	0	0	0	0	0	0	0	0	0	0	0	0	0
	247	N	0	0	0	0	0	0	0	0	0	0	0	0	0	0	0	0	0	0	0	0	0	0	0	0	0	0	0	0	0	0	0	0	0	0	0	0	0	0	0	0	0	0	0	0	0	0	0
	248	N	0	0	0	0	0	0	0	0	0	0	0	0	0	0	0	0	0	0	0	0	0	0	0	0	0	0	0	0	0	0	0	0	0	0	0	0	0	0	0	0	0	0	0	0	0	0	0
	249	N	0	0	0	0	0	0	0	0	0	0	0	0	0	0	0	0	0	0	0	0	0	0	0	0	0	0	0	0	0	0	0	0	0	0	0	0	0	0	0	0	0	0	0	0	0	0	0
	250	N	0	0	0	0	0	0	0	0	0	0	0	0	0	0	0	0	0	0	0	0	0	0	0	0	0	0	0	0	0	0	0	0	0	0	0	0	0	0	0	0	0	0	0	0	0	0	0
	251	N	0	0	0	0	0	0	0	0	0	0	0	0	0	0	0	0	0	0	0	0	0	0	0	0	0	0	0	0	0	0	0	0	0	0	0	0	0	0	0	0	0	0	0	0	0	0	0
	252	N	0	0	0	0	0	0	0	0	0	0	0	0	0	0	0	0	0	0	0	0	0	0	0	0	0	0	0	0	0	0	0	0	0	0	0	0	0	0	0	0	0	0	0	0	0	0	0
	253	N	0	0	0	0	0	0	0	0	0	0	0	0	0	0	0	0	0	0	0	0	0	0	0	0	0	0	0	0	0	0	0	0	0	0	0	0	0	0	0	0	0	0	0	0	0	0	0
	254	N	0	0	0	0	0	0	0	0	0	0	0	0	0	0	0	0	0	0	0	0	0	0	0	0	0	0	0	0	0	0	0	0	0	0	0	0	0	0	0	0	0	0	0	0	0	0	0
	255	N	0	0	0	0	0	0	0	0	0	0	0	0	0	0	0	0	0	0	0	0	0	0	0	0	0	0	0	0	0	0	0	0	0	0	0	0	0	0	0	0	0	0	0	0	0	0	0
	256	N	0	0	0	0	0	0	0	0	0	0	0	0	0	0	0	0	0	0	0	0	0	0	0	0	0	0	0	0	0	0	0	0	0	0	0	0	0	0	0	0	0	0	0	0	0	0	0
	257	N	0	0	0	0	0	0	0	0	0	0	0	0	0	0	0	0	0	0	0	0	0	0	0	0	0	0	0	0	0	0	0	0	0	0	0	0	0	0	0	0	0	0	0	0	0	0	0
	258	N	0	0	0	0	0	0	0	0	0	0	0	0	0	0	0	0	0	0	0	0	0	0	0	0	0	0	0	0	0	0	0	0	0	0	0	0	0	0	0	0	0	0	0	0	0	0	0
	259	N	0	0	0	0	0	0	0	0	0	0	0	0	0	0	0	0	0	0	0	0	0	0	0	0	0	0	0	0	0	0	0	0	0	0	0	0	0	0	0	0	0	0	0	0	0	0	0
	260	N	0	0	0	0	0	0	0	0	0	0	0	0	0	0	0	0	0	0	0	0	0	0	0	0	0	0	0	0	0	0	0	0	0	0	0	0	0	0	0	0	0	0	0	0	0	0	0
	261	N	0	0	0	0	0	0	0	0	0	0	0	0	0	0	0	0	0	0	0	0	0	0	0	0	0	0	0	0	0	0	0	0	0	0	0	0	0	0	0	0	0	0	0	0	0	0	0
	262	N	0	0	0	0	0	0	0	0	0	0	0	0	0	0	0	0	0	0	0	0	0	0	0	0	0	0	0	0	0	0	0	0	0	0	0	0	0	0	0	0	0	0	0	0	0	0	0
	263	N	0	0	0	0	0	0	0	0	0	0	0	0	0	0	0	0	0	0	0	0	0	0	0	0	0	0	0	0	0	0	0	0	0	0	0	0	0	0	0	0	0	0	0	0	0	0	0
	264	N	0	0	0	0	0	0	0	0	0	0	0	0	0	0	0	0	0	0	0	0	0	0	0	0	0	0	0	0	0	0	0	0	0	0	0	0	0	0	0	0	0	0	0	0	0	0	0
	265	N	0	0	0	0	0	0	0	0	0	0	0	0	0	0	0	0	0	0	0	0	0	0	0	0	0	0	0	0	0	0	0	0	0	0	0	0	0	0	0	0	0	0	0	0	0	0	0
	266	N	0	0	0	0	0	0	0	0	0	0	0	0	0	0	0	0	0	0	0	0	0	0	0	0	0	0	0	0	0	0	0	0	0	0	0	0	0	0	0	0	0	0	0	0	0	0	0
	267	N	0	0	0	0	0	0	0	0	0	0	0	0	0	0	0	0	0	0	0	0	0	0	0	0	0	0	0	0	0	0	0	0	0	0	0	0	0	0	0	0	0	0	0	0	0	0	0
	268	N	0	0	0	0	0	0	0	0	0	0	0	0	0	0	0	0	0	0	0	0	0	0	0	0	0	0	0	0	0	0	0	0	0	0	0	0	0	0	0	0	0	0	0	0	0	0	0
	269	N	0	0	0	0	0	0	0	0	0	0	0	0	0	0	0	0	0	0	0	0	0	0	0	0	0	0	0	0	0	0	0	0	0	0	0	0	0	0	0	0	0	0	0	0	0	0	0
	270	N	0	0	0	0	0	0	0	0	0	0	0	0	0	0	0	0	0	0	0	0	0	0	0	0	0	0	0	0	0	0	0	0	0	0	0	0	0	0	0	0	0	0	0	0	0	0	0
	271	N	0	0	0	0	0	0	0	0	0	0	0	0	0	0	0	0	0	0	0	0	0	0	0	0	0	0	0	0	0	0	0	0	0	0	0	0	0	0	0	0	0	0	0	0	0	0	0
	272	N	0	0	0	0	0	0	0	0	0	0	0	0	0	0	0	0	0	0	0	0	0	0	0	0	0	0	0	0	0	0	0	0	0	0	0	0	0	0	0	0	0	0	0	0	0	0	0
	273	Y	1	1	1	23	16	0	0	1000	0	0	0	0	1060	5750	0	Y	1	Auto/Bus	0	Y	1	23	0	0	0	0	0	0	0	0	0	0	0	0	0	0	0	0	0	0	0	0	0	0	0	0	0
	274	N	0	0	0	0	0	0	0	0	0	0	0	0	0	0	0	0	0	0	0	0	0	0	0	0	0	0	0	0	0	0	0	0	0	0	0	0	0	0	0	0	0	0	0	0	0	0	0
	275	Y	1	1	1	14	0	200	0	500	0	0	0	0	40	5000	0	Y	1	Bus	0	Y	1	14	0	0	0	0	0	0	0	0	0	0	0	0	0	0	0	0	0	0	0	0	0	0	0	0	0
	276	N	0	0	0	0	0	0	0	0	0	0	0	0	0	0	0	0	0	0	0	0	0	0	0	0	0	0	0	0	0	0	0	0	0	0	0	0	0	0	0	0	0	0	0	0	0	0	0
	277	N	0	0	0	0	0	0	0	0	0	0	0	0	0	0	0	0	0	0	0	0	0	0	0	0	0	0	0	0	0	0	0	0	0	0	0	0	0	0	0	0	0	0	0	0	0	0	0
	278	N	0	0	0	0	0	0	0	0	0	0	0	0	0	0	0	0	0	0	0	0	0	0	0	0	0	0	0	0	0	0	0	0	0	0	0	0	0	0	0	0	0	0	0	0	0	0	0
	279	N	0	0	0	0	0	0	0	0	0	0	0	0	0	0	0	0	0	0	0	0	0	0	0	0	0	0	0	0	0	0	0	0	0	0	0	0	0	0	0	0	0	0	0	0	0	0	0
	280	N	0	0	0	0	0	0	0	0	0	0	0	0	0	0	0	0	0	0	0	0	0	0	0	0	0	0	0	0	0	0	0	0	0	0	0	0	0	0	0	0	0	0	0	0	0	0	0
	281	N	0	0	0	0	0	0	0	0	0	0	0	0	0	0	0	0	0	0	0	0	0	0	0	0	0	0	0	0	0	0	0	0	0	0	0	0	0	0	0	0	0	0	0	0	0	0	0
	282	N	0	0	0	0	0	0	0	0	0	0	0	0	0	0	0	0	0	0	0	0	0	0	0	0	0	0	0	0	0	0	0	0	0	0	0	0	0	0	0	0	0	0	0	0	0	0	0
	283	N	0	0	0	0	0	0	0	0	0	0	0	0	0	0	0	0	0	0	0	0	0	0	0	0	0	0	0	0	0	0	0	0	0	0	0	0	0	0	0	0	0	0	0	0	0	0	0
	284	N	0	0	0	0	0	0	0	0	0	0	0	0	0	0	0	0	0	0	0	0	0	0	0	0	0	0	0	0	0	0	0	0	0	0	0	0	0	0	0	0	0	0	0	0	0	0	0
	285	N	0	0	0	0	0	0	0	0	0	0	0	0	0	0	0	0	0	0	0	0	0	0	0	0	0	0	0	0	0	0	0	0	0	0	0	0	0	0	0	0	0	0	0	0	0	0	0
	286	N	0	0	0	0	0	0	0	0	0	0	0	0	0	0	0	0	0	0	0	0	0	0	0	0	0	0	0	0	0	0	0	0	0	0	0	0	0	0	0	0	0	0	0	0	0	0	0
	287	N	0	0	0	0	0	0	0	0	0	0	0	0	0	0	0	0	0	0	0	0	0	0	0	0	0	0	0	0	0	0	0	0	0	0	0	0	0	0	0	0	0	0	0	0	0	0	0
	288	N	0	0	0	0	0	0	0	0	0	0	0	0	0	0	0	0	0	0	0	0	0	0	0	0	0	0	0	0	0	0	0	0	0	0	0	0	0	0	0	0	0	0	0	0	0	0	0
	289	N	0	0	0	0	0	0	0	0	0	0	0	0	0	0	0	0	0	0	0	0	0	0	0	0	0	0	0	0	0	0	0	0	0	0	0	0	0	0	0	0	0	0	0	0	0	0	0
	290	N	0	0	0	0	0	0	0	0	0	0	0	0	0	0	0	0	0	0	0	0	0	0	0	0	0	0	0	0	0	0	0	0	0	0	0	0	0	0	0	0	0	0	0	0	0	0	0
	291	N	0	0	0	0	0	0	0	0	0	0	0	0	0	0	0	0	0	0	0	0	0	0	0	0	0	0	0	0	0	0	0	0	0	0	0	0	0	0	0	0	0	0	0	0	0	0	0
	292	N	0	0	0	0	0	0	0	0	0	0	0	0	0	0	0	0	0	0	0	0	0	0	0	0	0	0	0	0	0	0	0	0	0	0	0	0	0	0	0	0	0	0	0	0	0	0	0
	293	N	0	0	0	0	0	0	0	0	0	0	0	0	0	0	0	0	0	0	0	0	0	0	0	0	0	0	0	0	0	0	0	0	0	0	0	0	0	0	0	0	0	0	0	0	0	0	0
	294	N	0	0	0	0	0	0	0	0	0	0	0	0	0	0	0	0	0	0	0	0	0	0	0	0	0	0	0	0	0	0	0	0	0	0	0	0	0	0	0	0	0	0	0	0	0	0	0
	295	N	0	0	0	0	0	0	0	0	0	0	0	0	0	0	0	0	0	0	0	0	0	0	0	0	0	0	0	0	0	0	0	0	0	0	0	0	0	0	0	0	0	0	0	0	0	0	0
	296	N	0	0	0	0	0	0	0	0	0	0	0	0	0	0	0	0	0	0	0	0	0	0	0	0	0	0	0	0	0	0	0	0	0	0	0	0	0	0	0	0	0	0	0	0	0	0	0
	297	N	0	0	0	0	0	0	0	0	0	0	0	0	0	0	0	0	0	0	0	0	0	0	0	0	0	0	0	0	0	0	0	0	0	0	0	0	0	0	0	0	0	0	0	0	0	0	0
	298	N	0	0	0	0	0	0	0	0	0	0	0	0	0	0	0	0	0	0	0	0	0	0	0	0	0	0	0	0	0	0	0	0	0	0	0	0	0	0	0	0	0	0	0	0	0	0	0
	299	N	0	0	0	0	0	0	0	0	0	0	0	0	0	0	0	0	0	0	0	0	0	0	0	0	0	0	0	0	0	0	0	0	0	0	0	0	0	0	0	0	0	0	0	0	0	0	0
	300	N	0	0	0	0	0	0	0	0	0	0	0	0	0	0	0	0	0	0	0	0	0	0	0	0	0	0	0	0	0	0	0	0	0	0	0	0	0	0	0	0	0	0	0	0	0	0	0
	301	N	0	0	0	0	0	0	0	0	0	0	0	0	0	0	0	0	0	0	0	0	0	0	0	0	0	0	0	0	0	0	0	0	0	0	0	0	0	0	0	0	0	0	0	0	0	0	0
	302	N	0	0	0	0	0	0	0	0	0	0	0	0	0	0	0	0	0	0	0	0	0	0	0	0	0	0	0	0	0	0	0	0	0	0	0	0	0	0	0	0	0	0	0	0	0	0	0
	303	N	0	0	0	0	0	0	0	0	0	0	0	0	0	0	0	0	0	0	0	0	0	0	0	0	0	0	0	0	0	0	0	0	0	0	0	0	0	0	0	0	0	0	0	0	0	0	0
	304	N	0	0	0	0	0	0	0	0	0	0	0	0	0	0	0	0	0	0	0	0	0	0	0	0	0	0	0	0	0	0	0	0	0	0	0	0	0	0	0	0	0	0	0	0	0	0	0
	305	N	0	0	0	0	0	0	0	0	0	0	0	0	0	0	0	0	0	0	0	0	0	0	0	0	0	0	0	0	0	0	0	0	0	0	0	0	0	0	0	0	0	0	0	0	0	0	0
	306	N	0	0	0	0	0	0	0	0	0	0	0	0	0	0	0	0	0	0	0	0	0	0	0	0	0	0	0	0	0	0	0	0	0	0	0	0	0	0	0	0	0	0	0	0	0	0	0
	307	N	0	0	0	0	0	0	0	0	0	0	0	0	0	0	0	0	0	0	0	0	0	0	0	0	0	0	0	0	0	0	0	0	0	0	0	0	0	0	0	0	0	0	0	0	0	0	0
	308	N	0	0	0	0	0	0	0	0	0	0	0	0	0	0	0	0	0	0	0	0	0	0	0	0	0	0	0	0	0	0	0	0	0	0	0	0	0	0	0	0	0	0	0	0	0	0	0
	309	N	0	0	0	0	0	0	0	0	0	0	0	0	0	0	0	0	0	0	0	0	0	0	0	0	0	0	0	0	0	0	0	0	0	0	0	0	0	0	0	0	0	0	0	0	0	0	0
	310	N	0	0	0	0	0	0	0	0	0	0	0	0	0	0	0	0	0	0	0	0	0	0	0	0	0	0	0	0	0	0	0	0	0	0	0	0	0	0	0	0	0	0	0	0	0	0	0
	311	N	0	0	0	0	0	0	0	0	0	0	0	0	0	0	0	0	0	0	0	0	0	0	0	0	0	0	0	0	0	0	0	0	0	0	0	0	0	0	0	0	0	0	0	0	0	0	0
	312	N	0	0	0	0	0	0	0	0	0	0	0	0	0	0	0	0	0	0	0	0	0	0	0	0	0	0	0	0	0	0	0	0	0	0	0	0	0	0	0	0	0	0	0	0	0	0	0
	313	N	0	0	0	0	0	0	0	0	0	0	0	0	0	0	0	0	0	0	0	0	0	0	0	0	0	0	0	0	0	0	0	0	0	0	0	0	0	0	0	0	0	0	0	0	0	0	0
	314	N	0	0	0	0	0	0	0	0	0	0	0	0	0	0	0	0	0	0	0	0	0	0	0	0	0	0	0	0	0	0	0	0	0	0	0	0	0	0	0	0	0	0	0	0	0	0	0
	315	N	0	0	0	0	0	0	0	0	0	0	0	0	0	0	0	0	0	0	0	0	0	0	0	0	0	0	0	0	0	0	0	0	0	0	0	0	0	0	0	0	0	0	0	0	0	0	0
	316	Y	1	1	1	4	2.25	0	0	0	0	0	0	0	0	500	0	Y	2	Ambulance/Cycle	0	Y	1	4	0	0	0	0	0	0	0	0	0	0	0	0	0	0	0	0	0	0	0	0	0	0	0	0	0
	317	N	0	0	0	0	0	0	0	0	0	0	0	0	0	0	0	0	0	0	0	0	0	0	0	0	0	0	0	0	0	0	0	0	0	0	0	0	0	0	0	0	0	0	0	0	0	0	0
	318	N	0	0	0	0	0	0	0	0	0	0	0	0	0	0	0	0	0	0	0	0	0	0	0	0	0	0	0	0	0	0	0	0	0	0	0	0	0	0	0	0	0	0	0	0	0	0	0
	319	N	0	0	0	0	0	0	0	0	0	0	0	0	0	0	0	0	0	0	0	0	0	0	0	0	0	0	0	0	0	0	0	0	0	0	0	0	0	0	0	0	0	0	0	0	0	0	0
	320	N	0	0	0	0	0	0	0	0	0	0	0	0	0	0	0	0	0	0	0	0	0	0	0	0	0	0	0	0	0	0	0	0	0	0	0	0	0	0	0	0	0	0	0	0	0	0	0
	321	N	0	0	0	0	0	0	0	0	0	0	0	0	0	0	0	0	0	0	0	0	0	0	0	0	0	0	0	0	0	0	0	0	0	0	0	0	0	0	0	0	0	0	0	0	0	0	0
	322	N	0	0	0	0	0	0	0	0	0	0	0	0	0	0	0	0	0	0	0	0	0	0	0	0	0	0	0	0	0	0	0	0	0	0	0	0	0	0	0	0	0	0	0	0	0	0	0
	323	N	0	0	0	0	0	0	0	0	0	0	0	0	0	0	0	0	0	0	0	0	0	0	0	0	0	0	0	0	0	0	0	0	0	0	0	0	0	0	0	0	0	0	0	0	0	0	0
	324	N	0	0	0	0	0	0	0	0	0	0	0	0	0	0	0	0	0	0	0	0	0	0	0	0	0	0	0	0	0	0	0	0	0	0	0	0	0	0	0	0	0	0	0	0	0	0	0
	325	N	0	0	0	0	0	0	0	0	0	0	0	0	0	0	0	0	0	0	0	0	0	0	0	0	0	0	0	0	0	0	0	0	0	0	0	0	0	0	0	0	0	0	0	0	0	0	0
	326	N	0	0	0	0	0	0	0	0	0	0	0	0	0	0	0	0	0	0	0	0	0	0	0	0	0	0	0	0	0	0	0	0	0	0	0	0	0	0	0	0	0	0	0	0	0	0	0
	327	N	0	0	0	0	0	0	0	0	0	0	0	0	0	0	0	0	0	0	0	0	0	0	0	0	0	0	0	0	0	0	0	0	0	0	0	0	0	0	0	0	0	0	0	0	0	0	0
	328	N	0	0	0	0	0	0	0	0	0	0	0	0	0	0	0	0	0	0	0	0	0	0	0	0	0	0	0	0	0	0	0	0	0	0	0	0	0	0	0	0	0	0	0	0	0	0	0
	329	N	0	0	0	0	0	0	0	0	0	0	0	0	0	0	0	0	0	0	0	0	0	0	0	0	0	0	0	0	0	0	0	0	0	0	0	0	0	0	0	0	0	0	0	0	0	0	0
	330	N	0	0	0	0	0	0	0	0	0	0	0	0	0	0	0	0	0	0	0	0	0	0	0	0	0	0	0	0	0	0	0	0	0	0	0	0	0	0	0	0	0	0	0	0	0	0	0
	331	N	0	0	0	0	0	0	0	0	0	0	0	0	0	0	0	0	0	0	0	0	0	0	0	0	0	0	0	0	0	0	0	0	0	0	0	0	0	0	0	0	0	0	0	0	0	0	0
	332	N	0	0	0	0	0	0	0	0	0	0	0	0	0	0	0	0	0	0	0	0	0	0	0	0	0	0	0	0	0	0	0	0	0	0	0	0	0	0	0	0	0	0	0	0	0	0	0
	333	Y	1	1	1	10	1	0	0	50	0	0	0	0	40	2000	0	Y	1	Bike	10	Y	1	10	0	0	0	0	0	0	0	0	0	0	0	0	0	0	0	0	0	0	0	0	0	0	0	0	0
	334	N	0	0	0	0	0	0	0	0	0	0	0	0	0	0	0	0	0	0	0	0	0	0	0	0	0	0	0	0	0	0	0	0	0	0	0	0	0	0	0	0	0	0	0	0	0	0	0
	335	N	0	0	0	0	0	0	0	0	0	0	0	0	0	0	0	0	0	0	0	0	0	0	0	0	0	0	0	0	0	0	0	0	0	0	0	0	0	0	0	0	0	0	0	0	0	0	0
	336	N	0	0	0	0	0	0	0	0	0	0	0	0	0	0	0	0	0	0	0	0	0	0	0	0	0	0	0	0	0	0	0	0	0	0	0	0	0	0	0	0	0	0	0	0	0	0	0
	337	N	0	0	0	0	0	0	0	0	0	0	0	0	0	0	0	0	0	0	0	0	0	0	0	0	0	0	0	0	0	0	0	0	0	0	0	0	0	0	0	0	0	0	0	0	0	0	0
	338	N	0	0	0	0	0	0	0	0	0	0	0	0	0	0	0	0	0	0	0	0	0	0	0	0	0	0	0	0	0	0	0	0	0	0	0	0	0	0	0	0	0	0	0	0	0	0	0
	339	N	0	0	0	0	0	0	0	0	0	0	0	0	0	0	0	0	0	0	0	0	0	0	0	0	0	0	0	0	0	0	0	0	0	0	0	0	0	0	0	0	0	0	0	0	0	0	0
	340	N	0	0	0	0	0	0	0	0	0	0	0	0	0	0	0	0	0	0	0	0	0	0	0	0	0	0	0	0	0	0	0	0	0	0	0	0	0	0	0	0	0	0	0	0	0	0	0
	341	N	0	0	0	0	0	0	0	0	0	0	0	0	0	0	0	0	0	0	0	0	0	0	0	0	0	0	0	0	0	0	0	0	0	0	0	0	0	0	0	0	0	0	0	0	0	0	0
	342	N	0	0	0	0	0	0	0	0	0	0	0	0	0	0	0	0	0	0	0	0	0	0	0	0	0	0	0	0	0	0	0	0	0	0	0	0	0	0	0	0	0	0	0	0	0	0	0
	343	N	0	0	0	0	0	0	0	0	0	0	0	0	0	0	0	0	0	0	0	0	0	0	0	0	0	0	0	0	0	0	0	0	0	0	0	0	0	0	0	0	0	0	0	0	0	0	0
	344	N	0	0	0	0	0	0	0	0	0	0	0	0	0	0	0	0	0	0	0	0	0	0	0	0	0	0	0	0	0	0	0	0	0	0	0	0	0	0	0	0	0	0	0	0	0	0	0
	345	N	0	0	0	0	0	0	0	0	0	0	0	0	0	0	0	0	0	0	0	0	0	0	0	0	0	0	0	0	0	0	0	0	0	0	0	0	0	0	0	0	0	0	0	0	0	0	0
	346	N	0	0	0	0	0	0	0	0	0	0	0	0	0	0	0	0	0	0	0	0	0	0	0	0	0	0	0	0	0	0	0	0	0	0	0	0	0	0	0	0	0	0	0	0	0	0	0
	347	N	0	0	0	0	0	0	0	0	0	0	0	0	0	0	0	0	0	0	0	0	0	0	0	0	0	0	0	0	0	0	0	0	0	0	0	0	0	0	0	0	0	0	0	0	0	0	0
	348	N	0	0	0	0	0	0	0	0	0	0	0	0	0	0	0	0	0	0	0	0	0	0	0	0	0	0	0	0	0	0	0	0	0	0	0	0	0	0	0	0	0	0	0	0	0	0	0
	349	N	0	0	0	0	0	0	0	0	0	0	0	0	0	0	0	0	0	0	0	0	0	0	0	0	0	0	0	0	0	0	0	0	0	0	0	0	0	0	0	0	0	0	0	0	0	0	0
	350	N	0	0	0	0	0	0	0	0	0	0	0	0	0	0	0	0	0	0	0	0	0	0	0	0	0	0	0	0	0	0	0	0	0	0	0	0	0	0	0	0	0	0	0	0	0	0	0
	351	N	0	0	0	0	0	0	0	0	0	0	0	0	0	0	0	0	0	0	0	0	0	0	0	0	0	0	0	0	0	0	0	0	0	0	0	0	0	0	0	0	0	0	0	0	0	0	0
	352	N	0	0	0	0	0	0	0	0	0	0	0	0	0	0	0	0	0	0	0	0	0	0	0	0	0	0	0	0	0	0	0	0	0	0	0	0	0	0	0	0	0	0	0	0	0	0	0
	353	N	0	0	0	0	0	0	0	0	0	0	0	0	0	0	0	0	0	0	0	0	0	0	0	0	0	0	0	0	0	0	0	0	0	0	0	0	0	0	0	0	0	0	0	0	0	0	0
	354	N	0	0	0	0	0	0	0	0	0	0	0	0	0	0	0	0	0	0	0	0	0	0	0	0	0	0	0	0	0	0	0	0	0	0	0	0	0	0	0	0	0	0	0	0	0	0	0
	355	N	0	0	0	0	0	0	0	0	0	0	0	0	0	0	0	0	0	0	0	0	0	0	0	0	0	0	0	0	0	0	0	0	0	0	0	0	0	0	0	0	0	0	0	0	0	0	0
	356	N	0	0	0	0	0	0	0	0	0	0	0	0	0	0	0	0	0	0	0	0	0	0	0	0	0	0	0	0	0	0	0	0	0	0	0	0	0	0	0	0	0	0	0	0	0	0	0
	357	N	0	0	0	0	0	0	0	0	0	0	0	0	0	0	0	0	0	0	0	0	0	0	0	0	0	0	0	0	0	0	0	0	0	0	0	0	0	0	0	0	0	0	0	0	0	0	0
Death	358	Not applicable	Not applicable	Not applicable	Not applicable	Not applicable	Not applicable	Not applicable	Not applicable	Not applicable	Not applicable	Not applicable	Not applicable	Not applicable	Not applicable	Not applicable	Not applicable	Not applicable	Not applicable	Not applicable	Not applicable	Not applicable	Not applicable	Not applicable	Not applicable	Not applicable	Not applicable	Not applicable	Not applicable	Not applicable	Not applicable	Not applicable	Not applicable	Not applicable	Not applicable	Not applicable	Not applicable	Not applicable	Not applicable	Not applicable	Not applicable	Not applicable	Not applicable	Not applicable	Not applicable	Not applicable	Not applicable	Not applicable	Not applicable
	359	N	0	0	0	0	0	0	0	0	0	0	0	0	0	0	0	0	0	0	0	0	0	0	0	0	0	0	0	0	0	0	0	0	0	0	0	0	0	0	0	0	0	0	0	0	0	0	0
	360	N	0	0	0	0	0	0	0	0	0	0	0	0	0	0	0	0	0	0	0	0	0	0	0	0	0	0	0	0	0	0	0	0	0	0	0	0	0	0	0	0	0	0	0	0	0	0	0
	361	N	0	0	0	0	0	0	0	0	0	0	0	0	0	0	0	0	0	0	0	0	0	0	0	0	0	0	0	0	0	0	0	0	0	0	0	0	0	0	0	0	0	0	0	0	0	0	0
	362	N	0	0	0	0	0	0	0	0	0	0	0	0	0	0	0	0	0	0	0	0	0	0	0	0	0	0	0	0	0	0	0	0	0	0	0	0	0	0	0	0	0	0	0	0	0	0	0
	363	N	0	0	0	0	0	0	0	0	0	0	0	0	0	0	0	0	0	0	0	0	0	0	0	0	0	0	0	0	0	0	0	0	0	0	0	0	0	0	0	0	0	0	0	0	0	0	0
	364	N	0	0	0	0	0	0	0	0	0	0	0	0	0	0	0	0	0	0	0	0	0	0	0	0	0	0	0	0	0	0	0	0	0	0	0	0	0	0	0	0	0	0	0	0	0	0	0
	365	N	0	0	0	0	0	0	0	0	0	0	0	0	0	0	0	0	0	0	0	0	0	0	0	0	0	0	0	0	0	0	0	0	0	0	0	0	0	0	0	0	0	0	0	0	0	0	0
	366	N	0	0	0	0	0	0	0	0	0	0	0	0	0	0	0	0	0	0	0	0	0	0	0	0	0	0	0	0	0	0	0	0	0	0	0	0	0	0	0	0	0	0	0	0	0	0	0
	367	N	0	0	0	0	0	0	0	0	0	0	0	0	0	0	0	0	0	0	0	0	0	0	0	0	0	0	0	0	0	0	0	0	0	0	0	0	0	0	0	0	0	0	0	0	0	0	0
	368	N	0	0	0	0	0	0	0	0	0	0	0	0	0	0	0	0	0	0	0	0	0	0	0	0	0	0	0	0	0	0	0	0	0	0	0	0	0	0	0	0	0	0	0	0	0	0	0
	369	N	0	0	0	0	0	0	0	0	0	0	0	0	0	0	0	0	0	0	0	0	0	0	0	0	0	0	0	0	0	0	0	0	0	0	0	0	0	0	0	0	0	0	0	0	0	0	0
	370	N	0	0	0	0	0	0	0	0	0	0	0	0	0	0	0	0	0	0	0	0	0	0	0	0	0	0	0	0	0	0	0	0	0	0	0	0	0	0	0	0	0	0	0	0	0	0	0
	371	N	0	0	0	0	0	0	0	0	0	0	0	0	0	0	0	0	0	0	0	0	0	0	0	0	0	0	0	0	0	0	0	0	0	0	0	0	0	0	0	0	0	0	0	0	0	0	0
	372	N	0	0	0	0	0	0	0	0	0	0	0	0	0	0	0	0	0	0	0	0	0	0	0	0	0	0	0	0	0	0	0	0	0	0	0	0	0	0	0	0	0	0	0	0	0	0	0
	373	N	0	0	0	0	0	0	0	0	0	0	0	0	0	0	0	0	0	0	0	0	0	0	0	0	0	0	0	0	0	0	0	0	0	0	0	0	0	0	0	0	0	0	0	0	0	0	0
	374	N	0	0	0	0	0	0	0	0	0	0	0	0	0	0	0	0	0	0	0	0	0	0	0	0	0	0	0	0	0	0	0	0	0	0	0	0	0	0	0	0	0	0	0	0	0	0	0
	375	N	0	0	0	0	0	0	0	0	0	0	0	0	0	0	0	0	0	0	0	0	0	0	0	0	0	0	0	0	0	0	0	0	0	0	0	0	0	0	0	0	0	0	0	0	0	0	0
	376	N	0	0	0	0	0	0	0	0	0	0	0	0	0	0	0	0	0	0	0	0	0	0	0	0	0	0	0	0	0	0	0	0	0	0	0	0	0	0	0	0	0	0	0	0	0	0	0
	377	N	0	0	0	0	0	0	0	0	0	0	0	0	0	0	0	0	0	0	0	0	0	0	0	0	0	0	0	0	0	0	0	0	0	0	0	0	0	0	0	0	0	0	0	0	0	0	0
	378	N	0	0	0	0	0	0	0	0	0	0	0	0	0	0	0	0	0	0	0	0	0	0	0	0	0	0	0	0	0	0	0	0	0	0	0	0	0	0	0	0	0	0	0	0	0	0	0
	379	N	0	0	0	0	0	0	0	0	0	0	0	0	0	0	0	0	0	0	0	0	0	0	0	0	0	0	0	0	0	0	0	0	0	0	0	0	0	0	0	0	0	0	0	0	0	0	0
	380	N	0	0	0	0	0	0	0	0	0	0	0	0	0	0	0	0	0	0	0	0	0	0	0	0	0	0	0	0	0	0	0	0	0	0	0	0	0	0	0	0	0	0	0	0	0	0	0
	381	N	0	0	0	0	0	0	0	0	0	0	0	0	0	0	0	0	0	0	0	0	0	0	0	0	0	0	0	0	0	0	0	0	0	0	0	0	0	0	0	0	0	0	0	0	0	0	0
	382	N	0	0	0	0	0	0	0	0	0	0	0	0	0	0	0	0	0	0	0	0	0	0	0	0	0	0	0	0	0	0	0	0	0	0	0	0	0	0	0	0	0	0	0	0	0	0	0
	383	N	0	0	0	0	0	0	0	0	0	0	0	0	0	0	0	0	0	0	0	0	0	0	0	0	0	0	0	0	0	0	0	0	0	0	0	0	0	0	0	0	0	0	0	0	0	0	0
	384	N	0	0	0	0	0	0	0	0	0	0	0	0	0	0	0	0	0	0	0	0	0	0	0	0	0	0	0	0	0	0	0	0	0	0	0	0	0	0	0	0	0	0	0	0	0	0	0
	385	N	0	0	0	0	0	0	0	0	0	0	0	0	0	0	0	0	0	0	0	0	0	0	0	0	0	0	0	0	0	0	0	0	0	0	0	0	0	0	0	0	0	0	0	0	0	0	0
	386	N	0	0	0	0	0	0	0	0	0	0	0	0	0	0	0	0	0	0	0	0	0	0	0	0	0	0	0	0	0	0	0	0	0	0	0	0	0	0	0	0	0	0	0	0	0	0	0
	387	N	0	0	0	0	0	0	0	0	0	0	0	0	0	0	0	0	0	0	0	0	0	0	0	0	0	0	0	0	0	0	0	0	0	0	0	0	0	0	0	0	0	0	0	0	0	0	0
	388	Y	1	1	3	20	3	0	0	0	0	0	0	0	5070	40000	4930	Y	2	Car	320	Y	2	20	0	200000	0	0	0	0	0	0	0	0	0	0	0	0	0	0	0	0	0	0	0	0	0	0	0
	389	N	0	0	0	0	0	0	0	0	0	0	0	0	0	0	0	0	0	0	0	0	0	0	0	0	0	0	0	0	0	0	0	0	0	0	0	0	0	0	0	0	0	0	0	0	0	0	0
	390	N	0	0	0	0	0	0	0	0	0	0	0	0	0	0	0	0	0	0	0	0	0	0	0	0	0	0	0	0	0	0	0	0	0	0	0	0	0	0	0	0	0	0	0	0	0	0	0
	391	N	0	0	0	0	0	0	0	0	0	0	0	0	0	0	0	0	0	0	0	0	0	0	0	0	0	0	0	0	0	0	0	0	0	0	0	0	0	0	0	0	0	0	0	0	0	0	0
	392	N	0	0	0	0	0	0	0	0	0	0	0	0	0	0	0	0	0	0	0	0	0	0	0	0	0	0	0	0	0	0	0	0	0	0	0	0	0	0	0	0	0	0	0	0	0	0	0
	393	N	0	0	0	0	0	0	0	0	0	0	0	0	0	0	0	0	0	0	0	0	0	0	0	0	0	0	0	0	0	0	0	0	0	0	0	0	0	0	0	0	0	0	0	0	0	0	0
	394	N	0	0	0	0	0	0	0	0	0	0	0	0	0	0	0	0	0	0	0	0	0	0	0	0	0	0	0	0	0	0	0	0	0	0	0	0	0	0	0	0	0	0	0	0	0	0	0
	395	N	0	0	0	0	0	0	0	0	0	0	0	0	0	0	0	0	0	0	0	0	0	0	0	0	0	0	0	0	0	0	0	0	0	0	0	0	0	0	0	0	0	0	0	0	0	0	0
	396	N	0	0	0	0	0	0	0	0	0	0	0	0	0	0	0	0	0	0	0	0	0	0	0	0	0	0	0	0	0	0	0	0	0	0	0	0	0	0	0	0	0	0	0	0	0	0	0
	397	N	0	0	0	0	0	0	0	0	0	0	0	0	0	0	0	0	0	0	0	0	0	0	0	0	0	0	0	0	0	0	0	0	0	0	0	0	0	0	0	0	0	0	0	0	0	0	0
	398	N	0	0	0	0	0	0	0	0	0	0	0	0	0	0	0	0	0	0	0	0	0	0	0	0	0	0	0	0	0	0	0	0	0	0	0	0	0	0	0	0	0	0	0	0	0	0	0
	399	N	0	0	0	0	0	0	0	0	0	0	0	0	0	0	0	0	0	0	0	0	0	0	0	0	0	0	0	0	0	0	0	0	0	0	0	0	0	0	0	0	0	0	0	0	0	0	0
	400	N	0	0	0	0	0	0	0	0	0	0	0	0	0	0	0	0	0	0	0	0	0	0	0	0	0	0	0	0	0	0	0	0	0	0	0	0	0	0	0	0	0	0	0	0	0	0	0
	401	N	0	0	0	0	0	0	0	0	0	0	0	0	0	0	0	0	0	0	0	0	0	0	0	0	0	0	0	0	0	0	0	0	0	0	0	0	0	0	0	0	0	0	0	0	0	0	0
	402	N	0	0	0	0	0	0	0	0	0	0	0	0	0	0	0	0	0	0	0	0	0	0	0	0	0	0	0	0	0	0	0	0	0	0	0	0	0	0	0	0	0	0	0	0	0	0	0
	403	N	0	0	0	0	0	0	0	0	0	0	0	0	0	0	0	0	0	0	0	0	0	0	0	0	0	0	0	0	0	0	0	0	0	0	0	0	0	0	0	0	0	0	0	0	0	0	0
	404	Y	3	1	3	1	0.5	1000	3500	3500	2000	8000	0	2000	150	500	0	Y	2	Own Car	10	Y	2	1	0	0	2	1	1	0.5	0	0	3000	0	0	0	0	150	400	0	Y	2	Own Car	10	Y	2	1	0	0
	405	N	0	0	0	0	0	0	0	0	0	0	0	0	0	0	0	0	0	0	0	0	0	0	0	0	0	0	0	0	0	0	0	0	0	0	0	0	0	0	0	0	0	0	0	0	0	0	0
	406	N	0	0	0	0	0	0	0	0	0	0	0	0	0	0	0	0	0	0	0	0	0	0	0	0	0	0	0	0	0	0	0	0	0	0	0	0	0	0	0	0	0	0	0	0	0	0	0
	407	N	0	0	0	0	0	0	0	0	0	0	0	0	0	0	0	0	0	0	0	0	0	0	0	0	0	0	0	0	0	0	0	0	0	0	0	0	0	0	0	0	0	0	0	0	0	0	0
	408	N	0	0	0	0	0	0	0	0	0	0	0	0	0	0	0	0	0	0	0	0	0	0	0	0	0	0	0	0	0	0	0	0	0	0	0	0	0	0	0	0	0	0	0	0	0	0	0
	409	N	0	0	0	0	0	0	0	0	0	0	0	0	0	0	0	0	0	0	0	0	0	0	0	0	0	0	0	0	0	0	0	0	0	0	0	0	0	0	0	0	0	0	0	0	0	0	0
	410	N	0	0	0	0	0	0	0	0	0	0	0	0	0	0	0	0	0	0	0	0	0	0	0	0	0	0	0	0	0	0	0	0	0	0	0	0	0	0	0	0	0	0	0	0	0	0	0
	411	N	0	0	0	0	0	0	0	0	0	0	0	0	0	0	0	0	0	0	0	0	0	0	0	0	0	0	0	0	0	0	0	0	0	0	0	0	0	0	0	0	0	0	0	0	0	0	0
	412	N	0	0	0	0	0	0	0	0	0	0	0	0	0	0	0	0	0	0	0	0	0	0	0	0	0	0	0	0	0	0	0	0	0	0	0	0	0	0	0	0	0	0	0	0	0	0	0
	413	Y	2	1	1	2	1.5	0	0	500	0	0	0	0	0	100	0	Y	2	Car	0	Y	1	2	0	0	2	1	5	1.5	0	0	0	0	0	0	0	80	1750	0	Y	1	Ambulance	0	Y	1	5	5	0
	414	N	0	0	0	0	0	0	0	0	0	0	0	0	0	0	0	0	0	0	0	0	0	0	0	0	0	0	0	0	0	0	0	0	0	0	0	0	0	0	0	0	0	0	0	0	0	0	0
	415	Y	1	1	3	22	10.5	2000	5000	8000	5000	0	0	8000	10800	17600	3000	Y	2	Car	0	Y	2	22	0	0	0	0	0	0	0	0	0	0	0	0	0	0	0	0	0	0	0	0	0	0	0	0	0
	416	N	0	0	0	0	0	0	0	0	0	0	0	0	0	0	0	0	0	0	0	0	0	0	0	0	0	0	0	0	0	0	0	0	0	0	0	0	0	0	0	0	0	0	0	0	0	0	0
	417	N	0	0	0	0	0	0	0	0	0	0	0	0	0	0	0	0	0	0	0	0	0	0	0	0	0	0	0	0	0	0	0	0	0	0	0	0	0	0	0	0	0	0	0	0	0	0	0
	418	N	0	0	0	0	0	0	0	0	0	0	0	0	0	0	0	0	0	0	0	0	0	0	0	0	0	0	0	0	0	0	0	0	0	0	0	0	0	0	0	0	0	0	0	0	0	0	0
	419	N	0	0	0	0	0	0	0	0	0	0	0	0	0	0	0	0	0	0	0	0	0	0	0	0	0	0	0	0	0	0	0	0	0	0	0	0	0	0	0	0	0	0	0	0	0	0	0
	420	N	0	0	0	0	0	0	0	0	0	0	0	0	0	0	0	0	0	0	0	0	0	0	0	0	0	0	0	0	0	0	0	0	0	0	0	0	0	0	0	0	0	0	0	0	0	0	0
	421	N	0	0	0	0	0	0	0	0	0	0	0	0	0	0	0	0	0	0	0	0	0	0	0	0	0	0	0	0	0	0	0	0	0	0	0	0	0	0	0	0	0	0	0	0	0	0	0
	422	N	0	0	0	0	0	0	0	0	0	0	0	0	0	0	0	0	0	0	0	0	0	0	0	0	0	0	0	0	0	0	0	0	0	0	0	0	0	0	0	0	0	0	0	0	0	0	0
	423	N	0	0	0	0	0	0	0	0	0	0	0	0	0	0	0	0	0	0	0	0	0	0	0	0	0	0	0	0	0	0	0	0	0	0	0	0	0	0	0	0	0	0	0	0	0	0	0
	424	N	0	0	0	0	0	0	0	0	0	0	0	0	0	0	0	0	0	0	0	0	0	0	0	0	0	0	0	0	0	0	0	0	0	0	0	0	0	0	0	0	0	0	0	0	0	0	0
	425	N	0	0	0	0	0	0	0	0	0	0	0	0	0	0	0	0	0	0	0	0	0	0	0	0	0	0	0	0	0	0	0	0	0	0	0	0	0	0	0	0	0	0	0	0	0	0	0
	426	N	0	0	0	0	0	0	0	0	0	0	0	0	0	0	0	0	0	0	0	0	0	0	0	0	0	0	0	0	0	0	0	0	0	0	0	0	0	0	0	0	0	0	0	0	0	0	0
	427	N	0	0	0	0	0	0	0	0	0	0	0	0	0	0	0	0	0	0	0	0	0	0	0	0	0	0	0	0	0	0	0	0	0	0	0	0	0	0	0	0	0	0	0	0	0	0	0
	428	N	0	0	0	0	0	0	0	0	0	0	0	0	0	0	0	0	0	0	0	0	0	0	0	0	0	0	0	0	0	0	0	0	0	0	0	0	0	0	0	0	0	0	0	0	0	0	0
	429	N	0	0	0	0	0	0	0	0	0	0	0	0	0	0	0	0	0	0	0	0	0	0	0	0	0	0	0	0	0	0	0	0	0	0	0	0	0	0	0	0	0	0	0	0	0	0	0
	430	N	0	0	0	0	0	0	0	0	0	0	0	0	0	0	0	0	0	0	0	0	0	0	0	0	0	0	0	0	0	0	0	0	0	0	0	0	0	0	0	0	0	0	0	0	0	0	0
Death	431	Not applicable	Not applicable	Not applicable	Not applicable	Not applicable	Not applicable	Not applicable	Not applicable	Not applicable	Not applicable	Not applicable	Not applicable	Not applicable	Not applicable	Not applicable	Not applicable	Not applicable	Not applicable	Not applicable	Not applicable	Not applicable	Not applicable	Not applicable	Not applicable	Not applicable	Not applicable	Not applicable	Not applicable	Not applicable	Not applicable	Not applicable	Not applicable	Not applicable	Not applicable	Not applicable	Not applicable	Not applicable	Not applicable	Not applicable	Not applicable	Not applicable	Not applicable	Not applicable	Not applicable	Not applicable	Not applicable	Not applicable	Not applicable
	432	N	0	0	0	0	0	0	0	0	0	0	0	0	0	0	0	0	0	0	0	0	0	0	0	0	0	0	0	0	0	0	0	0	0	0	0	0	0	0	0	0	0	0	0	0	0	0	0
	433	N	0	0	0	0	0	0	0	0	0	0	0	0	0	0	0	0	0	0	0	0	0	0	0	0	0	0	0	0	0	0	0	0	0	0	0	0	0	0	0	0	0	0	0	0	0	0	0
	434	N	0	0	0	0	0	0	0	0	0	0	0	0	0	0	0	0	0	0	0	0	0	0	0	0	0	0	0	0	0	0	0	0	0	0	0	0	0	0	0	0	0	0	0	0	0	0	0
	435	Y	2	1	3	16	15	0	6000	0	0	0	0	0	2000	0	0	Y	1	Car	0	Y	1	16	0	0	2	3	10	17	0	6000	2000	1000	0	0	1000	1000	0	0	Y	1	Auto	0	Y	1	5	0	0
	436	N	0	0	0	0	0	0	0	0	0	0	0	0	0	0	0	0	0	0	0	0	0	0	0	0	0	0	0	0	0	0	0	0	0	0	0	0	0	0	0	0	0	0	0	0	0	0	0
Death	437	Not applicable	Not applicable	Not applicable	Not applicable	Not applicable	Not applicable	Not applicable	Not applicable	Not applicable	Not applicable	Not applicable	Not applicable	Not applicable	Not applicable	Not applicable	Not applicable	Not applicable	Not applicable	Not applicable	Not applicable	Not applicable	Not applicable	Not applicable	Not applicable	Not applicable	Not applicable	Not applicable	Not applicable	Not applicable	Not applicable	Not applicable	Not applicable	Not applicable	Not applicable	Not applicable	Not applicable	Not applicable	Not applicable	Not applicable	Not applicable	Not applicable	Not applicable	Not applicable	Not applicable	Not applicable	Not applicable	Not applicable	Not applicable
	438	N	0	0	0	0	0	0	0	0	0	0	0	0	0	0	0	0	0	0	0	0	0	0	0	0	0	0	0	0	0	0	0	0	0	0	0	0	0	0	0	0	0	0	0	0	0	0	0
	439	N	0	0	0	0	0	0	0	0	0	0	0	0	0	0	0	0	0	0	0	0	0	0	0	0	0	0	0	0	0	0	0	0	0	0	0	0	0	0	0	0	0	0	0	0	0	0	0
	440	N	0	0	0	0	0	0	0	0	0	0	0	0	0	0	0	0	0	0	0	0	0	0	0	0	0	0	0	0	0	0	0	0	0	0	0	0	0	0	0	0	0	0	0	0	0	0	0
	441	N	0	0	0	0	0	0	0	0	0	0	0	0	0	0	0	0	0	0	0	0	0	0	0	0	0	0	0	0	0	0	0	0	0	0	0	0	0	0	0	0	0	0	0	0	0	0	0
	442	N	0	0	0	0	0	0	0	0	0	0	0	0	0	0	0	0	0	0	0	0	0	0	0	0	0	0	0	0	0	0	0	0	0	0	0	0	0	0	0	0	0	0	0	0	0	0	0
	443	N	0	0	0	0	0	0	0	0	0	0	0	0	0	0	0	0	0	0	0	0	0	0	0	0	0	0	0	0	0	0	0	0	0	0	0	0	0	0	0	0	0	0	0	0	0	0	0
	444	N	0	0	0	0	0	0	0	0	0	0	0	0	0	0	0	0	0	0	0	0	0	0	0	0	0	0	0	0	0	0	0	0	0	0	0	0	0	0	0	0	0	0	0	0	0	0	0
	445	N	0	0	0	0	0	0	0	0	0	0	0	0	0	0	0	0	0	0	0	0	0	0	0	0	0	0	0	0	0	0	0	0	0	0	0	0	0	0	0	0	0	0	0	0	0	0	0
Death	446	Not applicable	Not applicable	Not applicable	Not applicable	Not applicable	Not applicable	Not applicable	Not applicable	Not applicable	Not applicable	Not applicable	Not applicable	Not applicable	Not applicable	Not applicable	Not applicable	Not applicable	Not applicable	Not applicable	Not applicable	Not applicable	Not applicable	Not applicable	Not applicable	Not applicable	Not applicable	Not applicable	Not applicable	Not applicable	Not applicable	Not applicable	Not applicable	Not applicable	Not applicable	Not applicable	Not applicable	Not applicable	Not applicable	Not applicable	Not applicable	Not applicable	Not applicable	Not applicable	Not applicable	Not applicable	Not applicable	Not applicable	Not applicable
	447	N	0	0	0	0	0	0	0	0	0	0	0	0	0	0	0	0	0	0	0	0	0	0	0	0	0	0	0	0	0	0	0	0	0	0	0	0	0	0	0	0	0	0	0	0	0	0	0
	448	N	0	0	0	0	0	0	0	0	0	0	0	0	0	0	0	0	0	0	0	0	0	0	0	0	0	0	0	0	0	0	0	0	0	0	0	0	0	0	0	0	0	0	0	0	0	0	0
Could not be interviewed because of seriuos illness	449	Not available	Not available	Not available	Not available	Not available	Not available	Not available	Not available	Not available	Not available	Not available	Not available	Not available	Not available	Not available	Not available	Not available	Not available	Not available	Not available	Not available	Not available	Not available	Not available	Not available	Not available	Not available	Not available	Not available	Not available	Not available	Not available	Not available	Not available	Not available	Not available	Not available	Not available	Not available	Not available	Not available	Not available	Not available	Not available	Not available	Not available	Not available	Not available
	450	N	0	0	0	0	0	0	0	0	0	0	0	0	0	0	0	0	0	0	0	0	0	0	0	0	0	0	0	0	0	0	0	0	0	0	0	0	0	0	0	0	0	0	0	0	0	0	0
	451	N	0	0	0	0	0	0	0	0	0	0	0	0	0	0	0	0	0	0	0	0	0	0	0	0	0	0	0	0	0	0	0	0	0	0	0	0	0	0	0	0	0	0	0	0	0	0	0
	452	N	0	0	0	0	0	0	0	0	0	0	0	0	0	0	0	0	0	0	0	0	0	0	0	0	0	0	0	0	0	0	0	0	0	0	0	0	0	0	0	0	0	0	0	0	0	0	0
	453	N	0	0	0	0	0	0	0	0	0	0	0	0	0	0	0	0	0	0	0	0	0	0	0	0	0	0	0	0	0	0	0	0	0	0	0	0	0	0	0	0	0	0	0	0	0	0	0
	454	N	0	0	0	0	0	0	0	0	0	0	0	0	0	0	0	0	0	0	0	0	0	0	0	0	0	0	0	0	0	0	0	0	0	0	0	0	0	0	0	0	0	0	0	0	0	0	0
	455	N	0	0	0	0	0	0	0	0	0	0	0	0	0	0	0	0	0	0	0	0	0	0	0	0	0	0	0	0	0	0	0	0	0	0	0	0	0	0	0	0	0	0	0	0	0	0	0
	456	N	0	0	0	0	0	0	0	0	0	0	0	0	0	0	0	0	0	0	0	0	0	0	0	0	0	0	0	0	0	0	0	0	0	0	0	0	0	0	0	0	0	0	0	0	0	0	0
	457	N	0	0	0	0	0	0	0	0	0	0	0	0	0	0	0	0	0	0	0	0	0	0	0	0	0	0	0	0	0	0	0	0	0	0	0	0	0	0	0	0	0	0	0	0	0	0	0
	458	N	0	0	0	0	0	0	0	0	0	0	0	0	0	0	0	0	0	0	0	0	0	0	0	0	0	0	0	0	0	0	0	0	0	0	0	0	0	0	0	0	0	0	0	0	0	0	0
	459	N	0	0	0	0	0	0	0	0	0	0	0	0	0	0	0	0	0	0	0	0	0	0	0	0	0	0	0	0	0	0	0	0	0	0	0	0	0	0	0	0	0	0	0	0	0	0	0
	460	N	0	0	0	0	0	0	0	0	0	0	0	0	0	0	0	0	0	0	0	0	0	0	0	0	0	0	0	0	0	0	0	0	0	0	0	0	0	0	0	0	0	0	0	0	0	0	0
	461	N	0	0	0	0	0	0	0	0	0	0	0	0	0	0	0	0	0	0	0	0	0	0	0	0	0	0	0	0	0	0	0	0	0	0	0	0	0	0	0	0	0	0	0	0	0	0	0
	462	N	0	0	0	0	0	0	0	0	0	0	0	0	0	0	0	0	0	0	0	0	0	0	0	0	0	0	0	0	0	0	0	0	0	0	0	0	0	0	0	0	0	0	0	0	0	0	0
	463	N	0	0	0	0	0	0	0	0	0	0	0	0	0	0	0	0	0	0	0	0	0	0	0	0	0	0	0	0	0	0	0	0	0	0	0	0	0	0	0	0	0	0	0	0	0	0	0
	464	N	0	0	0	0	0	0	0	0	0	0	0	0	0	0	0	0	0	0	0	0	0	0	0	0	0	0	0	0	0	0	0	0	0	0	0	0	0	0	0	0	0	0	0	0	0	0	0
	465	N	0	0	0	0	0	0	0	0	0	0	0	0	0	0	0	0	0	0	0	0	0	0	0	0	0	0	0	0	0	0	0	0	0	0	0	0	0	0	0	0	0	0	0	0	0	0	0
	466	N	0	0	0	0	0	0	0	0	0	0	0	0	0	0	0	0	0	0	0	0	0	0	0	0	0	0	0	0	0	0	0	0	0	0	0	0	0	0	0	0	0	0	0	0	0	0	0
	467	N	0	0	0	0	0	0	0	0	0	0	0	0	0	0	0	0	0	0	0	0	0	0	0	0	0	0	0	0	0	0	0	0	0	0	0	0	0	0	0	0	0	0	0	0	0	0	0
	468	N	0	0	0	0	0	0	0	0	0	0	0	0	0	0	0	0	0	0	0	0	0	0	0	0	0	0	0	0	0	0	0	0	0	0	0	0	0	0	0	0	0	0	0	0	0	0	0
	469	Y	1	1	1	7	10.5	0	0	0	0	5000	0	300	1400	2100	0	Y	2	Train/Rickshaw	0	Y	1	7	0	0	0	0	0	0	0	0	0	0	0	0	0	0	0	0	0	0	0	0	0	0	0	0	0
	470	N	0	0	0	0	0	0	0	0	0	0	0	0	0	0	0	0	0	0	0	0	0	0	0	0	0	0	0	0	0	0	0	0	0	0	0	0	0	0	0	0	0	0	0	0	0	0	0
	471	N	0	0	0	0	0	0	0	0	0	0	0	0	0	0	0	0	0	0	0	0	0	0	0	0	0	0	0	0	0	0	0	0	0	0	0	0	0	0	0	0	0	0	0	0	0	0	0
	472	N	0	0	0	0	0	0	0	0	0	0	0	0	0	0	0	0	0	0	0	0	0	0	0	0	0	0	0	0	0	0	0	0	0	0	0	0	0	0	0	0	0	0	0	0	0	0	0
	473	N	0	0	0	0	0	0	0	0	0	0	0	0	0	0	0	0	0	0	0	0	0	0	0	0	0	0	0	0	0	0	0	0	0	0	0	0	0	0	0	0	0	0	0	0	0	0	0
	474	N	0	0	0	0	0	0	0	0	0	0	0	0	0	0	0	0	0	0	0	0	0	0	0	0	0	0	0	0	0	0	0	0	0	0	0	0	0	0	0	0	0	0	0	0	0	0	0
	475	N	0	0	0	0	0	0	0	0	0	0	0	0	0	0	0	0	0	0	0	0	0	0	0	0	0	0	0	0	0	0	0	0	0	0	0	0	0	0	0	0	0	0	0	0	0	0	0
	476	N	0	0	0	0	0	0	0	0	0	0	0	0	0	0	0	0	0	0	0	0	0	0	0	0	0	0	0	0	0	0	0	0	0	0	0	0	0	0	0	0	0	0	0	0	0	0	0
	477	N	0	0	0	0	0	0	0	0	0	0	0	0	0	0	0	0	0	0	0	0	0	0	0	0	0	0	0	0	0	0	0	0	0	0	0	0	0	0	0	0	0	0	0	0	0	0	0
	478	N	0	0	0	0	0	0	0	0	0	0	0	0	0	0	0	0	0	0	0	0	0	0	0	0	0	0	0	0	0	0	0	0	0	0	0	0	0	0	0	0	0	0	0	0	0	0	0
	479	N	0	0	0	0	0	0	0	0	0	0	0	0	0	0	0	0	0	0	0	0	0	0	0	0	0	0	0	0	0	0	0	0	0	0	0	0	0	0	0	0	0	0	0	0	0	0	0
	480	N	0	0	0	0	0	0	0	0	0	0	0	0	0	0	0	0	0	0	0	0	0	0	0	0	0	0	0	0	0	0	0	0	0	0	0	0	0	0	0	0	0	0	0	0	0	0	0
	481	N	0	0	0	0	0	0	0	0	0	0	0	0	0	0	0	0	0	0	0	0	0	0	0	0	0	0	0	0	0	0	0	0	0	0	0	0	0	0	0	0	0	0	0	0	0	0	0
	482	N	0	0	0	0	0	0	0	0	0	0	0	0	0	0	0	0	0	0	0	0	0	0	0	0	0	0	0	0	0	0	0	0	0	0	0	0	0	0	0	0	0	0	0	0	0	0	0
	483	N	0	0	0	0	0	0	0	0	0	0	0	0	0	0	0	0	0	0	0	0	0	0	0	0	0	0	0	0	0	0	0	0	0	0	0	0	0	0	0	0	0	0	0	0	0	0	0
	484	N	0	0	0	0	0	0	0	0	0	0	0	0	0	0	0	0	0	0	0	0	0	0	0	0	0	0	0	0	0	0	0	0	0	0	0	0	0	0	0	0	0	0	0	0	0	0	0
	485	N	0	0	0	0	0	0	0	0	0	0	0	0	0	0	0	0	0	0	0	0	0	0	0	0	0	0	0	0	0	0	0	0	0	0	0	0	0	0	0	0	0	0	0	0	0	0	0
	486	N	0	0	0	0	0	0	0	0	0	0	0	0	0	0	0	0	0	0	0	0	0	0	0	0	0	0	0	0	0	0	0	0	0	0	0	0	0	0	0	0	0	0	0	0	0	0	0
Misdiagnosis	487	Not applicable	Not applicable	Not applicable	Not applicable	Not applicable	Not applicable	Not applicable	Not applicable	Not applicable	Not applicable	Not applicable	Not applicable	Not applicable	Not applicable	Not applicable	Not applicable	Not applicable	Not applicable	Not applicable	Not applicable	Not applicable	Not applicable	Not applicable	Not applicable	Not applicable	Not applicable	Not applicable	Not applicable	Not applicable	Not applicable	Not applicable	Not applicable	Not applicable	Not applicable	Not applicable	Not applicable	Not applicable	Not applicable	Not applicable	Not applicable	Not applicable	Not applicable	Not applicable	Not applicable	Not applicable	Not applicable	Not applicable	Not applicable
	488	N	0	0	0	0	0	0	0	0	0	0	0	0	0	0	0	0	0	0	0	0	0	0	0	0	0	0	0	0	0	0	0	0	0	0	0	0	0	0	0	0	0	0	0	0	0	0	0
	489	N	0	0	0	0	0	0	0	0	0	0	0	0	0	0	0	0	0	0	0	0	0	0	0	0	0	0	0	0	0	0	0	0	0	0	0	0	0	0	0	0	0	0	0	0	0	0	0
	490	N	0	0	0	0	0	0	0	0	0	0	0	0	0	0	0	0	0	0	0	0	0	0	0	0	0	0	0	0	0	0	0	0	0	0	0	0	0	0	0	0	0	0	0	0	0	0	0
	491	N	0	0	0	0	0	0	0	0	0	0	0	0	0	0	0	0	0	0	0	0	0	0	0	0	0	0	0	0	0	0	0	0	0	0	0	0	0	0	0	0	0	0	0	0	0	0	0
	492	N	0	0	0	0	0	0	0	0	0	0	0	0	0	0	0	0	0	0	0	0	0	0	0	0	0	0	0	0	0	0	0	0	0	0	0	0	0	0	0	0	0	0	0	0	0	0	0
	493	N	0	0	0	0	0	0	0	0	0	0	0	0	0	0	0	0	0	0	0	0	0	0	0	0	0	0	0	0	0	0	0	0	0	0	0	0	0	0	0	0	0	0	0	0	0	0	0
	494	N	0	0	0	0	0	0	0	0	0	0	0	0	0	0	0	0	0	0	0	0	0	0	0	0	0	0	0	0	0	0	0	0	0	0	0	0	0	0	0	0	0	0	0	0	0	0	0
	495	N	0	0	0	0	0	0	0	0	0	0	0	0	0	0	0	0	0	0	0	0	0	0	0	0	0	0	0	0	0	0	0	0	0	0	0	0	0	0	0	0	0	0	0	0	0	0	0
	496	N	0	0	0	0	0	0	0	0	0	0	0	0	0	0	0	0	0	0	0	0	0	0	0	0	0	0	0	0	0	0	0	0	0	0	0	0	0	0	0	0	0	0	0	0	0	0	0
	497	N	0	0	0	0	0	0	0	0	0	0	0	0	0	0	0	0	0	0	0	0	0	0	0	0	0	0	0	0	0	0	0	0	0	0	0	0	0	0	0	0	0	0	0	0	0	0	0
	498	N	0	0	0	0	0	0	0	0	0	0	0	0	0	0	0	0	0	0	0	0	0	0	0	0	0	0	0	0	0	0	0	0	0	0	0	0	0	0	0	0	0	0	0	0	0	0	0
	499	N	0	0	0	0	0	0	0	0	0	0	0	0	0	0	0	0	0	0	0	0	0	0	0	0	0	0	0	0	0	0	0	0	0	0	0	0	0	0	0	0	0	0	0	0	0	0	0
	500	N	0	0	0	0	0	0	0	0	0	0	0	0	0	0	0	0	0	0	0	0	0	0	0	0	0	0	0	0	0	0	0	0	0	0	0	0	0	0	0	0	0	0	0	0	0	0	0
	501	N	0	0	0	0	0	0	0	0	0	0	0	0	0	0	0	0	0	0	0	0	0	0	0	0	0	0	0	0	0	0	0	0	0	0	0	0	0	0	0	0	0	0	0	0	0	0	0
	502	N	0	0	0	0	0	0	0	0	0	0	0	0	0	0	0	0	0	0	0	0	0	0	0	0	0	0	0	0	0	0	0	0	0	0	0	0	0	0	0	0	0	0	0	0	0	0	0
	503	N	0	0	0	0	0	0	0	0	0	0	0	0	0	0	0	0	0	0	0	0	0	0	0	0	0	0	0	0	0	0	0	0	0	0	0	0	0	0	0	0	0	0	0	0	0	0	0
	504	N	0	0	0	0	0	0	0	0	0	0	0	0	0	0	0	0	0	0	0	0	0	0	0	0	0	0	0	0	0	0	0	0	0	0	0	0	0	0	0	0	0	0	0	0	0	0	0
	505	N	0	0	0	0	0	0	0	0	0	0	0	0	0	0	0	0	0	0	0	0	0	0	0	0	0	0	0	0	0	0	0	0	0	0	0	0	0	0	0	0	0	0	0	0	0	0	0
	506	N	0	0	0	0	0	0	0	0	0	0	0	0	0	0	0	0	0	0	0	0	0	0	0	0	0	0	0	0	0	0	0	0	0	0	0	0	0	0	0	0	0	0	0	0	0	0	0
	507	N	0	0	0	0	0	0	0	0	0	0	0	0	0	0	0	0	0	0	0	0	0	0	0	0	0	0	0	0	0	0	0	0	0	0	0	0	0	0	0	0	0	0	0	0	0	0	0
	508	N	0	0	0	0	0	0	0	0	0	0	0	0	0	0	0	0	0	0	0	0	0	0	0	0	0	0	0	0	0	0	0	0	0	0	0	0	0	0	0	0	0	0	0	0	0	0	0
	509	N	0	0	0	0	0	0	0	0	0	0	0	0	0	0	0	0	0	0	0	0	0	0	0	0	0	0	0	0	0	0	0	0	0	0	0	0	0	0	0	0	0	0	0	0	0	0	0
	510	N	0	0	0	0	0	0	0	0	0	0	0	0	0	0	0	0	0	0	0	0	0	0	0	0	0	0	0	0	0	0	0	0	0	0	0	0	0	0	0	0	0	0	0	0	0	0	0
	511	N	0	0	0	0	0	0	0	0	0	0	0	0	0	0	0	0	0	0	0	0	0	0	0	0	0	0	0	0	0	0	0	0	0	0	0	0	0	0	0	0	0	0	0	0	0	0	0
	512	N	0	0	0	0	0	0	0	0	0	0	0	0	0	0	0	0	0	0	0	0	0	0	0	0	0	0	0	0	0	0	0	0	0	0	0	0	0	0	0	0	0	0	0	0	0	0	0
	513	N	0	0	0	0	0	0	0	0	0	0	0	0	0	0	0	0	0	0	0	0	0	0	0	0	0	0	0	0	0	0	0	0	0	0	0	0	0	0	0	0	0	0	0	0	0	0	0
	514	N	0	0	0	0	0	0	0	0	0	0	0	0	0	0	0	0	0	0	0	0	0	0	0	0	0	0	0	0	0	0	0	0	0	0	0	0	0	0	0	0	0	0	0	0	0	0	0
	515	N	0	0	0	0	0	0	0	0	0	0	0	0	0	0	0	0	0	0	0	0	0	0	0	0	0	0	0	0	0	0	0	0	0	0	0	0	0	0	0	0	0	0	0	0	0	0	0
	516	N	0	0	0	0	0	0	0	0	0	0	0	0	0	0	0	0	0	0	0	0	0	0	0	0	0	0	0	0	0	0	0	0	0	0	0	0	0	0	0	0	0	0	0	0	0	0	0
	517	N	0	0	0	0	0	0	0	0	0	0	0	0	0	0	0	0	0	0	0	0	0	0	0	0	0	0	0	0	0	0	0	0	0	0	0	0	0	0	0	0	0	0	0	0	0	0	0
	518	N	0	0	0	0	0	0	0	0	0	0	0	0	0	0	0	0	0	0	0	0	0	0	0	0	0	0	0	0	0	0	0	0	0	0	0	0	0	0	0	0	0	0	0	0	0	0	0
	519	N	0	0	0	0	0	0	0	0	0	0	0	0	0	0	0	0	0	0	0	0	0	0	0	0	0	0	0	0	0	0	0	0	0	0	0	0	0	0	0	0	0	0	0	0	0	0	0
	520	N	0	0	0	0	0	0	0	0	0	0	0	0	0	0	0	0	0	0	0	0	0	0	0	0	0	0	0	0	0	0	0	0	0	0	0	0	0	0	0	0	0	0	0	0	0	0	0
	521	N	0	0	0	0	0	0	0	0	0	0	0	0	0	0	0	0	0	0	0	0	0	0	0	0	0	0	0	0	0	0	0	0	0	0	0	0	0	0	0	0	0	0	0	0	0	0	0
	522	N	0	0	0	0	0	0	0	0	0	0	0	0	0	0	0	0	0	0	0	0	0	0	0	0	0	0	0	0	0	0	0	0	0	0	0	0	0	0	0	0	0	0	0	0	0	0	0
	523	N	0	0	0	0	0	0	0	0	0	0	0	0	0	0	0	0	0	0	0	0	0	0	0	0	0	0	0	0	0	0	0	0	0	0	0	0	0	0	0	0	0	0	0	0	0	0	0
	524	N	0	0	0	0	0	0	0	0	0	0	0	0	0	0	0	0	0	0	0	0	0	0	0	0	0	0	0	0	0	0	0	0	0	0	0	0	0	0	0	0	0	0	0	0	0	0	0
	525	N	0	0	0	0	0	0	0	0	0	0	0	0	0	0	0	0	0	0	0	0	0	0	0	0	0	0	0	0	0	0	0	0	0	0	0	0	0	0	0	0	0	0	0	0	0	0	0
	526	N	0	0	0	0	0	0	0	0	0	0	0	0	0	0	0	0	0	0	0	0	0	0	0	0	0	0	0	0	0	0	0	0	0	0	0	0	0	0	0	0	0	0	0	0	0	0	0
	527	N	0	0	0	0	0	0	0	0	0	0	0	0	0	0	0	0	0	0	0	0	0	0	0	0	0	0	0	0	0	0	0	0	0	0	0	0	0	0	0	0	0	0	0	0	0	0	0
	528	N	0	0	0	0	0	0	0	0	0	0	0	0	0	0	0	0	0	0	0	0	0	0	0	0	0	0	0	0	0	0	0	0	0	0	0	0	0	0	0	0	0	0	0	0	0	0	0
Refusal	529	Not available	Not available	Not available	Not available	Not available	Not available	Not available	Not available	Not available	Not available	Not available	Not available	Not available	Not available	Not available	Not available	Not available	Not available	Not available	Not available	Not available	Not available	Not available	Not available	Not available	Not available	Not available	Not available	Not available	Not available	Not available	Not available	Not available	Not available	Not available	Not available	Not available	Not available	Not available	Not available	Not available	Not available	Not available	Not available	Not available	Not available	Not available	Not available
[truncated: 46 more columns]

## Sheet: DOT
Reasons for missed interviews	Sl no.	On a daily basis, do you currently take your medicines yourself without supervision or support (self-administered) or do you have a treatment supervisor or supporter (DOT)?	If DOT, how many times a week?	If DOT, who is the DOT provider/ supporter?	If DOT, how long did the last DOT visit take, including travel time and waiting time (total turnaround time)?	What was the mode of transport?	What is the approximate distance from home to the DOT provider place (in km) one way?	Does anyone accompany you during this visit? (Y/N)	If yes, how many	What was the cost of transport (one way) for the last DOT visit, in total for you and any accompanying household member?	Was there a fee paid to the DOT provider?	How much did you spend on food and drinks for the last DOT visit (on the road, while waiting, lunch etc.), in total for you and any accompanying household member?
	1	2	1	1	0.183333	Bike	1.5	N	0	2	2	0
	2	1	Not applicable	Not applicable	Not applicable	Not applicable	Not applicable	Not applicable	Not applicable	Not applicable	Not applicable	Not applicable
	3	1	Not applicable	Not applicable	Not applicable	Not applicable	Not applicable	Not applicable	Not applicable	Not applicable	Not applicable	Not applicable
	4	1	Not applicable	Not applicable	Not applicable	Not applicable	Not applicable	Not applicable	Not applicable	Not applicable	Not applicable	Not applicable
	5	2	3	1	0.25	Walk	0	N	0	0	2	0
	6	2	6	5	0.5	Walk	0	N	0	0	2	0
	7	1	Not applicable	Not applicable	Not applicable	Not applicable	Not applicable	Not applicable	Not applicable	Not applicable	Not applicable	Not applicable
	8	1	Not applicable	Not applicable	Not applicable	Not applicable	Not applicable	Not applicable	Not applicable	Not applicable	Not applicable	Not applicable
	9	1	Not applicable	Not applicable	Not applicable	Not applicable	Not applicable	Not applicable	Not applicable	Not applicable	Not applicable	Not applicable
	10	1	Not applicable	Not applicable	Not applicable	Not applicable	Not applicable	Not applicable	Not applicable	Not applicable	Not applicable	Not applicable
	11	1	Not applicable	Not applicable	Not applicable	Not applicable	Not applicable	Not applicable	Not applicable	Not applicable	Not applicable	Not applicable
	12	1	Not applicable	Not applicable	Not applicable	Not applicable	Not applicable	Not applicable	Not applicable	Not applicable	Not applicable	Not applicable
	13	1	Not applicable	Not applicable	Not applicable	Not applicable	Not applicable	Not applicable	Not applicable	Not applicable	Not applicable	Not applicable
Refusal	14	Not available	Not available	Not available	Not available	Not available	Not available	Not available	Not available	Not available	Not available	Not available
	15	1	Not applicable	Not applicable	Not applicable	Not applicable	Not applicable	Not applicable	Not applicable	Not applicable	Not applicable	Not applicable
	16	1	Not applicable	Not applicable	Not applicable	Not applicable	Not applicable	Not applicable	Not applicable	Not applicable	Not applicable	Not applicable
Refusal	17	Not available	Not available	Not available	Not available	Not available	Not available	Not available	Not available	Not available	Not available	Not available
	18	1	Not applicable	Not applicable	Not applicable	Not applicable	Not applicable	Not applicable	Not applicable	Not applicable	Not applicable	Not applicable
	19	1	Not applicable	Not applicable	Not applicable	Not applicable	Not applicable	Not applicable	Not applicable	Not applicable	Not applicable	Not applicable
	20	1	Not applicable	Not applicable	Not applicable	Not applicable	Not applicable	Not applicable	Not applicable	Not applicable	Not applicable	Not applicable
	21	1	Not applicable	Not applicable	Not applicable	Not applicable	Not applicable	Not applicable	Not applicable	Not applicable	Not applicable	Not applicable
	22	1	Not applicable	Not applicable	Not applicable	Not applicable	Not applicable	Not applicable	Not applicable	Not applicable	Not applicable	Not applicable
	23	1	Not applicable	Not applicable	Not applicable	Not applicable	Not applicable	Not applicable	Not applicable	Not applicable	Not applicable	Not applicable
	24	1	Not applicable	Not applicable	Not applicable	Not applicable	Not applicable	Not applicable	Not applicable	Not applicable	Not applicable	Not applicable
	25	1	Not applicable	Not applicable	Not applicable	Not applicable	Not applicable	Not applicable	Not applicable	Not applicable	Not applicable	Not applicable
	26	1	Not applicable	Not applicable	Not applicable	Not applicable	Not applicable	Not applicable	Not applicable	Not applicable	Not applicable	Not applicable
	27	1	Not applicable	Not applicable	Not applicable	Not applicable	Not applicable	Not applicable	Not applicable	Not applicable	Not applicable	Not applicable
	28	1	Not applicable	Not applicable	Not applicable	Not applicable	Not applicable	Not applicable	Not applicable	Not applicable	Not applicable	Not applicable
	29	1	Not applicable	Not applicable	Not applicable	Not applicable	Not applicable	Not applicable	Not applicable	Not applicable	Not applicable	Not applicable
	30	1	Not applicable	Not applicable	Not applicable	Not applicable	Not applicable	Not applicable	Not applicable	Not applicable	Not applicable	Not applicable
	31	1	Not applicable	Not applicable	Not applicable	Not applicable	Not applicable	Not applicable	Not applicable	Not applicable	Not applicable	Not applicable
	32	1	Not applicable	Not applicable	Not applicable	Not applicable	Not applicable	Not applicable	Not applicable	Not applicable	Not applicable	Not applicable
	33	1	Not applicable	Not applicable	Not applicable	Not applicable	Not applicable	Not applicable	Not applicable	Not applicable	Not applicable	Not applicable
	34	2	7	4	0.1	Not applicable	Not applicable	Not applicable	Not applicable	Not applicable	Not applicable	Not applicable
	35	2	6	5	0.666667	Toto	0	N	0	10	2	0
	36	2	6	1	0.5	Bicycle	0	N	0	0	2	0
	37	2	6	1	0.416667	Bicycle	0	N	0	0	2	0
	38	2	6	5	1	Toto	0	Y	1	20	2	0
	39	2	6	1	0.416667	Toto	0	N	0	10	2	0
	40	2	6	1	1	Walk/Toto	0	N	0	20	2	0
	41	2	5	1	0.583333	Walk	0	Y	1	0	2	0
	42	2	7	1,2	0.25	Bicycle	0	N	0	0	2	0
Death	43	Not applicable	Not applicable	Not applicable	Not applicable	Not applicable	Not applicable	Not applicable	Not applicable	Not applicable	Not applicable	Not applicable
	44	2	6	1	0.17	Walk	0	N	0	0	2	0
	45	2	6	1	0.833333	Bicycle	0	N	0	0	2	0
	46	2	6	1	1	Walk	0	N	0	0	2	0
	47	2	7	1,2	0.75	Walk	0	N	0	0	2	0
	48	2	6	1	0.416667	Bike	1	Y	1	1	2	0
	49	2	6	1	0.833333	Bicycle	0	Y	1	0	2	0
	50	2	6	1	0.17	Walk	0	N	0	0	2	0
	51	2	6	2	0.17	Not applicable	Not applicable	Not applicable	Not applicable	Not applicable	2	0
	52	2	6	1	0.67	Bike	2	N	0	2.5	2	0
	53	2	6	1	0.266667	Walk	0	Y	1	0	2	0
	54	2	5	1	0.67	Bicycle	0	Y	1	0	2	0
	55	1	Not applicable	Not applicable	Not applicable	Not applicable	Not applicable	Not applicable	Not applicable	Not applicable	Not applicable	Not applicable
	56	2	7	1	0.33	Bicycle	0	N	0	0	2	0
Death	57	Not applicable	Not applicable	Not applicable	Not applicable	Not applicable	Not applicable	Not applicable	Not applicable	Not applicable	Not applicable	Not applicable
	58	2	6	1	0.33	Toto	0	N	0	10	2	0
	59	2	3	1	0.33	Walk	0	N	0	0	2	0
	60	2	7	1,2	0.5	Walk	0	Y	1	0	2	0
	61	2	6	1	1.5	Van	0	Y	1	100	2	0
	62	2	7	1	0.5	Walk	0	Y	1	0	2	0
	63	1	Not applicable	Not applicable	Not applicable	Not applicable	Not applicable	Not applicable	Not applicable	Not applicable	Not applicable	Not applicable
	64	2	7	2	0.17	Not applicable	Not applicable	Not applicable	Not applicable	Not applicable	2	0
	65	2	6	1	0.5	Walk	0	N	0	0	2	0
	66	2	7	2	0.25	Not applicable	Not applicable	Not applicable	Not applicable	Not applicable	2	0
	67	2	7	2	0.08	Not applicable	Not applicable	Not applicable	Not applicable	Not applicable	2	0
	68	1	Not applicable	Not applicable	Not applicable	Not applicable	Not applicable	Not applicable	Not applicable	Not applicable	Not applicable	Not applicable
	69	1	Not applicable	Not applicable	Not applicable	Not applicable	Not applicable	Not applicable	Not applicable	Not applicable	Not applicable	Not applicable
	70	1	Not applicable	Not applicable	Not applicable	Not applicable	Not applicable	Not applicable	Not applicable	Not applicable	Not applicable	Not applicable
Death	71	Not applicable	Not applicable	Not applicable	Not applicable	Not applicable	Not applicable	Not applicable	Not applicable	Not applicable	Not applicable	Not applicable
	72	1	Not applicable	Not applicable	Not applicable	Not applicable	Not applicable	Not applicable	Not applicable	Not applicable	Not applicable	Not applicable
	73	1	Not applicable	Not applicable	Not applicable	Not applicable	Not applicable	Not applicable	Not applicable	Not applicable	Not applicable	Not applicable
	74	1	Not applicable	Not applicable	Not applicable	Not applicable	Not applicable	Not applicable	Not applicable	Not applicable	Not applicable	Not applicable
	75	1	Not applicable	Not applicable	Not applicable	Not applicable	Not applicable	Not applicable	Not applicable	Not applicable	Not applicable	Not applicable
Unable to contact	76	Not available	Not available	Not available	Not available	Not available	Not available	Not available	Not available	Not available	Not available	Not available
	77	1	Not applicable	Not applicable	Not applicable	Not applicable	Not applicable	Not applicable	Not applicable	Not applicable	Not applicable	Not applicable
	78	1	Not applicable	Not applicable	Not applicable	Not applicable	Not applicable	Not applicable	Not applicable	Not applicable	Not applicable	Not applicable
	79	1	Not applicable	Not applicable	Not applicable	Not applicable	Not applicable	Not applicable	Not applicable	Not applicable	Not applicable	Not applicable
	80	1	Not applicable	Not applicable	Not applicable	Not applicable	Not applicable	Not applicable	Not applicable	Not applicable	Not applicable	Not applicable
	81	1	Not applicable	Not applicable	Not applicable	Not applicable	Not applicable	Not applicable	Not applicable	Not applicable	Not applicable	Not applicable
	82	1	Not applicable	Not applicable	Not applicable	Not applicable	Not applicable	Not applicable	Not applicable	Not applicable	Not applicable	Not applicable
	83	1	Not applicable	Not applicable	Not applicable	Not applicable	Not applicable	Not applicable	Not applicable	Not applicable	Not applicable	Not applicable
	84	1	Not applicable	Not applicable	Not applicable	Not applicable	Not applicable	Not applicable	Not applicable	Not applicable	Not applicable	Not applicable
	85	1	Not applicable	Not applicable	Not applicable	Not applicable	Not applicable	Not applicable	Not applicable	Not applicable	Not applicable	Not applicable
	86	1	Not applicable	Not applicable	Not applicable	Not applicable	Not applicable	Not applicable	Not applicable	Not applicable	Not applicable	Not applicable
	87	2	7	1,2	1	Bike	2	Y	1	2	2	0
	88	2	6	1	0.5	Bike	4	N	0	5	2	0
	89	2	7	2,4	0.17	Not applicable	Not applicable	Not applicable	Not applicable	Not applicable	2	0
	90	2	7	1,2	0.283333	Bicycle	0	N	0	0	2	0
	91	2	6	1	1.1	Bike	3	N	0	3.5	2	0
	92	2	6	1	0.33	Walk	0	Y	1	0	2	0
	93	2	7	2	0.17	Not applicable	Not applicable	Not applicable	Not applicable	Not applicable	2	0
	94	2	6	1	0.583333	Walk	0	Y	1	0	2	0
	95	1	Not applicable	Not applicable	Not applicable	Not applicable	Not applicable	Not applicable	Not applicable	Not applicable	Not applicable	Not applicable
	96	1	Not applicable	Not applicable	Not applicable	Not applicable	Not applicable	Not applicable	Not applicable	Not applicable	Not applicable	Not applicable
	97	2	5	1	0.833333	Walk	0	N	0	0	2	0
	98	1	Not applicable	Not applicable	Not applicable	Not applicable	Not applicable	Not applicable	Not applicable	Not applicable	Not applicable	Not applicable
Death	99	Not available	Not available	Not available	Not available	Not available	Not available	Not available	Not available	Not available	Not available	Not available
	100	2	6	1	0.75	Walk	0	N	0	0	2	0
	101	1	Not applicable	Not applicable	Not applicable	Not applicable	Not applicable	Not applicable	Not applicable	Not applicable	Not applicable	Not applicable
	102	2	7	1	0.5	Walk	0	Y	1	0	2	0
	103	1	Not applicable	Not applicable	Not applicable	Not applicable	Not applicable	Not applicable	Not applicable	Not applicable	Not applicable	Not applicable
	104	1	Not applicable	Not applicable	Not applicable	Not applicable	Not applicable	Not applicable	Not applicable	Not applicable	Not applicable	Not applicable
	105	1	Not applicable	Not applicable	Not applicable	Not applicable	Not applicable	Not applicable	Not applicable	Not applicable	Not applicable	Not applicable
	106	1	Not applicable	Not applicable	Not applicable	Not applicable	Not applicable	Not applicable	Not applicable	Not applicable	Not applicable	Not applicable
	107	1	Not applicable	Not applicable	Not applicable	Not applicable	Not applicable	Not applicable	Not applicable	Not applicable	Not applicable	Not applicable
	108	1	Not applicable	Not applicable	Not applicable	Not applicable	Not applicable	Not applicable	Not applicable	Not applicable	Not applicable	Not applicable
	109	2	7	5	0.833333	Walk	0	Y	1	0	2	0
	110	2	1	1	1.25	Walk	0	N	0	0	2	0
	111	1	Not applicable	Not applicable	Not applicable	Not applicable	Not applicable	Not applicable	Not applicable	Not applicable	Not applicable	Not applicable
Migrate out	112	Not available	Not available	Not available	Not available	Not available	Not available	Not available	Not available	Not available	Not available	Not available
	113	1	Not applicable	Not applicable	Not applicable	Not applicable	Not applicable	Not applicable	Not applicable	Not applicable	Not applicable	Not applicable
	114	1	Not applicable	Not applicable	Not applicable	Not applicable	Not applicable	Not applicable	Not applicable	Not applicable	Not applicable	Not applicable
	115	2	3	1	0.5	Toto	0	N	0	10	2	0
	116	2	2	1	0.416667	Walk	0	N	0	0	2	0
	117	2	3	1	0.25	Walk	0	N	0	0	2	0
	118	2	5	1	0.25	Bicycle	0	N	0	0	2	0
	119	2	7	1,2	0.33	Walk	0	N	0	0	2	0
	120	2	5	1	0.583333	Walk	0	Y	1	0	2	0
Death	121	Not applicable	Not applicable	Not applicable	Not applicable	Not applicable	Not applicable	Not applicable	Not applicable	Not applicable	Not applicable	Not applicable
	122	2	7	2	0.08	Not applicable	Not applicable	Not applicable	Not applicable	Not applicable	2	0
	123	2	7	2	0.08	Not applicable	Not applicable	Not applicable	Not applicable	Not applicable	2	0
Unable to contact	124	Not available	Not available	Not available	Not available	Not available	Not available	Not available	Not available	Not available	Not available	Not available
	125	2	7	1,2	0.5	Toto	0	Y	1	20	2	0
	126	2	5	1	0.416667	Toto	0	N	0	10	2	0
	127	2	5	1	0.5	Walk	0	N	0	0	2	0
	128	2	5	1	0.25	Bicycle	0	N	0	0	2	0
	129	2	5	1	0.583333	Toto	0	Y	1	20	2	0
	130	2	7	1,2	0.5	Auto	0	N	0	10	2	0
	131	2	5	1	0.17	Walk	0	N	0	0	2	0
	132	1	Not applicable	Not applicable	Not applicable	Not applicable	Not applicable	Not applicable	Not applicable	Not applicable	Not applicable	Not applicable
	133	2	6	1	0.5	Walk	0	N	0	0	2	0
	134	2	6	1	0.33	Walk	0	N	0	0	2	0
	135	1	Not applicable	Not applicable	Not applicable	Not applicable	Not applicable	Not applicable	Not applicable	Not applicable	Not applicable	Not applicable
	136	1	Not applicable	Not applicable	Not applicable	Not applicable	Not applicable	Not applicable	Not applicable	Not applicable	Not applicable	Not applicable
	137	1	Not applicable	Not applicable	Not applicable	Not applicable	Not applicable	Not applicable	Not applicable	Not applicable	Not applicable	Not applicable
	138	2	7	2	0.17	Not applicable	Not applicable	Not applicable	Not applicable	Not applicable	2	0
	139	1	Not applicable	Not applicable	Not applicable	Not applicable	Not applicable	Not applicable	Not applicable	Not applicable	Not applicable	Not applicable
	140	1	Not applicable	Not applicable	Not applicable	Not applicable	Not applicable	Not applicable	Not applicable	Not applicable	Not applicable	Not applicable
	141	1	Not applicable	Not applicable	Not applicable	Not applicable	Not applicable	Not applicable	Not applicable	Not applicable	Not applicable	Not applicable
	142	1	Not applicable	Not applicable	Not applicable	Not applicable	Not applicable	Not applicable	Not applicable	Not applicable	Not applicable	Not applicable
	143	1	Not applicable	Not applicable	Not applicable	Not applicable	Not applicable	Not applicable	Not applicable	Not applicable	Not applicable	Not applicable
	144	1	Not applicable	Not applicable	Not applicable	Not applicable	Not applicable	Not applicable	Not applicable	Not applicable	Not applicable	Not applicable
Death	145	Not applicable	Not applicable	Not applicable	Not applicable	Not applicable	Not applicable	Not applicable	Not applicable	Not applicable	Not applicable	Not applicable
	146	1	Not applicable	Not applicable	Not applicable	Not applicable	Not applicable	Not applicable	Not applicable	Not applicable	Not applicable	Not applicable
	147	1	Not applicable	Not applicable	Not applicable	Not applicable	Not applicable	Not applicable	Not applicable	Not applicable	Not applicable	Not applicable
	148	1	Not applicable	Not applicable	Not applicable	Not applicable	Not applicable	Not applicable	Not applicable	Not applicable	Not applicable	Not applicable
	149	1	Not applicable	Not applicable	Not applicable	Not applicable	Not applicable	Not applicable	Not applicable	Not applicable	Not applicable	Not applicable
	150	2	5	1	1	Rickshaw	0	N	0	10	N	0
	151	1	Not applicable	Not applicable	Not applicable	Not applicable	Not applicable	Not applicable	Not applicable	Not applicable	Not applicable	Not applicable
	152	1	Not applicable	Not applicable	Not applicable	Not applicable	Not applicable	Not applicable	Not applicable	Not applicable	Not applicable	Not applicable
	153	1	Not applicable	Not applicable	Not applicable	Not applicable	Not applicable	Not applicable	Not applicable	Not applicable	Not applicable	Not applicable
	154	1	Not applicable	Not applicable	Not applicable	Not applicable	Not applicable	Not applicable	Not applicable	Not applicable	Not applicable	Not applicable
Unable to contact	155	Not available	Not available	Not available	Not available	Not available	Not available	Not available	Not available	Not available	Not available	Not available
	156	1	Not applicable	Not applicable	Not applicable	Not applicable	Not applicable	Not applicable	Not applicable	Not applicable	Not applicable	Not applicable
	157	1	Not applicable	Not applicable	Not applicable	Not applicable	Not applicable	Not applicable	Not applicable	Not applicable	Not applicable	Not applicable
	158	1	Not applicable	Not applicable	Not applicable	Not applicable	Not applicable	Not applicable	Not applicable	Not applicable	Not applicable	Not applicable
Refusal	159	Not available	Not available	Not available	Not available	Not available	Not available	Not available	Not available	Not available	Not available	Not available
	160	1	Not applicable	Not applicable	Not applicable	Not applicable	Not applicable	Not applicable	Not applicable	Not applicable	Not applicable	Not applicable
	161	1	Not applicable	Not applicable	Not applicable	Not applicable	Not applicable	Not applicable	Not applicable	Not applicable	Not applicable	Not applicable
	162	1	Not applicable	Not applicable	Not applicable	Not applicable	Not applicable	Not applicable	Not applicable	Not applicable	Not applicable	Not applicable
	163	1	Not applicable	Not applicable	Not applicable	Not applicable	Not applicable	Not applicable	Not applicable	Not applicable	Not applicable	Not applicable
	164	1	Not applicable	Not applicable	Not applicable	Not applicable	Not applicable	Not applicable	Not applicable	Not applicable	Not applicable	Not applicable
	165	1	Not applicable	Not applicable	Not applicable	Not applicable	Not applicable	Not applicable	Not applicable	Not applicable	Not applicable	Not applicable
	166	1	Not applicable	Not applicable	Not applicable	Not applicable	Not applicable	Not applicable	Not applicable	Not applicable	Not applicable	Not applicable
Defaulter	167	Not applicable	Not applicable	Not applicable	Not applicable	Not applicable	Not applicable	Not applicable	Not applicable	Not applicable	Not applicable	Not applicable
	168	1	Not applicable	Not applicable	Not applicable	Not applicable	Not applicable	Not applicable	Not applicable	Not applicable	Not applicable	Not applicable
	169	1	Not applicable	Not applicable	Not applicable	Not applicable	Not applicable	Not applicable	Not applicable	Not applicable	Not applicable	Not applicable
	170	1	Not applicable	Not applicable	Not applicable	Not applicable	Not applicable	Not applicable	Not applicable	Not applicable	Not applicable	Not applicable
	171	1	Not applicable	Not applicable	Not applicable	Not applicable	Not applicable	Not applicable	Not applicable	Not applicable	Not applicable	Not applicable
	172	1	Not applicable	Not applicable	Not applicable	Not applicable	Not applicable	Not applicable	Not applicable	Not applicable	Not applicable	Not applicable
	173	1	Not applicable	Not applicable	Not applicable	Not applicable	Not applicable	Not applicable	Not applicable	Not applicable	Not applicable	Not applicable
	174	1	Not applicable	Not applicable	Not applicable	Not applicable	Not applicable	Not applicable	Not applicable	Not applicable	Not applicable	Not applicable
	175	1	Not applicable	Not applicable	Not applicable	Not applicable	Not applicable	Not applicable	Not applicable	Not applicable	Not applicable	Not applicable
	176	1	Not applicable	Not applicable	Not applicable	Not applicable	Not applicable	Not applicable	Not applicable	Not applicable	Not applicable	Not applicable
	177	1	Not applicable	Not applicable	Not applicable	Not applicable	Not applicable	Not applicable	Not applicable	Not applicable	Not applicable	Not applicable
Refusal	178	Not available	Not available	Not available	Not available	Not available	Not available	Not available	Not available	Not available	Not available	Not available
	179	1	Not applicable	Not applicable	Not applicable	Not applicable	Not applicable	Not applicable	Not applicable	Not applicable	Not applicable	Not applicable
	180	1	Not applicable	Not applicable	Not applicable	Not applicable	Not applicable	Not applicable	Not applicable	Not applicable	Not applicable	Not applicable
	181	1	Not applicable	Not applicable	Not applicable	Not applicable	Not applicable	Not applicable	Not applicable	Not applicable	Not applicable	Not applicable
	182	1	Not applicable	Not applicable	Not applicable	Not applicable	Not applicable	Not applicable	Not applicable	Not applicable	Not applicable	Not applicable
	183	1	Not applicable	Not applicable	Not applicable	Not applicable	Not applicable	Not applicable	Not applicable	Not applicable	Not applicable	Not applicable
	184	1	Not applicable	Not applicable	Not applicable	Not applicable	Not applicable	Not applicable	Not applicable	Not applicable	Not applicable	Not applicable
	185	1	Not applicable	Not applicable	Not applicable	Not applicable	Not applicable	Not applicable	Not applicable	Not applicable	Not applicable	Not applicable
	186	1	Not applicable	Not applicable	Not applicable	Not applicable	Not applicable	Not applicable	Not applicable	Not applicable	Not applicable	Not applicable
	187	1	Not applicable	Not applicable	Not applicable	Not applicable	Not applicable	Not applicable	Not applicable	Not applicable	Not applicable	Not applicable
	188	1	Not applicable	Not applicable	Not applicable	Not applicable	Not applicable	Not applicable	Not applicable	Not applicable	Not applicable	Not applicable
Defaulter	189	Not applicable	Not applicable	Not applicable	Not applicable	Not applicable	Not applicable	Not applicable	Not applicable	Not applicable	Not applicable	Not applicable
	190	1	Not applicable	Not applicable	Not applicable	Not applicable	Not applicable	Not applicable	Not applicable	Not applicable	Not applicable	Not applicable
	191	1	Not applicable	Not applicable	Not applicable	Not applicable	Not applicable	Not applicable	Not applicable	Not applicable	Not applicable	Not applicable
	192	1	Not applicable	Not applicable	Not applicable	Not applicable	Not applicable	Not applicable	Not applicable	Not applicable	Not applicable	Not applicable
Unable to contact	193	Not available	Not available	Not available	Not available	Not available	Not available	Not available	Not available	Not available	Not available	Not available
	194	1	Not applicable	Not applicable	Not applicable	Not applicable	Not applicable	Not applicable	Not applicable	Not applicable	Not applicable	Not applicable
	195	1	Not applicable	Not applicable	Not applicable	Not applicable	Not applicable	Not applicable	Not applicable	Not applicable	Not applicable	Not applicable
	196	1	Not applicable	Not applicable	Not applicable	Not applicable	Not applicable	Not applicable	Not applicable	Not applicable	Not applicable	Not applicable
	197	1	Not applicable	Not applicable	Not applicable	Not applicable	Not applicable	Not applicable	Not applicable	Not applicable	Not applicable	Not applicable
	198	1	Not applicable	Not applicable	Not applicable	Not applicable	Not applicable	Not applicable	Not applicable	Not applicable	Not applicable	Not applicable
	199	1	Not applicable	Not applicable	Not applicable	Not applicable	Not applicable	Not applicable	Not applicable	Not applicable	Not applicable	Not applicable
	200	1	Not applicable	Not applicable	Not applicable	Not applicable	Not applicable	Not applicable	Not applicable	Not applicable	Not applicable	Not applicable
	201	1	Not applicable	Not applicable	Not applicable	Not applicable	Not applicable	Not applicable	Not applicable	Not applicable	Not applicable	Not applicable
	202	1	Not applicable	Not applicable	Not applicable	Not applicable	Not applicable	Not applicable	Not applicable	Not applicable	Not applicable	Not applicable
Unable to contact	203	Not available	Not available	Not available	Not available	Not available	Not available	Not available	Not available	Not available	Not available	Not available
	204	1	Not applicable	Not applicable	Not applicable	Not applicable	Not applicable	Not applicable	Not applicable	Not applicable	Not applicable	Not applicable
Death	205	Not applicable	Not applicable	Not applicable	Not applicable	Not applicable	Not applicable	Not applicable	Not applicable	Not applicable	Not applicable	Not applicable
	206	1	Not applicable	Not applicable	Not applicable	Not applicable	Not applicable	Not applicable	Not applicable	Not applicable	Not applicable	Not applicable
Refusal	207	Not available	Not available	Not available	Not available	Not available	Not available	Not available	Not available	Not available	Not available	Not available
	208	1	Not applicable	Not applicable	Not applicable	Not applicable	Not applicable	Not applicable	Not applicable	Not applicable	Not applicable	Not applicable
	209	1	Not applicable	Not applicable	Not applicable	Not applicable	Not applicable	Not applicable	Not applicable	Not applicable	Not applicable	Not applicable
	210	1	Not applicable	Not applicable	Not applicable	Not applicable	Not applicable	Not applicable	Not applicable	Not applicable	Not applicable	Not applicable
	211	1	Not applicable	Not applicable	Not applicable	Not applicable	Not applicable	Not applicable	Not applicable	Not applicable	Not applicable	Not applicable
	212	1	Not applicable	Not applicable	Not applicable	Not applicable	Not applicable	Not applicable	Not applicable	Not applicable	Not applicable	Not applicable
	213	1	Not applicable	Not applicable	Not applicable	Not applicable	Not applicable	Not applicable	Not applicable	Not applicable	Not applicable	Not applicable
	214	1	Not applicable	Not applicable	Not applicable	Not applicable	Not applicable	Not applicable	Not applicable	Not applicable	Not applicable	Not applicable
	215	1	Not applicable	Not applicable	Not applicable	Not applicable	Not applicable	Not applicable	Not applicable	Not applicable	Not applicable	Not applicable
	216	1	Not applicable	Not applicable	Not applicable	Not applicable	Not applicable	Not applicable	Not applicable	Not applicable	Not applicable	Not applicable
	217	1	Not applicable	Not applicable	Not applicable	Not applicable	Not applicable	Not applicable	Not applicable	Not applicable	Not applicable	Not applicable
	218	1	Not applicable	Not applicable	Not applicable	Not applicable	Not applicable	Not applicable	Not applicable	Not applicable	Not applicable	Not applicable
Death	219	Not applicable	Not applicable	Not applicable	Not applicable	Not applicable	Not applicable	Not applicable	Not applicable	Not applicable	Not applicable	Not applicable
	220	1	Not applicable	Not applicable	Not applicable	Not applicable	Not applicable	Not applicable	Not applicable	Not applicable	Not applicable	Not applicable
	221	1	Not applicable	Not applicable	Not applicable	Not applicable	Not applicable	Not applicable	Not applicable	Not applicable	Not applicable	Not applicable
	222	1	Not applicable	Not applicable	Not applicable	Not applicable	Not applicable	Not applicable	Not applicable	Not applicable	Not applicable	Not applicable
	223	1	Not applicable	Not applicable	Not applicable	Not applicable	Not applicable	Not applicable	Not applicable	Not applicable	Not applicable	Not applicable
	224	1	Not applicable	Not applicable	Not applicable	Not applicable	Not applicable	Not applicable	Not applicable	Not applicable	Not applicable	Not applicable
Refusal	225	Not available	Not available	Not available	Not available	Not available	Not available	Not available	Not available	Not available	Not available	Not available
	226	1	Not applicable	Not applicable	Not applicable	Not applicable	Not applicable	Not applicable	Not applicable	Not applicable	Not applicable	Not applicable
Death	227	Not applicable	Not applicable	Not applicable	Not applicable	Not applicable	Not applicable	Not applicable	Not applicable	Not applicable	Not applicable	Not applicable
Refusal	228	Not available	Not available	Not available	Not available	Not available	Not available	Not available	Not available	Not available	Not available	Not available
	229	1	Not applicable	Not applicable	Not applicable	Not applicable	Not applicable	Not applicable	Not applicable	Not applicable	Not applicable	Not applicable
Unable to contact	230	Not available	Not available	Not available	Not available	Not available	Not available	Not available	Not available	Not available	Not available	Not available
	231	1	Not applicable	Not applicable	Not applicable	Not applicable	Not applicable	Not applicable	Not applicable	Not applicable	Not applicable	Not applicable
	232	1	Not applicable	Not applicable	Not applicable	Not applicable	Not applicable	Not applicable	Not applicable	Not applicable	Not applicable	Not applicable
	233	1	Not applicable	Not applicable	Not applicable	Not applicable	Not applicable	Not applicable	Not applicable	Not applicable	Not applicable	Not applicable
	234	1	Not applicable	Not applicable	Not applicable	Not applicable	Not applicable	Not applicable	Not applicable	Not applicable	Not applicable	Not applicable
	235	1	Not applicable	Not applicable	Not applicable	Not applicable	Not applicable	Not applicable	Not applicable	Not applicable	Not applicable	Not applicable
	236	1	Not applicable	Not applicable	Not applicable	Not applicable	Not applicable	Not applicable	Not applicable	Not applicable	Not applicable	Not applicable
	237	1	Not applicable	Not applicable	Not applicable	Not applicable	Not applicable	Not applicable	Not applicable	Not applicable	Not applicable	Not applicable
	238	1	Not applicable	Not applicable	Not applicable	Not applicable	Not applicable	Not applicable	Not applicable	Not applicable	Not applicable	Not applicable
Refusal	239	Not available	Not available	Not available	Not available	Not available	Not available	Not available	Not available	Not available	Not available	Not available
Death	240	Not applicable	Not applicable	Not applicable	Not applicable	Not applicable	Not applicable	Not applicable	Not applicable	Not applicable	Not applicable	Not applicable
	241	1	Not applicable	Not applicable	Not applicable	Not applicable	Not applicable	Not applicable	Not applicable	Not applicable	Not applicable	Not applicable
	242	1	Not applicable	Not applicable	Not applicable	Not applicable	Not applicable	Not applicable	Not applicable	Not applicable	Not applicable	Not applicable
Defaulter	243	Not applicable	Not applicable	Not applicable	Not applicable	Not applicable	Not applicable	Not applicable	Not applicable	Not applicable	Not applicable	Not applicable
	244	1	Not applicable	Not applicable	Not applicable	Not applicable	Not applicable	Not applicable	Not applicable	Not applicable	Not applicable	Not applicable
	245	1	Not applicable	Not applicable	Not applicable	Not applicable	Not applicable	Not applicable	Not applicable	Not applicable	Not applicable	Not applicable
	246	1	Not applicable	Not applicable	Not applicable	Not applicable	Not applicable	Not applicable	Not applicable	Not applicable	Not applicable	Not applicable
	247	1	Not available	Not available	Not available	Not available	Not available	Not available	Not available	Not available	Not available	Not available
	248	1	Not available	Not available	Not available	Not available	Not available	Not available	Not available	Not available	Not available	Not available
	249	1	Not available	Not available	Not available	Not available	Not available	Not available	Not available	Not available	Not available	Not available
	250	1	Not applicable	Not applicable	Not applicable	Not applicable	Not applicable	Not applicable	Not applicable	Not applicable	Not applicable	Not applicable
	251	1	Not applicable	Not applicable	Not applicable	Not applicable	Not applicable	Not applicable	Not applicable	Not applicable	Not applicable	Not applicable
	252	1	Not applicable	Not applicable	Not applicable	Not applicable	Not applicable	Not applicable	Not applicable	Not applicable	Not applicable	Not applicable
	253	1	Not applicable	Not applicable	Not applicable	Not applicable	Not applicable	Not applicable	Not applicable	Not applicable	Not applicable	Not applicable
	254	1	Not available	Not available	Not available	Not available	Not available	Not available	Not available	Not available	Not available	Not available
	255	1	Not applicable	Not applicable	Not applicable	Not applicable	Not applicable	Not applicable	Not applicable	Not applicable	Not applicable	Not applicable
	256	1	Not applicable	Not applicable	Not applicable	Not applicable	Not applicable	Not applicable	Not applicable	Not applicable	Not applicable	Not applicable
	257	1	Not available	Not available	Not available	Not available	Not available	Not available	Not available	Not available	Not available	Not available
	258	1	Not available	Not available	Not available	Not available	Not available	Not available	Not available	Not available	Not available	Not available
	259	1	Not applicable	Not applicable	Not applicable	Not applicable	Not applicable	Not applicable	Not applicable	Not applicable	Not applicable	Not applicable
	260	1	Not applicable	Not applicable	Not applicable	Not applicable	Not applicable	Not applicable	Not applicable	Not applicable	Not applicable	Not applicable
	261	1	Not applicable	Not applicable	Not applicable	Not applicable	Not applicable	Not applicable	Not applicable	Not applicable	Not applicable	Not applicable
	262	1	Not applicable	Not applicable	Not applicable	Not applicable	Not applicable	Not applicable	Not applicable	Not applicable	Not applicable	Not applicable
	263	1	Not applicable	Not applicable	Not applicable	Not applicable	Not applicable	Not applicable	Not applicable	Not applicable	Not applicable	Not applicable
	264	1	Not applicable	Not applicable	Not applicable	Not applicable	Not applicable	Not applicable	Not applicable	Not applicable	Not applicable	Not applicable
	265	1	Not applicable	Not applicable	Not applicable	Not applicable	Not applicable	Not applicable	Not applicable	Not applicable	Not applicable	Not applicable
	266	1	Not applicable	Not applicable	Not applicable	Not applicable	Not applicable	Not applicable	Not applicable	Not applicable	Not applicable	Not applicable
	267	1	Not applicable	Not applicable	Not applicable	Not applicable	Not applicable	Not applicable	Not applicable	Not applicable	Not applicable	Not applicable
	268	1	Not applicable	Not applicable	Not applicable	Not applicable	Not applicable	Not applicable	Not applicable	Not applicable	Not applicable	Not applicable
	269	1	Not applicable	Not applicable	Not applicable	Not applicable	Not applicable	Not applicable	Not applicable	Not applicable	Not applicable	Not applicable
	270	1	Not applicable	Not applicable	Not applicable	Not applicable	Not applicable	Not applicable	Not applicable	Not applicable	Not applicable	Not applicable
	271	1	Not applicable	Not applicable	Not applicable	Not applicable	Not applicable	Not applicable	Not applicable	Not applicable	Not applicable	Not applicable
	272	1	Not applicable	Not applicable	Not applicable	Not applicable	Not applicable	Not applicable	Not applicable	Not applicable	Not applicable	Not applicable
	273	1	Not applicable	Not applicable	Not applicable	Not applicable	Not applicable	Not applicable	Not applicable	Not applicable	Not applicable	Not applicable
	274	1	Not applicable	Not applicable	Not applicable	Not applicable	Not applicable	Not applicable	Not applicable	Not applicable	Not applicable	Not applicable
	275	1	Not applicable	Not applicable	Not applicable	Not applicable	Not applicable	Not applicable	Not applicable	Not applicable	Not applicable	Not applicable
	276	1	Not applicable	Not applicable	Not applicable	Not applicable	Not applicable	Not applicable	Not applicable	Not applicable	Not applicable	Not applicable
	277	1	Not applicable	Not applicable	Not applicable	Not applicable	Not applicable	Not applicable	Not applicable	Not applicable	Not applicable	Not applicable
	278	1	Not applicable	Not applicable	Not applicable	Not applicable	Not applicable	Not applicable	Not applicable	Not applicable	Not applicable	Not applicable
	279	1	Not applicable	Not applicable	Not applicable	Not applicable	Not applicable	Not applicable	Not applicable	Not applicable	Not applicable	Not applicable
	280	1	Not applicable	Not applicable	Not applicable	Not applicable	Not applicable	Not applicable	Not applicable	Not applicable	Not applicable	Not applicable
	281	1	Not applicable	Not applicable	Not applicable	Not applicable	Not applicable	Not applicable	Not applicable	Not applicable	Not applicable	Not applicable
	282	1	Not applicable	Not applicable	Not applicable	Not applicable	Not applicable	Not applicable	Not applicable	Not applicable	Not applicable	Not applicable
	283	1	Not applicable	Not applicable	Not applicable	Not applicable	Not applicable	Not applicable	Not applicable	Not applicable	Not applicable	Not applicable
	284	1	Not applicable	Not applicable	Not applicable	Not applicable	Not applicable	Not applicable	Not applicable	Not applicable	Not applicable	Not applicable
	285	1	Not applicable	Not applicable	Not applicable	Not applicable	Not applicable	Not applicable	Not applicable	Not applicable	Not applicable	Not applicable
	286	1	Not applicable	Not applicable	Not applicable	Not applicable	Not applicable	Not applicable	Not applicable	Not applicable	Not applicable	Not applicable
	287	1	Not applicable	Not applicable	Not applicable	Not applicable	Not applicable	Not applicable	Not applicable	Not applicable	Not applicable	Not applicable
	288	1	Not applicable	Not applicable	Not applicable	Not applicable	Not applicable	Not applicable	Not applicable	Not applicable	Not applicable	Not applicable
	289	1	Not applicable	Not applicable	Not applicable	Not applicable	Not applicable	Not applicable	Not applicable	Not applicable	Not applicable	Not applicable
	290	1	Not applicable	Not applicable	Not applicable	Not applicable	Not applicable	Not applicable	Not applicable	Not applicable	Not applicable	Not applicable
	291	1	Not applicable	Not applicable	Not applicable	Not applicable	Not applicable	Not applicable	Not applicable	Not applicable	Not applicable	Not applicable
	292	1	Not applicable	Not applicable	Not applicable	Not applicable	Not applicable	Not applicable	Not applicable	Not applicable	Not applicable	Not applicable
	293	1	Not applicable	Not applicable	Not applicable	Not applicable	Not applicable	Not applicable	Not applicable	Not applicable	Not applicable	Not applicable
	294	1	Not applicable	Not applicable	Not applicable	Not applicable	Not applicable	Not applicable	Not applicable	Not applicable	Not applicable	Not applicable
	295	1	Not applicable	Not applicable	Not applicable	Not applicable	Not applicable	Not applicable	Not applicable	Not applicable	Not applicable	Not applicable
	296	1	Not applicable	Not applicable	Not applicable	Not applicable	Not applicable	Not applicable	Not applicable	Not applicable	Not applicable	Not applicable
	297	1	Not applicable	Not applicable	Not applicable	Not applicable	Not applicable	Not applicable	Not applicable	Not applicable	Not applicable	Not applicable
	298	1	Not applicable	Not applicable	Not applicable	Not applicable	Not applicable	Not applicable	Not applicable	Not applicable	Not applicable	Not applicable
	299	1	Not applicable	Not applicable	Not applicable	Not applicable	Not applicable	Not applicable	Not applicable	Not applicable	Not applicable	Not applicable
	300	1	Not applicable	Not applicable	Not applicable	Not applicable	Not applicable	Not applicable	Not applicable	Not applicable	Not applicable	Not applicable
	301	1	Not applicable	Not applicable	Not applicable	Not applicable	Not applicable	Not applicable	Not applicable	Not applicable	Not applicable	Not applicable
	302	1	Not applicable	Not applicable	Not applicable	Not applicable	Not applicable	Not applicable	Not applicable	Not applicable	Not applicable	Not applicable
	303	1	Not applicable	Not applicable	Not applicable	Not applicable	Not applicable	Not applicable	Not applicable	Not applicable	Not applicable	Not applicable
	304	1	Not applicable	Not applicable	Not applicable	Not applicable	Not applicable	Not applicable	Not applicable	Not applicable	Not applicable	Not applicable
	305	1	Not applicable	Not applicable	Not applicable	Not applicable	Not applicable	Not applicable	Not applicable	Not applicable	Not applicable	Not applicable
	306	1	Not applicable	Not applicable	Not applicable	Not applicable	Not applicable	Not applicable	Not applicable	Not applicable	Not applicable	Not applicable
	307	1	Not applicable	Not applicable	Not applicable	Not applicable	Not applicable	Not applicable	Not applicable	Not applicable	Not applicable	Not applicable
	308	1	Not applicable	Not applicable	Not applicable	Not applicable	Not applicable	Not applicable	Not applicable	Not applicable	Not applicable	Not applicable
	309	1	Not applicable	Not applicable	Not applicable	Not applicable	Not applicable	Not applicable	Not applicable	Not applicable	Not applicable	Not applicable
	310	1	Not applicable	Not applicable	Not applicable	Not applicable	Not applicable	Not applicable	Not applicable	Not applicable	Not applicable	Not applicable
Defaulter	311	Not applicable	Not applicable	Not applicable	Not applicable	Not applicable	Not applicable	Not applicable	Not applicable	Not applicable	Not applicable	Not applicable
	312	1	Not applicable	Not applicable	Not applicable	Not applicable	Not applicable	Not applicable	Not applicable	Not applicable	Not applicable	Not applicable
	313	1	Not applicable	Not applicable	Not applicable	Not applicable	Not applicable	Not applicable	Not applicable	Not applicable	Not applicable	Not applicable
	314	1	Not applicable	Not applicable	Not applicable	Not applicable	Not applicable	Not applicable	Not applicable	Not applicable	Not applicable	Not applicable
	315	1	Not applicable	Not applicable	Not applicable	Not applicable	Not applicable	Not applicable	Not applicable	Not applicable	Not applicable	Not applicable
	316	1	Not applicable	Not applicable	Not applicable	Not applicable	Not applicable	Not applicable	Not applicable	Not applicable	Not applicable	Not applicable
	317	1	Not applicable	Not applicable	Not applicable	Not applicable	Not applicable	Not applicable	Not applicable	Not applicable	Not applicable	Not applicable
	318	1	Not applicable	Not applicable	Not applicable	Not applicable	Not applicable	Not applicable	Not applicable	Not applicable	Not applicable	Not applicable
	319	1	Not applicable	Not applicable	Not applicable	Not applicable	Not applicable	Not applicable	Not applicable	Not applicable	Not applicable	Not applicable
	320	1	Not applicable	Not applicable	Not applicable	Not applicable	Not applicable	Not applicable	Not applicable	Not applicable	Not applicable	Not applicable
	321	1	Not applicable	Not applicable	Not applicable	Not applicable	Not applicable	Not applicable	Not applicable	Not applicable	Not applicable	Not applicable
	322	1	Not applicable	Not applicable	Not applicable	Not applicable	Not applicable	Not applicable	Not applicable	Not applicable	Not applicable	Not applicable
	323	1	Not applicable	Not applicable	Not applicable	Not applicable	Not applicable	Not applicable	Not applicable	Not applicable	Not applicable	Not applicable
	324	1	Not applicable	Not applicable	Not applicable	Not applicable	Not applicable	Not applicable	Not applicable	Not applicable	Not applicable	Not applicable
	325	1	Not applicable	Not applicable	Not applicable	Not applicable	Not applicable	Not applicable	Not applicable	Not applicable	Not applicable	Not applicable
	326	1	Not applicable	Not applicable	Not applicable	Not applicable	Not applicable	Not applicable	Not applicable	Not applicable	Not applicable	Not applicable
	327	1	Not applicable	Not applicable	Not applicable	Not applicable	Not applicable	Not applicable	Not applicable	Not applicable	Not applicable	Not applicable
	328	1	Not applicable	Not applicable	Not applicable	Not applicable	Not applicable	Not applicable	Not applicable	Not applicable	Not applicable	Not applicable
	329	1	Not applicable	Not applicable	Not applicable	Not applicable	Not applicable	Not applicable	Not applicable	Not applicable	Not applicable	Not applicable
	330	1	Not applicable	Not applicable	Not applicable	Not applicable	Not applicable	Not applicable	Not applicable	Not applicable	Not applicable	Not applicable
	331	1	Not applicable	Not applicable	Not applicable	Not applicable	Not applicable	Not applicable	Not applicable	Not applicable	Not applicable	Not applicable
	332	1	Not applicable	Not applicable	Not applicable	Not applicable	Not applicable	Not applicable	Not applicable	Not applicable	Not applicable	Not applicable
Defaulter	333	Not applicable	Not applicable	Not applicable	Not applicable	Not applicable	Not applicable	Not applicable	Not applicable	Not applicable	Not applicable	Not applicable
Defaulter	334	Not applicable	Not applicable	Not applicable	Not applicable	Not applicable	Not applicable	Not applicable	Not applicable	Not applicable	Not applicable	Not applicable
	335	1	Not applicable	Not applicable	Not applicable	Not applicable	Not applicable	Not applicable	Not applicable	Not applicable	Not applicable	Not applicable
	336	1	Not applicable	Not applicable	Not applicable	Not applicable	Not applicable	Not applicable	Not applicable	Not applicable	Not applicable	Not applicable
	337	1	Not applicable	Not applicable	Not applicable	Not applicable	Not applicable	Not applicable	Not applicable	Not applicable	Not applicable	Not applicable
	338	1	Not applicable	Not applicable	Not applicable	Not applicable	Not applicable	Not applicable	Not applicable	Not applicable	Not applicable	Not applicable
	339	1	Not applicable	Not applicable	Not applicable	Not applicable	Not applicable	Not applicable	Not applicable	Not applicable	Not applicable	Not applicable
	340	1	Not applicable	Not applicable	Not applicable	Not applicable	Not applicable	Not applicable	Not applicable	Not applicable	Not applicable	Not applicable
	341	1	Not applicable	Not applicable	Not applicable	Not applicable	Not applicable	Not applicable	Not applicable	Not applicable	Not applicable	Not applicable
	342	1	Not applicable	Not applicable	Not applicable	Not applicable	Not applicable	Not applicable	Not applicable	Not applicable	Not applicable	Not applicable
	343	1	Not applicable	Not applicable	Not applicable	Not applicable	Not applicable	Not applicable	Not applicable	Not applicable	Not applicable	Not applicable
	344	1	Not applicable	Not applicable	Not applicable	Not applicable	Not applicable	Not applicable	Not applicable	Not applicable	Not applicable	Not applicable
	345	1	Not applicable	Not applicable	Not applicable	Not applicable	Not applicable	Not applicable	Not applicable	Not applicable	Not applicable	Not applicable
	346	1	Not applicable	Not applicable	Not applicable	Not applicable	Not applicable	Not applicable	Not applicable	Not applicable	Not applicable	Not applicable
	347	1	Not applicable	Not applicable	Not applicable	Not applicable	Not applicable	Not applicable	Not applicable	Not applicable	Not applicable	Not applicable
	348	1	Not applicable	Not applicable	Not applicable	Not applicable	Not applicable	Not applicable	Not applicable	Not applicable	Not applicable	Not applicable
	349	1	Not applicable	Not applicable	Not applicable	Not applicable	Not applicable	Not applicable	Not applicable	Not applicable	Not applicable	Not applicable
	350	1	Not applicable	Not applicable	Not applicable	Not applicable	Not applicable	Not applicable	Not applicable	Not applicable	Not applicable	Not applicable
	351	1	Not applicable	Not applicable	Not applicable	Not applicable	Not applicable	Not applicable	Not applicable	Not applicable	Not applicable	Not applicable
	352	1	Not applicable	Not applicable	Not applicable	Not applicable	Not applicable	Not applicable	Not applicable	Not applicable	Not applicable	Not applicable
	353	1	Not applicable	Not applicable	Not applicable	Not applicable	Not applicable	Not applicable	Not applicable	Not applicable	Not applicable	Not applicable
	354	1	Not applicable	Not applicable	Not applicable	Not applicable	Not applicable	Not applicable	Not applicable	Not applicable	Not applicable	Not applicable
Defaulter	355	Not applicable	Not applicable	Not applicable	Not applicable	Not applicable	Not applicable	Not applicable	Not applicable	Not applicable	Not applicable	Not applicable
	356	1	Not applicable	Not applicable	Not applicable	Not applicable	Not applicable	Not applicable	Not applicable	Not applicable	Not applicable	Not applicable
	357	1	Not applicable	Not applicable	Not applicable	Not applicable	Not applicable	Not applicable	Not applicable	Not applicable	Not applicable	Not applicable
Death	358	Not applicable	Not applicable	Not applicable	Not applicable	Not applicable	Not applicable	Not applicable	Not applicable	Not applicable	Not applicable	Not applicable
	359	1	Not applicable	Not applicable	Not applicable	Not applicable	Not applicable	Not applicable	Not applicable	Not applicable	Not applicable	Not applicable
	360	1	Not applicable	Not applicable	Not applicable	Not applicable	Not applicable	Not applicable	Not applicable	Not applicable	Not applicable	Not applicable
	361	1	Not applicable	Not applicable	Not applicable	Not applicable	Not applicable	Not applicable	Not applicable	Not applicable	Not applicable	Not applicable
	362	1	Not applicable	Not applicable	Not applicable	Not applicable	Not applicable	Not applicable	Not applicable	Not applicable	Not applicable	Not applicable
	363	1	Not applicable	Not applicable	Not applicable	Not applicable	Not applicable	Not applicable	Not applicable	Not applicable	Not applicable	Not applicable
	364	1	Not applicable	Not applicable	Not applicable	Not applicable	Not applicable	Not applicable	Not applicable	Not applicable	Not applicable	Not applicable
	365	1	Not applicable	Not applicable	Not applicable	Not applicable	Not applicable	Not applicable	Not applicable	Not applicable	Not applicable	Not applicable
	366	1	Not applicable	Not applicable	Not applicable	Not applicable	Not applicable	Not applicable	Not applicable	Not applicable	Not applicable	Not applicable
	367	1	Not applicable	Not applicable	Not applicable	Not applicable	Not applicable	Not applicable	Not applicable	Not applicable	Not applicable	Not applicable
	368	1	Not applicable	Not applicable	Not applicable	Not applicable	Not applicable	Not applicable	Not applicable	Not applicable	Not applicable	Not applicable
	369	1	Not applicable	Not applicable	Not applicable	Not applicable	Not applicable	Not applicable	Not applicable	Not applicable	Not applicable	Not applicable
	370	1	Not applicable	Not applicable	Not applicable	Not applicable	Not applicable	Not applicable	Not applicable	Not applicable	Not applicable	Not applicable
	371	1	Not applicable	Not applicable	Not applicable	Not applicable	Not applicable	Not applicable	Not applicable	Not applicable	Not applicable	Not applicable
	372	1	Not applicable	Not applicable	Not applicable	Not applicable	Not applicable	Not applicable	Not applicable	Not applicable	Not applicable	Not applicable
	373	1	Not applicable	Not applicable	Not applicable	Not applicable	Not applicable	Not applicable	Not applicable	Not applicable	Not applicable	Not applicable
	374	1	Not applicable	Not applicable	Not applicable	Not applicable	Not applicable	Not applicable	Not applicable	Not applicable	Not applicable	Not applicable
	375	1	Not applicable	Not applicable	Not applicable	Not applicable	Not applicable	Not applicable	Not applicable	Not applicable	Not applicable	Not applicable
	376	1	Not applicable	Not applicable	Not applicable	Not applicable	Not applicable	Not applicable	Not applicable	Not applicable	Not applicable	Not applicable
	377	1	Not applicable	Not applicable	Not applicable	Not applicable	Not applicable	Not applicable	Not applicable	Not applicable	Not applicable	Not applicable
	378	1	Not applicable	Not applicable	Not applicable	Not applicable	Not applicable	Not applicable	Not applicable	Not applicable	Not applicable	Not applicable
	379	1	Not applicable	Not applicable	Not applicable	Not applicable	Not applicable	Not applicable	Not applicable	Not applicable	Not applicable	Not applicable
	380	1	Not applicable	Not applicable	Not applicable	Not applicable	Not applicable	Not applicable	Not applicable	Not applicable	Not applicable	Not applicable
	381	1	Not applicable	Not applicable	Not applicable	Not applicable	Not applicable	Not applicable	Not applicable	Not applicable	Not applicable	Not applicable
	382	1	Not applicable	Not applicable	Not applicable	Not applicable	Not applicable	Not applicable	Not applicable	Not applicable	Not applicable	Not applicable
	383	1	Not applicable	Not applicable	Not applicable	Not applicable	Not applicable	Not applicable	Not applicable	Not applicable	Not applicable	Not applicable
	384	1	Not applicable	Not applicable	Not applicable	Not applicable	Not applicable	Not applicable	Not applicable	Not applicable	Not applicable	Not applicable
	385	1	Not applicable	Not applicable	Not applicable	Not applicable	Not applicable	Not applicable	Not applicable	Not applicable	Not applicable	Not applicable
	386	1	Not applicable	Not applicable	Not applicable	Not applicable	Not applicable	Not applicable	Not applicable	Not applicable	Not applicable	Not applicable
	387	1	Not applicable	Not applicable	Not applicable	Not applicable	Not applicable	Not applicable	Not applicable	Not applicable	Not applicable	Not applicable
Defaulter	388	Not applicable	Not applicable	Not applicable	Not applicable	Not applicable	Not applicable	Not applicable	Not applicable	Not applicable	Not applicable	Not applicable
	389	1	Not applicable	Not applicable	Not applicable	Not applicable	Not applicable	Not applicable	Not applicable	Not applicable	Not applicable	Not applicable
	390	1	Not applicable	Not applicable	Not applicable	Not applicable	Not applicable	Not applicable	Not applicable	Not applicable	Not applicable	Not applicable
	391	1	Not applicable	Not applicable	Not applicable	Not applicable	Not applicable	Not applicable	Not applicable	Not applicable	Not applicable	Not applicable
	392	1	Not applicable	Not applicable	Not applicable	Not applicable	Not applicable	Not applicable	Not applicable	Not applicable	Not applicable	Not applicable
	393	1	Not applicable	Not applicable	Not applicable	Not applicable	Not applicable	Not applicable	Not applicable	Not applicable	Not applicable	Not applicable
	394	1	Not applicable	Not applicable	Not applicable	Not applicable	Not applicable	Not applicable	Not applicable	Not applicable	Not applicable	Not applicable
	395	1	Not applicable	Not applicable	Not applicable	Not applicable	Not applicable	Not applicable	Not applicable	Not applicable	Not applicable	Not applicable
	396	1	Not applicable	Not applicable	Not applicable	Not applicable	Not applicable	Not applicable	Not applicable	Not applicable	Not applicable	Not applicable
	397	1	Not applicable	Not applicable	Not applicable	Not applicable	Not applicable	Not applicable	Not applicable	Not applicable	Not applicable	Not applicable
	398	1	Not applicable	Not applicable	Not applicable	Not applicable	Not applicable	Not applicable	Not applicable	Not applicable	Not applicable	Not applicable
	399	1	Not applicable	Not applicable	Not applicable	Not applicable	Not applicable	Not applicable	Not applicable	Not applicable	Not applicable	Not applicable
	400	1	Not applicable	Not applicable	Not applicable	Not applicable	Not applicable	Not applicable	Not applicable	Not applicable	Not applicable	Not applicable
	401	1	Not applicable	Not applicable	Not applicable	Not applicable	Not applicable	Not applicable	Not applicable	Not applicable	Not applicable	Not applicable
	402	1	Not applicable	Not applicable	Not applicable	Not applicable	Not applicable	Not applicable	Not applicable	Not applicable	Not applicable	Not applicable
	403	1	Not applicable	Not applicable	Not applicable	Not applicable	Not applicable	Not applicable	Not applicable	Not applicable	Not applicable	Not applicable
	404	1	Not applicable	Not applicable	Not applicable	Not applicable	Not applicable	Not applicable	Not applicable	Not applicable	Not applicable	Not applicable
	405	1	Not applicable	Not applicable	Not applicable	Not applicable	Not applicable	Not applicable	Not applicable	Not applicable	Not applicable	Not applicable
	406	1	Not applicable	Not applicable	Not applicable	Not applicable	Not applicable	Not applicable	Not applicable	Not applicable	Not applicable	Not applicable
	407	1	Not applicable	Not applicable	Not applicable	Not applicable	Not applicable	Not applicable	Not applicable	Not applicable	Not applicable	Not applicable
	408	1	Not applicable	Not applicable	Not applicable	Not applicable	Not applicable	Not applicable	Not applicable	Not applicable	Not applicable	Not applicable
	409	1	Not applicable	Not applicable	Not applicable	Not applicable	Not applicable	Not applicable	Not applicable	Not applicable	Not applicable	Not applicable
	410	1	Not applicable	Not applicable	Not applicable	Not applicable	Not applicable	Not applicable	Not applicable	Not applicable	Not applicable	Not applicable
	411	1	Not applicable	Not applicable	Not applicable	Not applicable	Not applicable	Not applicable	Not applicable	Not applicable	Not applicable	Not applicable
	412	1	Not applicable	Not applicable	Not applicable	Not applicable	Not applicable	Not applicable	Not applicable	Not applicable	Not applicable	Not applicable
	413	1	Not applicable	Not applicable	Not applicable	Not applicable	Not applicable	Not applicable	Not applicable	Not applicable	Not applicable	Not applicable
	414	1	Not applicable	Not applicable	Not applicable	Not applicable	Not applicable	Not applicable	Not applicable	Not applicable	Not applicable	Not applicable
	415	1	Not applicable	Not applicable	Not applicable	Not applicable	Not applicable	Not applicable	Not applicable	Not applicable	Not applicable	Not applicable
	416	1	Not applicable	Not applicable	Not applicable	Not applicable	Not applicable	Not applicable	Not applicable	Not applicable	Not applicable	Not applicable
	417	1	Not applicable	Not applicable	Not applicable	Not applicable	Not applicable	Not applicable	Not applicable	Not applicable	Not applicable	Not applicable
Defaulter	418	Not applicable	Not applicable	Not applicable	Not applicable	Not applicable	Not applicable	Not applicable	Not applicable	Not applicable	Not applicable	Not applicable
	419	1	Not applicable	Not applicable	Not applicable	Not applicable	Not applicable	Not applicable	Not applicable	Not applicable	Not applicable	Not applicable
	420	1	Not applicable	Not applicable	Not applicable	Not applicable	Not applicable	Not applicable	Not applicable	Not applicable	Not applicable	Not applicable
	421	1	Not applicable	Not applicable	Not applicable	Not applicable	Not applicable	Not applicable	Not applicable	Not applicable	Not applicable	Not applicable
	422	1	Not applicable	Not applicable	Not applicable	Not applicable	Not applicable	Not applicable	Not applicable	Not applicable	Not applicable	Not applicable
	423	1	Not applicable	Not applicable	Not applicable	Not applicable	Not applicable	Not applicable	Not applicable	Not applicable	Not applicable	Not applicable
	424	1	Not applicable	Not applicable	Not applicable	Not applicable	Not applicable	Not applicable	Not applicable	Not applicable	Not applicable	Not applicable
	425	1	Not applicable	Not applicable	Not applicable	Not applicable	Not applicable	Not applicable	Not applicable	Not applicable	Not applicable	Not applicable
	426	1	Not applicable	Not applicable	Not applicable	Not applicable	Not applicable	Not applicable	Not applicable	Not applicable	Not applicable	Not applicable
	427	1	Not applicable	Not applicable	Not applicable	Not applicable	Not applicable	Not applicable	Not applicable	Not applicable	Not applicable	Not applicable
	428	1	Not applicable	Not applicable	Not applicable	Not applicable	Not applicable	Not applicable	Not applicable	Not applicable	Not applicable	Not applicable
	429	1	Not applicable	Not applicable	Not applicable	Not applicable	Not applicable	Not applicable	Not applicable	Not applicable	Not applicable	Not applicable
	430	1	Not applicable	Not applicable	Not applicable	Not applicable	Not applicable	Not applicable	Not applicable	Not applicable	Not applicable	Not applicable
Death	431	Not applicable	Not applicable	Not applicable	Not applicable	Not applicable	Not applicable	Not applicable	Not applicable	Not applicable	Not applicable	Not applicable
	432	1	Not applicable	Not applicable	Not applicable	Not applicable	Not applicable	Not applicable	Not applicable	Not applicable	Not applicable	Not applicable
	433	1	Not applicable	Not applicable	Not applicable	Not applicable	Not applicable	Not applicable	Not applicable	Not applicable	Not applicable	Not applicable
	434	1	Not applicable	Not applicable	Not applicable	Not applicable	Not applicable	Not applicable	Not applicable	Not applicable	Not applicable	Not applicable
	435	1	Not applicable	Not applicable	Not applicable	Not applicable	Not applicable	Not applicable	Not applicable	Not applicable	Not applicable	Not applicable
	436	1	Not applicable	Not applicable	Not applicable	Not applicable	Not applicable	Not applicable	Not applicable	Not applicable	Not applicable	Not applicable
Death	437	Not applicable	Not applicable	Not applicable	Not applicable	Not applicable	Not applicable	Not applicable	Not applicable	Not applicable	Not applicable	Not applicable
	438	1	Not applicable	Not applicable	Not applicable	Not applicable	Not applicable	Not applicable	Not applicable	Not applicable	Not applicable	Not applicable
	439	1	Not applicable	Not applicable	Not applicable	Not applicable	Not applicable	Not applicable	Not applicable	Not applicable	Not applicable	Not applicable
	440	1	Not applicable	Not applicable	Not applicable	Not applicable	Not applicable	Not applicable	Not applicable	Not applicable	Not applicable	Not applicable
	441	1	Not applicable	Not applicable	Not applicable	Not applicable	Not applicable	Not applicable	Not applicable	Not applicable	Not applicable	Not applicable
	442	1	Not applicable	Not applicable	Not applicable	Not applicable	Not applicable	Not applicable	Not applicable	Not applicable	Not applicable	Not applicable
	443	1	Not applicable	Not applicable	Not applicable	Not applicable	Not applicable	Not applicable	Not applicable	Not applicable	Not applicable	Not applicable
	444	1	Not applicable	Not applicable	Not applicable	Not applicable	Not applicable	Not applicable	Not applicable	Not applicable	Not applicable	Not applicable
	445	1	Not applicable	Not applicable	Not applicable	Not applicable	Not applicable	Not applicable	Not applicable	Not applicable	Not applicable	Not applicable
Death	446	Not applicable	Not applicable	Not applicable	Not applicable	Not applicable	Not applicable	Not applicable	Not applicable	Not applicable	Not applicable	Not applicable
	447	1	Not applicable	Not applicable	Not applicable	Not applicable	Not applicable	Not applicable	Not applicable	Not applicable	Not applicable	Not applicable
	448	1	Not applicable	Not applicable	Not applicable	Not applicable	Not applicable	Not applicable	Not applicable	Not applicable	Not applicable	Not applicable
Could not be interviewed because of seriuos illness	449	Not available	Not available	Not available	Not available	Not available	Not available	Not available	Not available	Not available	Not available	Not available
Defaulter	450	Not applicable	Not applicable	Not applicable	Not applicable	Not applicable	Not applicable	Not applicable	Not applicable	Not applicable	Not applicable	Not applicable
Defaulter	451	Not applicable	Not applicable	Not applicable	Not applicable	Not applicable	Not applicable	Not applicable	Not applicable	Not applicable	Not applicable	Not applicable
	452	1	Not applicable	Not applicable	Not applicable	Not applicable	Not applicable	Not applicable	Not applicable	Not applicable	Not applicable	Not applicable
	453	1	Not applicable	Not applicable	Not applicable	Not applicable	Not applicable	Not applicable	Not applicable	Not applicable	Not applicable	Not applicable
Defaulter	454	Not applicable	Not applicable	Not applicable	Not applicable	Not applicable	Not applicable	Not applicable	Not applicable	Not applicable	Not applicable	Not applicable
	455	1	Not applicable	Not applicable	Not applicable	Not applicable	Not applicable	Not applicable	Not applicable	Not applicable	Not applicable	Not applicable
	456	1	Not applicable	Not applicable	Not applicable	Not applicable	Not applicable	Not applicable	Not applicable	Not applicable	Not applicable	Not applicable
	457	1	Not applicable	Not applicable	Not applicable	Not applicable	Not applicable	Not applicable	Not applicable	Not applicable	Not applicable	Not applicable
Defaulter	458	Not applicable	Not applicable	Not applicable	Not applicable	Not applicable	Not applicable	Not applicable	Not applicable	Not applicable	Not applicable	Not applicable
	459	1	Not applicable	Not applicable	Not applicable	Not applicable	Not applicable	Not applicable	Not applicable	Not applicable	Not applicable	Not applicable
	460	1	Not applicable	Not applicable	Not applicable	Not applicable	Not applicable	Not applicable	Not applicable	Not applicable	Not applicable	Not applicable
	461	1	Not applicable	Not applicable	Not applicable	Not applicable	Not applicable	Not applicable	Not applicable	Not applicable	Not applicable	Not applicable
	462	1	Not applicable	Not applicable	Not applicable	Not applicable	Not applicable	Not applicable	Not applicable	Not applicable	Not applicable	Not applicable
	463	1	Not applicable	Not applicable	Not applicable	Not applicable	Not applicable	Not applicable	Not applicable	Not applicable	Not applicable	Not applicable
	464	1	Not applicable	Not applicable	Not applicable	Not applicable	Not applicable	Not applicable	Not applicable	Not applicable	Not applicable	Not applicable
Defaulter	465	Not applicable	Not applicable	Not applicable	Not applicable	Not applicable	Not applicable	Not applicable	Not applicable	Not applicable	Not applicable	Not applicable
	466	1	Not applicable	Not applicable	Not applicable	Not applicable	Not applicable	Not applicable	Not applicable	Not applicable	Not applicable	Not applicable
	467	1	Not applicable	Not applicable	Not applicable	Not applicable	Not applicable	Not applicable	Not applicable	Not applicable	Not applicable	Not applicable
	468	1	Not applicable	Not applicable	Not applicable	Not applicable	Not applicable	Not applicable	Not applicable	Not applicable	Not applicable	Not applicable
	469	1	Not applicable	Not applicable	Not applicable	Not applicable	Not applicable	Not applicable	Not applicable	Not applicable	Not applicable	Not applicable
	470	1	Not applicable	Not applicable	Not applicable	Not applicable	Not applicable	Not applicable	Not applicable	Not applicable	Not applicable	Not applicable
	471	1	Not applicable	Not applicable	Not applicable	Not applicable	Not applicable	Not applicable	Not applicable	Not applicable	Not applicable	Not applicable
	472	1	Not applicable	Not applicable	Not applicable	Not applicable	Not applicable	Not applicable	Not applicable	Not applicable	Not applicable	Not applicable
	473	1	Not applicable	Not applicable	Not applicable	Not applicable	Not applicable	Not applicable	Not applicable	Not applicable	Not applicable	Not applicable
	474	1	Not applicable	Not applicable	Not applicable	Not applicable	Not applicable	Not applicable	Not applicable	Not applicable	Not applicable	Not applicable
	475	1	Not applicable	Not applicable	Not applicable	Not applicable	Not applicable	Not applicable	Not applicable	Not applicable	Not applicable	Not applicable
	476	1	Not applicable	Not applicable	Not applicable	Not applicable	Not applicable	Not applicable	Not applicable	Not applicable	Not applicable	Not applicable
	477	1	Not applicable	Not applicable	Not applicable	Not applicable	Not applicable	Not applicable	Not applicable	Not applicable	Not applicable	Not applicable
	478	1	Not applicable	Not applicable	Not applicable	Not applicable	Not applicable	Not applicable	Not applicable	Not applicable	Not applicable	Not applicable
	479	1	Not applicable	Not applicable	Not applicable	Not applicable	Not applicable	Not applicable	Not applicable	Not applicable	Not applicable	Not applicable
	480	1	Not applicable	Not applicable	Not applicable	Not applicable	Not applicable	Not applicable	Not applicable	Not applicable	Not applicable	Not applicable
Defaulter	481	Not applicable	Not applicable	Not applicable	Not applicable	Not applicable	Not applicable	Not applicable	Not applicable	Not applicable	Not applicable	Not applicable
	482	1	Not applicable	Not applicable	Not applicable	Not applicable	Not applicable	Not applicable	Not applicable	Not applicable	Not applicable	Not applicable
	483	1	Not applicable	Not applicable	Not applicable	Not applicable	Not applicable	Not applicable	Not applicable	Not applicable	Not applicable	Not applicable
	484	1	Not applicable	Not applicable	Not applicable	Not applicable	Not applicable	Not applicable	Not applicable	Not applicable	Not applicable	Not applicable
	485	1	Not applicable	Not applicable	Not applicable	Not applicable	Not applicable	Not applicable	Not applicable	Not applicable	Not applicable	Not applicable
	486	1	Not applicable	Not applicable	Not applicable	Not applicable	Not applicable	Not applicable	Not applicable	Not applicable	Not applicable	Not applicable
Misdiagnosis	487	Not applicable	Not applicable	Not applicable	Not applicable	Not applicable	Not applicable	Not applicable	Not applicable	Not applicable	Not applicable	Not applicable
	488	1	Not applicable	Not applicable	Not applicable	Not applicable	Not applicable	Not applicable	Not applicable	Not applicable	Not applicable	Not applicable
	489	1	Not applicable	Not applicable	Not applicable	Not applicable	Not applicable	Not applicable	Not applicable	Not applicable	Not applicable	Not applicable
	490	1	Not applicable	Not applicable	Not applicable	Not applicable	Not applicable	Not applicable	Not applicable	Not applicable	Not applicable	Not applicable
	491	1	Not applicable	Not applicable	Not applicable	Not applicable	Not applicable	Not applicable	Not applicable	Not applicable	Not applicable	Not applicable
	492	1	Not applicable	Not applicable	Not applicable	Not applicable	Not applicable	Not applicable	Not applicable	Not applicable	Not applicable	Not applicable
	493	1	Not applicable	Not applicable	Not applicable	Not applicable	Not applicable	Not applicable	Not applicable	Not applicable	Not applicable	Not applicable
	494	1	Not applicable	Not applicable	Not applicable	Not applicable	Not applicable	Not applicable	Not applicable	Not applicable	Not applicable	Not applicable
	495	1	Not applicable	Not applicable	Not applicable	Not applicable	Not applicable	Not applicable	Not applicable	Not applicable	Not applicable	Not applicable
	496	1	Not applicable	Not applicable	Not applicable	Not applicable	Not applicable	Not applicable	Not applicable	Not applicable	Not applicable	Not applicable
	497	1	Not applicable	Not applicable	Not applicable	Not applicable	Not applicable	Not applicable	Not applicable	Not applicable	Not applicable	Not applicable
	498	1	Not applicable	Not applicable	Not applicable	Not applicable	Not applicable	Not applicable	Not applicable	Not applicable	Not applicable	Not applicable
	499	1	Not applicable	Not applicable	Not applicable	Not applicable	Not applicable	Not applicable	Not applicable	Not applicable	Not applicable	Not applicable
	500	1	Not applicable	Not applicable	Not applicable	Not applicable	Not applicable	Not applicable	Not applicable	Not applicable	Not applicable	Not applicable
	501	1	Not applicable	Not applicable	Not applicable	Not applicable	Not applicable	Not applicable	Not applicable	Not applicable	Not applicable	Not applicable
	502	1	Not applicable	Not applicable	Not applicable	Not applicable	Not applicable	Not applicable	Not applicable	Not applicable	Not applicable	Not applicable
	503	1	Not applicable	Not applicable	Not applicable	Not applicable	Not applicable	Not applicable	Not applicable	Not applicable	Not applicable	Not applicable
	504	1	Not applicable	Not applicable	Not applicable	Not applicable	Not applicable	Not applicable	Not applicable	Not applicable	Not applicable	Not applicable
	505	1	Not applicable	Not applicable	Not applicable	Not applicable	Not applicable	Not applicable	Not applicable	Not applicable	Not applicable	Not applicable
	506	1	Not applicable	Not applicable	Not applicable	Not applicable	Not applicable	Not applicable	Not applicable	Not applicable	Not applicable	Not applicable
	507	1	Not applicable	Not applicable	Not applicable	Not applicable	Not applicable	Not applicable	Not applicable	Not applicable	Not applicable	Not applicable
	508	1	Not applicable	Not applicable	Not applicable	Not applicable	Not applicable	Not applicable	Not applicable	Not applicable	Not applicable	Not applicable
	509	1	Not applicable	Not applicable	Not applicable	Not applicable	Not applicable	Not applicable	Not applicable	Not applicable	Not applicable	Not applicable
	510	1	Not applicable	Not applicable	Not applicable	Not applicable	Not applicable	Not applicable	Not applicable	Not applicable	Not applicable	Not applicable
	511	1	Not applicable	Not applicable	Not applicable	Not applicable	Not applicable	Not applicable	Not applicable	Not applicable	Not applicable	Not applicable
	512	1	Not applicable	Not applicable	Not applicable	Not applicable	Not applicable	Not applicable	Not applicable	Not applicable	Not applicable	Not applicable
	513	1	Not applicable	Not applicable	Not applicable	Not applicable	Not applicable	Not applicable	Not applicable	Not applicable	Not applicable	Not applicable
	514	1	Not applicable	Not applicable	Not applicable	Not applicable	Not applicable	Not applicable	Not applicable	Not applicable	Not applicable	Not applicable
	515	1	Not applicable	Not applicable	Not applicable	Not applicable	Not applicable	Not applicable	Not applicable	Not applicable	Not applicable	Not applicable
	516	1	Not applicable	Not applicable	Not applicable	Not applicable	Not applicable	Not applicable	Not applicable	Not applicable	Not applicable	Not applicable
	517	1	Not applicable	Not applicable	Not applicable	Not applicable	Not applicable	Not applicable	Not applicable	Not applicable	Not applicable	Not applicable
	518	1	Not applicable	Not applicable	Not applicable	Not applicable	Not applicable	Not applicable	Not applicable	Not applicable	Not applicable	Not applicable
	519	1	Not applicable	Not applicable	Not applicable	Not applicable	Not applicable	Not applicable	Not applicable	Not applicable	Not applicable	Not applicable
	520	1	Not applicable	Not applicable	Not applicable	Not applicable	Not applicable	Not applicable	Not applicable	Not applicable	Not applicable	Not applicable
	521	1	Not applicable	Not applicable	Not applicable	Not applicable	Not applicable	Not applicable	Not applicable	Not applicable	Not applicable	Not applicable
	522	1	Not applicable	Not applicable	Not applicable	Not applicable	Not applicable	Not applicable	Not applicable	Not applicable	Not applicable	Not applicable
	523	1	Not applicable	Not applicable	Not applicable	Not applicable	Not applicable	Not applicable	Not applicable	Not applicable	Not applicable	Not applicable
	524	1	Not applicable	Not applicable	Not applicable	Not applicable	Not applicable	Not applicable	Not applicable	Not applicable	Not applicable	Not applicable
	525	1	Not applicable	Not applicable	Not applicable	Not applicable	Not applicable	Not applicable	Not applicable	Not applicable	Not applicable	Not applicable
Defaulter	526	Not applicable	Not applicable	Not applicable	Not applicable	Not applicable	Not applicable	Not applicable	Not applicable	Not applicable	Not applicable	Not applicable
	527	1	Not applicable	Not applicable	Not applicable	Not applicable	Not applicable	Not applicable	Not applicable	Not applicable	Not applicable	Not applicable
	528	1	Not applicable	Not applicable	Not applicable	Not applicable	Not applicable	Not applicable	Not applicable	Not applicable	Not applicable	Not applicable
Refusal	529	Not available	Not available	Not available	Not available	Not available	Not available	Not available	Not available	Not available	Not available	Not available

## Sheet: Picking up drugs
Reasons for missed interviews	Sl no.	Do you or a household member pick up TB drugs (for self-administered treatment or to bring to your DOT supervisor/ supporter)? (Y/N)	Who goes to pick up drugs?	How often do you or a household member pick up TB drugs in the current treatment phase?	Where do you or your household member pick up your TB drugs?	Was there a fee paid to pick up the drugs? (Y/N)	Amount	What accommodation cost did you and any accompanying household member have when you last picked up drugs?	How long did the last visit to pick up drugs take, including travel time and waiting time (total turnaround time)?	What was the mode of transport?	What is the approximate distance from home to the place from where you pick up drugs (in km) one way?	What was the cost of transport (one way) last time you picked up drugs, in total for you and any accompanying household member?	How much did you spend on food and drinks last time you picked up drugs (on the road, while waiting, lunch etc.), in total for you and any accompanying household member?
	1	Y	1	2	6	N	0	0	0.0333333	Not available	0	0	0
	2	Y	1	5 (3 days)	5	N	0	0	0.316667	Bicycle	0	0	0
	3	Y	2	4	5	N	0	0	1	Rickshaw	0	30	0
	4	Y	3	3	6	N	0	0	0.333333	Walk	0	0	0
	5	Y	1	5 (4 days)	5	N	0	0	0.08	Walk	0	0	0
	6	Y	1	5 (1 day)	11	N	0	0	0.08	Walk	0	0	0
	7	Y	1	2	5	N	0	0	0.333333	Walk	0	0	0
	8	Y	2	5 (22 days)	5	N	0	0	0.33	Auto	0	0	0
	9	Y	3	3	5	N	0	0	1.16667	Auto	0	8	0
	10	Y	3	5 (18 days)	5	N	0	0	0.666667	Auto	0	15	0
	11	Y	3	5 (18 days)	5	N	0	0	0.6	Rickshaw	0	15	15
	12	Y	1	5 (18 days)	5	N	0	0	0.5	Auto	0	7	0
	13	Y	3	5 (17 days)	6	N	0	0	0.833333	Rickshaw	0	12	0
Refusal	14	Not available	Not available	Not available	Not available	Not available	Not available	0	Not available	Not available	Not available	Not available	Not available
	15	Y	2	5 (18 days)	6	N	0	0	0.916667	Auto	0	20	0
	16	Y	1	5 (18 days)	5	N	0	0	0.4	Auto	0	8	0
Refusal	17	Not available	Not available	Not available	Not available	Not available	Not available	0	Not available	Not available	Not available	Not available	Not available
	18	Y	3	5 (18 days)	6	N	0	0	0.5	Bike	3.5	4	0
	19	Y	1	3	6	N	0	0	2.5	Rickshaw/Auto/Auto	0	45	0
	20	Y	2	5 (27 days)	6	N	0	0	0.75	Rickshaw	0	35	0
	21	Y	3	5 (28 days)	6	N	0	0	2.25	Rickshaw	0	35	16
	22	Y	3	5 (18 days)	6	N	0	0	1.5	Auto	0	8	0
	23	Y	2	4	6	N	0	0	1.66667	Rickshaw	0	0	0
	24	Y	1	4	6	N	0	0	1.5	Bike	12	14	0
	25	Y	1	5 (28 days)	6	N	0	0	1.25	Bicycle	0	0	0
	26	Y	1	5 (28 days)	6	N	0	0	3	Motor van/Auto	0	25	30
	27	Y	3	5 (27 days)	6	N	0	0	1.75	Bicycle	0	0	0
	28	Y	1	2	3	N	0	0	2	Walk/Auto	0	9	0
	29	Y	1	2	5	N	0	0	2	Auto	0	18	0
	30	Y	1	5 (21 days)	5	N	0	0	0.33	Walk	0	0	0
	31	Y	2	3	11	N	0	0	1.66667	Rickshaw	0	50	0
	32	Y	1	5 (18 days)	6	N	0	0	1	Walk	0	0	0
	33	Y	3	2	11	N	0	0	0.916667	Walk	0	0	0
	34	Y	3	1	4	N	0	0	0.5	Walk	0	0	0
	35	Y	1	5 (1 day)	11	N	0	0	0.08	Toto	0	0	0
	36	Y	1	5 (1 day)	6	N	0	0	0.08	Bicycle	0	0	0
	37	Y	1	5 (1 day)	6	N	0	0	0.17	Bicycle	0	0	0
	38	Y	2	5 (1 day)	4	N	0	0	0.17	Toto	0	0	0
	39	Y	1	5 (1 day)	6	N	0	0	0.03	Toto	0	0	0
	40	Y	1	5 (1 day)	5	N	0	0	0.166667	Walk/Toto	0	0	0
	41	Y	2	5 (2 days)	5	N	0	0	0.03	Walk	0	0	0
	42	N	Not applicable	Not applicable	Not applicable	Not applicable	Not applicable	0	Not applicable	Not applicable	Not applicable	Not applicable	Not applicable
Death	43	Not applicable	Not applicable	Not applicable	Not applicable	Not applicable	Not applicable	0	Not applicable	Not applicable	Not applicable	Not applicable	Not applicable
	44	Y	1	5 (1 day)	5	N	0	0	0.08	Walk	0	0	0
	45	Y	1	5 (1 day)	5	N	0	0	0.17	Bicycle	0	0	0
	46	Y	1	5 (1 day)	5	N	0	0	0.08	Walk	0	0	0
	47	N	Not applicable	Not applicable	Not applicable	Not applicable	Not applicable	0	Not applicable	Not applicable	Not applicable	Not applicable	Not applicable
	48	Y	2	5 (1 day)	5	N	0	0	0.08	Bike	0	0	0
	49	Y	2	5 (1 day)	5	N	0	0	0.08	Bicycle	0	0	0
	50	N	Not applicable	Not applicable	Not applicable	Not applicable	Not applicable	0	Not applicable	Not applicable	Not applicable	Not applicable	Not applicable
	51	Y	1	5 (1 day)	5	N	0	0	0.08	Not applicable	Not applicable	Not applicable	Not applicable
	52	Y	1	5 (1 day)	5	N	0	0	0.08	Bike	0	0	0
	53	Y	2	5 (1 day)	5	N	0	0	0.08	Walk	0	0	0
	54	Y	2	5 (2 days)	5	N	0	0	0.08	Bicycle	0	0	0
	55	Y	1	5 (9 days)	10	N	0	0	0.17	Bicycle	0	0	0
	56	N	Not applicable	Not applicable	Not applicable	Not applicable	Not applicable	0	Not applicable	Not applicable	Not applicable	Not applicable	Not applicable
Death	57	Not applicable	Not applicable	Not applicable	Not applicable	Not applicable	Not applicable	0	Not applicable	Not applicable	Not applicable	Not applicable	Not applicable
	58	Y	1	5 (1 day)	5	N	0	0	0.08	Toto	0	0	0
	59	Y	1	5 (4 day)	5	N	0	0	0.0333333	Walk	0	0	0
	60	Y	3	4	6	N	0	0	2.33333	Bike	12	14	0
	61	Y	2	5 (1 day)	5	N	0	0	0.08	Van	0	0	0
	62	N	Not applicable	Not applicable	Not applicable	Not applicable	Not applicable	0	Not applicable	Not applicable	Not applicable	Not applicable	Not applicable
	63	Y	2	5 (27 days)	6	N	0	0	2.5	Tracker/Toto	0	56	18
	64	N	Not applicable	Not applicable	Not applicable	Not applicable	Not applicable	0	Not applicable	Not applicable	Not applicable	Not applicable	Not applicable
	65	Y	1	5 (1 day)	5	N	0	0	0.25	Walk	0	0	0
	66	N	Not applicable	Not applicable	Not applicable	Not applicable	Not applicable	0	Not applicable	Not applicable	Not applicable	Not applicable	Not applicable
	67	N	Not applicable	Not applicable	Not applicable	Not applicable	Not applicable	0	Not applicable	Not applicable	Not applicable	Not applicable	Not applicable
	68	Y	2	2	6	N	0	0	1.66667	Rickshaw	0	40	0
	69	Y	1	5 (21 days)	5	N	0	0	0.67	Scooty	2.5	3	0
	70	Y	1	5 (10 days)	5	N	0	0	0.216667	Bike	1	1	0
Death	71	Not applicable	Not applicable	Not applicable	Not applicable	Not applicable	Not applicable	0	Not applicable	Not applicable	Not applicable	Not applicable	Not applicable
	72	Y	1	2	5	N	0	0	1.5	Auto	0	20	25
	73	Y	2	4	5	N	0	0	1.5	Bike	5	6	0
	74	Y	3	5 (18 days)	11	N	0	0	0.25	Walk	0	0	0
	75	Y	1	4	5	N	0	0	1.08333	Toto	0	10	0
Unable to contact	76	Not available	Not available	Not available	Not available	Not available	Not available	0	Not available	Not available	Not available	Not available	Not available
	77	Y	1	4	5	N	0	0	0.5	Bicycle	0	0	0
	78	Y	1	5 (18 days)	6	N	0	0	0.583333	Auto	0	10	0
	79	Y	Not available	Not available	Not available	Not applicable	Not applicable	0	0.0333333	Not applicable	Not applicable	Not applicable	Not applicable
	80	Y	1	5 (14 days)	6	N	0	0	0.666667	Walk	0	0	0
	81	Y	1	5 (18 days)	6	N	0	0	0.33	Toto	0	10	0
	82	Y	3	5 (9 days)	6	N	0	0	0.5	Walk	0	0	0
	83	Y	3	5 (9 days)	6	N	0	0	1.33333	Service car	0	10	0
	84	Y	1	2	6	N	0	0	2.33333	Taxi	0	50	0
	85	Y	2	2	6	N	0	0	0.5	Bike	3	3.5	0
	86	Y	1	5 ( 8 days)	6	N	0	0	0.666667	Service car	0	20	50
	87	N	Not applicable	Not applicable	Not applicable	Not applicable	Not applicable	0	Not applicable	Not applicable	Not applicable	Not applicable	Not applicable
	88	Y	1	5 (1 day)	5	N	0	0	0.03	Bike	0	0	0
	89	N	Not applicable	Not applicable	Not applicable	Not applicable	Not applicable	0	Not applicable	Not applicable	Not applicable	Not applicable	Not applicable
	90	N	Not applicable	Not applicable	Not applicable	Not applicable	Not applicable	0	Not applicable	Not applicable	Not applicable	Not applicable	Not applicable
	91	Y	1	5 (1 day)	5	N	0	0	0.08	Bike	0	0	0
	92	Y	2	5 (1 day)	5	N	0	0	0.05	Walk	0	0	0
	93	N	Not applicable	Not applicable	Not applicable	Not applicable	Not applicable	0	Not applicable	Not applicable	Not applicable	Not applicable	Not applicable
	94	Y	2	5 (1 day)	11	N	0	0	0.0333333	Walk	0	0	0
	95	Y	3	2	11	N	0	0	0.666667	Walk	0	0	15
	96	Y	5	2	5	N	0	0	0.08	Not applicable	Not applicable	Not applicable	Not applicable
	97	Y	1	5 (5 days)	5	N	0	0	0.05	Walk	0	0	0
	98	Y	1	2	5	N	0	0	0.17	Walk	0	0	0
Death	99	Not available	Not available	Not available	Not available	Not available	Not available	0	Not available	Not available	Not available	Not available	Not available
	100	Y	1	5 (1 day)	5	N	0	0	0.0666667	Not applicable	Not applicable	Not applicable	Not applicable
	101	Y	2	5 (9 days)	11	N	0	0	0.333333	Walk	0	0	0
	102	N	Not applicable	Not applicable	Not applicable	Not applicable	Not applicable	0	Not applicable	Not applicable	Not applicable	Not applicable	Not applicable
	103	Y	1	2	6	N	0	0	2	Service car	0	40	110
	104	Y	1	5 (9 days)	6	N	0	0	1.58333	Taxi	0	50	0
	105	Y	1	5 (18 days)	6	N	0	0	1.16667	Walk	0	0	0
	106	Y	3	3	6	N	0	0	0.25	Walk	0	0	0
	107	Y	1	5 (7 days)	6	N	0	0	0.583333	Walk	0	0	0
	108	Y	5	2	5	N	0	0	0.25	Not applicable	Not applicable	Not applicable	Not applicable
	109	N	Not applicable	Not applicable	Not applicable	Not applicable	Not applicable	0	Not applicable	Not applicable	Not applicable	Not applicable	Not applicable
	110	Y	1	2	5	N	0	0	0.25	Walk	0	0	0
	111	N	Not applicable	Not applicable	Not applicable	Not applicable	Not applicable	0	Not applicable	Not applicable	Not applicable	Not applicable	Not applicable
Migrate out	112	N	Not applicable	Not applicable	Not applicable	Not applicable	Not applicable	0	Not applicable	Not applicable	Not applicable	Not applicable	Not applicable
	113	Y	1	2	11	N	0	0	0.2	Bike	1.5	2	0
	114	Y	3	3	11	N	0	0	0.0333333	Walk	0	0	0
	115	Y	1	5 (4 days)	5	N	0	0	0.08	Toto	0	0	0
	116	Y	1	5 (5 days)	5	N	0	0	0.0333333	Walk	0	0	0
	117	Y	1	5 (4 days)	5	N	0	0	0.03	Walk	0	0	0
	118	Y	1	5 (2 days)	5	N	0	0	0.08	Bicycle	0	0	0
	119	N	Not applicable	Not applicable	Not applicable	Not applicable	Not applicable	0	Not applicable	Not applicable	Not applicable	Not applicable	Not applicable
	120	Y	1	5 (2 days)	5	N	0	0	0.03	Walk	0	0	0
Death	121	Not applicable	Not applicable	Not applicable	Not applicable	Not applicable	Not applicable	0	Not applicable	Not applicable	Not applicable	Not applicable	Not applicable
	122	N	Not applicable	Not applicable	Not applicable	Not applicable	Not applicable	0	Not applicable	Not applicable	Not applicable	Not applicable	Not applicable
	123	N	Not applicable	Not applicable	Not applicable	Not applicable	Not applicable	0	Not applicable	Not applicable	Not applicable	Not applicable	Not applicable
Unable to contact	124	Not available	Not available	Not available	Not available	Not available	Not available	0	Not available	Not available	Not available	Not available	Not available
	125	N	Not applicable	Not applicable	Not applicable	Not applicable	Not applicable	0	Not applicable	Not applicable	Not applicable	Not applicable	Not applicable
	126	Y	1	5 (2 days)	5	N	0	0	0.05	Toto	0	0	0
	127	Y	1	5 (2 days)	5	N	0	0	0.08	Walk	0	0	0
	128	Y	1	5 (2 days)	5	N	0	0	0.0333333	Bicycle	0	0	0
	129	Y	2	5 (2 days)	5	N	0	0	0.0666667	Toto	0	0	0
	130	N	Not applicable	Not applicable	Not applicable	Not applicable	Not applicable	0	Not applicable	Not applicable	Not applicable	Not applicable	Not applicable
	131	Y	1	5 (2 days)	5	N	0	0	0.0333333	Walk	0	0	0
	132	Y	3	5 (2 days)	5	N	0	0	1	Walk	0	0	0
	133	Y	1	5 (1 day)	5	N	0	0	0.08	Walk	0	0	0
	134	Y	1	5 (1 day)	5	N	0	0	0.05	Walk	0	0	0
	135	Y	3	5 (18 days)	5	N	0	0	0.833333	Walk	0	0	0
	136	Y	1	5 (9 days)	5	N	0	0	0.416667	Bicycle	0	0	0
	137	Y	1	3	5	N	0	0	0.75	Toto	0	20	0
	138	N	Not applicable	Not applicable	Not applicable	Not applicable	Not applicable	0	Not applicable	Not applicable	Not applicable	Not applicable	Not applicable
	139	Y	3	5 (28 days)	6	N	0	0	0.33	Walk	0	0	0
	140	Y	1	5 (4 days)	6	N	0	0	0.666667	Walk	0	0	0
	141	Y	2	5 (9 days)	6	N	0	0	0.666667	Rickshaw	0	40	0
	142	Y	3	5 (9 days)	6	N	0	0	0.5	Scooty	4	5	0
	143	Y	1	5 (9 days)	6	N	0	0	0.75	Tracker	0	10	0
	144	Y	3	2	6	N	0	0	0.5	Walk	0	0	0
Death	145	Not applicable	Not applicable	Not applicable	Not applicable	Not applicable	Not applicable	0	Not applicable	Not applicable	Not applicable	Not applicable	Not applicable
	146	Y	1	5 (10 days)	6	N	0	0	0.583333	Auto	0	10	0
	147	Y	3	5 (9 days)	6	N	0	0	0.33	Toto	0	10	0
	148	Y	3	5 (18 days)	6	N	0	0	0.5	Walk	0	0	0
	149	Y	1	5 (9 days)	6	N	0	0	0.916667	Bus/Toto	0	17	0
	150	Y	1	5 (2 days)	6	N	0	0	0.08	Rickshaw	0	0	0
	151	Y	3	3	5	N	0	0	1.33333	Bike	10	12	0
	152	Y	1	5 (27 days)	6	N	0	0	0.25	Car	0.5	4	0
	153	Y	3	5 (9 days)	5	N	0	0	0.583333	Rickshaw	0	30	0
	154	Y	3	5 (6 days)	6	N	0	0	1	Toto	0	30	0
Unable to contact	155	Not available	Not available	Not available	Not available	Not available	Not available	0	Not available	Not available	Not available	Not available	Not available
	156	Y	3	3	6	N	0	0	0.5	Toto	0	10	0
	157	Y	3	5 (9 days)	6	N	0	0	1.16667	Tempo	0	20	0
	158	Y	1	2	5	N	0	0	0.833333	Own auto	1.5	4	0
Refusal	159	Not available	Not available	Not available	Not available	Not available	Not available	0	Not available	Not available	Not available	Not available	Not available
	160	Y	1	2	6	N	0	0	0.67	Walk/Tempo	0	10	0
	161	Y	3	5 (5 days)	5	N	0	0	0.67	Rickshaw	0	40	0
	162	Y	1	5 (18 days)	5	N	0	0	0.83	Walk	0	0	0
	163	Y	3	2	5	N	0	0	7.5	Bus	0	400	100
	164	Y	3	2	6	N	0	0	1.16667	Walk	0	0	30
	165	Y	1	5 (9 days)	5	N	0	0	0.83	Bicycle	0	0	0
	166	Y	1	5 (18 days)	5	N	0	0	3	Magic/walk/Rickshaw	0	25	0
Defaulter	167	Not applicable	Not applicable	Not applicable	Not applicable	Not applicable	Not applicable	Not applicable	Not applicable	Not applicable	Not applicable	Not applicable	Not applicable
	168	Y	1	5 (9 days)	5	N	0	0	1.5	Rickshaw/Bus	0	17	0
	169	Y	1	2	5	N	0	0	1	Bus	0	7	0
	170	Y	1	5 (18 days)	5	N	0	0	4.33	Rickshaw	0	100	0
	171	Y	3	5 (90 days)	5	N	0	0	1	Bike	1.5	2	0
	172	Y	3	2	5	N	0	0	1.16667	Tracker	0	25	0
	173	Y	1	5 (28 days)	5	N	0	0	0.75	Walk	0	0	0
	174	Y	1	3	5	N	0	0	0.75	Auto	0	20	0
	175	Y	1	3	5	N	0	0	1.33	Rickshaw	0	40	0
	176	Y	3	2	5	N	0	0	0.416667	Scooty	2	3	0
	177	Y	1	2	5	Y	0	0	0.5	Rapido Bike	0	20	0
Refusal	178	Not available	Not available	Not available	Not available	Not available	Not available	0	Not available	Not available	Not available	Not available	Not available
	179	Y	1	5 (9 days)	5	N	0	0	0.33	Rickshaw	0	30	0
	180	Y	1	3	6	N	0	0	0.25	Walk	0	0	0
	181	Y	3	3	5	N	0	0	0.83	Auto	0	50	0
	182	Y	3	5 (28 days)	5	N	0	0	1.25	Auto	0	50	0
	183	Y	3	5 (21 days)	5	N	0	0	1.25	Auto	0	20	0
	184	Y	3	4	5	N	0	0	1.25	Bike	10	12	0
	185	Y	1	2	5	N	0	0	0.33	Walk	0	0	0
	186	Y	1	5 (25 days)	5	N	0	0	1.5	Bike	11	13	0
	187	Y	3	5 (18 days)	5	N	0	0	2.5	Magic	0	30	0
	188	Y	1	5 (15 days)	5	N	0	0	5	Bus/Magic/Toto	0	70	40
Defaulter	189	Not applicable	Not applicable	Not applicable	Not applicable	Not applicable	Not applicable	Not applicable	Not applicable	Not applicable	Not applicable	Not applicable	Not applicable
	190	Y	1	5 (18 days)	5	N	0	0	1.83333	Auto	0	20	0
	191	Y	1	5 (27 days)	5	N	0	0	0.25	Bike	3	3	0
	192	Y	1	5 (28 days)	5	N	0	0	0.83	Bike	1.5	2	0
Unable to contact	193	Not available	Not available	Not available	Not available	Not available	Not available	0	Not available	Not available	Not available	Not available	Not available
	194	Y	3	3	5	N	0	0	1.5	Van	15	17	0
	195	Y	1	4	5	N	0	0	2.33	Bicycle	0	0	0
	196	Y	1	5 (8 days)	5	N	0	0	1	Auto	0	20	0
	197	Y	2	4	5	N	0	0	2.17	Van	0	600	100
	198	Y	1	3	5	N	0	0	1.58333	Bike	7	8	100
	199	Y	1	5 (9 days)	5	N	0	0	0.33	Auto	0	10	10
	200	Y	1	5 (11 days)	10	N	0	0	0.08	Walk	0	0	0
	201	Y	3	4	5	N	0	0	3	Auto	0	80	0
	202	Y	1	5 (12 days)	5	N	0	0	0.75	Bicycle	0	0	10
Unable to contact	203	Not available	Not available	Not available	Not available	Not available	Not available	0	Not available	Not available	Not available	Not available	Not available
	204	Y	3	3	6	N	0	0	2	Scooty	6	7	0
Death	205	Not applicable	Not applicable	Not applicable	Not applicable	Not applicable	Not applicable	0	Not applicable	Not applicable	Not applicable	Not applicable	Not applicable
	206	Y	1	3	6	N	0	0	1	Auto	0	30	0
Refusal	207	Not available	Not available	Not available	Not available	Not available	Not available	0	Not available	Not available	Not available	Not available	Not available
	208	Y	3	5 (25 days)	6	N	0	0	1	Toto	0	10	0
	209	Y	1	2	6	N	0	0	1	Rickshaw	0	20	30
	210	Y	1	2	5	N	0	0	0.83	Bicycle	0	0	0
	211	Y	1	5 (28 days)	6	N	0	0	1.25	Bicycle	0	0	0
	212	Y	1	5 (26 days)	6	N	0	0	2.33333	Auto	0	50	0
	213	Y	1	3	6	N	0	0	0.833333	Auto	0	15	30
	214	Y	3	3	6	N	0	0	0.583333	Walk	0	0	0
	215	Y	2	5 (28 days)	6	N	0	0	1.5	car	4	23	0
	216	Y	1	4	6	N	0	0	1.5	Auto	0	20	0
	217	Y	3	5 (21 days)	6	N	0	0	0.916667	Tempo	0	40	10
	218	Y	3	3	6	N	0	0	2	Auto	0	40	30
Death	219	Not applicable	Not applicable	Not applicable	Not applicable	Not applicable	Not applicable	0	Not applicable	Not applicable	Not applicable	Not applicable	Not applicable
	220	Y	3	5 (21 days)	6	N	0	0	1.5	Auto	0	30	0
	221	Y	1	3	6	N	0	0	0.67	Toto	0	20	0
	222	Y	2	5 (18 days)	6	N	0	0	3.5	Bus/Rickshaw	0	180	0
	223	Y	1	2	6	N	0	0	3.25	Bus	0	80	50
	224	Y	5	3	6	N	0	0	2	Scooty	25	29	0
Refusal	225	Not available	Not available	Not available	Not available	Not available	Not available	0	Not available	Not available	Not available	Not available	Not available
	226	Y	3	5 (28 days)	6	N	0	0	0.75	Auto	0	35	10
Death	227	Not applicable	Not applicable	Not applicable	Not applicable	Not applicable	Not applicable	0	Not applicable	Not applicable	Not applicable	Not applicable	Not applicable
Refusal	228	Not available	Not available	Not available	Not available	Not available	Not available	0	Not available	Not available	Not available	Not available	Not available
	229	Y	2	2	6	N	0	0	1.33333	Auto	0	30	0
Unable to contact	230	Not available	Not available	Not available	Not available	Not available	Not available	0	Not available	Not available	Not available	Not available	Not available
	231	Y	1	5 (14 days)	6	N	0	0	0.5	Walk	0	0	20
	232	Y	1	3	5	N	0	0	1.25	Bus	0	50	0
	233	Y	1	3	5	N	0	0	0.833333	Bicycle	0	0	0
	234	Y	1	3	5	N	0	0	1.66667	Bike	12	14	30
	235	Y	5	2	5	N	0	0	2.75	Bicycle	0	0	0
	236	Y	1	4	5	N	0	0	0.916667	Scooty	16	19	0
	237	Y	1,2	5 (9 days)	6	N	0	0	1.08333	Auto	0	80	40
	238	Y	1	5 (8 days)	5	N	0	0	0.83	Bike	15	17	0
Refusal	239	Not applicable	Not applicable	Not applicable	Not applicable	Not applicable	Not applicable	0	Not applicable	Not applicable	Not applicable	Not applicable	Not applicable
Death	240	Not applicable	Not applicable	Not applicable	Not applicable	Not applicable	Not applicable	0	Not applicable	Not applicable	Not applicable	Not applicable	Not applicable
	241	Y	3	5 (18 days)	6	N	0	0	3.08333	Bike	20	23	0
	242	Y	1	2	6	N	0	0	5.17	Bike	50	58	60
Defaulter	243	Not applicable	Not applicable	Not applicable	Not applicable	Not applicable	Not applicable	Not applicable	Not applicable	Not applicable	Not applicable	Not applicable	Not applicable
	244	Y	3	5 (28 days)	5	N	0	0	2.33	Bike	15	17	0
	245	Y	3	5 (18 days)	5	N	0	0	2	Bike	18	21	0
	246	Y	1	2	5	N	0	0	1	Toto	0	20	0
	247	Y	1	5 (3 days)	5	N	0	0	1.58333	Tempo	0	20	10
	248	Y	1	5 (4 days)	5	N	0	0	1.08	Walk	0	0	0
	249	Y	3	2	5	N	0	0	2.16667	Traveler	0	85	0
	250	Y	1	5 (3 days)	5	N	0	0	0.58	Auto	0	10	0
	251	Y	3	2	5	N	0	0	1.25	Bike	13	15	0
	252	Y	1	5 (4 days)	5	N	0	0	1.41667	Scooty	18	21	0
	253	Y	3	5 (3 days)	5	N	0	0	1.25	Auto	0	40	0
	254	Y	3	5 (3 days)	5	N	0	0	4.17	Bus	0	60	0
	255	Y	3	5 (9 days)	5	N	0	0	1	Bike	17	20	0
	256	Y	1	4	5	N	0	0	1	Scooty	20	23	0
	257	Y	5	5 (8 days)	5	N	0	0	1.5	Tempo	0	30	0
	258	Y	3	5 (10 days)	5	N	0	0	1.17	Magic	0	30	0
	259	Y	3	5 (37 days)	5	N	0	0	1.25	Bike	10	12	0
	260	Y	1	3	5	N	0	0	0.25	Bike	0.2	1	0
	261	Y	1	5 (18 days)	5	N	0	0	0.75	Walk	0	0	0
	262	Y	3	5 (20 days)	5	N	0	0	0.25	Walk	0	0	0
	263	Y	1	2	5	N	0	0	0.25	Bike	3	6	0
	264	Y	1	5 (28 days)	5	N	0	0	0.5	Bike	5	10	0
	265	Y	3	5 (28 days)	5	N	0	0	1	Bike	10	20	0
	266	Y	2	5 (28 days)	5	N	0	0	0.75	Auto	0	180	0
	267	Y	1	5 (27 days)	5	N	0	0	0.75	Auto	0	20	0
	268	Y	1	5 (27 days)	5	N	0	0	0.5	Bike	4	8	0
	269	Y	3	5 (27 days)	5	N	0	0	0.83	Bike	2.5	5	0
	270	Y	3	5 (27 days)	5	N	0	0	0.67	Auto	0	50	0
	271	Y	2	5 (27 days)	5	N	0	0	0.25	Bike	2	4	0
	272	Y	2	5 (28 days)	5	N	0	0	1.25	Auto	0	100	0
	273	Y	2	5 (25 days)	5	N	0	0	1.66667	Bike	12	24	0
	274	Y	1	5 (27 days)	5	N	0	0	0.42	Bicycle	0	0	0
	275	Y	1	5 (28 days)	5	N	0	0	0.42	Bike	1	2	0
	276	Y	1	5 (27 days)	5	N	0	0	1.17	Bus	0	0	0
	277	Y	1	5 (27 days)	5	N	0	0	0.5	Bicycle	0	0	10
	278	Y	3	5 (18 days)	5	N	0	0	0.366667	Bike	3	6	0
	279	Y	1	5 (27 days)	5	N	0	0	0.67	Auto	0	100	0
	280	Y	1	5 (27 days)	5	N	0	0	0.67	Auto	0	30	0
	281	Y	3	5 (36 days)	5	N	0	0	1.17	Bike	6	12	0
	282	Y	1	5 (35 days)	5	N	0	0	0.33	Walk	0	0	0
	283	Y	1	5 (28 days)	5	N	0	0	1.17	Walk	0	0	0
	284	Y	2	5 (42 days)	5	N	0	0	0.83	Bike	5	10	0
	285	Y	1	5 (28 days)	5	N	0	0	0.67	Bike	4	8	0
	286	Y	3	5 (27 days)	5	N	0	0	0.75	Bike	1	2	0
	287	Y	1	5 (28 days)	5	N	0	0	0.5	Bike	8	16	0
	288	Y	1	3	5	N	0	0	0.67	Not available	0	10	0
	289	Y	3	5 (21 days)	5	N	0	0	0.75	Bike	5	10	0
	290	Y	2	3	5	N	0	0	0.67	Bike	3	6	0
	291	Y	1	5 (18 days)	5	N	0	0	0.33	Bike	1	2	0
	292	Y	2	5 (21 days)	5	N	0	0	0.42	Bike	2	4	0
	293	Y	1	4	5	N	0	0	1.17	Bike	2.5	5	0
	294	Y	1	5 (10 days)	5	N	0	0	0.42	Bike	8	16	0
	295	Y	3	5 (28 days)	6	N	0	0	0.67	Bike	2	4	0
	296	Y	1	5 (27 days)	5	N	0	0	0.42	Bike	1.5	3	0
	297	Y	1	5 (21 days)	5	N	0	0	2.08	Walk	0	0	0
	298	Y	2	5 (28 days)	5	N	0	0	0.42	Walk	0	0	0
	299	Y	1	5 (28 days)	5	N	0	0	2.17	Walk	0	0	0
	300	Y	1	5 (28 days)	5	N	0	0	0.67	Bike	4	8	0
	301	Y	1	3	5	N	0	0	0.5	Bike	2	4	0
	302	Y	3	5 (21 days)	5	N	0	0	0.5	Bike	2	4	0
	303	Y	3	5 (18 days)	5	N	0	0	1	Bicycle	0	0	0
	304	Y	1	5 (27 days)	5	N	0	0	0.42	Bike	3	6	0
	305	Y	3	5 (18 days)	5	N	0	0	0.5	Bike	2	4	0
	306	Y	3	5 (27 days)	5	N	0	0	0.5	Bike	1	2	0
	307	Y	1	5 (27 days)	5	N	0	0	0.58	Bicycle	0	0	0
	308	Y	2	5 (25 days)	6	N	0	0	0.42	Bike	3	6	0
	309	Y	1	5 (27 days)	5	N	0	0	0.83	Bike	2	4	0
	310	Y	1	5 (27 days)	5	N	0	0	0.42	Bike	2	4	0
Defaulter	311	Not applicable	Not applicable	Not applicable	Not applicable	Not applicable	Not applicable	Not applicable	Not applicable	Not applicable	Not applicable	Not applicable	Not applicable
	312	Y	3	5 (27 days)	6	N	0	0	0.25	Bike	2	4	0
	313	Y	3	5 (28 days)	5	N	0	0	1	Bicycle	0	0	0
	314	Y	3	4	6	N	0	0	0.67	Bike	3	6	0
	315	Y	1	5 (28 days)	5	N	0	0	0.5	Bike	5	10	0
	316	Y	3	5 (28 days)	6	N	0	0	0.83	Walk	0	0	0
	317	Y	1	5 (21 days)	6	N	0	0	0.67	Bike	4	8	0
	318	Y	1	5 (27 days)	6	N	0	0	0.83	Walk	0	0	0
	319	Y	3	5 (28 days)	6	N	0	0	0.5	Bike	0.5	1	0
	320	Y	1	5 (25 days)	6	N	0	0	0.33	Bike	1	2	0
	321	Y	1	5 (25 days)	6	N	0	0	2.17	Bike	15	30	20
	322	Y	1	5 (27 days)	6	N	0	0	1.17	Bus	0	35	0
	323	Y	2	5 (27 days)	5	N	0	0	0.366667	Bike	4	8	0
	324	Y	1	5 (27 days)	6	N	0	0	0.42	Bike	7	14	0
	325	Y	1	5 (28 days)	6	N	0	0	0.5	Walk	0	0	0
	326	Y	3	5 (28 days)	6	N	0	0	1.08	Bus	0	15	100
	327	Y	1	5 (27 days)	6	N	0	0	0.42	Bus	0	7	0
	328	Y	1	5 (28 days)	5	N	0	0	1.17	Bus	0	10	0
	329	Y	1	5 (28 days)	5	N	0	0	0.2	Bike	1	2	0
	330	Y	1	5 (27 days)	5	N	0	0	1.17	Bus	0	7	0
	331	Y	1	5 (27 days)	6	N	0	0	0.42	Bike	3	6	0
	332	Y	1	5 (27 days)	6	N	0	0	1.17	Bus	0	10	10
Defaulter	333	Not applicable	Not applicable	Not applicable	Not applicable	Not applicable	Not applicable	Not applicable	Not applicable	Not applicable	Not applicable	Not applicable	Not applicable
Defaulter	334	Not applicable	Not applicable	Not applicable	Not applicable	Not applicable	Not applicable	Not applicable	Not applicable	Not applicable	Not applicable	Not applicable	Not applicable
	335	Y	3	5 (28 days)	5	N	0	0	0.42	Auto	0	50	0
	336	Y	3	5 (54 days)	5	N	0	0	0.5	Walk	0	100	0
	337	Y	3	5 (28 days)	5	N	0	0	0.5	Bike	1	102	0
	338	Y	1	5 (27 days)	5	N	0	0	0.5	Bike	1.5	3	0
	339	Y	1	5 (36 days)	5	N	0	0	0.5	Bike	2	4	0
	340	Y	3	5 (28 days)	6	N	0	0	1.17	Bicycle	0	0	0
	341	Y	1	5 (28 days)	6	N	0	0	0.5	Bike	3	6	0
	342	Y	3	4	6	N	0	0	0.67	Bus	0	0	0
	343	Y	2	5 (28 days)	6	N	0	0	1.17	Bike	10	20	0
	344	Y	1	5 (27 days)	5	N	0	0	0.67	Walk	0	0	50
	345	Y	1	5 (27 days)	6	N	0	0	1.17	Bus	0	15	0
	346	Y	1	5 (36 days)	5	N	0	0	0.58	Auto	0	10	20
	347	Y	3	5 (28 days)	6	N	0	0	0.5	Bike	2	4	0
	348	Y	1	5 (36 days)	6	N	0	0	1.17	Bus	0	10	0
	349	Y	1	5 (28 days)	5	N	0	0	1.58333	Bus	0	15	0
	350	Y	1	5 (54 days)	6	N	0	0	1.17	Bike	15	30	0
	351	Y	1	5 (27 days)	6	N	0	0	0.83	Bus	0	10	0
	352	Y	2	5 (27 days)	6	N	0	0	1.66667	Bus	0	60	0
	353	Y	2	5 (27 days)	5	N	0	0	1.5	Bike	5	10	50
	354	Y	1	5 (28 days)	5	N	0	0	0.58	Bike	5	10	100
Defaulter	355	Not applicable	Not applicable	Not applicable	Not applicable	Not applicable	Not applicable	Not applicable	Not applicable	Not applicable	Not applicable	Not applicable	Not applicable
	356	Y	3	5 (27 days)	6	N	0	0	0.83	Walk	0	0	0
	357	Y	3	5 (27 days)	6	N	0	0	1.08	Bike	30	60	0
Death	358	Not available	Not available	Not available	Not available	Not available	Not available	0	Not available	Not available	Not available	Not available	Not available
	359	Y	1	5 (27 days)	6	N	0	0	0.83	Bike	6	12	0
	360	Y	3	5 (28 days)	6	N	0	0	1.17	Bike	15	30	0
	361	Y	3	5 (28 days)	6	N	0	0	2.17	Bus	0	13	50
	362	Y	1	5 (22 days)	6	N	0	0	2.17	Bus	0	20	0
	363	Y	1	5 (9 days)	6	N	0	0	1.08	Walk	0	0	0
	364	Y	1	3	6	N	0	0	0.42	Bike	2	4	0
	365	Y	3	3	6	N	0	0	1.5	Bus	0	35	0
	366	Y	1	3	6	N	0	0	0.42	Walk	0	0	0
	367	Y	3	5 (36 days)	5	N	0	0	2.33	Bicycle	0	0	0
	368	Y	1	5 (27 days)	6	N	0	0	0.58	Walk	0	0	0
	369	Y	1	5 (27 days)	6	N	0	0	1.41667	Bus	0	20	30
	370	Y	1	5 (54 days)	5	N	0	0	0.58	Bus	0	13	0
	371	Y	1	5 (28 days)	5	N	0	0	0.83	Bicycle	0	0	0
	372	Y	1	5 (28 days)	6	N	0	0	1.17	Walk	0	0	10
	373	Y	1	5 (28 days)	6	N	0	0	1.17	Bus	0	10	50
	374	Y	1	5 (28 days)	5	N	0	0	0.42	Bike	0.15	1	0
	375	Y	1	5 (28 days)	5	N	0	0	0.42	Bicycle	0	0	20
	376	Y	3	5 (28 days)	5	N	0	0	2.17	Bike	10	20	0
	377	Y	3	5 (36 days)	5	N	0	0	0.5	Bike	2	4	0
	378	Y	3	5 (56 days)	5	N	0	0	1.17	Bike	7	14	0
	379	Y	1	5 (27 days)	5	N	0	0	2.17	Bus	0	10	0
	380	Y	1	5 (56 days)	5	N	0	0	0.42	Bike	5	10	0
	381	Y	1	5 (28 days)	5	N	0	0	1.17	Bike	12	24	0
	382	Y	5	5 (36 days)	10	N	0	0	0.08	Not available	Not available	Not available	Not available
	383	Y	5	5 (36 days)	10	N	0	0	0.08	Not available	Not available	Not available	Not available
	384	Y	3	5 (28 days)	5	N	0	0	1.17	Walk	0	0	0
	385	Y	3	5 (28 days)	5	N	0	0	0.67	Bike	2	4	0
	386	Y	2	5 (56 days)	5	N	0	0	3	Auto	0	100	0
	387	Y	1	5 (28 days)	5	N	0	0	0.42	Bike	2	4	0
Defaulter	388	Not applicable	Not applicable	Not applicable	Not applicable	Not applicable	Not applicable	Not applicable	Not applicable	Not applicable	Not applicable	Not applicable	Not applicable
	389	Y	1	5 (18 days)	5	N	0	0	0.42	Bike	1	2	0
	390	Y	1	5 (56 days)	5	N	0	0	1.5	Auto	0	20	0
	391	Y	1	5 (28 days)	5	N	0	0	0.58	Walk	0	0	0
	392	Y	2	5 (28 days)	5	N	0	0	1.5	Walk	0	0	0
	393	Y	3	5 (28 days)	5	N	0	0	1.58333	Bike	18	36	0
	394	Y	3	5 (28 days)	5	N	0	0	1.17	Bike	12	24	0
	395	Y	3	5 (28 days)	5	N	0	0	0.58	Bus	0	0	0
	396	Y	1	5 (56 days)	5	N	0	0	0.5	Bike	1	2	0
	397	Y	1	5 (56 days)	5	N	0	0	0.42	Bike	4	8	0
	398	Y	1	5 (56 days)	5	N	0	0	0.58	Bike	9	18	0
	399	Y	3	5 (56 days)	5	N	0	0	1.17	Bike	5	10	50
	400	Y	1	5 (28 days)	5	N	0	0	1.17	Bike	6	12	20
	401	Y	1	5 (56 days)	5	N	0	0	0.5	Bike	1.5	3	0
	402	Y	1	5 (56 days)	5	N	0	0	0.42	Bike	0.5	1	0
	403	Y	2	5 (56 days)	5	N	0	0	1.17	Auto	0	20	0
	404	Y	1	5 (23 days)	5	N	0	0	0.75	Bike	3	6	0
	405	Y	1	5 (28 days)	6	N	0	0	2.17	Walk	0	0	80
	406	Y	1	5 (28 days)	6	N	0	0	1.17	Walk	0	0	0
	407	Y	1	5 (28 days)	5	N	0	0	0.5	Bike	4	8	0
	408	Y	1	5 (21 days)	6	N	0	0	1.17	Walk	0	0	0
	409	Y	1	5 (28 days)	6	N	0	0	0.33	Bike	1	2	0
	410	Y	1	5 (21 days)	6	N	0	0	0.42	Bike	2	4	0
	411	Y	3	5 (28 days)	6	N	0	0	0.67	Bike	2	4	0
	412	Y	1	5 (28 days)	6	N	0	0	0.55	Walk	0	0	0
	413	Y	2	5 (28 days)	6	N	0	0	1.08	Bike	8	16	0
	414	Y	3	5 (28 days)	6	N	0	0	0.58	Bike	2	4	0
	415	Y	3	5 (18 days)	6	N	0	0	0.75	Bike	1	2	0
	416	Y	3	5 (28 days)	6	N	0	0	0.5	Bike	4	8	0
	417	Y	1	4	6	N	0	0	0.67	Bike	0.5	1	0
Defaulter	418	Not applicable	Not applicable	Not applicable	Not applicable	Not applicable	Not applicable	Not applicable	Not applicable	Not applicable	Not applicable	Not applicable	Not applicable
	419	Y	3	5 (28 days)	5	N	0	0	0.42	Bike	6	12	0
	420	Y	1	5 (28 days)	5	N	0	0	0.42	Own Auto	1	2.38	0
	421	Y	1	5 (28 days)	5	N	0	0	0.67	Walk	0	0	10
	422	Y	1	5 (54 days)	5	N	0	0	0.67	Bike	3	6	0
	423	Y	3	5 (54 days)	5	N	0	0	1.17	Bike	15	30	0
	424	Y	3	5 (28 days)	5	N	0	0	1.17	Bus	0	40	0
	425	Y	3	5 (28 days)	5	N	0	0	0.83	Bike	7	14	0
	426	Y	1	5 (28 days)	5	N	0	0	0.5	Bike	3	6	0
	427	Y	1	5 (28 days)	5	N	0	0	2.17	Bus	0	8	50
	428	Y	1	5 (28 days)	5	N	0	0	0.5	Bike	2	4	0
	429	Y	1	5 (28 days)	5	N	0	0	0.5	Bike	7	14	20
	430	Y	3	5 (28 days)	5	N	0	0	4	Walk	0	0	100
Death	431	Not applicable	Not applicable	Not applicable	Not applicable	Not applicable	Not applicable	0	Not applicable	Not applicable	Not applicable	Not applicable	Not applicable
	432	Y	2	5 (28 days)	5	N	0	0	0.42	Bike	3	6	0
	433	Y	3	5 (28 days)	5	N	0	0	0.33	Bike	1	2	0
	434	Y	2	5 (28 days)	5	N	0	0	0.5	Bike	6	12	0
	435	Y	1	5 (28 days)	6	N	0	0	1.17	Auto	0	60	0
	436	Y	2	4	5	N	0	0	0.67	Bike	5	10	0
Death	437	Not applicable	Not applicable	Not applicable	Not applicable	Not applicable	Not applicable	0	Not applicable	Not applicable	Not applicable	Not applicable	Not applicable
	438	Y	1	4	6	N	0	0	0.83	Bike	1	2	0
	439	Y	3	4	6	N	0	0	0.25	Bike	1	2	0
	440	Y	1	5 (60 days)	6	N	0	0	5	Walk	0	0	0
	441	Y	3	4	5	N	0	0	1.41667	Bike	14	28	0
	442	Y	2	5 (60 days)	5	N	0	0	1.5	Bike	20	40	0
	443	Y	2	4	5	N	0	0	2.17	Bike	30	60	0
	444	Y	1	4	5	N	0	0	1	Bike	9	18	0
	445	Y	2	4	5	N	0	0	0.58	Walk	0	0	0
Death	446	Not applicable	Not applicable	Not applicable	Not applicable	Not applicable	Not applicable	0	Not applicable	Not applicable	Not applicable	Not applicable	Not applicable
	447	Y	1	4	5	N	0	0	0.25	Bike	3	6	0
	448	Y	1	4	6	N	0	0	1	Walk	0	0	0
Could not be interviewed because of seriuos illness	449	Not available	Not available	Not available	Not available	Not available	Not available	0	Not available	Not available	Not available	Not available	Not available
Defaulter	450	Not applicable	Not applicable	Not applicable	Not applicable	Not applicable	Not applicable	Not applicable	Not applicable	Not applicable	Not applicable	Not applicable	Not applicable
Defaulter	451	Not applicable	Not applicable	Not applicable	Not applicable	Not applicable	Not applicable	Not applicable	Not applicable	Not applicable	Not applicable	Not applicable	Not applicable
	452	Y	1	4	6	N	0	0	1	Auto	0	125	0
	453	Y	5	4	10	N	0	0	0.5	Not applicable	Not applicable	Not applicable	Not applicable
Defaulter	454	Not applicable	Not applicable	Not applicable	Not applicable	Not applicable	Not applicable	Not applicable	Not applicable	Not applicable	Not applicable	Not applicable	Not applicable
	455	Y	2	5 (28 days)	6	N	0	0	0.83	Bike	10	20	0
	456	Y	1	4	6	N	0	0	0.67	Bike	1.5	3	0
	457	Y	2	4	6	N	0	0	1.5	Bike	3	6	0
Defaulter	458	Not applicable	Not applicable	Not applicable	Not applicable	Not applicable	Not applicable	Not applicable	Not applicable	Not applicable	Not applicable	Not applicable	Not applicable
	459	Y	3	3	6	N	0	0	0.42	Walk	0	0	0
	460	Y	2	5 (28 days)	5	N	0	0	1.66667	Auto	0	20	0
	461	Y	1	5 (28 days)	5	N	0	0	1.5	Auto	0	100	0
	462	Y	3	5 (60 days)	5	N	0	0	0.42	Walk	0	0	0
	463	Y	5	3	10	N	0	0	0.08	Not applicable	Not applicable	Not applicable	Not applicable
	464	Y	1	5 (28 days)	5	N	0	0	2	Auto	0	25	0
Defaulter	465	Not applicable	Not applicable	Not applicable	Not applicable	Not applicable	Not applicable	Not applicable	Not applicable	Not applicable	Not applicable	Not applicable	Not applicable
	466	Y	3	4	5	N	0	0	0.83	Walk	0	0	0
	467	Y	1	4	5	N	0	0	0.67	Auto	0	21	0
	468	Y	1	4	5	N	0	0	1.17	Auto	0	25	0
	469	Y	2	5 (28 days)	5	N	0	0	1.17	Auto	0	20	0
	470	Y	1	5 (28 days)	6	N	0	0	0.75	Scooty	5	10	0
	471	Y	1	4	6	N	0	0	0.67	Auto	0	20	0
	472	Y	1	4	6	N	0	0	0.83	Bike	3	6	0
	473	Y	1	4	6	N	0	0	1	Auto	0	50	0
	474	Y	1	4	6	N	0	0	1.33	Auto	0	10	0
	475	Y	5	4	10	N	0	0	0.25	Not applicable	Not applicable	Not applicable	Not applicable
	476	Y	1	4	6	N	0	0	0.67	Bike	1	2	0
	477	Y	3	4	6	N	0	0	0.58	Bike	6.5	13	0
	478	Y	1	4	6	N	0	0	0.67	Auto	0	100	0
	479	Y	1	4	5	N	0	0	0.42	Walk	0	0	0
	480	Y	5	4	10	N	0	0	0.33	Not applicable	Not applicable	Not applicable	Not applicable
Defaulter	481	Not applicable	Not applicable	Not applicable	Not applicable	Not applicable	Not applicable	Not applicable	Not applicable	Not applicable	Not applicable	Not applicable	Not applicable
	482	Y	1	5 (28 days)	6	N	0	0	2.5	Bus	0	50	0
	483	Y	1	4	6	N	0	0	0.58	Bike	4	8	0
	484	Y	1	5 (28 days)	5	N	0	0	0.42	Walk	0	0	0
	485	Y	5	4	10	N	0	0	0.17	Not applicable	Not applicable	Not applicable	Not applicable
	486	Y	3	4	6	N	0	0	0.75	Bike	15	30	0
Misdiagnosis	487	Not available	Not available	Not available	Not available	Not available	Not available	0	Not available	Not available	Not available	Not available	Not available
	488	Y	3	4	6	N	0	0	0.83	Bike	5	10	0
	489	Y	3	3	6	N	0	0	0.5	Bike	1	2	0
	490	Y	1	5 (28 days)	6	N	0	0	0.616667	Bike	10	20	0
	491	Y	1	5 (28 days)	6	N	0	0	0.83	Bike	1	2	0
	492	Y	1	5 (28 days)	6	N	0	0	0.33	Bike	2	4	0
	493	Y	1	5 (28 days)	6	N	0	0	0.75	Auto	0	15	0
	494	Y	3	4	6	N	0	0	0.67	Auto	0	20	0
	495	Y	1	4	6	N	0	0	0.5	Walk	0	0	0
	496	Y	2	4	6	N	0	0	1	Bike	3.5	7	0
	497	Y	3	4	6	N	0	0	1.25	Auto	0	50	0
	498	Y	1	4	6	N	0	0	0.58	Bike	2	4	0
	499	Y	3	4	6	N	0	0	0.42	Bike	2	4	0
	500	Y	1	4	6	N	0	0	1.75	Bike	20	40	0
	501	Y	1	4	6	N	0	0	0.83	Bike	10	20	0
	502	Y	1	5 (60 days)	5	N	0	0	1.17	Bus	0	50	0
	503	Y	5	3	10	N	0	0	0.08	Not applicable	Not applicable	Not applicable	Not applicable
	504	Y	1	4	6	N	0	0	1.17	Auto	0	250	0
	505	Y	1	5 (28 days)	5	N	0	0	0.75	Auto	0	15	0
	506	Y	1	5 (28 days)	5	N	0	0	0.67	Bike	6	12	0
	507	Y	5	4	10	N	0	0	0.08	Not applicable	Not applicable	Not applicable	Not applicable
	508	Y	1	4	5	N	0	0	0.75	Bicycle	0	0	0
	509	Y	1	5 (21 days)	5	N	0	0	0.75	Bike	1.5	3	0
	510	Y	1	3	5	N	0	0	0.83	Bike	2	4	0
	511	Y	1	4	6	N	0	0	2.08333	Bike	20	40	0
	512	Y	2	4	6	N	0	0	1.17	Auto	0	20	0
	513	Y	1	4	6	N	0	0	2.08333	Auto	0	30	0
	514	Y	1	5 (18 days)	6	N	0	0	0.75	Walk	0	0	0
	515	Y	1	5 (18 days)	6	N	0	0	0.916667	Walk	0	0	0
	516	Y	1	4	6	N	0	0	1.5	Auto	0	20	0
	517	Y	1	4	6	N	0	0	2.16667	Bicycle	0	0	0
	518	Y	1	4	6	N	0	0	0.75	Auto	0	10	0
	519	Y	1	4	6	N	0	0	0.75	Walk	0	0	0
	520	Y	3	5 (18 days)	6	N	0	0	1	Walk	0	0	0
	521	Y	1	4	6	N	0	0	12.17	Train/Bus	0	235	0
	522	Y	1	4	6	N	0	0	0.916667	Walk	0	0	0
	523	Y	1	5 (28 days)	6	N	0	0	0.58	Walk	0	0	0
	524	Y	3	2	5	N	0	0	1.33	Auto	0	50	0
	525	Y	1	4	5	N	0	0	3	Bus	0	50	0
Defaulter	526	Not applicable	Not applicable	Not applicable	Not applicable	Not applicable	Not applicable	Not applicable	Not applicable	Not applicable	Not applicable	Not applicable	Not applicable
	527	Y	5	5 (28 days)	10	N	0	0	0.5	Not applicable	Not applicable	Not applicable	Not applicable
	528	Y	1	4	5	N	0	0	0.58	Bike	2	4	0
Refusal	529	Not available	Not available	Not available	Not available	Not available	Not available	0	Not available	Not available	Not available	Not available	Not available

## Sheet: Nutritional-food
Reasons for missed interviews	Sl no.	Do you buy any nutritional supplements outside of your regular diet because of the TB illness, for example vitamins by health care staff?	Approximately how many months did you take nutritional supplements because of your illness?	How much did you spend on these nutritional supplements in one month approximately?	Do you buy any additional food outside of your regular diet because of the TB illness, for example meat, energy drinks, or fruits as recommended by health care staff?	Approximately how many months did you take additional food because of your illness?	How much did you spend on this additional food in the past month approximately?
	1	2	0	0	1	6	2000
	2	2	0	0	1	6	3000
	3	2	0	0	1	6	4600
	4	2	0	0	1	6	600
	5	2	0	0	2	0	0
	6	2	0	0	1	6	2800
	7	2	0	0	2	0	0
	8	2	0	0	2	0	0
	9	2	0	0	1	6	1000
	10	1	6	280	1	6	2000
	11	2	0	0	1	6	3044
	12	2	0	0	1	6	2356
	13	2	0	0	1	6	1492
Refusal	14	Not available	Not available	Not available	Not available	Not available	Not available
	15	1	6	1200	1	6	2800
	16	1	6	200	1	6	1200
Refusal	17	Not available	Not available	Not available	Not available	Not available	Not available
	18	2	0	0	1	6	2800
	19	2	0	0	1	6	2048
	20	2	0	0	1	6	2800
	21	2	0	0	1	6	868
	22	2	0	0	1	6	896
	23	2	0	0	1	6	1292
	24	2	0	0	1	6	672
	25	2	0	0	1	6	1704
	26	2	0	0	2	0	0
	27	2	0	0	1	6	3556
	28	2	0	0	2	0	0
	29	1	6	280	2	0	0
	30	2	0	0	1	6	2400
	31	2	0	0	1	6	160
	32	2	0	0	1	6	2240
	33	2	0	0	1	6	2264
	34	2	0	0	1	6	800
	35	2	0	0	2	0	0
	36	2	0	0	2	0	0
	37	2	0	0	2	0	0
	38	1	6	460	1	6	1400
	39	2	0	0	1	6	2240
	40	2	0	0	2	0	0
	41	2	0	0	2	0	0
	42	2	0	0	1	6	800
Death	43	Not applicable	Not applicable	Not applicable	Not applicable	Not applicable	Not applicable
	44	2	0	0	2	0	0
	45	2	0	0	1	6	4000
	46	2	0	0	2	0	0
	47	1	6	Not available	1	6	1400
	48	2	0	0	1	6	2000
	49	1	6	280	1	6	2400
	50	2	0	0	1	6	2000
	51	2	0	0	1	6	2640
	52	2	0	0	1	6	6000
	53	2	0	0	1	6	2060
	54	2	0	0	2	0	0
	55	2	0	0	1	6	280
	56	2	0	0	2	0	0
Death	57	Not applicable	Not applicable	Not applicable	Not applicable	Not applicable	Not applicable
	58	2	0	0	1	6	1600
	59	2	0	0	1	6	600
	60	2	0	0	1	6	1600
	61	2	0	0	1	6	1400
	62	1	6	200	1	6	1480
	63	2	0	0	1	6	336
	64	2	0	0	1	6	1600
	65	2	0	0	1	6	840
	66	2	0	0	2	0	0
	67	1	6	1400	1	6	1600
	68	2	0	0	2	0	0
	69	2	0	0	1	6	1696
	70	2	0	0	1	6	5200
Death	71	Not applicable	Not applicable	Not applicable	Not applicable	Not applicable	Not applicable
	72	2	0	0	1	6	940
	73	2	0	0	1	6	3200
	74	2	0	0	1	6	2400
	75	2	0	0	1	6	4000
Unable to contact	76	Not available	Not available	Not available	Not available	Not available	Not available
	77	2	0	0	1	6	1600
	78	2	0	0	1	6	800
	79	2	0	0	1	6	3200
	80	2	0	0	1	6	2800
	81	2	0	0	1	6	2400
	82	2	0	0	1	6	896
	83	2	0	0	2	0	0
	84	2	0	0	1	6	4700
	85	2	0	0	1	6	4000
	86	2	0	0	1	6	2600
	87	2	0	0	1	6	800
	88	2	0	0	2	0	0
	89	2	0	0	2	0	0
	90	2	0	0	2	0	0
	91	2	0	0	1	6	940
	92	2	0	0	1	6	800
	93	2	0	0	2	0	0
	94	2	0	0	1	6	1250
	95	2	0	0	1	6	6380
	96	2	0	0	2	0	0
	97	1	6	600	1	6	Not available
	98	2	0	0	1	6	2744
Death	99	Not applicable	Not applicable	Not applicable	Not applicable	Not applicable	Not applicable
	100	2	0	0	1	6	2000
	101	2	0	0	1	6	2000
	102	2	0	0	1	6	2400
	103	2	0	0	1	6	5600
	104	1	6	1440	1	6	2120
	105	2	0	0	1	6	2000
	106	2	0	0	1	6	2400
	107	2	0	0	2	0	0
	108	1	6	64	1	6	2000
	109	2	0	0	2	0	0
	110	2	0	0	2	0	0
	111	2	0	0	2	0	0
Migrate out	112	Not applicable	Not applicable	Not applicable	Not applicable	Not applicable	Not applicable
	113	2	0	0	1	6	1280
	114	2	0	0	1	6	2000
	115	2	0	0	1	6	1268
	116	2	0	0	2	0	0
	117	2	0	0	1	6	352
	118	1	6	28	1	6	1000
	119	2	0	0	1	6	1460
	120	2	0	0	2	0	0
Death	121	Not applicable	Not applicable	Not applicable	Not applicable	Not applicable	Not applicable
	122	2	0	0	1	6	40
	123	2	0	0	1	6	760
Unable to contact	124	Not available	Not available	Not available	Not available	Not available	Not available
	125	2	0	0	1	6	3176
	126	2	0	0	2	0	0
	127	2	0	0	1	6	2000
	128	2	0	0	1	6	1000
	129	2	0	0	1	6	3770
	130	2	0	0	2	0	0
	131	2	0	0	1	6	352
	132	2	0	0	2	0	0
	133	2	0	0	2	0	0
	134	2	0	0	1	6	3360
	135	2	0	0	1	6	3920
	136	2	0	0	2	0	0
	137	1	6	Not available	1	6	2344
	138	2	0	0	2	0	0
	139	1	6	300	1	6	900
	140	2	0	0	1	3	700
	141	2	0	0	2	0	0
	142	1	3	630	1	5	1920
	143	1	2	500	2	0	0
	144	2	0	0	1	6	740
Death	145	Not applicable	Not applicable	Not applicable	Not applicable	Not applicable	Not applicable
	146	2	0	0	2	0	0
	147	2	0	0	2	0	0
	148	1	1	399	1	6	1404
	149	2	0	0	1	3	2000
	150	2	0	0	2	0	0
	151	2	0	0	2	0	0
	152	2	0	0	1	6	Not available
	153	1	2	150	1	6	2720
	154	1	3	480	1	6	1560
Unable to contact	155	Not available	Not available	Not available	Not available	Not available	Not available
	156	1	1	210	1	3	1200
	157	2	0	0	2	0	0
	158	1	1	125	1	6	1930
Refusal	159	Not available	Not available	Not available	Not available	Not available	Not available
	160	1	1	390	1	6	1020
	161	2	0	0	2	0	0
	162	2	0	0	1	6	360
	163	2	0	0	1	6	4460
	164	2	0	0	1	3	96
	165	1	2	359	1	6	540
	166	1	6	150	2	0	0
	167	2	0	0	1	4	1400
	168	2	0	0	1	5	800
	169	1	0.5	Not available	1	6	670
	170	2	0	0	1	6	1620
	171	1	2	450	1	3	770
	172	2	0	0	1	6	1360
	173	2	0	0	1	6	1500
	174	1	3	400	1	6	1350
	175	2	0	0	2	0	0
	176	2	0	0	2	0	0
	177	2	0	0	1	6	500
Refusal	178	Not available	Not available	Not available	Not available	Not available	Not available
	179	2	0	0	1	5	800
	180	2	0	0	2	0	0
	181	1	6	750	1	6	2300
	182	1	3	240	1	6	478
	183	2	0	0	1	6	850
	184	2	0	0	2	0	0
	185	2	0	0	2	0	0
	186	1	4	470	1	2	225
	187	1	4	380	1	1	500
	188	2	0	0	1	6	1500
	189	2	0	0	1	2	2240
	190	1	6	1000	1	6	380
	191	2	0	0	1	6	710
	192	2	0	0	2	0	0
Unable to contact	193	Not available	Not available	Not available	Not available	Not available	Not available
	194	2	0	0	1	6	1060
	195	1	6	1000	1	6	1120
	196	2	0	0	2	0	0
	197	1	2	300	2	0	0
	198	2	0	0	1	5.5	2500
	199	2	0	0	2	0	0
	200	1	2	353	1	1	900
	201	2	0	0	1	3	4816
	202	2	0	0	2	0	0
Unable to contact	203	Not available	Not available	Not available	Not available	Not available	Not available
	204	1	1	Not available	1	4	1200
Death	205	Not applicable	Not applicable	Not applicable	Not applicable	Not applicable	Not applicable
	206	2	0	0	2	0	0
Refusal	207	Not available	Not available	Not available	Not available	Not available	Not available
	208	2	0	0	1	2	450
	209	2	0	0	2	0	0
	210	2	0	0	2	0	0
	211	2	0	0	1	3	1240
	212	2	0	0	2	0	0
	213	1	6	900	1	6	1120
	214	2	0	0	1	6	2133
	215	2	0	0	1	6	2476
	216	1	3	343	1	6	360
	217	1	3	1000	1	6	1060
	218	2	0	0	1	6	3250
Death	219	Not applicable	Not applicable	Not applicable	Not applicable	Not applicable	Not applicable
	220	2	0	0	1	6	1910
	221	2	0	0	2	0	0
	222	2	0	0	1	3	900
	223	2	0	0	1	6	1090
	224	1	6	290	1	6	1070
Refusal	225	Not available	Not available	Not available	Not available	Not available	Not available
	226	2	0	0	1	4	240
Death	227	Not applicable	Not applicable	Not applicable	Not applicable	Not applicable	Not applicable
Refusal	228	Not available	Not available	Not available	Not available	Not available	Not available
	229	2	0	0	2	0	0
Unable to contact	230	Not available	Not available	Not available	Not available	Not available	Not available
	231	2	0	0	2	0	0
	232	2	0	0	1	4	840
	233	2	0	0	1	6	822
	234	2	0	0	2	0	0
	235	2	0	0	1	6	850
	236	1	1	300	1	3	120
	237	1	6	210	1	6	2210
	238	2	0	0	2	0	0
Refusal	239	Not applicable	Not applicable	Not applicable	Not applicable	Not applicable	Not applicable
Death	240	Not applicable	Not applicable	Not applicable	Not applicable	Not applicable	Not applicable
	241	2	0	0	1	2	380
	242	1	6	540	1	1	1650
	243	1	3	1500	1	1	650
	244	1	2	242	1	6	1300
	245	1	6	480	1	6	510
	246	2	0	0	1	6	650
	247	2	0	0	2	0	0
	248	2	0	0	2	0	0
	249	2	0	0	2	0	0
	250	2	0	0	1	3	540
	251	1	6	810	2	0	0
	252	2	0	0	1	3	1600
	253	1	4	700	1	2	600
	254	2	0	0	2	0	0
	255	2	0	0	1	1.5	1200
	256	1	1.5	520	1	3	4085
	257	2	0	0	2	0	0
	258	2	0	0	2	0	0
	259	2	0	0	1	6	1000
	260	1	5	245	1	5	3800
	261	1	6	500	1	6	2000
	262	1	5	300	1	5	300
	263	1	4.5	300	1	4.5	1800
	264	2	0	0	1	5	652
	265	1	6	150	1	5	1424
	266	1	4	120	1	4	460
	267	1	3	140	1	3	320
	268	2	0	0	1	3	520
	269	1	6	1500	1	6	464
	270	1	2	200	1	4.5	2000
	271	2	0	0	1	4	1496
	272	1	5	800	1	5	912
	273	2	0	0	1	3	1430
	274	1	4	1000	1	4	1600
	275	2	0	0	1	3	180
	276	2	0	0	1	4.5	360
	277	2	0	0	1	4	2332
	278	1	2	1000	1	4	3840
	279	1	5	333	1	5	120
	280	2	0	0	1	4.5	2500
	281	1	4	300	2	0	0
	282	2	0	0	1	3	688
	283	1	4	550	1	4	850
	284	2	0	0	1	5	1000
	285	1	4	400	1	4	1900
	286	1	5	250	1	5	1416
	287	1	5	250	1	5	2080
	288	2	0	0	1	5	740
	289	1	5.5	600	1	5.5	1200
	290	1	5	250	2	0	0
	291	1	4.5	300	1	4.5	150
	292	2	0	0	1	5	3500
	293	1	3	375	1	3	3408
	294	2	0	0	1	5	1028
	295	1	4.5	400	1	4.5	300
	296	2	0	0	2	0	0
	297	1	4	300	1	4	700
	298	1	4.5	300	1	4.5	300
	299	2	0	0	2	0	0
	300	2	0	0	1	4	150
	301	1	5	500	1	5	380
	302	2	0	0	2	0	0
	303	1	6	220	1	6	1200
	304	1	4.5	500	1	4.5	3000
	305	1	5	250	1	5	1516
	306	1	4.5	1000	1	4.5	1200
	307	1	5.5	1500	1	5.5	1300
	308	1	5.5	3000	1	5.5	4950
	309	1	5	300	1	5	675
	310	2	0	0	1	4	3300
	311	2	0	0	1	4	940
	312	2	0	0	1	4.5	1200
	313	2	0	0	1	4.5	1375
	314	1	5	300	1	5	4400
	315	1	5.5	1500	1	5.5	790
	316	1	4.5	200	1	4.5	1000
	317	2	0	0	1	5.5	75
	318	1	4.5	250	1	4.5	1034
	319	1	4.5	300	1	4.5	2040
	320	1	4.5	150	1	4.5	1300
	321	2	0	0	1	5	2780
	322	2	0	0	1	4	700
	323	2	0	0	1	3	1620
	324	2	0	0	1	4.5	300
	325	2	0	0	2	0	0
	326	2	0	0	1	4.5	900
	327	1	5	400	1	5	2580
	328	2	0	0	1	4	640
	329	1	5	200	1	5	90
	330	2	0	0	1	4	1750
	331	2	0	0	1	6	360
	332	2	0	0	1	4.5	150
	333	1	4	300	1	4	400
	334	1	2	1000	1	2	6150
	335	1	4.5	250	1	4.5	1170
	336	1	4.5	550	1	4.5	360
	337	1	4.5	320	1	4.5	120
	338	1	4	800	1	4	2580
	339	1	4.5	1200	1	4.5	2080
	340	2	0	0	1	3.5	600
	341	2	0	0	1	4.5	2820
	342	1	5.5	250	1	5.5	550
	343	1	4	500	1	4	2300
	344	2	0	0	1	5	1140
	345	2	0	0	1	5.5	420
	346	1	3	405	1	3	1500
	347	2	0	0	1	5	150
	348	1	4	300	1	4	2700
	349	2	0	0	1	5.5	1060
	350	2	0	0	1	5	1050
	351	2	0	0	1	5	350
	352	2	0	0	1	4.5	60
	353	2	0	0	1	3	470
	354	1	4	480	1	4	570
	355	2	0	0	1	5	450
	356	1	5	300	1	5	3600
	357	2	0	0	1	4.5	60
Death	358	Not available	Not available	Not available	Not available	Not available	Not available
	359	2	0	0	1	5.5	300
	360	2	0	0	1	5	2100
	361	2	0	0	1	4	1810
	362	2	0	0	1	5.5	2300
	363	2	0	0	2	0	0
	364	1	4.5	250	1	4.5	3400
	365	2	0	0	2	0	0
	366	2	0	0	1	5	1260
	367	2	0	0	1	4.5	5640
	368	2	0	0	2	0	0
	369	2	0	0	1	4	285
	370	2	0	0	1	4.5	60
	371	2	0	0	1	5	599
	372	1	4	250	1	4	348
	373	2	0	0	1	1	330
	374	1	2	590	1	5	2050
	375	1	3	300	1	3	1780
	376	2	0	0	1	4.5	150
	377	1	5	900	2	0	0
	378	1	5	280	1	5	2960
	379	1	4	300	1	4	300
	380	2	0	0	1	5	150
	381	2	0	0	1	4.5	1050
	382	2	0	0	2	0	0
	383	2	0	0	2	0	0
	384	2	0	0	2	0	0
	385	1	4.5	350	1	4.5	750
	386	2	0	0	1	4	816
	387	2	0	0	1	4.5	300
	388	2	0	0	1	0.5	750
	389	2	0	0	1	4.5	2100
	390	2	0	0	2	0	0
	391	2	0	0	1	5	40
	392	2	0	0	1	4.5	1640
	393	1	5	1000	1	5	1320
	394	2	0	0	1	4	160
	395	1	4.5	900	1	4.5	900
	396	2	0	0	1	4	3575
	397	1	4	250	1	4	1355
	398	2	0	0	1	5	768
	399	1	5.5	500	1	5.5	3070
	400	1	2	460	1	4.5	565
	401	1	2	195	1	5.5	3110
	402	2	0	0	1	5.5	300
	403	2	0	0	1	5.5	1720
	404	1	5.5	400	1	5.5	300
	405	2	0	0	1	5	3280
	406	2	0	0	1	4.5	2476
	407	1	Not applicable	250	1	5	1060
	408	2	0	0	2	0	0
	409	2	0	0	2	0	0
	410	1	4	300	1	4	1140
	411	2	0	0	1	4	150
	412	2	0	0	1	5.5	1480
	413	2	0	0	1	1	1430
	414	1	5	250	1	5	1090
	415	2	0	0	1	3	3870
	416	2	0	0	1	5.5	1280
	417	2	0	0	2	0	0
	418	1	2	250	1	2	930
	419	2	0	0	1	4	3088
	420	2	0	0	1	5.5	910
	421	2	0	0	1	5.5	1268
	422	2	0	0	2	0	0
	423	2	0	0	1	4.5	588
	424	2	0	0	2	0	0
	425	1	5	250	1	5	1325
	426	2	0	0	2	0	0
	427	2	0	0	1	3	776
	428	2	0	0	1	3	4312
	429	2	0	0	1	4	984
	430	2	0	0	1	5	3700
Death	431	Not applicable	Not applicable	Not applicable	Not applicable	Not applicable	Not applicable
	432	1	4	600	1	4	1800
	433	1	5	250	1	5	944
	434	1	5	500	1	5	1450
	435	1	4	490	1	3	600
	436	1	3	333	1	6	1280
Death	437	Not applicable	Not applicable	Not applicable	Not applicable	Not applicable	Not applicable
	438	1	5.5	700	1	6	3850
	439	2	0	0	1	5.5	1150
	440	2	0	0	1	6	850
	441	2	0	0	1	4	1500
	442	2	0	0	1	6	900
	443	2	0	0	1	6	710
	444	2	0	0	1	6	760
	445	2	0	0	1	6	560
Death	446	Not applicable	Not applicable	Not applicable	Not applicable	Not applicable	Not applicable
	447	2	0	0	1	3	1100
	448	2	0	0	1	1	780
Could not be interviewed because of seriuos illness	449	Not available	Not available	Not available	Not available	Not available	Not available
	450	2	0	0	2	0	0
	451	2	0	0	1	4	510
	452	2	0	0	1	6	3600
	453	2	0	0	1	6	180
	454	2	0	0	2	0	0
	455	2	0	0	2	0	0
	456	1	2	650	1	6	1580
	457	2	0	0	1	6	1980
	458	2	0	0	2	0	0
	459	1	6	500	2	0	0
	460	1	1	572	1	6	800
	461	2	0	0	2	0	0
	462	1	5	150	1	6	3110
	463	2	0	0	1	5	642
	464	1	6	1150	1	6	1400
	465	2	0	0	1	2	825
	466	2	0	0	1	6	600
	467	2	0	0	1	4	690
	468	1	4	700	2	0	0
	469	2	0	0	1	6	960
	470	2	0	0	1	6	800
	471	2	0	0	2	0	0
	472	2	0	0	1	6	1020
	473	2	0	0	2	0	0
	474	2	0	0	1	6	1200
	475	2	0	0	2	0	0
	476	2	0	0	1	6	515
	477	1	2	400	1	6	168
	478	1	1	1000	1	6	1460
	479	2	0	0	1	6	400
	480	2	0	0	1	6	960
	481	2	0	0	1	4	780
	482	1	3	1000	1	6	1410
	483	2	0	0	1	6	48
	484	2	0	0	1	6	138
	485	2	0	0	1	6	210
	486	1	6	250	1	6	1410
Misdiagnosis	487	Not available	Not available	Not available	Not available	Not available	Not available
	488	2	0	0	1	6	3200
	489	1	6	400	1	6	3150
	490	2	0	0	2	0	0
	491	2	0	0	2	0	0
	492	2	0	0	2	0	0
	493	2	0	0	2	0	0
	494	2	0	0	1	6	1050
	495	1	2	300	1	6	1350
	496	2	0	0	1	6	156
	497	2	0	0	2	0	0
	498	1	1	250	2	0	0
	499	2	0	0	1	6	180
	500	2	0	0	1	6	1700
	501	2	0	0	1	6	1460
	502	2	0	0	1	6	620
	503	2	0	0	1	6	770
	504	2	0	0	1	6	662
	505	2	0	0	1	2	750
	506	2	0	0	1	6	900
	507	2	0	0	2	0	0
	508	2	0	0	1	6	710
	509	2	0	0	1	6	515
	510	2	0	0	1	6	810
	511	1	4	300	1	3	420
	512	2	0	0	1	6	1230
	513	2	0	0	2	0	0
	514	2	0	0	2	0	0
	515	2	0	0	2	0	0
	516	2	0	0	2	0	0
	517	1	6	350	1	4	820
	518	2	0	0	1	3	810
	519	2	0	0	1	6	1300
	520	2	0	0	1	6	880
	521	2	0	0	1	6	1587
	522	2	0	0	1	6	1240
	523	2	0	0	2	0	0
	524	2	0	0	1	6	1800
	525	1	0.5	200	1	6	420
	526	2	0	0	2	0	0
	527	2	0	0	2	0	0
	528	2	0	0	1	3	495
Refusal	529	Not available	Not available	Not available	Not available	Not available	Not available

## Sheet:  Coping
Reasons for missed interviews	Sl no.	Since we last spoke with you, did you borrow or receive any money to cover costs incurred since you started TB treatment?	If yes, how much did you borrow/receive from the day we last spoke…. (in total)?	From whom did you borrow/receive?	Are you expected to pay the amount back?	Have you sold / mortgaged any of your property to finance the cost incurred during TB treatment since we last spoke in	If yes, what did you sell / mortgaged?	How much money did you receive from the sale/ mortgage of all items of your property (in total)?	Did you or your family withdraw from savings or fixed deposits for your illness?	What was the approximate value withdrawn from savings / fixed deposit withdrawn?	Did your household do any of these activities because of your illness (TB)	At least once from the time of your TB symptom, were you unable to pay for any of the below listed household items? (Circle all that apply)
	1	2	Not applicable	Not applicable	Not applicable	2	Not applicable	Not applicable	1	38000	7	8
	2	2	Not applicable	Not applicable	Not applicable	2	Not applicable	Not applicable	2	Not applicable	7	6,7
	3	2	Not applicable	Not applicable	Not applicable	2	Not applicable	Not applicable	2	Not applicable	8	8
	4	1	500	2	1	2	Not applicable	Not applicable	2	Not applicable	7	1
	5	2	Not applicable	Not applicable	Not applicable	2	Not applicable	Not applicable	1	3000	7	8
	6	2	Not applicable	Not applicable	Not applicable	2	Not applicable	Not applicable	2	Not applicable	7	8
	7	2	Not applicable	Not applicable	Not applicable	2	Not applicable	Not applicable	2	Not applicable	7	8
	8	2	Not applicable	Not applicable	Not applicable	2	Not applicable	Not applicable	2	Not applicable	7	8
	9	2	Not applicable	Not applicable	Not applicable	2	Not applicable	Not applicable	2	Not applicable	1,4	1
	10	2	Not applicable	Not applicable	Not applicable	2	Not applicable	Not applicable	2	Not applicable	7	8
	11	2	Not applicable	Not applicable	Not applicable	1	6	120000	2	Not applicable	1,4	1
	12	2	Not applicable	Not applicable	Not applicable	2	Not applicable	Not applicable	2	Not applicable	7	8
	13	1	26000	1	1	2	Not applicable	Not applicable	2	Not applicable	4	1
Refusal	14	Not available	Not available	Not available	Not available	Not available	Not available	Not available	Not available	Not available	Not available	Not available
	15	1	30000	2	1	1	6	30000	2	Not applicable	7	8
	16	2	Not applicable	Not applicable	Not applicable	2	Not applicable	Not applicable	3	Not applicable	7	8
Refusal	17	Not available	Not available	Not available	Not available	Not available	Not available	Not available	Not available	Not available	Not available	Not available
	18	2	Not applicable	Not applicable	Not applicable	2	Not applicable	Not applicable	2	Not applicable	7	8
	19	1	25000	4	1	2	Not applicable	Not applicable	1	2000	2	8
	20	1	2000	6	1	2	Not applicable	Not applicable	2	Not applicable	7	1,6
	21	1	2000	1	1	2	Not applicable	Not applicable	2	Not applicable	7	8
	22	2	Not applicable	Not applicable	Not applicable	2	Not applicable	Not applicable	2	Not applicable	4	8
	23	1	2000	2	1	2	Not applicable	Not applicable	1	5000	4	1,4
	24	2	Not applicable	Not applicable	Not applicable	2	Not applicable	Not applicable	2	Not applicable	7	8
	25	2	Not applicable	Not applicable	Not applicable	2	Not applicable	Not applicable	2	Not applicable	7	8
	26	2	Not applicable	Not applicable	Not applicable	2	Not applicable	Not applicable	2	Not applicable	7	8
	27	2	Not applicable	Not applicable	Not applicable	2	Not applicable	Not applicable	1	5000	2	8
	28	2	Not applicable	Not applicable	Not applicable	2	Not applicable	Not applicable	2	Not applicable	7	8
	29	2	Not applicable	Not applicable	Not applicable	2	Not applicable	Not applicable	2	Not applicable	2	8
	30	1	45000	3	1	2	Not applicable	Not applicable	2	Not applicable	1	8
	31	1	22000	6	1	2	Not applicable	Not applicable	2	Not applicable	1,4	1,2,4,6
	32	1	5000	2	1	2	Not applicable	Not applicable	2	Not applicable	7	5
	33	2	Not applicable	Not applicable	Not applicable	2	Not applicable	Not applicable	2	Not applicable	7	8
	34	2	Not applicable	Not applicable	Not applicable	2	Not applicable	Not applicable	2	Not applicable	7	8
	35	2	Not applicable	Not applicable	Not applicable	2	Not applicable	Not applicable	2	Not applicable	7	8
	36	2	Not applicable	Not applicable	Not applicable	2	Not applicable	Not applicable	2	Not applicable	7	1
	37	2	Not applicable	Not applicable	Not applicable	2	Not applicable	Not applicable	2	Not applicable	7	8
	38	2	Not applicable	Not applicable	Not applicable	1	3	40000	1	3000	7	1
	39	2	Not applicable	Not applicable	Not applicable	2	Not applicable	Not applicable	2	Not applicable	7	6
	40	2	Not applicable	Not applicable	Not applicable	2	Not available	Not available	2	Not available	7	8
	41	2	Not applicable	Not applicable	Not applicable	2	Not applicable	Not applicable	2	Not applicable	7	8
	42	1	500	7	1	2	Not applicable	Not applicable	2	Not applicable	7	8
Death	43	Not applicable	Not applicable	Not applicable	Not applicable	Not applicable	Not applicable	Not applicable	Not applicable	Not applicable	Not applicable	Not applicable
	44	2	Not applicable	Not applicable	Not applicable	2	Not applicable	Not applicable	2	Not applicable	7	8
	45	2	Not applicable	Not applicable	Not applicable	2	Not applicable	Not applicable	2	Not applicable	7	8
	46	2	Not applicable	Not applicable	Not applicable	2	Not applicable	Not applicable	2	Not applicable	2	8
	47	2	Not applicable	Not applicable	Not applicable	2	Not applicable	Not applicable	1	35000	7	1
	48	2	Not applicable	Not applicable	Not applicable	2	Not applicable	Not applicable	2	Not applicable	7	8
	49	2	Not applicable	Not applicable	Not applicable	2	Not applicable	Not applicable	2	Not applicable	7	8
	50	2	Not applicable	Not applicable	Not applicable	2	Not applicable	Not applicable	2	Not applicable	7	8
	51	1	30000	1	2	2	Not applicable	Not applicable	2	Not applicable	1,4	1
	52	2	Not applicable	Not applicable	Not applicable	2	Not applicable	Not applicable	2	Not applicable	4	6
	53	1	1500	2	1	2	Not applicable	Not applicable	2	Not applicable	1	1,6
	54	2	Not applicable	Not applicable	Not applicable	2	Not applicable	Not applicable	2	Not applicable	1,4	2,6
	55	2	Not applicable	Not applicable	Not applicable	2	Not applicable	Not applicable	2	Not applicable	1	8
	56	2	Not applicable	Not applicable	Not applicable	2	Not applicable	Not applicable	1	500	1,4	1,3,6
Death	57	Not applicable	Not applicable	Not applicable	Not applicable	Not applicable	Not applicable	Not applicable	Not applicable	Not applicable	Not applicable	Not applicable
	58	2	Not applicable	Not applicable	Not applicable	2	Not applicable	Not applicable	2	Not applicable	1,2,3	1,2,6
	59	1	4000	5	1	1	6	15000	1	5000	1	1
	60	2	Not applicable	Not applicable	Not applicable	1	6	7000	2	Not applicable	7	1,4,6
	61	1	20000	4	1	1	1	5000	2	Not applicable	1,2,4	2,6
	62	2	Not applicable	Not applicable	Not applicable	1	6	34000	2	Not applicable	1,3	1,6
	63	2	Not applicable	Not applicable	Not applicable	2	Not applicable	Not applicable	1	3000	7	6
	64	1	11000	2,7	1	1	6	6000	2	Not applicable	4	8
	65	1	2000	6	1	2	Not applicable	Not applicable	2	Not applicable	7	4
	66	2	Not applicable	Not applicable	Not applicable	2	Not applicable	Not applicable	2	Not applicable	1	8
	67	1	60000	1	1	1	6	18000	1	30000	7	8
	68	2	Not applicable	Not applicable	Not applicable	2	Not applicable	Not applicable	1	2000	4	1,4
	69	2	Not applicable	Not applicable	Not applicable	2	Not applicable	Not applicable	2	Not applicable	7	8
	70	2	Not applicable	Not applicable	Not applicable	2	Not applicable	Not applicable	2	Not applicable	7	8
Death	71	Not applicable	Not applicable	Not applicable	Not applicable	Not applicable	Not applicable	Not applicable	Not applicable	Not applicable	Not applicable	Not applicable
	72	2	Not applicable	Not applicable	Not applicable	2	Not applicable	Not applicable	2	Not applicable	8	8
	73	1	5000	2	1	2	Not applicable	Not applicable	2	Not applicable	7	1,3,6
	74	2	Not applicable	Not applicable	Not applicable	2	Not applicable	Not applicable	1	8000	7	8
	75	2	Not applicable	Not applicable	Not applicable	2	Not applicable	Not applicable	2	Not applicable	1	1,5,6
Unable to contact	76	Not available	Not available	Not available	Not available	Not available	Not available	Not available	Not available	Not available	Not available	Not available
	77	2	Not applicable	Not applicable	Not applicable	2	Not applicable	Not applicable	2	Not applicable	7	8
	78	2	Not applicable	Not applicable	Not applicable	2	Not applicable	Not applicable	2	Not applicable	7	8
	79	2	Not applicable	Not applicable	Not applicable	1	3,6	5500	1	5000	1	1
	80	2	Not applicable	Not applicable	Not applicable	2	Not applicable	Not applicable	1	20000	1	8
	81	2	Not applicable	Not applicable	Not applicable	2	Not applicable	Not applicable	1	10000	2	1,6
	82	1	10000	2	1	2	Not applicable	Not applicable	2	Not applicable	1	1,4,5,6
	83	2	Not applicable	Not applicable	Not applicable	2	Not applicable	Not applicable	1	50000	7	1
	84	1	10000	1	1	1	6	25000	2	Not applicable	7	1
	85	2	Not applicable	Not applicable	Not applicable	2	Not applicable	Not applicable	2	Not applicable	7	8
	86	2	Not applicable	Not applicable	Not applicable	2	Not applicable	Not applicable	2	Not applicable	1,4	1
	87	2	Not applicable	Not applicable	Not applicable	2	Not applicable	Not applicable	2	Not applicable	4	1,6
	88	2	Not applicable	Not applicable	Not applicable	2	Not applicable	Not applicable	2	Not applicable	7	8
	89	1	4000	1	1	2	Not applicable	Not applicable	2	Not applicable	1,2	6
	90	2	Not applicable	Not applicable	Not applicable	2	Not applicable	Not applicable	2	Not applicable	7	8
	91	2	Not applicable	Not applicable	Not applicable	2	Not applicable	Not applicable	2	Not applicable	1	6
	92	2	Not applicable	Not applicable	Not applicable	2	Not applicable	Not applicable	2	Not applicable	1	8
	93	1	2000	2	1	2	Not applicable	Not applicable	1	1000	7	1
	94	2	Not applicable	Not applicable	Not applicable	2	Not applicable	Not applicable	2	Not applicable	7	8
	95	2	Not applicable	Not applicable	Not applicable	2	Not applicable	Not applicable	2	Not applicable	7	8
	96	2	Not applicable	Not applicable	Not applicable	2	Not applicable	Not applicable	2	Not applicable	7	8
	97	2	Not applicable	Not applicable	Not applicable	2	Not applicable	Not applicable	2	Not applicable	7	8
	98	2	Not applicable	Not applicable	Not applicable	2	Not applicable	Not applicable	2	Not applicable	7	8
Death	99	Not available	Not available	Not available	Not available	Not available	Not available	Not available	Not available	Not available	Not available	Not available
	100	2	Not applicable	Not applicable	Not applicable	1	2	5000	2	Not applicable	7	8
	101	1	5000	Not available	1	2	Not applicable	Not applicable	1	4000	7	8
	102	1	7000	2	1	1	2	5000	2	Not applicable	7	8
	103	1	7000	2	1	2	Not applicable	Not applicable	2	Not applicable	4	8
	104	2	Not applicable	Not applicable	Not applicable	2	Not applicable	Not applicable	2	Not applicable	7	8
	105	2	Not applicable	Not applicable	Not applicable	2	Not applicable	Not applicable	2	Not applicable	7	8
	106	2	Not applicable	Not applicable	Not applicable	2	Not applicable	Not applicable	1	10000	1	1
	107	2	Not applicable	Not applicable	Not applicable	2	Not applicable	Not applicable	2	Not applicable	7	8
	108	2	Not applicable	Not applicable	Not applicable	2	Not applicable	Not applicable	2	Not applicable	7	8
	109	2	Not applicable	Not applicable	Not applicable	2	Not available	Not available	2	Not available	7	8
	110	2	Not applicable	Not applicable	Not applicable	2	Not available	Not available	2	Not available	7	8
	111	2	Not applicable	Not applicable	Not applicable	2	Not available	Not available	2	Not available	7	8
Migrate out	112	Not applicable	Not applicable	Not applicable	Not applicable	Not applicable	Not applicable	Not applicable	Not applicable	Not applicable	Not applicable	Not applicable
	113	2	Not applicable	Not applicable	Not applicable	2	Not applicable	Not applicable	2	Not applicable	7	8
	114	1	10000	5	1	2	Not applicable	Not applicable	1	30000	7	8
	115	2	Not applicable	Not applicable	Not applicable	2	Not applicable	Not applicable	2	Not applicable	7	4
	116	1	500	2	1	2	Not applicable	Not applicable	2	Not applicable	1,3	1,6
	117	2	Not applicable	Not applicable	Not applicable	2	Not applicable	Not applicable	2	Not applicable	7	1
	118	1	10000	1	1	2	Not applicable	Not applicable	1	13000	1,4	1,4,6
	119	2	Not applicable	Not applicable	Not applicable	2	Not applicable	Not applicable	2	Not applicable	7	8
	120	2	Not applicable	Not applicable	Not applicable	2	Not applicable	Not applicable	2	Not applicable	8	9
Death	121	Not applicable	Not applicable	Not applicable	Not applicable	Not applicable	Not applicable	Not applicable	Not applicable	Not applicable	Not applicable	Not applicable
	122	2	Not applicable	Not applicable	Not applicable	2	Not applicable	Not applicable	1	5000	7	1,2,6
	123	2	Not applicable	Not applicable	Not applicable	2	Not applicable	Not applicable	2	Not applicable	1	1,6
Unable to contact	124	Not available	Not available	Not available	Not available	Not available	Not available	Not available	Not available	Not available	Not available	Not available
	125	2	Not applicable	Not applicable	Not applicable	2	Not applicable	Not applicable	2	Not applicable	7	8
	126	2	Not applicable	Not applicable	Not applicable	2	Not applicable	Not applicable	2	Not applicable	4	1,2,4,6
	127	2	Not applicable	Not applicable	Not applicable	2	Not applicable	Not applicable	2	Not applicable	7	1
	128	1	40000	4	1	2	Not applicable	Not applicable	2	Not applicable	7	8
	129	2	Not applicable	Not applicable	Not applicable	1	6	7000	2	Not applicable	1,2,3	1,4,6
	130	2	Not applicable	Not applicable	Not applicable	2	Not applicable	Not applicable	2	Not applicable	1	2
	131	2	Not applicable	Not applicable	Not applicable	2	Not applicable	Not applicable	2	Not applicable	1,3	8
	132	2	Not applicable	Not applicable	Not applicable	2	Not applicable	Not applicable	2	Not applicable	7	8
	133	2	Not applicable	Not applicable	Not applicable	2	Not applicable	Not applicable	2	Not applicable	7	1
	134	2	Not applicable	Not applicable	Not applicable	2	Not applicable	Not applicable	1	59000	7	8
	135	2	Not applicable	Not applicable	Not applicable	2	Not applicable	Not applicable	2	Not applicable	1,2	8
	136	1	10000	1	1	2	Not applicable	Not applicable	2	Not applicable	7	8
	137	2	Not applicable	Not applicable	Not applicable	2	Not applicable	Not applicable	2	Not applicable	7	1,4
	138	2	Not applicable	Not applicable	Not applicable	2	Not applicable	Not applicable	2	Not applicable	7	8
	139	1	6000	2	1	2	Not applicable	Not applicable	2	Not applicable	1	8
	140	2	Not applicable	Not applicable	Not applicable	1	6	6000	2	Not applicable	1	8
	141	2	Not applicable	Not applicable	Not applicable	2	Not available	Not available	2	Not available	7	8
	142	3	Not applicable	Not applicable	Not applicable	2	Not applicable	Not applicable	2	Not applicable	7	4
	143	1	30000	2	1	2	Not applicable	Not applicable	2	Not applicable	4	1,5
	144	1	500	2	2	2	Not applicable	Not applicable	2	Not applicable	4	1,4,5
Death	145	Not applicable	Not applicable	Not applicable	Not applicable	Not applicable	Not applicable	Not applicable	Not applicable	Not applicable	Not applicable	Not applicable
	146	1	2000	1	1	2	Not applicable	Not applicable	2	Not applicable	7	6
	147	2	Not applicable	Not applicable	Not applicable	2	Not available	Not available	2	Not available	7	8
	148	2	Not applicable	Not applicable	Not applicable	2	Not applicable	Not applicable	3	Not applicable	7	8
	149	1	20000	2	1	2	Not applicable	Not applicable	2	Not applicable	8	5
	150	2	Not applicable	Not applicable	Not applicable	2	Not available	Not available	2	Not available	7	8
	151	2	Not applicable	Not applicable	Not applicable	2	Not applicable	Not applicable	2	Not applicable	7	8
	152	2	Not applicable	Not applicable	Not applicable	2	Not applicable	Not applicable	2	Not applicable	7	8
	153	1	5000	5	1	2	Not applicable	Not applicable	2	Not applicable	7	1
	154	2	Not applicable	Not applicable	Not applicable	2	Not applicable	Not applicable	1	15000	7	8
Unable to contact	155	Not available	Not available	Not available	Not available	Not available	Not available	Not available	Not available	Not available	Not available	Not available
	156	1	5000	2	1	1	6	41700	2	Not applicable	4	6
	157	2	Not applicable	Not applicable	Not applicable	2	Not applicable	Not applicable	2	Not applicable	7	8
	158	2	Not applicable	Not applicable	Not applicable	1	3	5000	2	Not applicable	7	1
Refusal	159	Not available	Not available	Not available	Not available	Not available	Not available	Not available	Not available	Not available	Not available	Not available
	160	1	30000	4	1	2	Not applicable	Not applicable	2	Not applicable	7	1,4
	161	1	200000	4	1	2	Not applicable	Not applicable	2	Not applicable	7	9
	162	3	Not applicable	Not applicable	Not applicable	2	Not applicable	Not applicable	3	Not applicable	7	8
	163	2	Not applicable	Not applicable	Not applicable	1	6	12000	1	55000	4	1,4
	164	2	Not applicable	Not applicable	Not applicable	2	Not applicable	Not applicable	1	3500	1,3	1,6
	165	2	Not applicable	Not applicable	Not applicable	2	Not applicable	Not applicable	2	Not applicable	7	8
	166	2	Not applicable	Not applicable	Not applicable	2	Not applicable	Not applicable	2	Not applicable	7	8
	167	2	Not applicable	Not applicable	Not applicable	2	Not applicable	Not applicable	2	Not applicable	7	8
	168	3	Not applicable	Not applicable	Not applicable	2	Not applicable	Not applicable	2	Not applicable	8	8
	169	1	2000	1	1	2	Not applicable	Not applicable	2	Not applicable	1	8
	170	1	5000	2	1	2	Not applicable	Not applicable	2	Not applicable	1,2,4	1
	171	2	Not applicable	Not applicable	Not applicable	2	Not applicable	Not applicable	1	4000	7	8
	172	2	Not applicable	Not applicable	Not applicable	2	Not applicable	Not applicable	2	Not applicable	7	1,4
	173	2	Not applicable	Not applicable	Not applicable	2	Not applicable	Not applicable	2	Not applicable	7	8
	174	2	Not applicable	Not applicable	Not applicable	2	Not applicable	Not applicable	2	Not applicable	7	1,5
	175	2	Not applicable	Not applicable	Not applicable	2	Not applicable	Not applicable	2	Not applicable	5	8
	176	2	Not applicable	Not applicable	Not applicable	2	Not available	Not available	2	Not available	7	8
	177	2	Not applicable	Not applicable	Not applicable	2	Not applicable	Not applicable	2	Not applicable	8	9
Refusal	178	Not available	Not available	Not available	Not available	Not available	Not available	Not available	Not available	Not available	Not available	Not available
	179	1	7000	1	1	2	Not applicable	Not applicable	1	4000	4	8
	180	2	Not applicable	Not applicable	Not applicable	2	Not applicable	Not applicable	2	Not applicable	8	9
	181	2	Not applicable	Not applicable	Not applicable	2	Not applicable	Not applicable	1	20000	7	8
	182	2	Not applicable	Not applicable	Not applicable	2	Not applicable	Not applicable	1	4000	7	8
	183	2	Not applicable	Not applicable	Not applicable	2	Not applicable	Not applicable	2	Not applicable	8	9
	184	2	Not applicable	Not applicable	Not applicable	2	Not applicable	Not applicable	2	Not applicable	7	8
	185	2	Not applicable	Not applicable	Not applicable	2	Not applicable	Not applicable	2	Not applicable	7	8
	186	1	10000	4	1	1	3	35000	2	Not applicable	1	1
	187	1	1500	1	2	2	Not applicable	Not applicable	1	3000	1,2	4
	188	1	8000	6	1	2	Not applicable	Not applicable	2	Not applicable	1	8
	189	1	9000	1	3	1	2	6000	2	Not applicable	1	8
	190	1	6000	2	2	2	Not applicable	Not applicable	2	Not applicable	7	2
	191	2	Not applicable	Not applicable	Not applicable	2	Not applicable	Not applicable	2	Not applicable	7	8
	192	2	Not applicable	Not applicable	Not applicable	2	Not applicable	Not applicable	1	10000	7	1,6
Unable to contact	193	Not available	Not available	Not available	Not available	Not available	Not available	Not available	Not available	Not available	Not available	Not available
	194	2	Not applicable	Not applicable	Not applicable	2	Not applicable	Not applicable	2	Not applicable	4	1
	195	2	Not applicable	Not applicable	Not applicable	2	Not applicable	Not applicable	1	3000	7	1
	196	2	Not applicable	Not applicable	Not applicable	2	Not available	Not available	2	Not applicable	7	8
	197	2	Not applicable	Not applicable	Not applicable	2	Not applicable	Not applicable	2	Not applicable	7	1
	198	2	Not applicable	Not applicable	Not applicable	2	Not applicable	Not applicable	1	15000	7	8
	199	2	Not applicable	Not applicable	Not applicable	2	Not applicable	Not applicable	2	Not applicable	7	8
	200	1	20000	1	1	2	Not applicable	Not applicable	2	Not applicable	4	1
	201	1	20000	2	1	2	Not applicable	Not applicable	2	Not applicable	3	4
	202	2	Not applicable	Not applicable	Not applicable	2	Not applicable	Not applicable	2	Not applicable	7	8
Unable to contact	203	Not available	Not available	Not available	Not available	Not available	Not available	Not available	Not available	Not available	Not available	Not available
	204	1	2000	1	1	2	Not applicable	Not applicable	1	2000	1	8
Death	205	Not applicable	Not applicable	Not applicable	Not applicable	Not applicable	Not applicable	Not applicable	Not applicable	Not applicable	Not applicable	Not applicable
	206	2	Not applicable	Not applicable	Not applicable	2	Not applicable	Not applicable	2	Not applicable	7	8
Refusal	207	Not available	Not available	Not available	Not available	Not available	Not available	Not available	Not available	Not available	Not available	Not available
	208	1	2000	6	1	2	Not applicable	Not applicable	2	Not applicable	1	8
	209	2	Not applicable	Not applicable	Not applicable	2	Not applicable	Not applicable	2	Not applicable	7	8
	210	2	Not applicable	Not applicable	Not applicable	2	Not applicable	Not applicable	2	Not applicable	7	8
	211	1	5000	2	1	2	Not applicable	Not applicable	2	Not applicable	1,3,4	8
	212	2	Not applicable	Not applicable	Not applicable	2	Not applicable	Not applicable	2	Not applicable	7	8
	213	2	Not applicable	Not applicable	Not applicable	2	Not applicable	Not applicable	2	Not applicable	7	1,6
	214	1	20000	2	1	2	Not applicable	Not applicable	2	Not applicable	7	4
	215	2	Not applicable	Not applicable	Not applicable	2	Not applicable	Not applicable	2	Not applicable	7	8
	216	2	Not applicable	Not applicable	Not applicable	2	Not applicable	Not applicable	2	Not applicable	4	8
	217	2	Not applicable	Not applicable	Not applicable	2	Not applicable	Not applicable	1	20000	7	8
	218	1	10000	2	1	2	Not applicable	Not applicable	1	5000	1,4	1
Death	219	Not applicable	Not applicable	Not applicable	Not applicable	Not applicable	Not applicable	Not applicable	Not applicable	Not applicable	Not applicable	Not applicable
	220	2	Not applicable	Not applicable	Not applicable	1	2	10000	2	Not applicable	1	1
	221	2	Not applicable	Not applicable	Not applicable	2	Not applicable	Not applicable	2	Not applicable	7	8
	222	1	Not available	2	1	1	2	7500	2	Not applicable	7	1
	223	1	5000	2	1	1	2,5	Not available	2	Not applicable	7	1
	224	2	Not applicable	Not applicable	Not applicable	2	Not applicable	Not applicable	1	1500	3,4	1,4
Refusal	225	Not available	Not available	Not available	Not available	Not available	Not available	Not available	Not available	Not available	Not available	Not available
	226	1	5500	1,2	1	2	Not applicable	Not applicable	1	Not available	7	1,5
Death	227	Not applicable	Not applicable	Not applicable	Not applicable	Not applicable	Not applicable	Not applicable	Not applicable	Not applicable	Not applicable	Not applicable
Refusal	228	Not available	Not available	Not available	Not available	Not available	Not available	Not available	Not available	Not available	Not available	Not available
	229	2	Not applicable	Not applicable	Not applicable	2	Not applicable	Not applicable	2	Not applicable	7	8
Unable to contact	230	Not available	Not available	Not available	Not available	Not available	Not available	Not available	Not available	Not available	Not available	Not available
	231	2	Not applicable	Not applicable	Not applicable	2	Not applicable	Not applicable	2	Not available	Not available	Not available
	232	2	Not applicable	Not applicable	Not applicable	2	Not applicable	Not applicable	1	5000	7	8
	233	2	Not applicable	Not applicable	Not applicable	2	Not applicable	Not applicable	2	Not applicable	7	1,6
	234	1	7000	2	1	1	1	15000	2	Not applicable	7	1,4
	235	2	Not applicable	Not applicable	Not applicable	2	Not applicable	Not applicable	2	Not applicable	7	8
	236	2	Not applicable	Not applicable	Not applicable	2	Not applicable	Not applicable	1	40000	7	8
	237	1	Not available	Not available	Not available	1	2	9000	3	Not applicable	1	8
	238	2	Not applicable	Not applicable	Not applicable	2	Not applicable	Not applicable	2	Not applicable	7	8
Refusal	239	Not applicable	Not applicable	Not applicable	Not applicable	Not applicable	Not applicable	Not applicable	Not applicable	Not applicable	Not applicable	Not applicable
Death	240	Not applicable	Not applicable	Not applicable	Not applicable	Not applicable	Not applicable	Not applicable	Not applicable	Not applicable	Not applicable	Not applicable
	241	1	6000	2	2	2	Not applicable	Not applicable	2	Not applicable	4	1,6
	242	2	Not applicable	Not applicable	Not applicable	1	2	50000	1	15000	7	1
	243	1	20000	2	1	2	Not applicable	Not applicable	2	Not applicable	7	8
	244	2	Not applicable	Not applicable	Not applicable	2	Not applicable	Not applicable	2	Not applicable	1	7
	245	1	3000	1	1	1	2	17000	1	Not available	7	8
	246	2	Not applicable	Not applicable	Not applicable	2	Not applicable	Not applicable	3	Not applicable	7	1
	247	2	Not applicable	Not applicable	Not applicable	2	Not applicable	Not applicable	2	Not applicable	7	8
	248	2	Not applicable	Not applicable	Not applicable	2	Not applicable	Not applicable	2	Not applicable	7	8
	249	2	Not applicable	Not applicable	Not applicable	2	Not applicable	Not applicable	2	Not applicable	7	8
	250	1	7500	2	1	1	2	6500	2	Not applicable	7	1,4,6
	251	1	20000	2	1	2	Not applicable	Not applicable	1	500	7	8
	252	1	2000	1	1	2	Not applicable	Not applicable	2	Not applicable	4	1
	253	1	200	2	2	2	Not applicable	Not applicable	1	1000	4	1
	254	2	Not applicable	Not applicable	Not applicable	2	Not applicable	Not applicable	2	Not applicable	7	8
	255	2	Not applicable	Not applicable	Not applicable	2	Not applicable	Not applicable	1	3000	7	8
	256	1	12000	2	1	2	Not applicable	Not applicable	1	5000	4	1,4,6
	257	2	Not applicable	Not applicable	Not applicable	2	Not applicable	Not applicable	2	Not applicable	7	8
	258	2	Not applicable	Not applicable	Not applicable	2	Not applicable	Not applicable	2	Not applicable	7	8
	259	2	Not applicable	Not applicable	Not applicable	1	3	1500	2	Not applicable	1	8
	260	2	Not applicable	Not applicable	Not applicable	2	Not applicable	Not applicable	2	Not applicable	7	8
	261	2	Not applicable	Not applicable	Not applicable	2	Not applicable	Not applicable	1	5000	7	8
	262	2	Not applicable	Not applicable	Not applicable	2	Not applicable	Not applicable	2	Not applicable	7	8
	263	2	Not applicable	Not applicable	Not applicable	2	Not applicable	Not applicable	2	Not applicable	7	4,5
	264	2	Not applicable	Not applicable	Not applicable	2	Not applicable	Not applicable	1	7000	7	8
	265	1	20000	5	1	2	Not applicable	Not applicable	1	30000	7	6
	266	1	25000	1	1	2	Not applicable	Not applicable	2	Not applicable	7	6
	267	2	Not applicable	Not applicable	Not applicable	2	Not applicable	Not applicable	2	Not applicable	7	8
	268	2	Not applicable	Not applicable	Not applicable	2	Not applicable	Not applicable	2	Not applicable	7	8
	269	2	Not applicable	Not applicable	Not applicable	2	Not applicable	Not applicable	2	Not applicable	7	6
	270	2	Not applicable	Not applicable	Not applicable	2	Not applicable	Not applicable	2	Not applicable	4,6	4,7
	271	2	Not applicable	Not applicable	Not applicable	2	Not applicable	Not applicable	3	Not applicable	7	8
	272	2	Not applicable	Not applicable	Not applicable	2	Not applicable	Not applicable	2	Not applicable	2	2
	273	1	20000	6	1	1	6	78000	1	23000	2,4,6	1,3,6,7
	274	1	10000	1	1	1	6	12000	2	Not applicable	7	8
	275	1	10000	1	1	2	Not applicable	Not applicable	2	Not applicable	7	5
	276	2	Not applicable	Not applicable	Not applicable	2	Not applicable	Not applicable	2	Not applicable	7	1,4,6
	277	1	1000	2	3	1	6	5000	2	Not applicable	1	1,2,5,6
	278	2	Not applicable	Not applicable	Not applicable	2	Not applicable	Not applicable	1	10000	7	8
	279	2	Not applicable	Not applicable	Not applicable	2	Not applicable	Not applicable	2	Not applicable	7	8
	280	2	Not applicable	Not applicable	Not applicable	2	Not applicable	Not applicable	3	Not applicable	6	8
	281	2	Not applicable	Not applicable	Not applicable	2	Not applicable	Not applicable	2	Not applicable	7	8
	282	1	30000	6	1	1	6	15000	2	Not applicable	1,2	5
	283	2	Not applicable	Not applicable	Not applicable	1	6	48000	1	100000	7	8
	284	2	Not applicable	Not applicable	Not applicable	2	Not applicable	Not applicable	2	Not applicable	7	8
	285	2	Not applicable	Not applicable	Not applicable	2	Not applicable	Not applicable	2	Not applicable	7	4,5
	286	2	Not applicable	Not applicable	Not applicable	2	Not applicable	Not applicable	2	Not applicable	7	8
	287	2	Not applicable	Not applicable	Not applicable	2	Not applicable	Not applicable	2	Not applicable	7	6
	288	1	30000	2	1	2	Not applicable	Not applicable	1	40000	7	8
	289	2	Not applicable	Not applicable	Not applicable	1	6	125000	2	Not applicable	7	4
	290	2	Not applicable	Not applicable	Not applicable	2	Not applicable	Not applicable	2	Not applicable	7	1
	291	2	Not applicable	Not applicable	Not applicable	2	Not applicable	Not applicable	2	Not applicable	7	8
	292	2	Not applicable	Not applicable	Not applicable	2	Not applicable	Not applicable	1	10000	2,4	4,5
	293	1	10000	6	1	2	Not applicable	Not applicable	2	Not applicable	7	1,5
	294	2	Not applicable	Not applicable	Not applicable	2	Not applicable	Not applicable	3	Not applicable	7	6
	295	1	50000	2	1	2	Not applicable	Not applicable	2	Not applicable	7	5
	296	1	15000	2	1	2	Not applicable	Not applicable	2	Not applicable	1	1,5,6
	297	2	Not applicable	Not applicable	Not applicable	2	Not applicable	Not applicable	2	Not applicable	7	8
	298	2	Not applicable	Not applicable	Not applicable	2	Not applicable	Not applicable	2	Not applicable	7	8
	299	2	Not applicable	Not applicable	Not applicable	2	Not applicable	Not applicable	2	Not applicable	7	8
	300	2	Not applicable	Not applicable	Not applicable	2	Not applicable	Not applicable	2	Not applicable	7	8
	301	2	Not applicable	Not applicable	Not applicable	2	Not applicable	Not applicable	2	Not applicable	7	8
	302	2	Not applicable	Not applicable	Not applicable	2	Not applicable	Not applicable	2	Not applicable	7	8
	303	2	Not applicable	Not applicable	Not applicable	2	Not applicable	Not applicable	1	200000	7	8
	304	2	Not applicable	Not applicable	Not applicable	2	Not applicable	Not applicable	2	Not applicable	7	8
	305	2	Not applicable	Not applicable	Not applicable	2	Not applicable	Not applicable	3	Not applicable	7	8
	306	2	Not applicable	Not applicable	Not applicable	2	Not applicable	Not applicable	2	Not applicable	7	8
	307	1	10000	6	1	1	6	7500	2	Not applicable	7	8
	308	2	Not applicable	Not applicable	Not applicable	2	Not applicable	Not applicable	1	150000	7	5
	309	2	Not applicable	Not applicable	Not applicable	2	Not applicable	Not applicable	2	Not applicable	7	8
	310	2	Not applicable	Not applicable	Not applicable	2	Not applicable	Not applicable	2	Not applicable	7	8
	311	1	10000	6	1	2	Not applicable	Not applicable	2	Not applicable	7	5,6,7
	312	2	Not applicable	Not applicable	Not applicable	2	Not applicable	Not applicable	1	Not available	7	8
	313	2	Not applicable	Not applicable	Not applicable	2	Not applicable	Not applicable	1	20000	7	8
	314	2	Not applicable	Not applicable	Not applicable	1	6	25000	2	Not applicable	7	8
	315	2	Not applicable	Not applicable	Not applicable	2	Not applicable	Not applicable	2	Not applicable	7	8
	316	2	Not applicable	Not applicable	Not applicable	2	Not applicable	Not applicable	2	Not applicable	7	8
	317	2	Not applicable	Not applicable	Not applicable	2	Not applicable	Not applicable	2	Not applicable	7	8
	318	2	Not applicable	Not applicable	Not applicable	2	Not applicable	Not applicable	2	Not applicable	7	1
	319	2	Not applicable	Not applicable	Not applicable	2	Not applicable	Not applicable	2	Not applicable	7	5
	320	2	Not applicable	Not applicable	Not applicable	2	Not applicable	Not applicable	2	Not applicable	7	8
	321	1	5000	2	1	2	Not applicable	Not applicable	2	Not applicable	7	1
	322	1	2500	2	1	2	Not applicable	Not applicable	2	Not applicable	7	8
	323	2	Not applicable	Not applicable	Not applicable	1	6	3000	2	Not applicable	7	6
	324	2	Not applicable	Not applicable	Not applicable	2	Not applicable	Not applicable	2	Not applicable	7	8
	325	2	Not applicable	Not applicable	Not applicable	2	Not applicable	Not applicable	2	Not applicable	7	8
	326	1	10000	6	1	2	Not applicable	Not applicable	2	Not applicable	7	2,6
	327	2	Not applicable	Not applicable	Not applicable	1	6	Not available	2	Not applicable	7	8
	328	2	Not applicable	Not applicable	Not applicable	2	Not applicable	Not applicable	2	Not applicable	7	4
	329	2	Not applicable	Not applicable	Not applicable	1	6	25000	2	Not applicable	7	1,6
	330	2	Not applicable	Not applicable	Not applicable	2	Not applicable	Not applicable	2	Not applicable	1	1
	331	2	Not applicable	Not applicable	Not applicable	2	Not applicable	Not applicable	2	Not applicable	7	8
	332	1	4000	2	1	2	Not applicable	Not applicable	2	Not applicable	7	6
	333	2	Not applicable	Not applicable	Not applicable	1	6	5000	2	Not applicable	7	1,5
	334	2	Not applicable	Not applicable	Not applicable	2	Not applicable	Not applicable	2	Not applicable	7	8
	335	2	Not applicable	Not applicable	Not applicable	2	Not applicable	Not applicable	2	Not applicable	7	6
	336	2	Not applicable	Not applicable	Not applicable	2	Not applicable	Not applicable	2	Not applicable	7	8
	337	2	Not applicable	Not applicable	Not applicable	2	Not applicable	Not applicable	2	Not applicable	7	8
	338	2	Not applicable	Not applicable	Not applicable	2	Not applicable	Not applicable	2	Not applicable	7	8
	339	1	100000	2	1	2	Not applicable	Not applicable	2	Not applicable	7	8
	340	1	15000	2	1	1	6	35000	2	Not applicable	7	6
	341	2	Not applicable	Not applicable	Not applicable	2	Not applicable	Not applicable	2	Not applicable	7	8
	342	2	Not applicable	Not applicable	Not applicable	2	Not applicable	Not applicable	2	Not applicable	7	8
	343	1	10000	2	1	1	6	27000	2	Not applicable	7	6
	344	2	Not applicable	Not applicable	Not applicable	2	Not applicable	Not applicable	2	Not applicable	7	4,6
	345	2	Not applicable	Not applicable	Not applicable	2	Not applicable	Not applicable	2	Not applicable	7	8
	346	2	Not applicable	Not applicable	Not applicable	2	Not applicable	Not applicable	2	Not applicable	7	8
	347	2	Not applicable	Not applicable	Not applicable	2	Not applicable	Not applicable	2	Not applicable	7	1,5,6
	348	2	Not applicable	Not applicable	Not applicable	2	Not applicable	Not applicable	2	Not applicable	2	6
	349	1	10000	2	1	2	Not applicable	Not applicable	2	Not applicable	2	1,4
	350	2	Not applicable	Not applicable	Not applicable	2	Not applicable	Not applicable	2	Not applicable	7	8
	351	2	Not applicable	Not applicable	Not applicable	2	Not applicable	Not applicable	2	Not applicable	7	8
	352	2	Not applicable	Not applicable	Not applicable	2	Not applicable	Not applicable	2	Not applicable	7	2,6
	353	2	Not applicable	Not applicable	Not applicable	2	Not applicable	Not applicable	2	Not applicable	7	8
	354	1	100000	6	1	2	Not applicable	Not applicable	2	Not applicable	1,4	1,6,7
	355	1	10000	2	1	1	6	100000	2	Not applicable	7	1,6
	356	2	Not applicable	Not applicable	Not applicable	2	Not applicable	Not applicable	2	Not applicable	7	6
	357	2	Not applicable	Not applicable	Not applicable	2	Not applicable	Not applicable	2	Not applicable	7	8
Death	358	Not available	Not available	Not available	Not available	Not available	Not available	Not available	Not available	Not available	Not available	Not available
	359	2	Not applicable	Not applicable	Not applicable	2	Not applicable	Not applicable	2	Not applicable	7	2,5
	360	1	20000	6	1	1	6	5000	2	Not applicable	4	1,6
	361	2	Not applicable	Not applicable	Not applicable	2	Not applicable	Not applicable	2	Not applicable	7	8
	362	1	15000	2	1	1	6	100000	2	Not applicable	4	6
	363	2	Not applicable	Not applicable	Not applicable	2	Not applicable	Not applicable	2	Not applicable	1	1,5,6
	364	1	20000	2	1	1	6	100000	2	Not applicable	4	1,5,6
	365	2	Not applicable	Not applicable	Not applicable	1	2	16000	2	Not applicable	7	1,6
	366	2	Not applicable	Not applicable	Not applicable	2	Not applicable	Not applicable	2	Not applicable	4	8
	367	2	Not applicable	Not applicable	Not applicable	1	6	30000	2	Not applicable	7	8
	368	2	Not applicable	Not applicable	Not applicable	2	Not applicable	Not applicable	2	Not applicable	7	6
	369	2	Not applicable	Not applicable	Not applicable	2	Not applicable	Not applicable	2	Not applicable	1	1,6
	370	2	Not applicable	Not applicable	Not applicable	1	6	33000	2	Not applicable	7	8
	371	1	10000	6	1	2	Not applicable	Not applicable	2	Not applicable	4	2
	372	2	Not applicable	Not applicable	Not applicable	2	Not applicable	Not applicable	2	Not applicable	7	2,4
	373	1	40000	6	1	2	Not applicable	Not applicable	2	Not applicable	4	1,6,7
	374	2	Not applicable	Not applicable	Not applicable	2	Not applicable	Not applicable	2	Not applicable	7	1,6
	375	1	30000	6	1	2	Not applicable	Not applicable	2	Not applicable	7	8
	376	1	5000	2	1	2	Not applicable	Not applicable	2	Not applicable	7	8
	377	2	Not applicable	Not applicable	Not applicable	2	Not applicable	Not applicable	2	Not applicable	7	4,6
	378	1	50000	2	1	2	Not applicable	Not applicable	2	Not applicable	4,7	2,6
	379	2	Not applicable	Not applicable	Not applicable	2	Not applicable	Not applicable	2	Not applicable	7	8
	380	2	Not applicable	Not applicable	Not applicable	2	Not applicable	Not applicable	2	Not applicable	7	1,4
	381	3	Not applicable	Not applicable	Not applicable	1	6	7000	2	Not applicable	4	6
	382	3	Not applicable	Not applicable	Not applicable	2	Not applicable	Not applicable	2	Not applicable	7	1
	383	3	Not applicable	Not applicable	Not applicable	2	Not applicable	Not applicable	2	Not applicable	7	1
	384	2	Not applicable	Not applicable	Not applicable	1	6	30000	2	Not applicable	7	2,5
	385	2	Not applicable	Not applicable	Not applicable	2	Not applicable	Not applicable	2	Not applicable	7	8
	386	2	Not applicable	Not applicable	Not applicable	2	Not applicable	Not applicable	2	Not applicable	7	6
	387	1	15000	1	1	2	Not applicable	Not applicable	2	Not applicable	7	1
	388	1	200000	1	1	2	Not applicable	Not applicable	2	Not applicable	7	8
	389	2	Not applicable	Not applicable	Not applicable	2	Not applicable	Not applicable	2	Not applicable	7	6
	390	2	Not applicable	Not applicable	Not applicable	2	Not applicable	Not applicable	2	Not applicable	7	5
	391	2	Not applicable	Not applicable	Not applicable	1	6	9100	2	Not applicable	4	4,5,6
	392	2	Not applicable	Not applicable	Not applicable	1	6,3	20000	2	Not applicable	7	4,5,6,7
	393	2	Not applicable	Not applicable	Not applicable	1	6	100000	2	Not applicable	2	8
	394	2	Not applicable	Not applicable	Not applicable	2	Not applicable	Not applicable	2	Not applicable	7	8
	395	2	Not applicable	Not applicable	Not applicable	1	6	20000	1	30000	7	6
	396	1	7500	6	1	2	Not applicable	Not applicable	1	200000	7	1,6
	397	2	Not applicable	Not applicable	Not applicable	2	Not applicable	Not applicable	2	Not applicable	7	8
	398	1	1000	2	1	2	Not applicable	Not applicable	2	Not applicable	7	8
	399	1	10000	6	1	2	Not applicable	Not applicable	2	Not applicable	1	1,6,7
	400	1	10000	6	1	2	Not applicable	Not applicable	2	Not applicable	2	1,6
	401	1	10000	6	1	2	Not applicable	Not applicable	2	Not applicable	1	1,2,6
	402	2	Not applicable	Not applicable	Not applicable	2	Not applicable	Not applicable	2	Not applicable	7	8
	403	1	15000	2	1	2	Not applicable	Not applicable	2	Not applicable	4	1
	404	1	30000	2	1	2	Not applicable	Not applicable	2	Not applicable	7	6
	405	1	5000	6	1	1	6	10000	2	Not applicable	1,3,4	1,6,7
	406	1	10000	6	1	2	Not applicable	Not applicable	2	Not applicable	4	1,5,6
	407	1	1500	1	1	2	Not applicable	Not applicable	2	Not applicable	7	6
	408	2	Not applicable	Not applicable	Not applicable	2	Not applicable	Not applicable	2	Not applicable	4	1,2,6
	409	2	Not applicable	Not applicable	Not applicable	2	Not applicable	Not applicable	2	Not applicable	7	8
	410	1	50000	6	1	1	6	20000	2	Not applicable	7	6
	411	2	Not applicable	Not applicable	Not applicable	2	Not applicable	Not applicable	2	Not applicable	7	4,6
	412	2	Not applicable	Not applicable	Not applicable	2	Not applicable	Not applicable	1	3000	7	8
	413	1	20000	6	1	2	Not applicable	Not applicable	2	Not applicable	7	1,6
	414	2	Not applicable	Not applicable	Not applicable	2	Not applicable	Not applicable	1	3000	4	7
	415	1	45000	2	1	1	6	60000	2	Not applicable	7	2,6
	416	2	Not applicable	Not applicable	Not applicable	2	Not applicable	Not applicable	2	Not applicable	7	6
	417	1	3000	2	1	2	Not applicable	Not applicable	2	Not applicable	7	1,5
	418	2	Not applicable	Not applicable	Not applicable	2	Not applicable	Not applicable	1	5000	7	6
	419	2	Not applicable	Not applicable	Not applicable	2	Not applicable	Not applicable	2	Not applicable	7	3,5,7
	420	2	Not applicable	Not applicable	Not applicable	2	Not applicable	Not applicable	2	Not applicable	7	8
	421	1	5000	6	1	1	6	10000	2	Not applicable	7	4,6
	422	1	6000	6	1	2	Not applicable	Not applicable	2	Not applicable	2	5,6
	423	2	Not applicable	Not applicable	Not applicable	2	Not applicable	Not applicable	2	Not applicable	7	8
	424	2	Not applicable	Not applicable	Not applicable	2	Not applicable	Not applicable	2	Not applicable	7	6
	425	1	12000	1	1	2	Not applicable	Not applicable	2	Not applicable	7	1,2,6
	426	2	Not applicable	Not applicable	Not applicable	2	Not applicable	Not applicable	2	Not applicable	7	1,2
	427	1	2000	1	1	2	Not applicable	Not applicable	2	Not applicable	7	1,4,6
	428	1	5000	2	1	2	Not applicable	Not applicable	2	Not applicable	7	1,6,7
	429	1	7000	6	1	2	Not applicable	Not applicable	2	Not applicable	7	1,6,7
	430	1	10000	6	1	1	6	15000	2	Not applicable	1,4	1,6,7
Death	431	Not applicable	Not applicable	Not applicable	Not applicable	Not applicable	Not applicable	Not applicable	Not applicable	Not applicable	Not applicable	Not applicable
	432	1	20000	2	1	2	Not applicable	Not applicable	2	Not applicable	7	1,5
	433	1	15000	2	1	2	Not applicable	Not applicable	2	Not applicable	4	8
	434	1	15000	1	1	2	Not applicable	Not applicable	2	Not applicable	7	1,6
	435	2	Not applicable	Not applicable	Not applicable	2	Not applicable	Not applicable	1	100000	7	8
	436	2	Not applicable	Not applicable	Not applicable	2	Not applicable	Not applicable	1	8000	1	8
Death	437	Not applicable	Not applicable	Not applicable	Not applicable	Not applicable	Not applicable	Not applicable	Not applicable	Not applicable	Not applicable	Not applicable
	438	2	Not applicable	Not applicable	Not applicable	2	Not applicable	Not applicable	2	Not applicable	1	1,6
	439	2	Not applicable	Not applicable	Not applicable	2	Not applicable	Not applicable	2	Not applicable	7	8
	440	1	4000	2	1	2	Not applicable	Not applicable	2	Not applicable	7	1,2,7
	441	1	30000	3	1	2	Not applicable	Not applicable	2	Not applicable	7	1,4,6
	442	2	Not applicable	Not applicable	Not applicable	2	Not applicable	Not applicable	2	Not applicable	7	8
	443	2	Not applicable	Not applicable	Not applicable	2	Not applicable	Not applicable	2	Not applicable	1	8
	444	2	Not applicable	Not applicable	Not applicable	2	Not applicable	Not applicable	2	Not applicable	7	1
	445	2	Not applicable	Not applicable	Not applicable	2	Not applicable	Not applicable	2	Not applicable	7	8
Death	446	Not applicable	Not applicable	Not applicable	Not applicable	Not applicable	Not applicable	Not applicable	Not applicable	Not applicable	Not applicable	Not applicable
	447	2	Not applicable	Not applicable	Not applicable	2	Not applicable	Not applicable	2	Not applicable	1	1,6
	448	2	Not applicable	Not applicable	Not applicable	2	Not applicable	Not applicable	1	25000	7	1,2,4,7
Could not be interviewed because of seriuos illness	449	Not available	Not available	Not available	Not available	Not available	Not available	Not available	Not available	Not available	Not available	Not available
	450	1	20000	2	1	2	Not applicable	Not applicable	1	50000	7	1,6
	451	2	Not applicable	Not applicable	Not applicable	2	Not applicable	Not applicable	2	Not applicable	7	1,4,6
	452	1	55000	1,7	1	2	Not applicable	Not applicable	1	60000	1,2	1,2,6
	453	2	Not applicable	Not applicable	Not applicable	2	Not applicable	Not applicable	1	9000	7	1,6
	454	2	Not applicable	Not applicable	Not applicable	2	Not applicable	Not applicable	2	Not applicable	7	8
	455	2	Not applicable	Not applicable	Not applicable	2	Not applicable	Not applicable	1	15000	1	8
	456	2	Not applicable	Not applicable	Not applicable	2	Not applicable	Not applicable	1	40000	1,2,3	1,2,3,4,5,6
	457	2	Not applicable	Not applicable	Not applicable	2	Not applicable	Not applicable	2	Not applicable	7	8
	458	2	Not applicable	Not applicable	Not applicable	2	Not applicable	Not applicable	2	Not applicable	4	1
	459	2	Not applicable	Not applicable	Not applicable	2	Not applicable	Not applicable	1	10000	2	1
	460	2	Not applicable	Not applicable	Not applicable	2	Not applicable	Not applicable	1	5000	7	8
	461	1	15000	1	1	2	Not applicable	Not applicable	1	135000	7	1
	462	2	Not applicable	Not applicable	Not applicable	2	Not applicable	Not applicable	1	12000	7	8
	463	2	Not applicable	Not applicable	Not applicable	2	Not applicable	Not applicable	1	20000	1	1
	464	1	25000	5	1	2	Not applicable	Not applicable	2	Not applicable	7	8
	465	2	Not applicable	Not applicable	Not applicable	2	Not applicable	Not applicable	1	Not available	1	1,2,5
	466	2	Not applicable	Not applicable	Not applicable	2	Not applicable	Not applicable	1	1500	1	1,4,6
	467	1	5000	1	1	2	Not applicable	Not applicable	2	Not applicable	7	1,6
	468	2	Not applicable	Not applicable	Not applicable	2	Not applicable	Not applicable	3	Not applicable	7	1
	469	1	15000	2	1	2	Not applicable	Not applicable	2	Not applicable	7	1,2,6
	470	2	Not applicable	Not applicable	Not applicable	2	Not applicable	Not applicable	1	20000	7	8
	471	1	5000	1	1	2	Not applicable	Not applicable	1	4000	1	1,4,6
	472	2	Not applicable	Not applicable	Not applicable	2	Not applicable	Not applicable	2	Not applicable	4	4
	473	1	20000	6	1	2	Not applicable	Not applicable	1	6000	1,4	1,6
	474	2	Not applicable	Not applicable	Not applicable	2	Not applicable	Not applicable	1	7000	2	1
	475	2	Not applicable	Not applicable	Not applicable	2	Not applicable	Not applicable	2	Not applicable	1	4
	476	2	Not applicable	Not applicable	Not applicable	2	Not applicable	Not applicable	2	Not applicable	7	8
	477	2	Not applicable	Not applicable	Not applicable	2	Not applicable	Not applicable	1	8000	7	8
	478	2	Not applicable	Not applicable	Not applicable	2	Not applicable	Not applicable	2	Not applicable	1	1,4,6
	479	2	Not applicable	Not applicable	Not applicable	2	Not applicable	Not applicable	2	Not applicable	1	8
	480	2	Not applicable	Not applicable	Not applicable	2	Not applicable	Not applicable	2	Not applicable	7	7
	481	2	Not applicable	Not applicable	Not applicable	2	Not applicable	Not applicable	1	Not available	4	8
	482	1	5000	1	1	2	Not applicable	Not applicable	2	Not applicable	1,2,4	1,2,4,6
	483	2	Not applicable	Not applicable	Not applicable	2	Not applicable	Not applicable	2	Not applicable	7	8
	484	2	Not applicable	Not applicable	Not applicable	2	Not applicable	Not applicable	2	Not applicable	7	2
	485	1	2000	1	1	2	Not applicable	Not applicable	1	1000	1,4	1,4,5
	486	2	Not applicable	Not applicable	Not applicable	2	Not applicable	Not applicable	3	Not applicable	7	8
Misdiagnosis	487	Not available	Not available	Not available	Not available	Not available	Not available	Not available	Not available	Not available	Not available	Not available
	488	2	Not applicable	Not applicable	Not applicable	2	Not applicable	Not applicable	1	15000	7	6
	489	2	Not applicable	Not applicable	Not applicable	2	Not applicable	Not applicable	3	Not applicable	7	1,5
	490	2	Not applicable	Not applicable	Not applicable	2	Not applicable	Not applicable	2	Not applicable	7	8
	491	2	Not applicable	Not applicable	Not applicable	2	Not applicable	Not applicable	2	Not applicable	7	8
	492	2	Not applicable	Not applicable	Not applicable	2	Not applicable	Not applicable	1	1500	7	8
	493	2	Not applicable	Not applicable	Not applicable	2	Not applicable	Not applicable	2	Not applicable	7	8
	494	2	Not applicable	Not applicable	Not applicable	2	Not applicable	Not applicable	1	500	2,3,4	1,4,6
	495	2	Not applicable	Not applicable	Not applicable	2	Not applicable	Not applicable	1	30000	7	6
	496	2	Not applicable	Not applicable	Not applicable	2	Not applicable	Not applicable	2	Not applicable	7	1,6
	497	1	6000	1	1	2	Not applicable	Not applicable	1	2000	1,3,4	1,4
	498	2	Not applicable	Not applicable	Not applicable	2	Not applicable	Not applicable	2	Not applicable	1	1
	499	2	Not applicable	Not applicable	Not applicable	2	Not applicable	Not applicable	1	40000	1	8
	500	2	Not applicable	Not applicable	Not applicable	2	Not applicable	Not applicable	2	Not applicable	2	1,6
	501	2	Not applicable	Not applicable	Not applicable	2	Not applicable	Not applicable	1	5000	7	1
	502	2	Not applicable	Not applicable	Not applicable	2	Not applicable	Not applicable	2	Not applicable	1	8
	503	2	Not applicable	Not applicable	Not applicable	2	Not applicable	Not applicable	1	10000	2,4	1,2,4,5,6
	504	1	1000	2	1	2	Not applicable	Not applicable	1	4000	2,3,4	1,4
	505	2	Not applicable	Not applicable	Not applicable	2	Not applicable	Not applicable	1	50000	7	4,6
	506	2	Not applicable	Not applicable	Not applicable	2	Not applicable	Not applicable	1	15000	7	8
	507	2	Not applicable	Not applicable	Not applicable	2	Not applicable	Not applicable	1	15000	1,2	1,2,4,6
	508	1	2000	1	Not available	2	Not applicable	Not applicable	2	Not applicable	4	1,2
	509	2	Not applicable	Not applicable	Not applicable	2	Not applicable	Not applicable	1	15000	7	1,2,5,6
	510	1	6000	1	1	2	Not applicable	Not applicable	2	Not applicable	4	8
	511	2	Not applicable	Not applicable	Not applicable	2	Not applicable	Not applicable	3	Not applicable	7	6
	512	2	Not applicable	Not applicable	Not applicable	2	Not applicable	Not applicable	3	Not applicable	7	8
	513	1	10000	2	1	2	Not applicable	Not applicable	2	Not applicable	1,3,4	1,4,5,6
	514	1	5000	2	1	1	6	5000	2	Not applicable	1,4	1,6
	515	2	Not applicable	Not applicable	Not applicable	2	Not applicable	Not applicable	3	Not applicable	7	8
	516	2	Not applicable	Not applicable	Not applicable	2	Not applicable	Not applicable	1	3000	1,3,4	1,4
	517	2	Not applicable	Not applicable	Not applicable	2	Not applicable	Not applicable	1	2000	7	6
	518	2	Not applicable	Not applicable	Not applicable	2	Not applicable	Not applicable	2	Not applicable	1,3	8
	519	1	25000	6	1	1	6	6600	1	4400	1,3	1,4,6
	520	2	Not applicable	Not applicable	Not applicable	2	Not applicable	Not applicable	1	15000	1	2,6
	521	1	10000	2	1	2	Not applicable	Not applicable	1	35000	1,4	1,2,6
	522	2	Not applicable	Not applicable	Not applicable	2	Not applicable	Not applicable	1	3000	7	1,4,6
	523	1	2200	2	1	2	Not applicable	Not applicable	2	Not applicable	7	4
	524	2	Not applicable	Not applicable	Not applicable	2	Not applicable	Not applicable	2	Not applicable	4	1,4
	525	1	5000	1	2	2	Not applicable	Not applicable	2	Not applicable	2	1
	526	2	Not applicable	Not applicable	Not applicable	2	Not applicable	Not applicable	2	Not applicable	7	8
	527	2	Not applicable	Not applicable	Not applicable	2	Not applicable	Not applicable	2	Not applicable	7	8
	528	2	Not applicable	Not applicable	Not applicable	2	Not applicable	Not applicable	2	Not applicable	1,4	4
Refusal	529	Not available	Not available	Not available	Not available	Not available	Not available	Not available	Not available	Not available	Not available	Not available
