# Supplementary material for: Catastrophic costs for tuberculosis patients in India: Impact of methodological choices
Source: PLOS Glob Public Health. 2024 Apr 26;4(4):e0003078. doi: 10.1371/journal.pgph.0003078 (PMC11051603; doi:10.1371/journal.pgph.0003078)
Supplement: S1 Data — (ZIP) [file pgph.0003078.s005.zip › Slum 1st Round_Final.xlsx]

## Sheet: Basic info
Sl no.	Sex	Age	Type of TB	Specify	Start date of current TB treatment	Date of interview	Patient's education	Patient income before TB (INR)	Household income before TB (INR)	Patient income at the time of interview (INR)	HH income at the time of interview (INR)	Residential status	Outcome
1	1	60	1		2019-02-28	2019-03-09	2	4800	22000	0	22000	1	1
2	2	18	1		2019-01-22	2019-03-09	3	0	0	0	0	1	1
3	2	20	1		2019-02-22	2019-03-09	4	0	9000	0	7000	1	1
5	1	50	1		2019-01-17	2019-03-09	1	4000	6500	0	2500	1	1
6	1	20	1		2019-01-22	2019-03-09	3	8000	12500	8000	12500	1	1
7	1	19	2		2019-02-02	2019-03-09	1	0	9000	0	9000	1	1
8	1	57	1		2019-01-19	2019-03-09	3	6000	6000	1600	1600	1	1
9	2	18	3	Plural effusion	2019-02-05	2019-03-09	3	0	12000	0	12000	1	1
10	1	49	3	Abdomen	2019-02-16	2019-03-09	3	10000	10000	0	3000	1	1
11	1	26	1		2019-02-02	2019-03-09	4	10000	25000	9000	24000	1	1
12	2	27	1		2019-02-20	2019-03-09	3	0	13000	0	13000	1	1
13	1	21	1		2019-02-12	2019-03-09	3	20000	20000	0	13000	1	1
14	2	20	3	Plural effusion	2019-01-14	2019-03-18	4	0	10000	0	10000	1	1
15	1	21	3	Plural effusion	2019-02-06	2019-03-18	2	2800	15600	0	12800	1	1
16	2	22	1		2019-02-14	2019-03-18	1	600	3400	0	2800	1	1
17	1	45	1		2019-01-29	2019-03-18	3	12000	14500	0	2500	1	1
18	2	40	3	Lymph Node	2019-01-29	2019-03-18	1	0	11200	0	11200	1	1
19	1	62	1		2019-02-01	2019-03-18	4	2500	2500	0	0	1	1
20	2	19	3	Pott's Spine	2019-01-23	2019-03-18	4	0	8000	0	8000	1	1
21	2	18	1		2019-01-23	2019-03-18	4	1000	10000	0	9000	1	1
22	2	55	3	Plural effusion	2019-01-29	2019-03-18	1	0	7600	0	7600	1	1
23	1	32	1		2019-01-24	2019-03-18	3	7000	7000	1000	1000	1	1
25	2	18	1		2019-02-09	2019-03-19	3	3200	5200	0	5200	1	1
26	1	47	3	Plural effusion	2019-01-17	2019-03-19	2	6800	6800	0	4500	1	1
32	2	40	3	Not available	2019-02-11	2019-03-19	3	0	17000	0	16000	1	1
33	2	51	1		2019-01-22	2019-03-20	2	0	20000	0	20000	1	1
34	2	21	1		2019-02-18	2019-03-20	3	0	6000	0	6000	1	1
35	2	31	3	Lymph Node	2019-02-15	2019-03-20	2	0	12000	0	12000	1	1
36	2	37	3	Lymph Node	2019-01-15	2019-03-20	1	3900	9100	0	5200	1	1
37	2	36	3	Pott's Spine	2019-02-19	2019-03-20	1	0	2000	0	2000	1	1
38	2	24	3	Lymph Node	2019-02-13	2019-03-20	3	0	15000	0	15000	1	1
39	2	25	1		2019-02-20	2019-03-20	1	0	28600	0	28600	1	2
40	2	25	3	Lymph Node	2019-01-15	2019-03-20	1	0	16000	0	16000	1	1
41	2	26	1		2019-02-08	2019-03-20	3	0	10000	0	10000	1	1
42	2	21	1		2019-02-22	2019-03-20	5	0	9000	0	9000	1	1
43	1	34	1		2019-02-23	2019-03-20	3	6500	6500	3900	3900	1	1
44	1	65	1		2019-01-15	2019-03-20	1	4000	14000	2000	13000	1	1
73	2	22	3	Not available	2019-02-08	2019-03-25	1	0	17000	0	17000	1	1
74	1	42	3	Lymph Node	2019-03-05	2019-04-01	1	9100	14100	3750	8750	1	1
75	1	58	3	Plural effusion	2019-03-05	2019-04-01	3	0	3500	0	3500	1	1
76	2	56	1		2019-02-20	2019-04-01	1	0	11000	0	11000	1	1
77	2	21	3	Lymph Node	2019-03-08	2019-04-01	4	0	11000	0	11000	1	1
78	1	35	1		2019-03-09	2019-04-01	4	8000	8000	5000	5000	1	3
79	2	18	2		2019-02-21	2019-04-01	3	0	7800	0	7800	1	1
80	1	26	1		2019-03-02	2019-04-01	3	4000	4000	4000	3500	1	1
81	2	18	3	Plural effusion	2019-02-20	2019-04-01	4	700	8700	0	8000	1	1
82	1	18	1		2019-02-25	2019-04-01	3	0	6000	0	6000	1	2
83	1	60	3	Not available	2019-03-06	2019-04-01	3	0	80000	0	80000	1	3
84	1	47	1		2019-02-19	2019-04-01	3	4800	4800	0	0	1	1
85	2	22	1,3	Not available	2019-03-11	2019-04-01	3	0	8000	0	8000	1	1
86	2	23	1		2019-02-27	2019-04-01	3	0	10400	0	10400	1	1
87	2	19	1		2019-02-16	2019-04-01	3	0	11200	0	11200	1	1
88	2	24	1		2019-03-19	2019-04-01	3	0	17000	0	17000	1	1
89	2	28	1		2019-02-26	2019-04-01	3	0	16000	0	16000	1	1
90	1	38	1		2019-02-21	2019-04-01	3	6500	6500	6500	6500	1	1
91	2	27	1		2019-02-28	2019-04-01	1	0	6000	0	6000	1	1
93	2	22	1		2019-03-08	2019-04-02	1	0	3200	0	3200	1	1
94	1	22	1		2019-02-15	2019-04-02	3	14000	27500	0	13500	1	1
95	2	42	1		2019-02-11	2019-04-02	1	0	8000	0	8000	1	1
96	1	30	1		2019-03-04	2019-04-02	3	7000	17500	0	10500	1	1
97	2	19	3	Lymph Node	2019-03-15	2019-04-05	3	0	10400	0	10400	1	1
98	1	53	3	Plural effusion	2019-03-11	2019-04-05	1	7500	7500	0	0	1	1
99	1	22	1		2019-03-18	2019-04-05	2	10000	17000	9400	16400	1	1
100	2	18	1		2019-03-01	2019-04-02	3	0	15000	0	15000	1	1
1	1	50	1		2019-01-28	2019-02-27	3	11700	19200	0	7500	1	1
2	1	24	1		2019-02-07	2019-02-27	3	7200	20200	0	13000	1	1
4	1	48	1		2019-01-03	2019-02-27	3	9000	15000	0	5000	1	1
5	1	67	2		2019-01-17	2019-02-27	3	0	9000	0	9000	1	1
6	1	38	1		2019-02-07	2019-02-27	2	7000	17000	0	10000	1	1
8	1	52	1		2019-01-25	2019-02-28	1	3000	10000	0	3000	1	1
10	1	40	3	Not available	2019-02-15	2019-02-28	3	6500	6500	6500	6500	1	1
12	2	20	3	Not available	2019-01-31	2019-03-01	4	0	10500	0	10500	1	1
13	1	22	1		2019-02-02	2019-03-01	3	5600	18800	0	13200	1	1
14	2	26	3	Not available	2019-02-01	2019-03-01	3	1200	4600	1200	4600	1	1
15	1	38	1		2019-01-17	2019-03-01	1	5000	5000	0	1500	1	1
16	2	40	3	Not available	2019-01-17	2019-03-01	3	0	6000	0	6000	1	1
17	1	45	1		2019-02-23	2019-03-02	2	7500	7500	3000	3000	1	3
18	2	50	1		2019-02-08	2019-03-02	1	0	0	0	0	1	1
19	2	18	3	Not available	2019-02-12	2019-03-02	2	260	4780	260	4780	1	1
20	1	25	1		2019-02-01	2019-03-02	4	7500	7500	0	0	1	1
21	1	24	1		2019-01-14	2019-03-02	2	12000	18500	10000	16500	1	1
22	2	20	3	Not available	2019-02-21	2019-03-02	3	0	12500	0	11000	1	1
23	1	35	1		2019-01-30	2019-03-05	3	4800	6000	2400	3600	1	1
24	1	26	1		2019-02-01	2019-03-05	3	10000	20000	0	13500	1	1
25	1	46	1		2019-01-18	2019-03-05	4	13500	13500	0	0	1	1
27	2	21	3	Not available	2019-02-09	2019-03-05	3	0	10000	0	10000	1	1
29	1	48	1		2019-01-24	2019-03-05	1	5000	7000	4000	6000	1	1
30	2	25	1		2019-02-07	2019-03-05	3	0	10000	0	10000	1	1
31	2	21	3	Not available	2019-01-16	2019-03-05	4	0	15000	0	15000	1	1
32	2	20	1		2019-02-09	2019-03-06	4	1400	16400	1400	16400	1	1
33	2	27	1		2019-01-29	2019-03-06	2	0	8000	0	6000	1	1
34	1	45	1		2019-02-05	2019-03-06	4	9600	9600	800	800	1	3
35	1	34	2		2019-01-28	2019-03-06	3	4000	7000	0	8000	1	1
36	1	44	1		2019-01-28	2019-03-06	3	10000	10000	10000	10000	1	1
37	1	45	1		2019-02-02	2019-03-06	2	4000	11000	3000	10000	1	1
38	2	20	1		2019-01-19	2019-03-06	5	3000	13000	3000	13000	1	1
39	1	36	3	Not available	2019-01-24	2019-03-06	1	6000	6000	6000	6000	1	1
40	2	20	3	Chest wall TB	2019-01-24	2019-03-06	3	500	5500	500	5500	1	1
41	1	49	1		2019-01-17	2019-03-06	3	8000	8000	0	6000	1	1
42	2	45	1		2019-01-17	2019-03-06	1	0	5600	0	5600	1	1
43	1	26	1		2019-02-04	2019-03-06	4	3500	10500	0	7000	1	1
44	1	19	1		2019-02-09	2019-03-06	3	7000	17000	7000	17000	1	1
45	1	55	1		2019-01-18	2019-03-07	3	12000	12000	9000	9000	1	1
46	2	35	3	Not available	2019-02-06	2019-03-07	1	6000	14000	6000	14000	1	1
47	1	24	1		2019-02-14	2019-03-07	2	8000	8000	0	0	1	1
48	2	21	1		2019-01-21	2019-03-07	3	0	16000	0	16000	1	1
49	2	25	1		2019-02-05	2019-03-07	3	0	8000	0	8000	1	1
50	1	45	1		2019-01-30	2019-03-07	3	11000	11000	0	11000	1	1
51	1	39	1		2019-01-30	2019-03-07	3	8400	28000	0	20000	1	1
52	1	62	1		2019-02-01	2019-03-07	3	20000	20000	20000	20000	1	4
53	2	35	2		2019-01-24	2019-03-07	2	0	24500	0	24500	1	1
54	2	29	3	Plural effusion	2019-01-25	2019-03-07	3	0	8000	0	6000	1	1
55	1	45	1		2019-01-22	2019-03-08	1	5000	7500	2400	4900	1	1
56	1	48	1		2019-02-08	2019-03-08	3	5000	5000	0	2400	1	3
57	1	29	1		2019-01-22	2019-03-12	3	4000	6000	3000	3000	1	4
58	1	21	1		2019-01-29	2019-03-12	4	0	10000	0	10000	1	1
59	2	70	3	Not available	2019-02-01	2019-03-12	1	0	5000	0	5000	1	1
60	1	73	1		2019-01-21	2019-03-12	3	0	16000	0	16000	1	1
61	1	63	3	Abdomen	2019-02-22	2019-03-12	1	14000	14000	0	0	1	1
62	1	42	3	Not available	2019-02-14	2019-03-12	3	13000	13000	8500	8500	1	1
63	2	65	1		2019-03-12	2019-03-30	1	3000	3000	0	0	1	3
64	2	25	1		2019-03-01	2019-03-30	1	0	8400	0	8400	1	1
65	1	30	3	Left Elbow Swelling	2019-03-05	2019-03-30	2	18200	18200	6500	6500	1	1
66	1	21	1		2019-03-13	2019-03-30	5	8000	26000	0	18000	1	1
67	2	33	1		2019-02-21	2019-03-30	1	0	8000	0	8000	1	1
68	2	76	1		2019-02-21	2019-03-30	1	0	20000	0	19000	1	3
69	1	29	1		2019-02-28	2019-04-02	1	6000	10000	6000	10000	1	1
70	1	30	1		2019-03-01	2019-04-02	4	16000	20800	0	2400	1	1
10	1	30	1		2019-01-19	2019-04-11	3	8000	8600	0	5200	1	1
11	1	23	1		2019-03-28	2019-04-11	1	2000	5000	2000	5000	1	1
12	1	28	1		2019-02-27	2019-04-12	3	6600	15600	0	9000	1	1
13	2	28	3	Lymph Node	2019-03-12	2019-04-12	6	10000	25000	10000	25000	1	1
18	2	18	1		2019-03-13	2019-04-12	3	0	6000	0	6000	1	1
19	1	50	1		2019-02-16	2019-04-12	1	12000	14000	0	2000	1	1
1	2	21	1		2021-05-04	2021-07-08	4	0	5000	0	5000	1	1
2	2	20	1		2021-06-07	2021-07-08	4	0	35000	0	35000	1	1
3	1	45	1		2021-06-18	2021-07-08	1	12000	24000	0	10500	1	4
4	1	46	3	Plural effusion	2021-06-15	2021-07-08	3	13500	13500	0	7000	1	1
5	1	55	1		2021-06-18	2021-07-08	2	15000	22800	0	26800	1	3
10	2	73	1		2021-06-11	2021-07-09	1	1500	11500	0	10000	1	1
11	1	24	3	Lymph Node	2021-06-16	2021-07-09	5	27000	70000	16500	47800	1	1
12	1	58	3	Not available	2021-06-04	2021-07-09	3	8000	11000	0	6000	1	4
13	2	24	1		2021-05-28	2021-07-10	3	9000	43800	9000	43800	1	1
14	1	37	3	Plural effusion	2021-05-21	2021-07-10	3	4000	20000	0	12000	1	4
15	1	48	2		2021-06-09	2021-07-10	2	14400	17400	0	0	1	3
16	1	58	1		2021-06-08	2021-07-10	4	15000	23000	15000	23000	1	1
17	1	32	1		2021-07-05	2021-07-10	3	16800	16800	1600	16000	1	1
18	1	40	1		2021-06-16	2021-07-10	3	12600	25200	0	12600	1	1
19	2	21	1		2021-07-08	2021-07-10	5	6000	14400	0	11200	1	1
20	1	30	3	Chest wall TB	2021-06-16	2021-07-10	3	18000	31000	13600	26600	1	1
21	1	55	1		2021-07-10	2021-07-12	2	15000	27000	0	12000	1	1
22	1	43	1		2021-06-12	2021-07-12	2	14000	14000	0	8400	1	4
23	1	40	3	Plural effusion	2021-06-08	2021-07-12	5	18000	18000	9500	9500	1	1
24	1	61	1		2021-06-03	2021-07-12	1	20000	23000	0	0	1	1
33	1	30	1		2021-06-11	2021-07-14	3	9600	9600	0	0	1	1
34	1	43	1		2021-07-07	2021-07-14	3	16000	22500	0	6500	1	1
35	1	18	1		2021-06-04	2021-07-14	5	6000	6000	0	0	1	1
36	2	28	3	Plural effusion	2021-07-02	2021-07-14	5	12000	21500	0	0	1	1
38	2	26	3	Plural effusion	2021-05-25	2021-07-15	5	0	3000	0	30000	1	1
39	2	56	1		2021-06-23	2021-07-15	1	0	0	0	0	1	1
40	1	57	1		2021-06-25	2021-07-15	2	20400	20400	20400	20400	1	2
41	1	38	1		2021-06-07	2021-07-15	5	25000	25000	0	0	1	1
42	1	37	3	Lymph Node	2021-06-28	2021-07-15	1	3000	6000	0	0	1	3
43	2	45	1		2021-07-01	2021-07-15	2	0	24000	0	24000	1	4
44	1	46	1		2021-07-07	2021-07-16	3	9300	9300	4650	4650	1	1
45	1	36	1		2021-07-01	2021-07-16	3	22400	36800	0	14400	1	1
46	1	55	1		2021-06-25	2021-07-16	5	0	4000	0	4000	1	1
47	1	50	1		2021-05-28	2021-07-16	3	0	0	0	0	1	1
48	1	35	3	Plural effusion	2021-07-02	2021-07-16	2	15600	15600	15600	15600	1	4
49	1	31	1		2021-06-10	2021-07-16	3	15000	15000	15000	15000	1	4
55	1	32	1		2021-06-12	2021-07-17	3	14000	14000	8000	12000	1	1
56	1	35	3	Lymph Node	2021-06-28	2021-07-17	3	18000	18000	18000	18000	1	1
57	1	30	1		2021-06-14	2021-07-17	3	14400	14400	0	0	1	1
58	1	53	1		2021-06-30	2021-07-17	2	10000	10000	10000	10000	1	1
59	2	65	1		2021-07-09	2021-07-17	1	0	20000	0	20000	1	1
63	1	30	3	Abdomen	2021-06-19	2021-07-17	3	14400	22400	0	8000	1	1
64	2	52	1		2021-07-08	2021-07-19	2	7000	7000	0	0	1	1
65	1	49	1		2021-07-06	2021-07-19	3	19200	59200	0	40000	1	1
66	1	47	1		2021-06-28	2021-07-19	3	8000	18000	0	10000	1	1
67	1	35	3	Lymph Node	2021-07-13	2021-07-19	5	20000	20000	20000	20000	1	1
68	2	21	3	Lymph Node	2021-06-30	2021-07-19	3	0	6250	0	6250	1	1
69	1	58	1		2021-06-21	2021-07-19	3	8000	8000	7500	7500	1	1
76	1	38	1		2021-06-15	2021-07-20	3	12000	12000	0	3000	1	1
78	1	45	1		2021-07-12	2021-07-20	3	12000	12000	12000	18000	1	1
79	2	19	1		2021-05-21	2021-07-20	4	0	10000	0	18000	1	1
80	1	20	3	Plural effusion	2021-06-29	2021-07-20	3	12000	25000	0	13000	1	1
81	2	42	3	Breast Abscess	2021-07-09	2021-07-20	2	0	10000	0	0	1	1
82	1	58	1		2021-06-25	2021-07-20	2	12500	20000	12500	20000	1	5
83	1	62	1		2021-06-14	2021-07-20	2	3600	3600	0	1500	1	3
88	1	69	1		2021-06-24	2021-07-22	3	0	8333	0	8333	1	1
92	1	52	1		2021-07-15	2021-07-22	2	12000	18000	0	6000	1	1
93	1	56	2		2021-06-17	2021-07-22	2	10000	15000	10000	15000	1	4
101	1	42	1		2021-06-15	2021-07-24	3	24000	24000	0	0	1	1
102	1	83	1		2021-07-16	2021-07-24	3	0	14000	0	14000	1	1
104	2	40	1		2021-06-16	2021-07-26	2	0	5000	0	5000	1	1
105	2	51	1		2021-06-14	2021-07-26	1	6000	6000	0	0	1	1
106	1	45	1		2021-06-09	2021-07-26	3	3750	3750	0	0	1	1
107	2	38	1		2021-06-21	2021-07-26	3	9000	9000	0	7000	1	1
108	1	51	1		2021-06-17	2021-07-26	1	10000	18000	10000	18000	1	1
109	2	57	1		2021-06-22	2021-07-26	3	0	15000	0	7000	1	1
110	1	62	1		2021-07-08	2021-07-26	3	0	30000	0	30000	1	1
111	1	27	1		2021-06-11	2021-07-26	2	0	8000	0	8000	1	1
112	1	38	1		2021-07-07	2021-07-26	2	14000	14000	14000	14000	1	1
113	2	58	3	Plural effusion	2021-07-14	2021-07-26	1	9000	25800	0	16800	1	1
114	2	51	1		2021-07-01	2021-07-26	2	0	2100	0	2100	1	1
115	2	47	1		2021-07-26	2021-07-26	3	7800	11800	0	4000	1	1
116	1	59	1		2021-06-26	2021-07-26	3	12000	20000	0	8000	1	2
117	1	60	1		2021-05-18	2021-07-27	2	1000	1000	1000	1000	1	1
118	2	49	1		2021-06-24	2021-07-27	3	0	9500	0	9500	1	1
119	2	26	3	Abdomen	2021-07-13	2021-07-27	5	7500	22500	0	15000	1	1
120	1	54	3	Plural effusion	2021-06-07	2021-07-27	5	12000	12000	0	0	1	3
121	2	54	1		2021-05-31	2021-07-27	3	0	6000	0	6000	1	1
122	1	32	1		2021-07-03	2021-07-27	2	9600	16600	0	7000	1	1
123	1	31	1		2021-05-31	2021-07-27	2	8000	8000	8000	8000	1	1
124	2	36	3	Abdomen	2021-05-22	2021-07-27	3	0	15000	0	15000	1	1
125	2	55	1		2021-06-10	2021-07-27	2	0	6000	0	6000	1	1
126	1	40	1		2021-07-06	2021-07-28	3	4500	4500	0	0	1	5
127	1	51	1		2021-06-18	2021-07-28	3	8000	23000	0	15000	1	1
128	1	42	1		2021-06-07	2021-07-28	3	10000	10000	10000	10000	1	1
129	1	60	1		2021-06-15	2021-07-28	1	0	12000	0	0	1	4
130	2	58	3	Chronic Granulomatous	2021-07-26	2021-07-28	3	0	0	0	0	1	1
131	2	25	3	Central Nervous System	2021-05-24	2021-07-28	5	0	7000	0	7000	1	1
132	1	24	3	Axillary Lymph node	2021-07-14	2021-07-28	3	21000	33000	21000	33000	1	1
133	1	58	1		2021-07-10	2021-07-28	3	7000	22000	7000	22000	1	1
134	2	56	1		2021-06-22	2021-07-29	2	0	5000	0	5000	1	1
135	1	48	1		2021-07-21	2021-07-29	3	7200	13700	2400	8900	1	1
136	1	36	1		2021-07-08	2021-07-29	2	10000	10000	10000	10000	1	5
137	1	56	1		2021-07-25	2021-07-29	3	4800	27800	0	23000	1	1
138	2	65	1		2021-07-05	2021-07-29	3	0	10000	0	10000	1	1
139	1	28	3	Plural effusion	2021-06-29	2021-07-28	4	12500	24500	7200	19700	1	1
140	1	55	1		2021-06-11	2021-07-29	2	8000	11500	0	3500	1	1
141	2	21	1		2021-06-23	2021-07-29	5	0	20000	0	20000	1	2
142	1	50	1		2021-06-23	2021-07-29	3	9000	9000	0	0	1	1
143	1	37	1		2021-06-04	2021-07-29	1	10000	10000	0	4000	1	1
144	1	50	1		2021-07-09	2021-07-29	5	19200	29200	0	10000	1	1
145	2	58	1		2021-07-03	2021-07-30	3	0	33000	0	33000	1	1
148	2	26	3	Plural effusion	2021-07-26	2021-07-30	3	0	11500	0	11500	1	1
149	1	27	3	Abdomen	2021-07-16	2021-07-30	5	0	11000	0	11000	1	1
150	2	18	1		2021-07-08	2021-07-30	3	0	9600	0	9600	1	1
151	1	18	3	Lymph Node	2021-07-26	2021-07-30	4	0	12000	0	12000	1	1
152	2	50	1		2021-07-12	2021-07-30	3	4800	13200	0	8400	1	1
153	2	55	1		2021-07-05	2021-07-20	1	0	29600	0	29600	1	1
154	1	25	2	Endobronchial TB	2021-06-17	2021-07-31	3	14000	32000	14000	32000	1	2
155	1	39	1		2021-07-17	2021-07-31	3	11000	24000	11000	24000	1	1
156	1	53	1		2021-06-23	2021-07-31	3	18000	20400	8000	10400	1	1
157	1	39	3	Axillary Lymph node	2021-06-14	2021-07-31	3	12000	20000	12000	20000	1	1
158	2	39	3	Lymph Node	2021-07-08	2021-07-31	3	0	15000	0	15000	1	1
159	2	65	3	Lymph Node	2021-06-30	2021-07-31	1	0	1000	0	1000	1	1
160	1	32	3	Plural effusion	2021-07-15	2021-07-31	3	12000	12000	0	0	1	1
161	1	42	1		2021-06-18	2021-07-31	3	15000	15000	15000	15000	1	1
162	2	33	2		2021-06-21	2021-07-31	4	0	7200	0	7200	1	1
163	1	70	1		2021-07-07	2021-07-31	1	0	14000	0	14000	1	3
164	1	43	3	Plural effusion	2021-07-13	2021-07-31	3	11000	40000	0	29000	1	1
168	1	36	3	Lymph Node	2021-07-02	2021-07-31	4	15000	15000	10000	10000	1	1
2	1	46	1		2021-06-18	2021-08-02	3	9600	13600	4800	8800	1	1
3	1	54	1		2021-06-26	2021-08-02	1	14000	17600	0	7800	1	3
4	1	31	3	Chest wall TB	2021-06-22	2021-08-02	6	15000	29000	15000	29000	1	1
5	1	49	1		2021-07-15	2021-08-02	3	4500	4500	4500	4500	1	1
6	2	50	1		2021-07-08	2021-08-02	3	5250	5250	0	1000	1	1
7	1	52	1		2021-07-14	2021-08-02	1	4800	4800	0	0	1	1
8	1	52	1		2021-07-13	2021-08-02	1	0	0	0	0	1	2
9	2	52	2		2021-07-02	2021-08-03	2	0	50000	0	50000	1	1
10	2	50	3	Plural effusion	2021-06-22	2021-08-03	2	11200	11200	11200	11200	1	1
11	2	19	1		2021-07-01	2021-08-03	4	0	25000	0	25000	1	4
12	2	24	1,3	Abdomen	2021-07-14	2021-08-03	3	2500	9500	0	7000	1	1
13	2	53	1		2021-06-18	2021-08-03	2	0	30000	0	30000	1	1
14	1	22	1		2021-07-08	2021-08-03	5	9000	24000	0	15000	1	1
15	1	39	3	Lymph Node	2021-06-21	2021-08-03	2	0	3500	0	3500	1	1
16	1	61	1		2021-07-17	2021-08-04	3	7000	16000	0	9000	1	1
17	1	49	2		2021-06-29	2021-08-04	2	15000	30000	15000	30000	1	1
18	1	58	1		2021-07-21	2021-08-04	2	0	0	0	0	1	3
19	1	40	1		2021-07-27	2021-08-04	2	9800	9800	9800	9800	1	1
20	1	40	1		2021-07-07	2021-08-04	3	14000	26000	0	12000	1	3
21	2	19	3	Lymph Node	2021-07-07	2021-08-04	5	8000	13000	8000	13000	1	1
22	1	48	1		2021-06-24	2021-08-04	3	6000	10800	0	6000	1	1
23	1	41	1		2021-07-23	2021-08-04	3	30000	30000	3600	3600	1	1
24	2	64	1		2021-07-18	2021-08-04	3	0	22000	0	22000	1	1
25	1	53	3	Ocular TB	2021-06-30	2021-08-04	3	7500	7500	7500	7500	1	1
29	2	55	1		2021-07-13	2021-08-05	3	0	4800	0	4800	1	1
30	1	38	1		2021-07-14	2021-08-05	3	30000	30000	0	9000	1	1
31	1	70	1		2021-06-29	2021-08-05	1	15000	15000	0	15000	1	1
32	1	38	1		2021-07-20	2021-08-05	3	15000	15000	0	3000	1	1
33	1	30	3	Plural effusion	2021-07-12	2021-08-06	3	12000	20000	12000	20000	1	1
36	1	34	1		2021-07-17	2021-08-06	3	7200	7200	0	0	1	1
37	2	45	1		2021-07-14	2021-08-07	3	0	13600	0	13600	1	1
38	1	58	1		2021-08-05	2021-08-07	3	0	5000	0	5000	1	1
39	2	40	1		2021-07-13	2021-08-07	4	0	8400	0	8400	1	1
40	1	47	1		2021-07-14	2021-08-07	3	8000	23000	0	15000	1	4
42	2	56	3	Genitourinary TB	2021-08-04	2021-08-09	2	0	10000	0	10000	1	1
45	1	60	2		2021-07-08	2021-08-09	3	0	917	0	917	1	3
46	1	36	1		2021-07-09	2021-08-09	1	917	917	917	917	1	1
47	2	40	2		2021-07-07	2021-08-09	3	4800	8800	0	4000	1	1
48	1	30	1		2021-07-31	2021-08-09	5	8000	20000	8000	20000	1	1
51	1	58	1		2021-07-26	2021-08-10	3	9000	10600	9000	10600	1	1
52	1	26	3	Plural effusion	2021-08-04	2021-08-10	6	6000	36000	0	30000	1	1
53	1	58	1		2021-07-15	2021-08-10	4	11200	11200	6000	6000	1	1
54	1	49	1		2021-07-07	2021-08-10	3	6400	7200	6400	7200	1	1
55	2	52	2		2021-07-26	2021-08-10	1	6000	6000	0	0	1	1
56	1	26	1		2021-07-24	2021-08-10	5	13000	28000	0	15000	1	1
57	1	61	1		2021-07-23	2021-08-10	2	7000	8040	0	0	1	1
58	2	45	1		2021-06-23	2021-08-11	1	0	7200	0	7200	1	1
59	2	25	3	Abdomen	2021-08-09	2021-08-11	5	0	6500	0	6500	1	1
65	1	28	1		2021-06-04	2021-08-11	2	7000	9400	0	2400	1	1
1	1	51	2		2021-07-29	2021-08-16	3	2400	20400	0	18000	1	1
2	1	55	1		2021-07-14	2021-08-16	2	15000	15000	15000	15000	1	1
3	1	62	1		2021-08-09	2021-08-16	1	0	12000	0	12000	1	1
4	2	51	2		2021-07-31	2021-08-16	2	0	11500	0	11500	1	1
5	1	45	1		2021-07-17	2021-08-16	3	11500	11500	11500	11500	1	1
9	1	40	1		2021-07-02	2021-08-17	3	20000	20000	0	0	1	1
10	2	25	1		2021-07-13	2021-08-17	3	0	8000	0	8000	1	1
11	1	48	1		2021-07-12	2021-08-17	3	10000	10000	10000	10000	1	1
12	1	60	2		2021-07-12	2021-08-17	3	0	9000	0	9000	1	4
13	1	61	3	Ocular TB	2021-07-14	2021-08-17	5	0	25000	0	25000	1	1
14	2	19	3	Lymph Node	2021-07-05	2021-08-17	5	0	150000	0	150000	1	1
15	2	63	2		2021-07-19	2021-08-17	3	0	15000	0	15000	1	1
16	1	48	2		2021-07-02	2021-08-17	4	12000	12000	3200	3200	1	1
17	1	40	1		2021-07-14	2021-08-18	1	12000	12000	0	9000	1	1
18	1	42	1		2021-08-13	2021-08-18	3	10000	16000	0	10000	1	1
19	1	35	1		2021-08-14	2021-08-18	3	8800	12800	8800	12800	1	5
20	1	57	1		2021-07-27	2021-08-18	3	13500	13500	0	0	1	1
21	1	60	1		2021-08-04	2021-08-19	3	7200	7200	0	0	1	1
23	1	35	1		2021-07-31	2021-08-19	1	6000	6000	6000	6000	1	1
24	1	45	1		2021-07-30	2021-08-19	3	0	1500	0	1500	1	1
25	1	34	1		2021-07-28	2021-08-19	3	9000	11000	0	2000	1	1
26	1	60	1		2021-07-17	2021-08-19	3	8000	78000	0	70000	1	1
27	1	55	2		2021-08-16	2021-08-19	3	9000	9000	0	7000	1	1
28	1	28	1		2021-08-07	2021-08-19	3	12000	12000	10000	10000	1	1
29	1	33	1		2021-07-24	2021-08-19	3	10000	10000	0	0	1	4
30	1	54	3	Lymph Node	2021-07-26	2021-08-19	5	7500	7500	0	6000	1	1
31	2	53	3	Lymph Node	2021-08-02	2021-08-19	3	0	16500	0	16500	1	1
35	1	26	1		2021-07-05	2021-08-21	5	13500	23500	0	10000	1	1
36	2	18	1		2021-07-12	2021-08-21	4	0	7000	0	7000	1	1
37	2	43	3	Pott's Spine	2021-06-24	2021-08-21	5	0	9500	0	9500	1	1
38	2	18	3	Plural effusion	2021-07-10	2021-08-21	5	0	10000	0	10000	1	1
39	1	67	1		2021-07-31	2021-08-21	3	4500	15300	4500	15300	1	1
40	2	50	1		2021-07-27	2021-08-23	3	0	6500	0	6500	1	1
41	1	65	1		2021-07-02	2021-08-23	3	5000	15000	5000	15000	1	1
42	1	64	1		2021-07-27	2021-08-23	3	0	40000	0	40000	1	1
43	1	41	1		2021-07-29	2021-08-23	5	27000	52000	0	25000	1	1
44	1	31	1		2021-08-10	2021-08-23	2	4800	7800	0	0	1	1
45	2	60	1		2021-07-29	2021-08-23	4	6000	7000	0	1000	1	1
46	2	21	2		2021-08-18	2021-08-23	5	0	10000	0	0	1	1
47	1	55	1		2021-07-26	2021-08-23	3	7800	7800	0	0	1	1
48	2	23	3	Lymph Node	2021-08-13	2021-08-23	5	0	40000	0	40000	1	1
49	1	42	1		2021-08-21	2021-08-24	3	16800	16800	16000	16000	1	4
50	1	47	2		2021-08-19	2021-08-24	3	11000	12200	0	1200	1	1
51	1	40	1		2021-07-07	2021-08-24	5	15000	30000	0	15000	1	1
52	1	55	1		2021-08-17	2021-08-24	3	7000	17000	0	10000	1	1
53	2	30	1		2021-07-22	2021-08-24	3	6000	6000	0	0	1	1
54	1	46	1		2021-08-21	2021-08-24	2	15000	15000	0	11000	1	1
55	1	41	3	Plural effusion	2021-08-21	2021-08-24	3	10000	10000	0	0	1	2
56	2	34	2		2021-07-31	2021-08-24	5	0	12000	0	12000	1	1
57	1	47	1		2021-08-06	2021-08-24	1	12000	12000	0	0	1	1
58	2	57	3	Abdomen	2021-08-19	2021-08-24	1	0	10000	0	4000	1	1
59	2	42	1		2021-08-23	2021-08-24	2	6000	17000	0	11000	1	1
60	1	31	1		2021-07-31	2021-08-25	3	19500	19500	14300	14300	1	5
61	1	20	3	Plural effusion	2021-07-03	2021-08-25	4	0	8000	0	8000	1	1
62	1	65	1		2021-07-10	2021-08-25	3	7000	20000	0	13000	1	1
63	1	27	1		2021-07-02	2021-08-25	3	13200	13200	13200	13200	1	1
64	1	45	2		2021-08-03	2021-08-25	3	9600	26400	0	16800	1	1
65	2	38	3	Plural effusion	2021-07-26	2021-08-25	3	5000	14000	5000	14000	1	1
66	1	32	3	Plural effusion	2021-07-13	2021-08-25	3	15000	31000	7500	22500	1	1
67	2	21	1		2021-08-17	2021-08-25	5	0	9000	0	9000	1	1
68	1	60	2		2021-08-06	2021-08-25	1	6000	6000	0	0	1	1
69	1	23	1		2021-07-30	2021-08-25	5	18000	43000	0	25000	1	1
105	1	46	2		2021-08-13	2021-08-28	3	16500	16500	16500	16500	1	1
1	2	19	1		2021-07-16	2021-08-31	4	0	6600	0	6600	1	5
2	1	57	1		2021-07-28	2021-08-31	3	15000	15000	8000	8000	1	1
3	2	36	3	Abdomen	2021-08-02	2021-08-31	1	0	18000	0	18000	1	3
11	1	35	1		2021-07-29	2021-09-01	3	10500	12000	10500	12000	1	1
12	1	42	1		2021-07-17	2021-09-01	1	9000	9000	0	0	1	1
13	2	27	1		2021-07-28	2021-09-01	4	0	7500	0	7500	1	1
14	2	44	1		2021-07-26	2021-09-01	1	0	12000	0	12000	1	1
15	2	52	1		2021-08-04	2021-09-01	2	10000	10000	0	15000	1	1
17	1	44	1		2021-07-31	2021-09-01	3	8000	9500	0	1000	1	3
18	2	40	3	Plural effusion	2021-08-18	2021-09-01	1	3000	8600	0	0	1	3
19	1	25	1		2021-08-24	2021-09-01	5	6400	6400	0	0	1	1
34	2	43	1		2021-08-10	2021-09-03	3	7500	7500	0	7000	1	1
35	1	40	1		2021-08-05	2021-09-03	1	15000	15000	0	0	1	1
58	2	23	3	Chest wall TB	2021-09-01	2021-09-07	3	0	19200	0	19200	1	1
59	1	59	1		2021-08-09	2021-09-07	3	8000	8000	5600	5600	1	1
60	2	24	3	Lymph Node	2021-07-27	2021-09-07	5	6000	18000	6000	18000	1	1
61	1	53	1		2021-08-13	2021-09-07	1	8400	25400	3600	20600	1	1
66	1	18	3	Lymph Node	2021-07-14	2021-09-08	4	0	22000	0	22000	1	1
67	1	75	1		2021-07-17	2021-09-08	3	0	8000	0	8000	1	1
68	1	35	1		2021-08-06	2021-09-08	2	15000	15000	7000	7000	1	1
69	2	48	3	Ocular TB	2021-08-05	2021-09-08	2	16000	16000	16000	16000	1	1
70	2	41	1		2021-08-10	2021-09-08	1	0	14000	0	14000	1	1
74	1	60	1		2021-07-16	2021-09-09	3	11000	11000	0	0	1	1
75	1	27	3	Lymph Node	2021-08-11	2021-09-09	3	10000	10000	0	0	1	1
76	2	61	2		2021-07-16	2021-09-09	4	0	6000	0	6000	1	1
77	1	51	1		2021-08-11	2021-09-09	2	5000	6000	5000	6000	1	1
78	1	50	1		2021-07-30	2021-09-09	3	24000	24000	0	0	1	1
79	2	21	3	Ileocecal TB	2021-08-25	2021-09-09	5	0	20000	0	20000	1	1
80	2	45	2		2021-08-02	2021-09-09	1	3600	14000	1200	4800	1	1
81	1	45	1		2021-08-25	2021-09-09	1	12000	24000	0	12000	1	1
1	1	27	2		2022-03-11	2022-03-11	3	12000	12000	12000	12000	1	1
2	1	25	3	Lymph Node	2022-02-22	2022-03-11	5	10000	11500	8000	8000	1	1
3	1	58	1		2022-03-07	2022-03-11	2	5600	5600	0	0	1	1
4	2	32	3	Lymph Node	2022-02-22	2022-03-11	2	0	10000	0	10000	1	1
5	1	30	1		2022-02-12	2022-03-12	4	0	15000	0	15000	1	1
6	2	20	2		2022-02-24	2022-03-12	3	0	18750	0	23750	1	1
7	2	28	3	Plural effusion	2022-02-05	2022-03-12	3	4000	19000	0	15000	1	1
8	1	41	3	Lymph Node	2022-02-28	2022-03-12	2	6000	6000	4500	4500	1	1
9	2	37	3	Abdomen	2022-02-07	2022-03-12	2	0	15000	0	15000	1	2
10	2	40	1		2022-01-20	2022-03-12	1	700	700	700	700	1	1
11	1	36	1		2022-03-04	2022-03-12	3	15000	15000	15000	15000	1	1
12	2	40	3	Abdomen	2022-01-18	2022-03-12	2	0	11000	0	11000	1	1
13	2	25	2		2022-02-24	2022-03-14	3	12000	12000	12000	12000	1	1
14	2	32	2		2022-03-02	2022-03-14	3	3000	13000	1500	11500	1	2
15	2	20	3	Lymph Node	2022-02-14	2022-03-14	5	0	65000	0	65000	1	1
16	2	37	2		2022-02-24	2022-03-14	3	10000	10000	10000	10000	1	1
17	2	19	2		2022-03-10	2022-03-14	1	10000	16000	0	6000	1	1
18	1	30	3	Plural effusion	2022-03-14	2022-03-14	3	10000	22000	10000	22000	1	1
19	1	21	1		2022-01-12	2022-03-14	5	0	12000	0	15000	1	1
20	2	18	2		2022-02-10	2022-03-14	4	0	20000	0	20000	1	1
21	1	55	2		2022-03-14	2022-03-14	2	11200	15700	0	4500	1	1
22	2	27	1		2022-01-20	2022-03-14	2	3000	12000	0	9000	1	1
23	1	28	2		2022-02-14	2022-03-14	3	15000	25000	0	10000	1	1
24	2	26	1		2022-03-14	2022-03-15	4	20000	45000	2000	32000	1	1
25	2	22	1		2022-02-10	2022-03-15	3	7000	21000	0	14000	1	1
27	2	59	2		2022-03-11	2022-03-15	2	0	12000	0	12000	1	1
28	2	36	3	Ocular TB	2022-02-16	2022-03-15	3	4500	16500	0	12000	1	4
30	1	25	1		2022-03-15	2022-03-16	3	11000	21000	11000	21000	1	1
31	1	36	3	Plural effusion	2022-03-10	2022-03-16	3	13000	13000	0	0	1	1
32	1	28	1		2022-03-11	2022-03-16	2	14400	33400	0	19000	1	1
35	1	27	1		2022-02-11	2022-03-17	2	15000	15000	15000	15000	1	1
36	2	33	3	Knee (Skin)	2022-02-09	2022-03-17	3	8000	11600	0	3600	1	1
37	1	65	1		2022-02-09	2022-03-17	1	16000	34800	16000	34800	1	1
38	2	22	1		2022-02-11	2022-03-17	3	0	13000	0	13000	1	1
39	1	48	3	Lymph Node	2022-02-24	2022-03-17	6	120000	140000	15000	35000	1	1
40	2	23	1		2022-02-25	2022-03-17	4	0	25000	0	25000	1	1
41	1	38	3	Plural effusion	2022-03-12	2022-03-19	4	0	8000	0	8000	1	1
42	2	34	1		2022-02-21	2022-03-19	4	6000	14000	6000	14000	1	1
43	1	25	1		2022-02-25	2022-03-19	2	4000	4000	4000	4000	1	2
44	1	40	1		2022-02-23	2022-03-19	2	3500	12500	0	21000	1	1
45	2	32	2		2022-02-08	2022-03-19	1	940	9940	940	9940	1	1
46	1	23	2		2022-03-19	2022-03-19	4	12000	37000	6000	31000	1	1
47	2	35	3	Throat	2022-03-03	2022-03-21	2	6500	16500	6500	16500	1	1
48	1	23	1		2022-03-16	2022-03-21	3	12000	12000	6000	6000	1	1
49	1	26	2		2022-03-10	2022-03-21	5	17500	17500	17500	17500	1	4
50	1	55	3	Plural effusion	2022-01-25	2022-03-21	5	0	9000	0	9000	1	3
51	1	18	2		2022-02-12	2022-03-21	3	9000	21000	9000	21000	1	1
52	1	38	3	Plural effusion	2022-03-07	2022-03-21	3	15000	15000	15000	15000	1	1
53	1	29	1		2022-01-25	2022-03-21	3	50000	50000	50000	50000	1	1
54	1	61	1		2022-02-03	2022-03-21	3	0	6000	0	6000	1	1
74	2	29	1		2022-02-24	2022-03-25	4	0	18000	0	18000	1	1
75	1	21	3	Lymph Node	2022-02-23	2022-03-25	2	20000	50000	20000	30000	1	1
76	2	25	1		2022-03-18	2022-03-25	3	0	18000	0	18000	1	1
77	1	25	1		2022-02-04	2022-03-25	3	10000	35000	10000	35000	1	1
78	2	21	3	Lymph Node	2022-03-21	2022-03-25	4	0	40000	0	40000	1	4
79	1	30	1		2022-02-10	2022-03-25	2	0	8500	0	12500	1	4
80	2	47	1		2022-03-22	2022-03-25	1	0	12000	0	12000	1	1
81	2	18	1		2022-02-03	2022-03-26	4	0	13000	0	13000	1	1
82	1	23	1		2022-03-04	2022-03-26	4	0	18000	0	18000	1	2
1	1	58	1		2022-03-03	2022-03-31	2	10000	13000	0	3000	1	1
2	1	20	1		2022-03-24	2022-03-31	4	0	30000	0	30000	1	1
3	1	34	1		2022-03-26	2022-03-31	2	10000	10000	0	0	1	1
4	2	32	2		2022-03-25	2022-03-31	2	0	15000	0	15000	1	1
5	1	40	1		2022-02-28	2022-03-31	3	50000	50000	50000	50000	1	1
6	1	27	3	Plural effusion	2022-03-04	2022-03-31	3	15000	15000	15000	25000	1	1
7	2	25	3	Lymph Node	2022-03-16	2022-03-31	3	0	3200	0	3200	1	1
8	2	20	3	Plural effusion	2022-03-26	2022-03-31	5	0	28000	0	28000	1	1
9	1	20	3	Abdomen	2022-03-03	2022-03-31	3	30000	30000	30000	30000	1	4
10	1	26	2		2022-03-09	2022-04-01	4	10400	10400	0	0	1	1
15	2	24	3	Lymph Node	2022-02-28	2022-04-01	2	0	21000	0	21000	1	1
16	2	25	3	Lymph Node	2022-03-28	2022-04-01	4	20000	50000	20000	50000	1	1
17	2	21	1		2022-02-28	2022-04-01	3	5000	35000	0	30000	1	1
18	2	22	3	Abdomen	2022-03-25	2022-04-01	4	0	31000	0	31000	1	1
19	2	32	3	Lymph Node	2022-03-16	2022-04-01	3	0	10000	0	10000	1	1
20	2	37	2		2022-02-05	2022-04-05	3	0	16000	0	16000	1	1
21	1	23	2		2022-02-04	2022-04-05	3	0	19000	0	19000	1	1
22	2	24	2		2022-02-12	2022-04-05	2	0	14000	0	14000	1	1
23	2	22	3	Pott's Spine	2022-02-15	2022-04-05	5	0	0	0	0	1	1
24	1	45	3	Axillary Lymph node	2022-03-22	2022-04-05	2	10000	10000	10000	10000	1	1
25	1	38	2		2022-02-22	2022-04-05	1	24000	35000	0	11000	1	1
26	2	31	1		2022-02-04	2022-04-05	4	0	9000	0	9000	1	1
27	1	38	1		2022-02-08	2022-04-05	4	0	0	0	0	1	1
28	2	18	1		2022-02-15	2022-04-05	3	0	25000	0	25000	1	1
29	2	45	3	Abdomen	2022-03-25	2022-04-05	1	0	15000	0	15000	1	1
30	1	35	2		2022-03-12	2022-04-05	3	7500	15000	7500	15000	1	1
38	1	48	1		2022-03-11	2022-04-07	3	20000	20000	0	0	1	1
39	1	34	2		2022-03-04	2022-04-07	3	10000	10000	10000	10000	1	1
40	1	23	1		2022-03-23	2022-04-07	3	9000	19000	9000	19000	1	1
41	2	33	3	Lymph Node	2022-02-28	2022-04-07	3	0	9000	0	9000	1	1
42	2	47	1		2022-03-08	2022-04-07	2	0	22000	0	22000	1	1
43	1	25	3	Abdomen	2022-03-04	2022-04-07	4	15000	15000	0	0	1	1
44	2	25	1		2022-03-04	2022-04-07	1	0	42000	0	42000	1	1
45	1	24	1		2022-03-24	2022-04-07	4	10000	22000	0	22000	1	1
46	2	31	2		2022-02-21	2022-04-07	3	0	7500	0	7500	1	1
47	2	42	2		2022-02-28	2022-04-07	3	0	18000	0	18000	1	1
48	2	28	2		2022-02-10	2022-04-07	2	0	9000	0	9000	1	1
49	2	28	1		2022-02-20	2022-04-07	2	9000	42000	0	33000	1	1
50	2	40	3	Lymph Node	2022-03-23	2022-04-07	3	0	10000	0	10000	1	1
51	2	32	3	Pott's Spine	2022-03-11	2022-04-07	2	0	20000	0	0	1	1
52	1	42	1		2022-03-09	2022-04-08	1	18000	18000	0	0	1	1
53	1	54	1		2022-02-21	2022-04-09	3	10000	14500	0	4500	1	1
54	1	43	1		2022-02-23	2022-04-12	3	9000	9000	0	0	1	1
55	2	20	1		2022-03-04	2022-04-12	4	0	11500	0	11500	1	1
56	2	70	3	Lymph Node	2022-03-22	2022-04-12	3	0	0	0	0	1	1
57	2	22	3	Abdomen	2022-02-15	2022-04-12	4	0	15000	0	15000	1	1
58	2	20	1		2022-03-04	2022-04-12	3	0	9000	0	9000	1	1
59	2	24	3	Lymph Node	2022-03-08	2022-04-12	5	3000	18000	0	15000	1	1
60	2	27	3	Abdomen	2022-03-04	2022-04-12	4	0	20000	0	20000	1	1
61	2	20	2		2022-03-25	2022-04-12	3	10000	17500	8000	15500	1	1
62	1	35	3	Lymph Node	2022-03-05	2022-04-12	4	35000	35000	10000	10000	1	1
63	1	48	2		2022-03-08	2022-04-12	3	0	10000	0	10000	1	1
64	2	24	1		2022-02-15	2022-04-13	3	0	12000	0	12000	1	1
65	1	22	1		2022-03-10	2022-04-13	3	16000	50000	0	34000	1	1
66	1	44	3	Lymph Node (Inguinal Swelling)	2022-04-13	2022-04-13	3	15000	15000	9000	9000	1	1
67	2	29	3	Plural effusion	2022-03-04	2022-04-13	5	0	30000	0	30000	1	1
68	1	49	1		2022-04-13	2022-04-13	3	11700	11700	11700	11700	1	1
69	2	22	3	Lymph Node	2022-04-04	2022-04-13	4	0	4500	0	4500	1	1
70	2	42	3	Breast Abscess	2022-02-18	2022-04-13	4	0	15000	0	15000	1	1
71	1	23	2		2022-04-01	2022-04-13	4	10000	31000	0	21000	1	1
72	2	30	1		2022-04-11	2022-04-13	3	12000	12000	0	0	1	1
73	2	38	1		2022-04-13	2022-04-13	3	6000	16000	6000	16000	1	1
74	1	72	3	Plural effusion	2022-02-15	2022-04-13	1	12000	17000	0	0	1	3
75	1	39	3	Plural effusion	2022-03-31	2022-04-13	3	14000	23500	0	9500	1	1
1	2	60	1		2022-04-19	2022-04-21	1	0	50000	0	50000	1	1
15	2	18	1		2022-03-11	2022-04-22	4	0	13000	0	13000	1	1
16	2	18	3	Abdomen	2022-03-07	2022-04-22	4	0	25000	0	25000	1	1
17	2	26	3	Lymph Node	2022-03-15	2022-04-22	4	0	30000	0	30000	1	1
18	1	25	1		2022-03-23	2022-04-23	3	21000	21000	0	0	1	4
26	2	55	3	Abdomen	2022-03-29	2022-04-23	3	0	21800	0	1800	1	1
62	1	40	1		2022-04-04	2022-04-28	3	9100	21200	0	12100	1	3

## Sheet: Visit
Sl No.	Weeks before treatment started	Provider type (1st visit)	Weeks before treatment started	Number of times visited	Provider type (2nd visit)	Weeks before treatment started	Number of times visited	Provider type (3rd visit)	Weeks before treatment started	Number of times visited	Provider type (4th visit)	Weeks before treatment started	Number of times visited	Provider type (5th visit)	Weeks before treatment started	Number of times visited	Provider type (6th visit)	Weeks before treatment started	Number of times visited	Provider type (7th visit)	Weeks before treatment started	Number of times visited	Provider type (8th visit)	Weeks before treatment started	Number of times visited	Provider type (9th visit)	Weeks before treatment started	Number of times visited	Provider type (10th visit)	Weeks before treatment started	Number of times visited	Provider type (11th visit)	Weeks before treatment started	Number of times visited	Provider type (12th visit)	Weeks before treatment started	Number of times visited	Provider type (13th visit)	Weeks before treatment started	Number of times visited	Provider type (14th visit)	Weeks before treatment started	Number of times visited	Provider type (15th visit)	Weeks before treatment started	Number of times visited	Provider type (16th visit)	Weeks before treatment started	Number of times visited
1	9	11	9	2	4	7	1	3	6	2	9	2	5	6	1	3	0	0	0	0	0	0	0	0	0	0	0	0	0	0	0	0	0	0	0	0	0	0	0	0	0	0	0	0	0	0	0	0	0
2	8	4	8	2	11	6	2	6	2	2	6	0	1	0	0	0	0	0	0	0	0	0	0	0	0	0	0	0	0	0	0	0	0	0	0	0	0	0	0	0	0	0	0	0	0	0	0	0	0
3	7	4	7	1	6	6	8	0	0	0	0	0	0	0	0	0	0	0	0	0	0	0	0	0	0	0	0	0	0	0	0	0	0	0	0	0	0	0	0	0	0	0	0	0	0	0	0	0	0
4	3	1	2.5	1	3	1.5	1	11	1	2	3	1	1	6	0	1	5	0	1	0	0	0	0	0	0	0	0	0	0	0	0	0	0	0	0	0	0	0	0	0	0	0	0	0	0	0	0	0	0
5	10	3	10	1	3	6	1	11	2	1	3	2	1	9	2	1	6	1.5	2	6	0	2	11	0	1	0	0	0	0	0	0	0	0	0	0	0	0	0	0	0	0	0	0	0	0	0	0	0	0
6	3.5	1	3.5	1	11	3.5	1	11	3	1	6	1	1	11	0	1	0	0	0	0	0	0	0	0	0	0	0	0	0	0	0	0	0	0	0	0	0	0	0	0	0	0	0	0	0	0	0	0	0
7	3	3	3	1	11	3	2	3	2.5	1	6	2.5	1	6	2.5	1	6	2.5	1	6	1.5	1	6	1	1	0	0	0	0	0	0	0	0	0	0	0	0	0	0	0	0	0	0	0	0	0	0	0	0
8	2	11	2	1	6	1.5	1	6	1	2	6	0.5	2	6	0	1	0	0	0	0	0	0	0	0	0	0	0	0	0	0	0	0	0	0	0	0	0	0	0	0	0	0	0	0	0	0	0	0	0
9	4	3	3	1	6	2	1	11	2	2	6	1	1	6	0	1	11	0	1	0	0	0	0	0	0	0	0	0	0	0	0	0	0	0	0	0	0	0	0	0	0	0	0	0	0	0	0	0	0
10	5	1	5	1	3	3	1	11	3	1	3	2	1	11	1.5	2	6	1	3	11	0	1	6	0	3	11	0	2	0	0	0	0	0	0	0	0	0	0	0	0	0	0	0	0	0	0	0	0	0
11	8	6	8	1	6	7	1	5	5	1	5	4	2	6	4	1	5	4	1	6	0	1	0	0	0	0	0	0	0	0	0	0	0	0	0	0	0	0	0	0	0	0	0	0	0	0	0	0	0
12	12	1	12	2	1	11	2	1	10	1	1	9	2	1	8	1	1	7	2	1	5	1	1	2	2	11	2	1	6	2	1	11	1	1	6	1	2	11	0	1	6	0	1	0	0	0	0	0	0
13	3	5	3	2	3	2	1	1	2	1	11	1.5	2	6	0	1	5	0	1	0	0	0	0	0	0	0	0	0	0	0	0	0	0	0	0	0	0	0	0	0	0	0	0	0	0	0	0	0	0
14	3.5	4	3.5	1	1	3.5	1	6	2.5	1	6	1	1	6	1	2	6	0.5	1	6	0.5	1	5	0	1	0	0	0	0	0	0	0	0	0	0	0	0	0	0	0	0	0	0	0	0	0	0	0	0
15	5	1	5	1	11	0	4	6	0	1	0	0	0	0	0	0	0	0	0	0	0	0	0	0	0	0	0	0	0	0	0	0	0	0	0	0	0	0	0	0	0	0	0	0	0	0	0	0	0
16	7	4	7	1	11	7	4	6	7	2	6	4	1	6	1	4	0	0	0	0	0	0	0	0	0	0	0	0	0	0	0	0	0	0	0	0	0	0	0	0	0	0	0	0	0	0	0	0	0
17	8	11	8	3	11	5.5	1	11	2.5	1	11	0	3	6	0	3	0	0	0	0	0	0	0	0	0	0	0	0	0	0	0	0	0	0	0	0	0	0	0	0	0	0	0	0	0	0	0	0	0
18	4	1	4	1	3	3	1	3	2	1	6	2	2	6	1	1	6	0	1	11	0	1	0	0	0	0	0	0	0	0	0	0	0	0	0	0	0	0	0	0	0	0	0	0	0	0	0	0	0
19	30	4	30-29	6	3	28-22	2	4	21	1	3	19	1	11	18	1	3	18	1	3	17 to 9	3	4	9	1	6	8 to 1	5	11	1	4	6	0	2	11	0	1	0	0	0	0	0	0	0	0	0	0	0	0
20	7	3	7	2	3	6	2	3	5	1	3	4	1	11	3	5	3	2.5	1	11	1	2	6	1	2	6	0	1	0	0	0	0	0	0	0	0	0	0	0	0	0	0	0	0	0	0	0	0	0
21	18	8	18	1	8	17	1	8	16	1	8	15	1	8	14	1	8	13	1	8	12	1	8	11	1	8	10	1	8	9	1	8	8	1	11	7	1	11	6	1	11	5	1	11	4	2	6	3	1
22	4	3	4	1	1	4	1	9	2.5	2	6	3	2	6	3	1	1	2.5	1	6	1.5	2	0	0	0	0	0	0	0	0	0	0	0	0	0	0	0	0	0	0	0	0	0	0	0	0	0	0	0
23	1.5	6	1.5	3	6	0.5	2	6	0	1	0	0	0	0	0	0	0	0	0	0	0	0	0	0	0	0	0	0	0	0	0	0	0	0	0	0	0	0	0	0	0	0	0	0	0	0	0	0	0
24	7	11	7	1	11	6	1	11	1	1	6	0	1	0	0	0	0	0	0	0	0	0	0	0	0	0	0	0	0	0	0	0	0	0	0	0	0	0	0	0	0	0	0	0	0	0	0	0	0
25	12	1	12	1	9	10 to 7	5	6	5	2	11	4	1	6	4 to 3	6	6	2	2	11	1	2	6	0	5	0	0	0	0	0	0	0	0	0	0	0	0	0	0	0	0	0	0	0	0	0	0	0	0
26	4	3	4	1	3	2.5	2	11	2.5	2	3	2	1	5	1.5	4	5	0	1	0	0	0	0	0	0	0	0	0	0	0	0	0	0	0	0	0	0	0	0	0	0	0	0	0	0	0	0	0	0
27	12	1	12	3	3	8	1	6	8	2	5	6	1	6	6	1	5	4	1	11	4	2	5	1	2	5	0	2	0	0	0	0	0	0	0	0	0	0	0	0	0	0	0	0	0	0	0	0	0
28	12	4	12	2	4	11	5	4	10	2	4	8	1	11	7	2	11	6	1	4	6	2	4	4	1	11	3	2	11	2	2	0	0	0	0	0	0	0	0	0	0	0	0	0	0	0	0	0	0
29	6	1	6	1	4	6	1	6	5 to 3	3	11	3	1	11	2	4	11	1	3	11	0	1	0	0	0	0	0	0	0	0	0	0	0	0	0	0	0	0	0	0	0	0	0	0	0	0	0	0	0
30	5	3	5	2	11	4	2	11	0	2	11	0	2	0	0	0	0	0	0	0	0	0	0	0	0	0	0	0	0	0	0	0	0	0	0	0	0	0	0	0	0	0	0	0	0	0	0	0	0
31	6	3	6	2	11	5.5	2	3	4.5	1	11	4	2	3	4	1	9	3	1	6	3	1	6	1.5	1	6	1	3	6	0.5	1	10	0.5	1	10	0	1	0	0	0	0	0	0	0	0	0	0	0	0
32	4	1	4	1	11	3	2	11	2	2	11	0	1	0	0	0	0	0	0	0	0	0	0	0	0	0	0	0	0	0	0	0	0	0	0	0	0	0	0	0	0	0	0	0	0	0	0	0	0
33	12	4	12	2	11	11	3	10	2	0	0	0	0	0	0	0	0	0	0	0	0	0	0	0	0	0	0	0	0	0	0	0	0	0	0	0	0	0	0	0	0	0	0	0	0	0	0	0	0
34	4	3	4	1	6	3	3	6	2	4	6	1	3	6	0	1	11	0	1	0	0	0	0	0	0	0	0	0	0	0	0	0	0	0	0	0	0	0	0	0	0	0	0	0	0	0	0	0	0
35	4	8	4	1	11	3	2	11	2	1	6	1	5	11	0	1	6	0	2	0	0	0	0	0	0	0	0	0	0	0	0	0	0	0	0	0	0	0	0	0	0	0	0	0	0	0	0	0	0
36	8	1	8	2	3	6 to 4	11	4	1	3	3	1	11	2	3	3	2	1	11	1	2	11	0	1	0	0	0	0	0	0	0	0	0	0	0	0	0	0	0	0	0	0	0	0	0	0	0	0	0
37	2	11	2	2	11	1	3	0	0	0	0	0	0	0	0	0	0	0	0	0	0	0	0	0	0	0	0	0	0	0	0	0	0	0	0	0	0	0	0	0	0	0	0	0	0	0	0	0	0
38	8	6	7	1	6	6	2	11	5	1	11	4.5	2	3	3	1	3	2	2	5	2	1	5	1.5	1	11	1.5	2	5	1	2	5	1	1	5	0	1	0	0	0	0	0	0	0	0	0	0	0	0
39	32	3	32 to 2	16	1	32 to 2	30	11	2 to 1	4	6	0	2	0	0	0	0	0	0	0	0	0	0	0	0	0	0	0	0	0	0	0	0	0	0	0	0	0	0	0	0	0	0	0	0	0	0	0	0
40	3	9	3	1	6	2	1	5	0	1	0	0	0	0	0	0	0	0	0	0	0	0	0	0	0	0	0	0	0	0	0	0	0	0	0	0	0	0	0	0	0	0	0	0	0	0	0	0	0
41	3	6	3	1	11	3	1	6	2	2	6	0	2	0	0	0	0	0	0	0	0	0	0	0	0	0	0	0	0	0	0	0	0	0	0	0	0	0	0	0	0	0	0	0	0	0	0	0	0
42	12	4	12	1	9	11	1	9	10	1	3	8	1	11	7	3	3	7	1	3	6	1	11	5	1	11	4	2	3	4	1	9	3	1	11	3	1	11	1	2	6	1	1	6	0	2	11	0	1
43	7	6	7	2	6	5	1	6	4	1	6	2	1	6	1	2	6	0	1	0	0	0	0	0	0	0	0	0	0	0	0	0	0	0	0	0	0	0	0	0	0	0	0	0	0	0	0	0	0
44	26	3	5	1	1	5	1	3	3	1	3	2	1	1	2	1	0	0	0	0	0	0	0	0	0	0	0	0	0	0	0	0	0	0	0	0	0	0	0	0	0	0	0	0	0	0	0	0	0
45	4	11	4	3	6	0	1	5	0	1	0	0	0	0	0	0	0	0	0	0	0	0	0	0	0	0	0	0	0	0	0	0	0	0	0	0	0	0	0	0	0	0	0	0	0	0	0	0	0
46	5	1	5	2	1	4	1	4	4	1	11	4	2	4	3	1	3	2	1	6	1	1	11	1	2	6	0	1	11	0	1	0	0	0	0	0	0	0	0	0	0	0	0	0	0	0	0	0	0
47	4	1	4	1	8	3	1	3	3	1	11	2	2	9	2	1	3	2	2	3	0	1	6	0	2	11	0	1	0	0	0	0	0	0	0	0	0	0	0	0	0	0	0	0	0	0	0	0	0
48	2	3	2	2	6	0	2	5	0	1	0	0	0	0	0	0	0	0	0	0	0	0	0	0	0	0	0	0	0	0	0	0	0	0	0	0	0	0	0	0	0	0	0	0	0	0	0	0	0
49	12	4	12 to 9	4	1	8 to 3	6	11	2	2	6	1	1	6	0	3	0	0	0	0	0	0	0	0	0	0	0	0	0	0	0	0	0	0	0	0	0	0	0	0	0	0	0	0	0	0	0	0	0
50	8	3	8	2	11	8	2	11	7	1	6	3	1	11	2	2	6	0	1	0	0	0	0	0	0	0	0	0	0	0	0	0	0	0	0	0	0	0	0	0	0	0	0	0	0	0	0	0	0
51	9	6	9	2	6	7	4	6	6	3	6	5	1	6	4	1	3	2	3	11	2	2	6	1	1	6	0	1	0	0	0	0	0	0	0	0	0	0	0	0	0	0	0	0	0	0	0	0	0
52	7	3	7	1	3	5	1	3	4	1	11	3	2	3	3	1	6	2	2	6	1	4	6	0	1	5	0	1	0	0	0	0	0	0	0	0	0	0	0	0	0	0	0	0	0	0	0	0	0
53	8	3	8	1	1	8	1	6	5	4	6	4	1	6	4	3	6	1	1	6	0	1	5	0	1	0	0	0	0	0	0	0	0	0	0	0	0	0	0	0	0	0	0	0	0	0	0	0	0
54	6	3	4	1	3	3	1	11	2	4	3	2	1	5	0	1	0	0	0	0	0	0	0	0	0	0	0	0	0	0	0	0	0	0	0	0	0	0	0	0	0	0	0	0	0	0	0	0	0
55	4	8	4	1	3	3	1	11	3	1	11	2	4	3	1	1	6	1	3	6	0	1	0	0	0	0	0	0	0	0	0	0	0	0	0	0	0	0	0	0	0	0	0	0	0	0	0	0	0
56	6	11	6	1	11	2	1	6	1	3	6	0	1	11	0	1	0	0	0	0	0	0	0	0	0	0	0	0	0	0	0	0	0	0	0	0	0	0	0	0	0	0	0	0	0	0	0	0	0
57	5	4	5	2	4	4	1	3	3	2	6	3	1	6	2	1	3	2	1	11	2	1	11	2	1	6	1	1	6	0	1	0	0	0	0	0	0	0	0	0	0	0	0	0	0	0	0	0	0
58	7	3	7	2	11	7	2	6	6	1	3	4	2	11	3	2	3	3	1	6	3	3	6	0	3	0	0	0	0	0	0	0	0	0	0	0	0	0	0	0	0	0	0	0	0	0	0	0	0
59	4	6	4	1	6	2	3	6	1	2	6	0	1	11	0	1	0	0	0	0	0	0	0	0	0	0	0	0	0	0	0	0	0	0	0	0	0	0	0	0	0	0	0	0	0	0	0	0	0
60	1	6	1	2	6	0	2	0	0	0	0	0	0	0	0	0	0	0	0	0	0	0	0	0	0	0	0	0	0	0	0	0	0	0	0	0	0	0	0	0	0	0	0	0	0	0	0	0	0
61	20	3	5	2	11	5	2	3	4	2	11	4	2	3	3	1	3	2	1	6	2	2	6	1	1	6	0	1	0	0	0	0	0	0	0	0	0	0	0	0	0	0	0	0	0	0	0	0	0
62	11	3	11	3	11	10	3	3	10	1	6	9	2	6	1	3	6	0	1	0	0	0	0	0	0	0	0	0	0	0	0	0	0	0	0	0	0	0	0	0	0	0	0	0	0	0	0	0	0
63	6	1	5	1	4	4	1	1	4	1	11	3	3	4	3	1	3	2	1	11	2	4	3	1	1	6	1	4	6	0	1	0	0	0	0	0	0	0	0	0	0	0	0	0	0	0	0	0	0
64	8	6	8	3	3	7	1	11	7	2	3	7	1	3	6	1	11	5	2	3	5	1	6	4	4	6	3	2	6	1	1	6	0	1	0	0	0	0	0	0	0	0	0	0	0	0	0	0	0
65	8	3	8 to 4	4	5	3 to 1	3	5	0	1	0	0	0	0	0	0	0	0	0	0	0	0	0	0	0	0	0	0	0	0	0	0	0	0	0	0	0	0	0	0	0	0	0	0	0	0	0	0	0
66	10	1	10 to 4	9	6	3	1	6	1	3	6	0	2	0	0	0	0	0	0	0	0	0	0	0	0	0	0	0	0	0	0	0	0	0	0	0	0	0	0	0	0	0	0	0	0	0	0	0	0
67	12	4	11 to 8	3	1	8 to 4	3	5	3	1	11	2	2	5	1	2	5	0	1	0	0	0	0	0	0	0	0	0	0	0	0	0	0	0	0	0	0	0	0	0	0	0	0	0	0	0	0	0	0
68	8	3	8	1	3	7	1	3	6	2	1	8 to 3	7	5	2	2	5	0	1	0	0	0	0	0	0	0	0	0	0	0	0	0	0	0	0	0	0	0	0	0	0	0	0	0	0	0	0	0	0
69	8	1	8 to 4	6	6	3	3	6	2	3	6	1	2	0	0	0	0	0	0	0	0	0	0	0	0	0	0	0	0	0	0	0	0	0	0	0	0	0	0	0	0	0	0	0	0	0	0	0	0
70	8	5	1	4	0	0	0	0	0	0	0	0	0	0	0	0	0	0	0	0	0	0	0	0	0	0	0	0	0	0	0	0	0	0	0	0	0	0	0	0	0	0	0	0	0	0	0	0	0
71	2	1	2	1	5	2	3	11	1.5	1	5	1	3	0	0	0	0	0	0	0	0	0	0	0	0	0	0	0	0	0	0	0	0	0	0	0	0	0	0	0	0	0	0	0	0	0	0	0	0
72	13	5	2	2	5	0	2	0	0	0	0	0	0	0	0	0	0	0	0	0	0	0	0	0	0	0	0	0	0	0	0	0	0	0	0	0	0	0	0	0	0	0	0	0	0	0	0	0	0
73	12	6	8	1	6	5	1	6	3	1	6	2	1	5	1	3	0	0	0	0	0	0	0	0	0	0	0	0	0	0	0	0	0	0	0	0	0	0	0	0	0	0	0	0	0	0	0	0	0
74	4	3	2	1	5	1	3	0	0	0	0	0	0	0	0	0	0	0	0	0	0	0	0	0	0	0	0	0	0	0	0	0	0	0	0	0	0	0	0	0	0	0	0	0	0	0	0	0	0
75	6	3	6	1	5	2	1	5	1	3	0	0	0	0	0	0	0	0	0	0	0	0	0	0	0	0	0	0	0	0	0	0	0	0	0	0	0	0	0	0	0	0	0	0	0	0	0	0	0
76	3	6	3	1	6	1	2	5	1	2	0	0	0	0	0	0	0	0	0	0	0	0	0	0	0	0	0	0	0	0	0	0	0	0	0	0	0	0	0	0	0	0	0	0	0	0	0	0	0
77	36	4	36 to 29	5	11	29	1	1	28 to 5	10	5	4	1	4	4	1	11	3	2	4	2	1	3	2	1	5	1	4	5	0	1	0	0	0	0	0	0	0	0	0	0	0	0	0	0	0	0	0	0
78	17	1	17 to 5	10	4	4	2	11	3	2	4	3	1	1	5	0	0	0	0	0	0	0	0	0	0	0	0	0	0	0	0	0	0	0	0	0	0	0	0	0	0	0	0	0	0	0	0	0	0
79	14	8	14	12	6	2	1	6	1	1	5	1	2	6	0.5	2	5	0	1	0	0	0	0	0	0	0	0	0	0	0	0	0	0	0	0	0	0	0	0	0	0	0	0	0	0	0	0	0	0
80	6	1	6	1	1	4	1	3	2	1	11	2	2	3	1	1	5	0	4	0	0	0	0	0	0	0	0	0	0	0	0	0	0	0	0	0	0	0	0	0	0	0	0	0	0	0	0	0	0
81	3	3	3	1	5	2	3	5	1	3	0	0	0	0	0	0	0	0	0	0	0	0	0	0	0	0	0	0	0	0	0	0	0	0	0	0	0	0	0	0	0	0	0	0	0	0	0	0	0
82	6	4	6	1	3	6	1	11	5	1	6	4	3	6	3 to 1	4	5	0	1	0	0	0	0	0	0	0	0	0	0	0	0	0	0	0	0	0	0	0	0	0	0	0	0	0	0	0	0	0	0
83	6	3	6	2	3	5	2	11	4	1	3	4	1	11	3	1	6	3	2	11	3	1	11	2	1	11	1	1	0	0	0	0	0	0	0	0	0	0	0	0	0	0	0	0	0	0	0	0	0
84	9	1	9	4	8	2	3	11	2	2	5	0	1	0	0	0	0	0	0	0	0	0	0	0	0	0	0	0	0	0	0	0	0	0	0	0	0	0	0	0	0	0	0	0	0	0	0	0	0
85	4	3	4	1	3	3	1	3	2	1	11	2	2	3	2	2	3	1	3	11	1	2	5	0	3	0	0	0	0	0	0	0	0	0	0	0	0	0	0	0	0	0	0	0	0	0	0	0	0
86	6	4	5	1	5	5	1	5	3	1	6	3	3	5	0	2	0	0	0	0	0	0	0	0	0	0	0	0	0	0	0	0	0	0	0	0	0	0	0	0	0	0	0	0	0	0	0	0	0
87	4	1	4	2	11	1	4	0	0	0	0	0	0	0	0	0	0	0	0	0	0	0	0	0	0	0	0	0	0	0	0	0	0	0	0	0	0	0	0	0	0	0	0	0	0	0	0	0	0
88	10	8	10 to 9	2	9	8	1	11	8	3	9	7	1	11	2	3	6	1	2	11	1	1	0	0	0	0	0	0	0	0	0	0	0	0	0	0	0	0	0	0	0	0	0	0	0	0	0	0	0
89	16	6	16	1	6	14	1	11	8	1	6	6	1	6	2	1	11	0	1	0	0	0	0	0	0	0	0	0	0	0	0	0	0	0	0	0	0	0	0	0	0	0	0	0	0	0	0	0	0
90	2	3	2	2	11	2	1	3	2	1	5	1	4	5	0	4	0	0	0	0	0	0	0	0	0	0	0	0	0	0	0	0	0	0	0	0	0	0	0	0	0	0	0	0	0	0	0	0	0
91	8	7	8	1	5	1	2	5	0	3	0	0	0	0	0	0	0	0	0	0	0	0	0	0	0	0	0	0	0	0	0	0	0	0	0	0	0	0	0	0	0	0	0	0	0	0	0	0	0
92	16	6	16	1	5	9	3	5	0	1	0	0	0	0	0	0	0	0	0	0	0	0	0	0	0	0	0	0	0	0	0	0	0	0	0	0	0	0	0	0	0	0	0	0	0	0	0	0	0
93	4	1	4	1	4	3	3	3	2	1	6	3	3	5	0	1	0	0	0	0	0	0	0	0	0	0	0	0	0	0	0	0	0	0	0	0	0	0	0	0	0	0	0	0	0	0	0	0	0
94	1.5	3	1.5	1	11	1.5	2	5	1	2	5	0	1	0	0	0	0	0	0	0	0	0	0	0	0	0	0	0	0	0	0	0	0	0	0	0	0	0	0	0	0	0	0	0	0	0	0	0	0
95	0	6	1	2	5	1	5	0	0	0	0	0	0	0	0	0	0	0	0	0	0	0	0	0	0	0	0	0	0	0	0	0	0	0	0	0	0	0	0	0	0	0	0	0	0	0	0	0	0
96	6	4	6	1	4	5	1	3	4	2	3	3	1	5	3	1	5	2	4	5	1	2	5	0	2	0	0	0	0	0	0	0	0	0	0	0	0	0	0	0	0	0	0	0	0	0	0	0	0
97	8	4	8	1	6	2	2	5	2	2	6	0	1	5	0	1	0	0	0	0	0	0	0	0	0	0	0	0	0	0	0	0	0	0	0	0	0	0	0	0	0	0	0	0	0	0	0	0	0
98	9	1	9	1	6	2	3	5	1	2	0	0	0	0	0	0	0	0	0	0	0	0	0	0	0	0	0	0	0	0	0	0	0	0	0	0	0	0	0	0	0	0	0	0	0	0	0	0	0
99	4	1	3	1	6	2	1	5	1	3	5	0	1	0	0	0	0	0	0	0	0	0	0	0	0	0	0	0	0	0	0	0	0	0	0	0	0	0	0	0	0	0	0	0	0	0	0	0	0
100	4	4	4	1	5	3	3	5	2	2	5	0	1	0	0	0	0	0	0	0	0	0	0	0	0	0	0	0	0	0	0	0	0	0	0	0	0	0	0	0	0	0	0	0	0	0	0	0	0
101	10	3	10	1	3	8	1	6	2	1	5	1	4	0	0	0	0	0	0	0	0	0	0	0	0	0	0	0	0	0	0	0	0	0	0	0	0	0	0	0	0	0	0	0	0	0	0	0	0
102	4	3	4	1	11	4	2	3	3	1	5	3	3	5	2	2	0	0	0	0	0	0	0	0	0	0	0	0	0	0	0	0	0	0	0	0	0	0	0	0	0	0	0	0	0	0	0	0	0
103	3	4	3	1	11	2	2	4	2	1	5	1	3	5	0	1	0	0	0	0	0	0	0	0	0	0	0	0	0	0	0	0	0	0	0	0	0	0	0	0	0	0	0	0	0	0	0	0	0
104	4	6	4	1	6	4	1	6	3	1	6	2.5	1	1	2.5	1	6	1.5	1	6	1	1	5	1	2	11	0.5	2	5	0	1	0	0	0	0	0	0	0	0	0	0	0	0	0	0	0	0	0	0
105	6	4	5.5	2	5	1	3	5	0.5	1	5	0	1	0	0	0	0	0	0	0	0	0	0	0	0	0	0	0	0	0	0	0	0	0	0	0	0	0	0	0	0	0	0	0	0	0	0	0	0
106	7	6	7	1	6	6	2	5	4	2	5	3	1	0	0	0	0	0	0	0	0	0	0	0	0	0	0	0	0	0	0	0	0	0	0	0	0	0	0	0	0	0	0	0	0	0	0	0	0
107	3	1	3	1	5	1	3	5	0	2	0	0	0	0	0	0	0	0	0	0	0	0	0	0	0	0	0	0	0	0	0	0	0	0	0	0	0	0	0	0	0	0	0	0	0	0	0	0	0
108	1.5	3	1.5	6	1	2	5	1	2	5	0	1	0	0	0	0	0	0	0	0	0	0	0	0	0	0	0	0	0	0	0	0	0	0	0	0	0	0	0	0	0	0	0	0	0	0	0	0	0
109	4	4	4	1	9	3	6	9	2	6	5	1	3	5	0	2	0	0	0	0	0	0	0	0	0	0	0	0	0	0	0	0	0	0	0	0	0	0	0	0	0	0	0	0	0	0	0	0	0
110	17	6	17	1	1	13 to 8	6	6	6	2	5	3	1	6	2	1	5	2	2	5	0	2	0	0	0	0	0	0	0	0	0	0	0	0	0	0	0	0	0	0	0	0	0	0	0	0	0	0	0
111	4	6	0	1	0	0	0	0	0	0	0	0	0	0	0	0	0	0	0	0	0	0	0	0	0	0	0	0	0	0	0	0	0	0	0	0	0	0	0	0	0	0	0	0	0	0	0	0	0
112	6	4	6	1	11	5 to 2	3	6	1.5	3	5	0	1	0	0	0	0	0	0	0	0	0	0	0	0	0	0	0	0	0	0	0	0	0	0	0	0	0	0	0	0	0	0	0	0	0	0	0	0
113	5	1	5	1	1	3	1	1	2	1	5	1.5	4	5	0	2	0	0	0	0	0	0	0	0	0	0	0	0	0	0	0	0	0	0	0	0	0	0	0	0	0	0	0	0	0	0	0	0	0
114	3.5	6	3.5	1	3	3	1	5	1	4	0	0	0	0	0	0	0	0	0	0	0	0	0	0	0	0	0	0	0	0	0	0	0	0	0	0	0	0	0	0	0	0	0	0	0	0	0	0	0
115	3	6	2	3	11	2	3	6	1.5	1	6	1	2	5	0.5	1	5	0.5	2	5	0	1	0	0	0	0	0	0	0	0	0	0	0	0	0	0	0	0	0	0	0	0	0	0	0	0	0	0	0
116	2	6	2	5	5	1	2	5	0.5	5	6	0.5	3	5	0	1	0	0	0	0	0	0	0	0	0	0	0	0	0	0	0	0	0	0	0	0	0	0	0	0	0	0	0	0	0	0	0	0	0
117	11	1	11	1	6	2.5	1	6	2	1	6	1.5	2	5	0	2	0	0	0	0	0	0	0	0	0	0	0	0	0	0	0	0	0	0	0	0	0	0	0	0	0	0	0	0	0	0	0	0	0
118	14	3	14	1	11	14	2	3	13.5	1	5	12	2	3	4	1	5	3.5	2	3	3	1	7	3	1	6	1.5	1	5	1	1	5	1	1	5	0	1	0	0	0	0	0	0	0	0	0	0	0	0
119	8	1	8	1	6	7	1	9	3	2	6	2	1	9	1	1	6	1	1	5	0	1	0	0	0	0	0	0	0	0	0	0	0	0	0	0	0	0	0	0	0	0	0	0	0	0	0	0	0
120	7	1	7	1	4	5	2	11	4	3	3	3	2	11	3	2	3	2	1	6	2	1	11	2	4	3	1	1	6	1	2	5	0	1	0	0	0	0	0	0	0	0	0	0	0	0	0	0	0
121	10	1	10	1	2	4	1	5	3	1	5	0	4	0	0	0	0	0	0	0	0	0	0	0	0	0	0	0	0	0	0	0	0	0	0	0	0	0	0	0	0	0	0	0	0	0	0	0	0
122	4	4	4	1	4	3	1	5	2	2	5	1	1	5	1	2	11	1	1	5	1	1	5	0	1	0	0	0	0	0	0	0	0	0	0	0	0	0	0	0	0	0	0	0	0	0	0	0	0
123	32	6	32 to 8	6	9	8 to 2	5	11	8 to 2	7	5	1	1	5	0	1	0	0	0	0	0	0	0	0	0	0	0	0	0	0	0	0	0	0	0	0	0	0	0	0	0	0	0	0	0	0	0	0	0
124	7	4	7	1	4	2	1	11	1	2	4	1	1	5	1	1	5	0	2	0	0	0	0	0	0	0	0	0	0	0	0	0	0	0	0	0	0	0	0	0	0	0	0	0	0	0	0	0	0
125	12	4	12	1	4	10	1	11	10	2	4	10	1	6	9	1	4	9	1	11	8	2	4	8	1	11	8	2	6	5	2	11	5	1	6	4	1	5	2	1	5	1	1	5	0	1	0	0	0
126	18	4	16	1	6	8	1	5	1	4	5	0	1	0	0	0	0	0	0	0	0	0	0	0	0	0	0	0	0	0	0	0	0	0	0	0	0	0	0	0	0	0	0	0	0	0	0	0	0
127	2	1	2	1	4	2	1	5	1	3	5	0	3	0	0	0	0	0	0	0	0	0	0	0	0	0	0	0	0	0	0	0	0	0	0	0	0	0	0	0	0	0	0	0	0	0	0	0	0
128	2	1	2	1	3	2	1	11	1	3	3	1	1	5	1	2	5	0	3	0	0	0	0	0	0	0	0	0	0	0	0	0	0	0	0	0	0	0	0	0	0	0	0	0	0	0	0	0	0
129	4	3	4 to 3	2	11	3	2	5	2	1	5	1 to 0	2	0	0	0	0	0	0	0	0	0	0	0	0	0	0	0	0	0	0	0	0	0	0	0	0	0	0	0	0	0	0	0	0	0	0	0	0
130	2	6	2	1	6	1	3	5	0	1	0	0	0	0	0	0	0	0	0	0	0	0	0	0	0	0	0	0	0	0	0	0	0	0	0	0	0	0	0	0	0	0	0	0	0	0	0	0	0
131	1	1	1	1	3	1	1	11	0.5	2	3	0.5	1	6	0	2	6	0	2	0	0	0	0	0	0	0	0	0	0	0	0	0	0	0	0	0	0	0	0	0	0	0	0	0	0	0	0	0	0
132	41	8	41	1	11	40	2	8	39 to 2	10	11	1	2	6	1	1	6	0	1	0	0	0	0	0	0	0	0	0	0	0	0	0	0	0	0	0	0	0	0	0	0	0	0	0	0	0	0	0	0
133	16	1	13	1	1	11	1	3	5	1	3	4	1	6	3	1	6	2	3	6	1	3	11	0	1	0	0	0	0	0	0	0	0	0	0	0	0	0	0	0	0	0	0	0	0	0	0	0	0
134	5	1	5	1	1	4	1	3	3	1	11	3	4	11	2	1	3	2	1	6	2	2	6	1	3	6	0	3	0	0	0	0	0	0	0	0	0	0	0	0	0	0	0	0	0	0	0	0	0
135	9	3	9	1	1	9	1	3	8	1	1	8	1	9	7	3	1	7	1	11	6	1	3	6	1	6	6	1	6	5	1	6	0	1	0	0	0	0	0	0	0	0	0	0	0	0	0	0	0
136	4	3	3.5	1	11	3.5	2	3	3	1	6	1.5	1	6	1	1	11	0.5	2	6	0	1	0	0	0	0	0	0	0	0	0	0	0	0	0	0	0	0	0	0	0	0	0	0	0	0	0	0	0
137	12	9	11.5	1	1	11.5	1	6	8.5	1	6	8.5	1	5	8.5	1	5	0.5	1	0	0	0	0	0	0	0	0	0	0	0	0	0	0	0	0	0	0	0	0	0	0	0	0	0	0	0	0	0	0
138	10	6	6	1	6	6	1	6	2	1	6	0	1	0	0	0	0	0	0	0	0	0	0	0	0	0	0	0	0	0	0	0	0	0	0	0	0	0	0	0	0	0	0	0	0	0	0	0	0
139	20	1	20	1	9	17	1	1	17	1	6	2	1	0	0	0	0	0	0	0	0	0	0	0	0	0	0	0	0	0	0	0	0	0	0	0	0	0	0	0	0	0	0	0	0	0	0	0	0
140	11	3	10	1	1	10	1	3	9	1	1	9	1	11	6	1	3	6	1	6	2	1	7	1	1	0	0	0	0	0	0	0	0	0	0	0	0	0	0	0	0	0	0	0	0	0	0	0	0
141	23	9	10	1	9	2	1	9	1	1	11	1	1	11	0.5	1	11	0.5	1	9	0	2	5	0	1	0	0	0	0	0	0	0	0	0	0	0	0	0	0	0	0	0	0	0	0	0	0	0	0
142	22	1	22	1	9	18	1	9	16	1	6	5.5	1	9	1.5	1	11	1	1	11	1	1	11	0.5	2	5	0	1	0	0	0	0	0	0	0	0	0	0	0	0	0	0	0	0	0	0	0	0	0
143	10	5	6	1	5	1	1	5	0	1	0	0	0	0	0	0	0	0	0	0	0	0	0	0	0	0	0	0	0	0	0	0	0	0	0	0	0	0	0	0	0	0	0	0	0	0	0	0	0
144	4	3	3.5	1	3	1.5	1	11	0.5	2	0	0	0	0	0	0	0	0	0	0	0	0	0	0	0	0	0	0	0	0	0	0	0	0	0	0	0	0	0	0	0	0	0	0	0	0	0	0	0
145	19	6	1.5	1	0	0	0	0	0	0	0	0	0	0	0	0	0	0	0	0	0	0	0	0	0	0	0	0	0	0	0	0	0	0	0	0	0	0	0	0	0	0	0	0	0	0	0	0	0
146	3	6	3	1	6	2	1	6	0	1	0	0	0	0	0	0	0	0	0	0	0	0	0	0	0	0	0	0	0	0	0	0	0	0	0	0	0	0	0	0	0	0	0	0	0	0	0	0	0
147	20	3	2.5	1	11	2.5	1	1	2.5	1	11	1	1	3	1	1	6	0.5	2	6	0	1	0	0	0	0	0	0	0	0	0	0	0	0	0	0	0	0	0	0	0	0	0	0	0	0	0	0	0
148	2	1	1.5	1	6	0.5	1	6	0.5	1	6	0	1	5	0	1	0	0	0	0	0	0	0	0	0	0	0	0	0	0	0	0	0	0	0	0	0	0	0	0	0	0	0	0	0	0	0	0	0
149	5	1	4	1	6	2	1	5	0	1	0	0	0	0	0	0	0	0	0	0	0	0	0	0	0	0	0	0	0	0	0	0	0	0	0	0	0	0	0	0	0	0	0	0	0	0	0	0	0
150	4	6	3	2	6	2	2	6	1	2	6	0	1	0	0	0	0	0	0	0	0	0	0	0	0	0	0	0	0	0	0	0	0	0	0	0	0	0	0	0	0	0	0	0	0	0	0	0	0
151	26	5	26	2	5	21	1	5	1	2	5	0	1	5	0	1	0	0	0	0	0	0	0	0	0	0	0	0	0	0	0	0	0	0	0	0	0	0	0	0	0	0	0	0	0	0	0	0	0
152	25	1	24 to 1	24	6	0.5	2	0	0	0	0	0	0	0	0	0	0	0	0	0	0	0	0	0	0	0	0	0	0	0	0	0	0	0	0	0	0	0	0	0	0	0	0	0	0	0	0	0	0
153	3.5	3	3.5	1	3	3.5	1	3	3	1	3	2.5	1	12	2	1	3	1.5	1	3	1	1	6	0.5	1	0	0	0	0	0	0	0	0	0	0	0	0	0	0	0	0	0	0	0	0	0	0	0	0
154	1.5	3	1.5	1	6	1.5	2	3	1.5	1	5	1	1	5	1	1	5	0	1	0	0	0	0	0	0	0	0	0	0	0	0	0	0	0	0	0	0	0	0	0	0	0	0	0	0	0	0	0	0
155	4	5	3	1	1	3	1	5	1	2	5	0	2	0	0	0	0	0	0	0	0	0	0	0	0	0	0	0	0	0	0	0	0	0	0	0	0	0	0	0	0	0	0	0	0	0	0	0	0
156	6	1	5.5	1	9	5	1	1	5	1	3	3	1	5	1	1	5	0.5	1	5	0.5	1	0	0	0	0	0	0	0	0	0	0	0	0	0	0	0	0	0	0	0	0	0	0	0	0	0	0	0
157	2.5	3	2	1	1	2	1	6	1	1	6	0.5	1	6	0.5	1	5	0	1	0	0	0	0	0	0	0	0	0	0	0	0	0	0	0	0	0	0	0	0	0	0	0	0	0	0	0	0	0	0
158	3	9	0.5	1	6	0.5	1	0	0	0	0	0	0	0	0	0	0	0	0	0	0	0	0	0	0	0	0	0	0	0	0	0	0	0	0	0	0	0	0	0	0	0	0	0	0	0	0	0	0
159	2.5	9	2.5	1	3	2	1	1	2	1	3	1.5	1	9	1.5	1	6	0.5	2	6	0	1	5	0	1	0	0	0	0	0	0	0	0	0	0	0	0	0	0	0	0	0	0	0	0	0	0	0	0
160	3	3	2	3	1	2	1	6	1	3	5	0	2	0	0	0	0	0	0	0	0	0	0	0	0	0	0	0	0	0	0	0	0	0	0	0	0	0	0	0	0	0	0	0	0	0	0	0	0
161	5.5	3	4.5	1	1	4.5	1	11	3.5	1	11	3	1	3	3	1	1	3	1	3	2.5	1	6	2.5	1	6	2	1	6	2	1	6	1	1	5	0	2	0	0	0	0	0	0	0	0	0	0	0	0
162	1.5	3	1.5	1	1	1.5	1	9	1	1	11	1	1	11	0.5	1	11	0.5	1	11	0.5	1	9	0.5	1	5	0.5	1	6	0.5	1	6	0.5	1	5	0	1	0	0	0	0	0	0	0	0	0	0	0	0
163	4	5	3	1	6	2.5	2	6	2	2	6	1	1	5	0	1	0	0	0	0	0	0	0	0	0	0	0	0	0	0	0	0	0	0	0	0	0	0	0	0	0	0	0	0	0	0	0	0	0
164	20.5	3	19.5	1	9	17.5	2	9	17	1	6	10	1	5	4	2	5	3	1	5	2.5	1	5	1.5	1	5	0.5	1	0	0	0	0	0	0	0	0	0	0	0	0	0	0	0	0	0	0	0	0	0
165	4	1	3.5	1	1	2.5	1	3	1	2	5	0	3	0	0	0	0	0	0	0	0	0	0	0	0	0	0	0	0	0	0	0	0	0	0	0	0	0	0	0	0	0	0	0	0	0	0	0	0
166	5.5	1	4.5	1	5	2.5	1	5	2.5	1	5	1	1	5	0	1	0	0	0	0	0	0	0	0	0	0	0	0	0	0	0	0	0	0	0	0	0	0	0	0	0	0	0	0	0	0	0	0	0
167	3.5	3	3	1	1	3	1	5	2	1	5	2	1	5	1	1	5	0.5	1	5	0	1	0	0	0	0	0	0	0	0	0	0	0	0	0	0	0	0	0	0	0	0	0	0	0	0	0	0	0
168	7	1	4	1	5	1	1	11	1	2	5	0.5	1	6	0	1	0	0	0	0	0	0	0	0	0	0	0	0	0	0	0	0	0	0	0	0	0	0	0	0	0	0	0	0	0	0	0	0	0
169	3	9	3	1	6	2.5	2	5	0	1	0	0	0	0	0	0	0	0	0	0	0	0	0	0	0	0	0	0	0	0	0	0	0	0	0	0	0	0	0	0	0	0	0	0	0	0	0	0	0
170	14	6	6	3	5	0	1	0	0	0	0	0	0	0	0	0	0	0	0	0	0	0	0	0	0	0	0	0	0	0	0	0	0	0	0	0	0	0	0	0	0	0	0	0	0	0	0	0	0
171	4.5	1	3.5	1	1	2.5	1	1	1.5	1	6	1.5	2	6	1	1	6	1	2	6	0.5	1	6	0	1	5	0	1	0	0	0	0	0	0	0	0	0	0	0	0	0	0	0	0	0	0	0	0	0
172	8.5	3	1.5	1	11	1	1	3	1	1	6	1	1	6	0.5	1	6	0	1	5	0	1	0	0	0	0	0	0	0	0	0	0	0	0	0	0	0	0	0	0	0	0	0	0	0	0	0	0	0
173	18	1	14	1	8	3	1	5	1	1	5	0	1	0	0	0	0	0	0	0	0	0	0	0	0	0	0	0	0	0	0	0	0	0	0	0	0	0	0	0	0	0	0	0	0	0	0	0	0
174	1.5	6	1	2	6	0	1	5	0	1	0	0	0	0	0	0	0	0	0	0	0	0	0	0	0	0	0	0	0	0	0	0	0	0	0	0	0	0	0	0	0	0	0	0	0	0	0	0	0
175	9	5	7	1	3	2	3	6	0.5	1	6	0.5	1	6	0	1	0	0	0	0	0	0	0	0	0	0	0	0	0	0	0	0	0	0	0	0	0	0	0	0	0	0	0	0	0	0	0	0	0
176	21	3	16	1	6	4	2	6	3	2	6	2	1	6	1	1	6	0	1	5	0	1	0	0	0	0	0	0	0	0	0	0	0	0	0	0	0	0	0	0	0	0	0	0	0	0	0	0	0
177	6	3	5	1	1	5	1	3	4	1	1	4	1	3	3	1	3	2	2	6	2	3	6	1	2	6	0	1	5	0	2	0	0	0	0	0	0	0	0	0	0	0	0	0	0	0	0	0	0
178	19	3	17	1	1	17	1	3	16	1	1	16	1	3	15	1	1	15	1	3	13	1	1	13	1	3	11	1	11	9	3	3	8	1	1	7	1	5	5	1	1	5	1	5	3	1	5	2	3
179	5	3	4	1	3	2	2	11	2	2	5	1	2	5	0	1	0	0	0	0	0	0	0	0	0	0	0	0	0	0	0	0	0	0	0	0	0	0	0	0	0	0	0	0	0	0	0	0	0
180	12	3	10	1	1	7	1	1	5	1	9	2	1	9	1	1	5	0	2	0	0	0	0	0	0	0	0	0	0	0	0	0	0	0	0	0	0	0	0	0	0	0	0	0	0	0	0	0	0
181	4	6	3	3	6	2	4	6	1	2	5	0	1	0	0	0	0	0	0	0	0	0	0	0	0	0	0	0	0	0	0	0	0	0	0	0	0	0	0	0	0	0	0	0	0	0	0	0	0
182	3	6	2	2	6	1.5	1	6	1	1	6	0	1	5	0	1	0	0	0	0	0	0	0	0	0	0	0	0	0	0	0	0	0	0	0	0	0	0	0	0	0	0	0	0	0	0	0	0	0
183	6	3	4	1	1	3	2	1	2	2	5	0	2	0	0	0	0	0	0	0	0	0	0	0	0	0	0	0	0	0	0	0	0	0	0	0	0	0	0	0	0	0	0	0	0	0	0	0	0
184	6	1	5	1	6	1	1	6	0.5	1	6	0	1	0	0	0	0	0	0	0	0	0	0	0	0	0	0	0	0	0	0	0	0	0	0	0	0	0	0	0	0	0	0	0	0	0	0	0	0
185	4	6	1	2	6	0.5	1	6	0	1	5	0	1	0	0	0	0	0	0	0	0	0	0	0	0	0	0	0	0	0	0	0	0	0	0	0	0	0	0	0	0	0	0	0	0	0	0	0	0
186	2	9	2	2	11	2	1	6	1	1	6	1	2	9	1	1	6	1	1	6	0	1	0	0	0	0	0	0	0	0	0	0	0	0	0	0	0	0	0	0	0	0	0	0	0	0	0	0	0
187	14	9	6	1	11	5	2	9	5	1	9	4.5	2	9	4	2	9	3.5	1	9	3	1	9	2	1	9	1.5	1	9	0.5	2	6	0	4	5	0	1	0	0	0	0	0	0	0	0	0	0	0	0
188	20	5	4	2	5	2	1	5	0	1	0	0	0	0	0	0	0	0	0	0	0	0	0	0	0	0	0	0	0	0	0	0	0	0	0	0	0	0	0	0	0	0	0	0	0	0	0	0	0
189	12	1	10 to 2	6	6	2	1	5	1	1	5	0	1	3	0	1	0	0	0	0	0	0	0	0	0	0	0	0	0	0	0	0	0	0	0	0	0	0	0	0	0	0	0	0	0	0	0	0	0
190	3	6	3	1	5	0	2	0	0	0	0	0	0	0	0	0	0	0	0	0	0	0	0	0	0	0	0	0	0	0	0	0	0	0	0	0	0	0	0	0	0	0	0	0	0	0	0	0	0
191	9	3	8	1	1	8	1	6	7	1	9	0.5	1	5	0	3	0	0	0	0	0	0	0	0	0	0	0	0	0	0	0	0	0	0	0	0	0	0	0	0	0	0	0	0	0	0	0	0	0
192	25	5	18	1	5	17	1	3	3	1	11	2.5	2	3	2.5	1	6	0.5	1	5	0	1	0	0	0	0	0	0	0	0	0	0	0	0	0	0	0	0	0	0	0	0	0	0	0	0	0	0	0
193	3	5	2	1	3	2	1	5	0	2	6	0	2	0	0	0	0	0	0	0	0	0	0	0	0	0	0	0	0	0	0	0	0	0	0	0	0	0	0	0	0	0	0	0	0	0	0	0	0
194	4.5	3	4.5	1	1	4.5	1	3	3.5	2	3	2	1	1	2	1	11	2	2	3	2	1	1	2	1	11	2	1	3	2	1	6	2	1	6	1	1	6	0	1	5	0	1	0	0	0	0	0	0
195	6.5	3	5.5	1	3	4	1	5	3	2	5	1.5	1	6	1	1	5	0	1	0	0	0	0	0	0	0	0	0	0	0	0	0	0	0	0	0	0	0	0	0	0	0	0	0	0	0	0	0	0
196	11	3	10	1	3	9	2	3	7.5	1	3	5	2	11	5	1	5	2	2	5	1	1	5	0	1	0	0	0	0	0	0	0	0	0	0	0	0	0	0	0	0	0	0	0	0	0	0	0	0
197	3.5	5	1	2	5	0	1	0	0	0	0	0	0	0	0	0	0	0	0	0	0	0	0	0	0	0	0	0	0	0	0	0	0	0	0	0	0	0	0	0	0	0	0	0	0	0	0	0	0
198	10	1	9	1	1	8.5	1	3	8	1	3	7	1	8	4	1	5	2	1	6	2	1	5	0	2	6	0	1	0	0	0	0	0	0	0	0	0	0	0	0	0	0	0	0	0	0	0	0	0
199	6.5	3	2.5	1	9	1.5	2	6	0.5	1	6	0.5	1	6	0	1	5	0	1	0	0	0	0	0	0	0	0	0	0	0	0	0	0	0	0	0	0	0	0	0	0	0	0	0	0	0	0	0	0
200	7	3	5	1	1	5	1	9	4	1	3	3	1	5	1.5	1	6	1.5	1	6	0.5	2	6	0	1	5	0	1	0	0	0	0	0	0	0	0	0	0	0	0	0	0	0	0	0	0	0	0	0
201	7	1	6	1	8	5	1	1	4	1	3	3	1	11	2	1	3	2	1	5	1	1	5	0	1	0	0	0	0	0	0	0	0	0	0	0	0	0	0	0	0	0	0	0	0	0	0	0	0
202	9.5	1	8.5	1	3	8	1	1	8	1	6	1.5	1	6	1.5	1	6	1	1	5	0	1	0	0	0	0	0	0	0	0	0	0	0	0	0	0	0	0	0	0	0	0	0	0	0	0	0	0	0
203	2	1	2	1	3	2	1	1	2	1	3	1.5	1	1	1.5	1	6	1.5	1	6	1.5	1	6	1	1	6	0.5	1	5	0	1	0	0	0	0	0	0	0	0	0	0	0	0	0	0	0	0	0	0
204	22	3	1	1	3	0	3	0	0	0	0	0	0	0	0	0	0	0	0	0	0	0	0	0	0	0	0	0	0	0	0	0	0	0	0	0	0	0	0	0	0	0	0	0	0	0	0	0	0
205	5	3	4.5	1	11	3.5	2	3	3.5	1	5	1	1	5	0.5	1	5	0	1	0	0	0	0	0	0	0	0	0	0	0	0	0	0	0	0	0	0	0	0	0	0	0	0	0	0	0	0	0	0
206	1.5	11	1.5	3	5	1	2	5	0.5	1	5	0	1	0	0	0	0	0	0	0	0	0	0	0	0	0	0	0	0	0	0	0	0	0	0	0	0	0	0	0	0	0	0	0	0	0	0	0	0
207	5.5	1	5.5	1	1	4.5	1	3	3.5	1	1	2.5	1	3	1.5	1	6	0	1	5	0	1	0	0	0	0	0	0	0	0	0	0	0	0	0	0	0	0	0	0	0	0	0	0	0	0	0	0	0
208	4	3	2.5	1	11	2.5	1	6	2	2	6	0	1	5	0	1	0	0	0	0	0	0	0	0	0	0	0	0	0	0	0	0	0	0	0	0	0	0	0	0	0	0	0	0	0	0	0	0	0
209	7	9	4	1	3	4	2	5	1	1	5	0	2	0	0	0	0	0	0	0	0	0	0	0	0	0	0	0	0	0	0	0	0	0	0	0	0	0	0	0	0	0	0	0	0	0	0	0	0
210	18	3	17	1	1	17	1	6	10	2	6	9	2	6	8	1	11	8	1	6	7	3	6	6	1	6	6	1	6	4.5	1	6	4	2	6	3.5	1	5	0	1	0	0	0	0	0	0	0	0	0
211	10	9	8	2	9	5	1	9	4	1	9	2.5	1	6	1.5	2	6	1	2	6	0.5	1	5	0	1	0	0	0	0	0	0	0	0	0	0	0	0	0	0	0	0	0	0	0	0	0	0	0	0
212	15	3	9	1	5	1	2	5	0.5	1	5	0	1	0	0	0	0	0	0	0	0	0	0	0	0	0	0	0	0	0	0	0	0	0	0	0	0	0	0	0	0	0	0	0	0	0	0	0	0
213	3.5	1	3.5	2	3	3.5	1	6	3	2	3	3	2	1	3	2	3	2	1	1	2	1	5	1	3	6	0	1	0	0	0	0	0	0	0	0	0	0	0	0	0	0	0	0	0	0	0	0	0
214	10	1	7	1	3	6.5	1	1	6.5	1	3	5.5	1	1	5.5	1	3	3.5	1	1	3.5	1	3	3	1	1	3	1	3	1.5	1	1	1.5	1	5	0.5	1	5	0	2	0	0	0	0	0	0	0	0	0
215	20	6	16	1	6	13	4	6	12	1	6	11	1	1	11	1	6	10	1	6	9	1	6	8	2	6	4	1	6	3	2	11	3	1	6	2	1	6	1	1	11	1	1	6	0.5	1	6	0	2
216	5.5	1	5.5	1	1	5.5 to 2.5	13	3	2	1	1	2	1	3	2	1	1	2	1	3	1	1	1	1	1	3	1	1	1	1	1	3	0.5	1	1	0.5	1	6	0.5	2	6	0	2	0	0	0	0	0	0
217	3	6	0.5	1	0	0	0	0	0	0	0	0	0	0	0	0	0	0	0	0	0	0	0	0	0	0	0	0	0	0	0	0	0	0	0	0	0	0	0	0	0	0	0	0	0	0	0	0	0
218	7.5	3	6	1	1	6	1	3	5	1	1	5	1	3	4	1	1	4	1	11	2	4	3	1	1	1	1	1	5	0	3	0	0	0	0	0	0	0	0	0	0	0	0	0	0	0	0	0	0
219	12	3	5	2	11	5	2	3	4.5	1	3	4	1	5	0.5	1	5	0	1	0	0	0	0	0	0	0	0	0	0	0	0	0	0	0	0	0	0	0	0	0	0	0	0	0	0	0	0	0	0
220	6	5	0	1	0	0	0	0	0	0	0	0	0	0	0	0	0	0	0	0	0	0	0	0	0	0	0	0	0	0	0	0	0	0	0	0	0	0	0	0	0	0	0	0	0	0	0	0	0
221	52	0	0	0	0	0	0	0	0	0	0	0	0	0	0	0	0	0	0	0	0	0	0	0	0	0	0	0	0	0	0	0	0	0	0	0	0	0	0	0	0	0	0	0	0	0	0	0	0
222	1	3	1	3	5	0	1	0	0	0	0	0	0	0	0	0	0	0	0	0	0	0	0	0	0	0	0	0	0	0	0	0	0	0	0	0	0	0	0	0	0	0	0	0	0	0	0	0	0
223	7.5	3	7	1	6	1	4	6	0.5	1	5	0	1	0	0	0	0	0	0	0	0	0	0	0	0	0	0	0	0	0	0	0	0	0	0	0	0	0	0	0	0	0	0	0	0	0	0	0	0
224	1	3	1	1	11	1	1	3	1	1	5	1	1	5	1	1	5	0	1	0	0	0	0	0	0	0	0	0	0	0	0	0	0	0	0	0	0	0	0	0	0	0	0	0	0	0	0	0	0
225	1	3	1	1	1	1	1	11	1	2	3	1	1	9	0.5	1	1	0.5	1	11	0.5	2	6	0	5	11	0	1	0	0	0	0	0	0	0	0	0	0	0	0	0	0	0	0	0	0	0	0	0
226	3	3	2	1	1	2	1	5	1	1	6	1	1	6	0	1	5	0	2	0	0	0	0	0	0	0	0	0	0	0	0	0	0	0	0	0	0	0	0	0	0	0	0	0	0	0	0	0	0
227	2	5	1	1	5	0	1	5	0	1	0	0	0	0	0	0	0	0	0	0	0	0	0	0	0	0	0	0	0	0	0	0	0	0	0	0	0	0	0	0	0	0	0	0	0	0	0	0	0
228	2	3	2	1	1	2	1	3	1.5	1	11	1.5	2	1	1.5	1	3	0.5	1	6	0.5	3	6	0	3	0	0	0	0	0	0	0	0	0	0	0	0	0	0	0	0	0	0	0	0	0	0	0	0
229	5.5	5	1.5	1	6	1	3	6	0.5	2	5	0	1	0	0	0	0	0	0	0	0	0	0	0	0	0	0	0	0	0	0	0	0	0	0	0	0	0	0	0	0	0	0	0	0	0	0	0	0
230	4	1	4	3	3	3	3	6	1	4	11	0	2	6	0	1	5	0	1	0	0	0	0	0	0	0	0	0	0	0	0	0	0	0	0	0	0	0	0	0	0	0	0	0	0	0	0	0	0
231	2.5	6	1.5	2	5	0	1	0	0	0	0	0	0	0	0	0	0	0	0	0	0	0	0	0	0	0	0	0	0	0	0	0	0	0	0	0	0	0	0	0	0	0	0	0	0	0	0	0	0
232	5	9	3	4	6	1	1	0	0	0	0	0	0	0	0	0	0	0	0	0	0	0	0	0	0	0	0	0	0	0	0	0	0	0	0	0	0	0	0	0	0	0	0	0	0	0	0	0	0
233	5.5	6	3	2	6	2.5	1	6	2	1	6	0	1	0	0	0	0	0	0	0	0	0	0	0	0	0	0	0	0	0	0	0	0	0	0	0	0	0	0	0	0	0	0	0	0	0	0	0	0
234	12	5	10	2	5	9	1	5	0	3	0	0	0	0	0	0	0	0	0	0	0	0	0	0	0	0	0	0	0	0	0	0	0	0	0	0	0	0	0	0	0	0	0	0	0	0	0	0	0
235	25	3	15	1	1	15	1	1	11	1	6	2	1	6	1	3	5	0	1	0	0	0	0	0	0	0	0	0	0	0	0	0	0	0	0	0	0	0	0	0	0	0	0	0	0	0	0	0	0
236	7.5	3	5.5	1	1	5.5	1	6	4.5	1	5	0	1	0	0	0	0	0	0	0	0	0	0	0	0	0	0	0	0	0	0	0	0	0	0	0	0	0	0	0	0	0	0	0	0	0	0	0	0
237	12	3	11	1	1	11	1	3	10	1	1	10	1	9	9	4	1	9	1	11	8	2	9	8	1	1	8	1	6	8	1	6	5	4	6	4	3	6	3	1	11	3	2	6	2	2	6	1	1
238	10	3	7	1	6	6	1	11	6	2	6	5	1	6	4.5	1	6	2.5	1	5	0	1	5	0	1	0	0	0	0	0	0	0	0	0	0	0	0	0	0	0	0	0	0	0	0	0	0	0	0
239	3	9	3	1	1	3	1	6	2	1	1	2	1	6	1	1	6	0	1	5	0	1	0	0	0	0	0	0	0	0	0	0	0	0	0	0	0	0	0	0	0	0	0	0	0	0	0	0	0
240	5.5	6	1	2	6	0.5	2	6	0	1	0	0	0	0	0	0	0	0	0	0	0	0	0	0	0	0	0	0	0	0	0	0	0	0	0	0	0	0	0	0	0	0	0	0	0	0	0	0	0
241	8	3	8	1	1	8	1	3	7	1	1	7	1	3	5	1	3	3	1	1	2	1	5	1	1	5	0	3	0	0	0	0	0	0	0	0	0	0	0	0	0	0	0	0	0	0	0	0	0
242	5	3	4	2	11	4	2	1	4	1	3	3.5	1	1	3.5	1	3	2.5	1	6	0.5	2	5	0	1	0	0	0	0	0	0	0	0	0	0	0	0	0	0	0	0	0	0	0	0	0	0	0	0
243	8	3	8	2	1	8	2	3	7	1	1	7	1	6	5	1	6	3	1	6	2	2	6	1	2	6	0	1	5	0	1	0	0	0	0	0	0	0	0	0	0	0	0	0	0	0	0	0	0
244	5	3	5	1	1	5	1	3	1	1	11	1	1	6	1	1	5	0	1	0	0	0	0	0	0	0	0	0	0	0	0	0	0	0	0	0	0	0	0	0	0	0	0	0	0	0	0	0	0
245	7	3	3	1	1	3	1	6	2	3	6	1	3	5	0	1	0	0	0	0	0	0	0	0	0	0	0	0	0	0	0	0	0	0	0	0	0	0	0	0	0	0	0	0	0	0	0	0	0
246	8	6	2	2	6	1	3	5	0	1	0	0	0	0	0	0	0	0	0	0	0	0	0	0	0	0	0	0	0	0	0	0	0	0	0	0	0	0	0	0	0	0	0	0	0	0	0	0	0
247	5	6	1.5	2	6	1	1	6	0.5	2	5	0	1	0	0	0	0	0	0	0	0	0	0	0	0	0	0	0	0	0	0	0	0	0	0	0	0	0	0	0	0	0	0	0	0	0	0	0	0
248	14	6	12	1	6	10	1	6	2	2	6	1	2	5	0	1	0	0	0	0	0	0	0	0	0	0	0	0	0	0	0	0	0	0	0	0	0	0	0	0	0	0	0	0	0	0	0	0	0
249	3	9	2.5	2	6	2.5	1	5	0.5	1	0	0	0	0	0	0	0	0	0	0	0	0	0	0	0	0	0	0	0	0	0	0	0	0	0	0	0	0	0	0	0	0	0	0	0	0	0	0	0
250	6.5	9	4.5	1	6	2.5	1	5	0	1	0	0	0	0	0	0	0	0	0	0	0	0	0	0	0	0	0	0	0	0	0	0	0	0	0	0	0	0	0	0	0	0	0	0	0	0	0	0	0
251	15	6	12	2	6	11	2	3	8	1	5	7	1	6	7	5	5	1	3	5	0	1	0	0	0	0	0	0	0	0	0	0	0	0	0	0	0	0	0	0	0	0	0	0	0	0	0	0	0
252	10	3	9	2	3	8	2	3	3	2	11	3	2	3	2	2	11	2	2	5	0	1	0	0	0	0	0	0	0	0	0	0	0	0	0	0	0	0	0	0	0	0	0	0	0	0	0	0	0
253	3	6	1	1	11	1	1	11	0.5	1	6	0	2	5	0	1	0	0	0	0	0	0	0	0	0	0	0	0	0	0	0	0	0	0	0	0	0	0	0	0	0	0	0	0	0	0	0	0	0
254	8.5	4	8	1	1	8	1	4	7	1	1	7	1	3	6	2	11	6	2	3	4	1	6	4	1	6	3 to 1	8	6	0	1	5	0	1	0	0	0	0	0	0	0	0	0	0	0	0	0	0	0
255	4	1	4	1	3	3.5	1	3	2.5	1	3	1.5	1	6	1.5	1	6	1	2	11	1	2	6	0	1	0	0	0	0	0	0	0	0	0	0	0	0	0	0	0	0	0	0	0	0	0	0	0	0
256	6	1	6	1	6	2	3	5	0	1	0	0	0	0	0	0	0	0	0	0	0	0	0	0	0	0	0	0	0	0	0	0	0	0	0	0	0	0	0	0	0	0	0	0	0	0	0	0	0
257	23	3	20	1	3	19	2	9	18	1	9	17	1	11	17	1	9	16	1	9	14	2	9	13 to 9	4	6	1	2	6	0	1	5	0	1	0	0	0	0	0	0	0	0	0	0	0	0	0	0	0
258	4	3	4	1	11	2	1	5	1.5	2	6	1.5	1	6	0	1	5	0	2	0	0	0	0	0	0	0	0	0	0	0	0	0	0	0	0	0	0	0	0	0	0	0	0	0	0	0	0	0	0
259	15	3	15	1	1	15	1	11	14	1	3	14	1	1	13.5	1	3	12	1	1	12	1	3	6	1	9	3	2	11	3	1	6	0	2	5	0	1	0	0	0	0	0	0	0	0	0	0	0	0
260	7	7	6	3	5	1	1	6	0	2	5	0	1	0	0	0	0	0	0	0	0	0	0	0	0	0	0	0	0	0	0	0	0	0	0	0	0	0	0	0	0	0	0	0	0	0	0	0	0
261	12	9	10	1	6	4	2	6	2	2	6	1	1	5	0	1	0	0	0	0	0	0	0	0	0	0	0	0	0	0	0	0	0	0	0	0	0	0	0	0	0	0	0	0	0	0	0	0	0
262	8	3	4	1	11	1	2	6	0.5	2	5	0.5	1	5	0	1	0	0	0	0	0	0	0	0	0	0	0	0	0	0	0	0	0	0	0	0	0	0	0	0	0	0	0	0	0	0	0	0	0
263	7	3	4.5	1	1	4.5	1	9	2.5	1	11	2.5	2	9	2	2	11	2	1	6	1.5	2	11	1	1	9	0.5	1	5	0	1	0	0	0	0	0	0	0	0	0	0	0	0	0	0	0	0	0	0
264	4	5	0	1	0	0	0	0	0	0	0	0	0	0	0	0	0	0	0	0	0	0	0	0	0	0	0	0	0	0	0	0	0	0	0	0	0	0	0	0	0	0	0	0	0	0	0	0	0
265	9	3	8.5	1	3	8	1	3	8 to 5	6	11	6	2	6	2	1	5	0	1	0	0	0	0	0	0	0	0	0	0	0	0	0	0	0	0	0	0	0	0	0	0	0	0	0	0	0	0	0	0
266	6.5	3	6.5	1	8	6 to 2	15	6	1.5	1	6	1	2	6	0	6	0	0	0	0	0	0	0	0	0	0	0	0	0	0	0	0	0	0	0	0	0	0	0	0	0	0	0	0	0	0	0	0	0
267	3	1	2.5	1	9	2	1	1	2	1	3	1	1	1	1	1	6	1	2	6	0	3	5	0	1	0	0	0	0	0	0	0	0	0	0	0	0	0	0	0	0	0	0	0	0	0	0	0	0
268	4	1	4	2	3	3	1	9	3	1	6	2	1	8	0	1	11	0	1	0	0	0	0	0	0	0	0	0	0	0	0	0	0	0	0	0	0	0	0	0	0	0	0	0	0	0	0	0	0
269	20	3	17	1	6	11 to 2	5	6	1	3	6	0	2	5	0	1	0	0	0	0	0	0	0	0	0	0	0	0	0	0	0	0	0	0	0	0	0	0	0	0	0	0	0	0	0	0	0	0	0
270	8	6	1	2	5	0	1	0	0	0	0	0	0	0	0	0	0	0	0	0	0	0	0	0	0	0	0	0	0	0	0	0	0	0	0	0	0	0	0	0	0	0	0	0	0	0	0	0	0
271	56	3	56	1	3	54	1	9	50 to 38	3	3	34	1	1	30 to 18	4	6	17	1	3	13 to 9	2	1	5 to 4	2	11	2	1	3	2	1	6	1	4	5	0	1	0	0	0	0	0	0	0	0	0	0	0	0
272	4	3	1.5	1	3	1	1	5	0.5	1	6	0	2	5	0	1	0	0	0	0	0	0	0	0	0	0	0	0	0	0	0	0	0	0	0	0	0	0	0	0	0	0	0	0	0	0	0	0	0
273	9	3	3	1	3	2	1	6	2	1	6	1.5	1	6	1	1	6	0	1	5	0	1	0	0	0	0	0	0	0	0	0	0	0	0	0	0	0	0	0	0	0	0	0	0	0	0	0	0	0
274	17	5	1.5	1	6	1.5	1	6	1	2	6	0	1	5	0	1	0	0	0	0	0	0	0	0	0	0	0	0	0	0	0	0	0	0	0	0	0	0	0	0	0	0	0	0	0	0	0	0	0
275	11	5	0.5	1	6	0.5	1	5	0	1	0	0	0	0	0	0	0	0	0	0	0	0	0	0	0	0	0	0	0	0	0	0	0	0	0	0	0	0	0	0	0	0	0	0	0	0	0	0	0
276	2	1	1.5	2	12	1.5	1	6	1	2	5	1	1	5	0	1	6	0	1	0	0	0	0	0	0	0	0	0	0	0	0	0	0	0	0	0	0	0	0	0	0	0	0	0	0	0	0	0	0
277	3.5	1	2	2	5	0	1	0	0	0	0	0	0	0	0	0	0	0	0	0	0	0	0	0	0	0	0	0	0	0	0	0	0	0	0	0	0	0	0	0	0	0	0	0	0	0	0	0	0
278	1	3	1	2	6	0	2	0	0	0	0	0	0	0	0	0	0	0	0	0	0	0	0	0	0	0	0	0	0	0	0	0	0	0	0	0	0	0	0	0	0	0	0	0	0	0	0	0	0
279	2	3	1.5	1	0	0	0	0	0	0	0	0	0	0	0	0	0	0	0	0	0	0	0	0	0	0	0	0	0	0	0	0	0	0	0	0	0	0	0	0	0	0	0	0	0	0	0	0	0
280	8	3	8	1	3	7	1	11	6.5	1	3	6.5	1	9	6	1	3	6 to 2	4	6	0.5	2	5	0	1	0	0	0	0	0	0	0	0	0	0	0	0	0	0	0	0	0	0	0	0	0	0	0	0
281	5	9	4	1	11	4	1	9	2	1	6	1	1	6	0	1	0	0	0	0	0	0	0	0	0	0	0	0	0	0	0	0	0	0	0	0	0	0	0	0	0	0	0	0	0	0	0	0	0
282	25	3	11	1	1	11	1	3	7	1	1	7	1	5	4	2	6	1	2	5	0	1	0	0	0	0	0	0	0	0	0	0	0	0	0	0	0	0	0	0	0	0	0	0	0	0	0	0	0
283	5	6	1	1	6	1	1	6	0.5	1	5	0	1	0	0	0	0	0	0	0	0	0	0	0	0	0	0	0	0	0	0	0	0	0	0	0	0	0	0	0	0	0	0	0	0	0	0	0	0
284	14.5	0	0	0	0	0	0	0	0	0	0	0	0	0	0	0	0	0	0	0	0	0	0	0	0	0	0	0	0	0	0	0	0	0	0	0	0	0	0	0	0	0	0	0	0	0	0	0	0
285	2	3	2	1	5	0.5	1	6	0.5	1	6	0	1	5	0	1	0	0	0	0	0	0	0	0	0	0	0	0	0	0	0	0	0	0	0	0	0	0	0	0	0	0	0	0	0	0	0	0	0
286	13	3	12 to 10	4	1	12 to 10	4	3	9 to 6	3	5	3	2	11	2.5	2	6	0	2	0	0	0	0	0	0	0	0	0	0	0	0	0	0	0	0	0	0	0	0	0	0	0	0	0	0	0	0	0	0
287	4	1	3	1	1	2	1	3	1	1	6	1	1	5	0	1	0	0	0	0	0	0	0	0	0	0	0	0	0	0	0	0	0	0	0	0	0	0	0	0	0	0	0	0	0	0	0	0	0
288	8	1	1	1	1	3	1	3	2	1	6	1	1	5	0	1	0	0	0	0	0	0	0	0	0	0	0	0	0	0	0	0	0	0	0	0	0	0	0	0	0	0	0	0	0	0	0	0	0
289	54	9	51 to 2	23	6	1	2	6	0	2	0	0	0	0	0	0	0	0	0	0	0	0	0	0	0	0	0	0	0	0	0	0	0	0	0	0	0	0	0	0	0	0	0	0	0	0	0	0	0
290	3	6	1	2	6	0.5	3	6	0	3	0	0	0	0	0	0	0	0	0	0	0	0	0	0	0	0	0	0	0	0	0	0	0	0	0	0	0	0	0	0	0	0	0	0	0	0	0	0	0
291	2.5	3	1.5	1	6	0.5	1	6	0	1	0	0	0	0	0	0	0	0	0	0	0	0	0	0	0	0	0	0	0	0	0	0	0	0	0	0	0	0	0	0	0	0	0	0	0	0	0	0	0
292	3	3	2	2	11	2	1	6	1.5	2	5	0	1	0	0	0	0	0	0	0	0	0	0	0	0	0	0	0	0	0	0	0	0	0	0	0	0	0	0	0	0	0	0	0	0	0	0	0	0
293	2	6	1.5	2	6	0.5	1	5	0	1	0	0	0	0	0	0	0	0	0	0	0	0	0	0	0	0	0	0	0	0	0	0	0	0	0	0	0	0	0	0	0	0	0	0	0	0	0	0	0
294	2	3	2	1	5	1	3	5	0	1	6	0	1	0	0	0	0	0	0	0	0	0	0	0	0	0	0	0	0	0	0	0	0	0	0	0	0	0	0	0	0	0	0	0	0	0	0	0	0
295	5	5	3	1	3	2	2	3	1	1	11	0.5	3	3	0.5	1	6	0	1	0	0	0	0	0	0	0	0	0	0	0	0	0	0	0	0	0	0	0	0	0	0	0	0	0	0	0	0	0	0
296	3	6	0.5	2	6	0	1	5	0	1	0	0	0	0	0	0	0	0	0	0	0	0	0	0	0	0	0	0	0	0	0	0	0	0	0	0	0	0	0	0	0	0	0	0	0	0	0	0	0
297	4	3	2	1	3	1	1	6	0.5	1	5	0.5	1	5	0	2	0	0	0	0	0	0	0	0	0	0	0	0	0	0	0	0	0	0	0	0	0	0	0	0	0	0	0	0	0	0	0	0	0
298	5.5	3	5 to 2	6	11	2	1	5	1	3	5	0	1	0	0	0	0	0	0	0	0	0	0	0	0	0	0	0	0	0	0	0	0	0	0	0	0	0	0	0	0	0	0	0	0	0	0	0	0
299	2.5	9	2.5	1	6	2	2	6	1	2	5	0	1	0	0	0	0	0	0	0	0	0	0	0	0	0	0	0	0	0	0	0	0	0	0	0	0	0	0	0	0	0	0	0	0	0	0	0	0
300	9	9	7	1	9	4	1	6	2	2	6	1	2	6	0	1	0	0	0	0	0	0	0	0	0	0	0	0	0	0	0	0	0	0	0	0	0	0	0	0	0	0	0	0	0	0	0	0	0
301	3	6	1	3	6	0	1	0	0	0	0	0	0	0	0	0	0	0	0	0	0	0	0	0	0	0	0	0	0	0	0	0	0	0	0	0	0	0	0	0	0	0	0	0	0	0	0	0	0
302	2	6	1.5	2	9	1	2	3	1	1	6	0.5	1	6	0	1	0	0	0	0	0	0	0	0	0	0	0	0	0	0	0	0	0	0	0	0	0	0	0	0	0	0	0	0	0	0	0	0	0
303	10.5	1	9.5 to 1.5	23	3	5.5 to 1.5	2	6	1	3	6	0	2	0	0	0	0	0	0	0	0	0	0	0	0	0	0	0	0	0	0	0	0	0	0	0	0	0	0	0	0	0	0	0	0	0	0	0	0
304	7.5	6	1.5	1	6	1	1	6	0.5	2	6	0.5	2	6	0.5	1	6	0	1	0	0	0	0	0	0	0	0	0	0	0	0	0	0	0	0	0	0	0	0	0	0	0	0	0	0	0	0	0	0
305	26	1	26 to 10	6	3	26 to 10	4	6	2	1	6	1	1	6	0	2	0	0	0	0	0	0	0	0	0	0	0	0	0	0	0	0	0	0	0	0	0	0	0	0	0	0	0	0	0	0	0	0	0
306	9.5	3	7.5	1	1	5.5 to 2.5	2	9	2	2	11	2	1	6	1	2	11	1	1	6	0	2	0	0	0	0	0	0	0	0	0	0	0	0	0	0	0	0	0	0	0	0	0	0	0	0	0	0	0
307	8	9	2	1	0	0	0	0	0	0	0	0	0	0	0	0	0	0	0	0	0	0	0	0	0	0	0	0	0	0	0	0	0	0	0	0	0	0	0	0	0	0	0	0	0	0	0	0	0
308	3	9	2	2	11	2	2	1	2	1	11	1	1	6	1	3	6	0	3	0	0	0	0	0	0	0	0	0	0	0	0	0	0	0	0	0	0	0	0	0	0	0	0	0	0	0	0	0	0
309	30	3	26	1	3	24	1	3	22	2	1	20 to 8	3	3	1.5	1	6	1	2	1	1	1	5	0	2	0	0	0	0	0	0	0	0	0	0	0	0	0	0	0	0	0	0	0	0	0	0	0	0
310	6	1	6	1	9	4	2	6	3	4	6	1	3	5	0	1	0	0	0	0	0	0	0	0	0	0	0	0	0	0	0	0	0	0	0	0	0	0	0	0	0	0	0	0	0	0	0	0	0
311	2	6	1.5	1	6	1	1	6	0.5	1	6	0	1	0	0	0	0	0	0	0	0	0	0	0	0	0	0	0	0	0	0	0	0	0	0	0	0	0	0	0	0	0	0	0	0	0	0	0	0
312	8.5	6	7.5	1	0	0	0	0	0	0	0	0	0	0	0	0	0	0	0	0	0	0	0	0	0	0	0	0	0	0	0	0	0	0	0	0	0	0	0	0	0	0	0	0	0	0	0	0	0
313	4.5	9	4	1	9	3	2	11	3	2	5	0	3	0	0	0	0	0	0	0	0	0	0	0	0	0	0	0	0	0	0	0	0	0	0	0	0	0	0	0	0	0	0	0	0	0	0	0	0
314	22.5	3	8.5	2	11	8.5	1	3	4	2	11	4	2	3	3	1	5	2	2	5	1	1	5	0	1	0	0	0	0	0	0	0	0	0	0	0	0	0	0	0	0	0	0	0	0	0	0	0	0
315	23.5	7	23.5 to 18.5	5	3	18.5 to 4.5	10	3	3	3	11	2	1	3	1	1	5	0	1	0	0	0	0	0	0	0	0	0	0	0	0	0	0	0	0	0	0	0	0	0	0	0	0	0	0	0	0	0	0
316	12.5	3	8.5	2	11	8.5	1	3	8.5 to 1.5	6	6	1.5	2	6	1	2	5	0	1	0	0	0	0	0	0	0	0	0	0	0	0	0	0	0	0	0	0	0	0	0	0	0	0	0	0	0	0	0	0
317	14	1	14 to 6	6	5	2	2	6	2	2	6	1	1	5	0	1	0	0	0	0	0	0	0	0	0	0	0	0	0	0	0	0	0	0	0	0	0	0	0	0	0	0	0	0	0	0	0	0	0
318	3	5	1	2	5	0	1	0	0	0	0	0	0	0	0	0	0	0	0	0	0	0	0	0	0	0	0	0	0	0	0	0	0	0	0	0	0	0	0	0	0	0	0	0	0	0	0	0	0
319	14	1	14 to 3	10	6	3	2	6	2.5	3	5	0.5	1	5	0	1	0	0	0	0	0	0	0	0	0	0	0	0	0	0	0	0	0	0	0	0	0	0	0	0	0	0	0	0	0	0	0	0	0
320	15	3	15	2	11	15	2	1	15	1	3	13	3	3	8 to 3	7	6	2.5	3	6	0	3	5	0	1	0	0	0	0	0	0	0	0	0	0	0	0	0	0	0	0	0	0	0	0	0	0	0	0
321	9	3	9	1	3	8	1	10	8 to 6	5	9	5 to 2	3	9	1	1	11	1	2	5	0	2	0	0	0	0	0	0	0	0	0	0	0	0	0	0	0	0	0	0	0	0	0	0	0	0	0	0	0
322	8	1	7	1	3	6.5	2	3	6	1	1	4	3	6	1	2	6	0	1	0	0	0	0	0	0	0	0	0	0	0	0	0	0	0	0	0	0	0	0	0	0	0	0	0	0	0	0	0	0
323	36	1	34 to 9	62	3	34 to 9	24	1	8	1	3	8	1	5	4	1	5	0	3	0	0	0	0	0	0	0	0	0	0	0	0	0	0	0	0	0	0	0	0	0	0	0	0	0	0	0	0	0	0
324	8	1	7 to 5.5	4	6	4	1	6	3	2	6	2	2	6	0	1	0	0	0	0	0	0	0	0	0	0	0	0	0	0	0	0	0	0	0	0	0	0	0	0	0	0	0	0	0	0	0	0	0
325	8.5	3	5.5	2	11	5.5	1	3	3	2	6	2	3	6	1	2	6	0	1	0	0	0	0	0	0	0	0	0	0	0	0	0	0	0	0	0	0	0	0	0	0	0	0	0	0	0	0	0	0
326	25.5	9	22.5 to 5.5	8	6	0.5	3	6	0	1	0	0	0	0	0	0	0	0	0	0	0	0	0	0	0	0	0	0	0	0	0	0	0	0	0	0	0	0	0	0	0	0	0	0	0	0	0	0	0
327	6	9	5	2	6	1	3	6	0	1	5	0	1	0	0	0	0	0	0	0	0	0	0	0	0	0	0	0	0	0	0	0	0	0	0	0	0	0	0	0	0	0	0	0	0	0	0	0	0
328	9	1	8 to 2.5	6	6	2	3	6	1	2	5	0	1	0	0	0	0	0	0	0	0	0	0	0	0	0	0	0	0	0	0	0	0	0	0	0	0	0	0	0	0	0	0	0	0	0	0	0	0
329	16	9	14	1	6	12 to 1.5	6	6	1	3	5	0	1	0	0	0	0	0	0	0	0	0	0	0	0	0	0	0	0	0	0	0	0	0	0	0	0	0	0	0	0	0	0	0	0	0	0	0	0
330	4	6	1.5	3	6	0.5	2	5	0	2	0	0	0	0	0	0	0	0	0	0	0	0	0	0	0	0	0	0	0	0	0	0	0	0	0	0	0	0	0	0	0	0	0	0	0	0	0	0	0
331	28	3	24 to 8	4	1	24 to 8	4	3	7	1	6	1	3	6	0	2	11	0	1	0	0	0	0	0	0	0	0	0	0	0	0	0	0	0	0	0	0	0	0	0	0	0	0	0	0	0	0	0	0
332	8	1	8 to 6	3	3	3	1	6	2.5	3	5	2	1	9	1.5	1	1	1.5	1	5	0	1	0	0	0	0	0	0	0	0	0	0	0	0	0	0	0	0	0	0	0	0	0	0	0	0	0	0	0
333	3	3	2	1	6	1	1	6	1	2	5	0	1	0	0	0	0	0	0	0	0	0	0	0	0	0	0	0	0	0	0	0	0	0	0	0	0	0	0	0	0	0	0	0	0	0	0	0	0
334	6	9	5	1	1	5	1	9	4	2	11	4	2	11	2	2	9	2	1	1	2	1	6	1.5	1	11	1.5	2	6	1	3	6	0	1	0	0	0	0	0	0	0	0	0	0	0	0	0	0	0
335	2	6	1	1	5	0	1	0	0	0	0	0	0	0	0	0	0	0	0	0	0	0	0	0	0	0	0	0	0	0	0	0	0	0	0	0	0	0	0	0	0	0	0	0	0	0	0	0	0
336	9	1	7	1	9	5	2	11	4	2	9	3	2	9	1	1	6	0	1	5	0	6	0	0	0	0	0	0	0	0	0	0	0	0	0	0	0	0	0	0	0	0	0	0	0	0	0	0	0
337	2.5	5	0.5	2	5	0	1	0	0	0	0	0	0	0	0	0	0	0	0	0	0	0	0	0	0	0	0	0	0	0	0	0	0	0	0	0	0	0	0	0	0	0	0	0	0	0	0	0	0
338	8	6	6	1	5	0	2	0	0	0	0	0	0	0	0	0	0	0	0	0	0	0	0	0	0	0	0	0	0	0	0	0	0	0	0	0	0	0	0	0	0	0	0	0	0	0	0	0	0
339	6	6	5	3	1	4 to 1	4	9	1	1	5	1	2	5	0	5	0	0	0	0	0	0	0	0	0	0	0	0	0	0	0	0	0	0	0	0	0	0	0	0	0	0	0	0	0	0	0	0	0
340	9.5	3	5.5	3	6	2	1	5	0	1	0	0	0	0	0	0	0	0	0	0	0	0	0	0	0	0	0	0	0	0	0	0	0	0	0	0	0	0	0	0	0	0	0	0	0	0	0	0	0
341	6	9	5	3	11	5	3	6	4	1	6	3	2	11	3	1	6	2.5	1	9	0.5	3	5	0	1	0	0	0	0	0	0	0	0	0	0	0	0	0	0	0	0	0	0	0	0	0	0	0	0
342	8	9	4.5	1	9	2.5	1	1	2	1	9	1	3	5	0.5	2	5	0	1	0	0	0	0	0	0	0	0	0	0	0	0	0	0	0	0	0	0	0	0	0	0	0	0	0	0	0	0	0	0
343	3.5	5	0.5	3	11	0.5	2	5	0	1	0	0	0	0	0	0	0	0	0	0	0	0	0	0	0	0	0	0	0	0	0	0	0	0	0	0	0	0	0	0	0	0	0	0	0	0	0	0	0
344	29	6	27	4	6	26.5	1	6	3	2	5	0	1	0	0	0	0	0	0	0	0	0	0	0	0	0	0	0	0	0	0	0	0	0	0	0	0	0	0	0	0	0	0	0	0	0	0	0	0
345	20	1	19.5	1	9	17	1	9	15.5	1	1	13 to 2	5	6	1	3	5	0	2	0	0	0	0	0	0	0	0	0	0	0	0	0	0	0	0	0	0	0	0	0	0	0	0	0	0	0	0	0	0
346	8	6	8	1	1	4	1	6	2.5	1	11	1	2	6	1	1	3	1	1	5	1	1	5	0	1	0	0	0	0	0	0	0	0	0	0	0	0	0	0	0	0	0	0	0	0	0	0	0	0
347	6	1	5	1	9	4	1	1	4	1	9	3	1	1	3	1	9	2	1	6	1.5	2	6	0.5	1	5	0	1	0	0	0	0	0	0	0	0	0	0	0	0	0	0	0	0	0	0	0	0	0
348	2	6	1	4	6	0	1	5	0	2	0	0	0	0	0	0	0	0	0	0	0	0	0	0	0	0	0	0	0	0	0	0	0	0	0	0	0	0	0	0	0	0	0	0	0	0	0	0	0
349	19	3	18	1	11	17.5	2	3	17	1	6	15	2	6	12 to 2	4	6	1	1	5	0	1	0	0	0	0	0	0	0	0	0	0	0	0	0	0	0	0	0	0	0	0	0	0	0	0	0	0	0
350	3	3	3	1	6	2	2	6	1	2	5	0	2	0	0	0	0	0	0	0	0	0	0	0	0	0	0	0	0	0	0	0	0	0	0	0	0	0	0	0	0	0	0	0	0	0	0	0	0
351	4	3	1	2	11	1	1	5	0.5	2	5	0	1	0	0	0	0	0	0	0	0	0	0	0	0	0	0	0	0	0	0	0	0	0	0	0	0	0	0	0	0	0	0	0	0	0	0	0	0
352	8	9	8	1	1	6	1	9	3	1	9	1	2	5	0	2	0	0	0	0	0	0	0	0	0	0	0	0	0	0	0	0	0	0	0	0	0	0	0	0	0	0	0	0	0	0	0	0	0
353	6	1	4 to 1.5	5	6	1	4	5	0	2	0	0	0	0	0	0	0	0	0	0	0	0	0	0	0	0	0	0	0	0	0	0	0	0	0	0	0	0	0	0	0	0	0	0	0	0	0	0	0
354	17	3	15	1	3	11	1	11	4	1	3	4	1	6	4	1	5	0	2	0	0	0	0	0	0	0	0	0	0	0	0	0	0	0	0	0	0	0	0	0	0	0	0	0	0	0	0	0	0
355	8	6	2	4	6	0.5	1	5	0	1	0	0	0	0	0	0	0	0	0	0	0	0	0	0	0	0	0	0	0	0	0	0	0	0	0	0	0	0	0	0	0	0	0	0	0	0	0	0	0
356	3	3	2.5	4	1	2.5	1	6	1	4	6	0	3	0	0	0	0	0	0	0	0	0	0	0	0	0	0	0	0	0	0	0	0	0	0	0	0	0	0	0	0	0	0	0	0	0	0	0	0
357	4.5	3	4	1	1	4	1	3	3	1	3	2.5	1	6	1	1	11	1	2	6	0	5	0	0	0	0	0	0	0	0	0	0	0	0	0	0	0	0	0	0	0	0	0	0	0	0	0	0	0
358	21.5	3	20	1	3	18	1	6	13	2	6	11	1	6	1	2	6	0	1	0	0	0	0	0	0	0	0	0	0	0	0	0	0	0	0	0	0	0	0	0	0	0	0	0	0	0	0	0	0
359	2.5	6	1.5	2	6	1	2	6	0	2	0	0	0	0	0	0	0	0	0	0	0	0	0	0	0	0	0	0	0	0	0	0	0	0	0	0	0	0	0	0	0	0	0	0	0	0	0	0	0
360	16	9	15 to 13	3	6	1	2	6	0	2	0	0	0	0	0	0	0	0	0	0	0	0	0	0	0	0	0	0	0	0	0	0	0	0	0	0	0	0	0	0	0	0	0	0	0	0	0	0	0
361	3.5	1	3.5 to 1.5	3	6	0.5	1	11	0.5	1	6	0	3	0	0	0	0	0	0	0	0	0	0	0	0	0	0	0	0	0	0	0	0	0	0	0	0	0	0	0	0	0	0	0	0	0	0	0	0
362	6	1	4 to 2	2	0	0	0	0	0	0	0	0	0	0	0	0	0	0	0	0	0	0	0	0	0	0	0	0	0	0	0	0	0	0	0	0	0	0	0	0	0	0	0	0	0	0	0	0	0
363	10	6	5.5	1	6	5	2	6	4.5	2	6	4	1	6	0.5	1	5	0.5	1	6	0	1	0	0	0	0	0	0	0	0	0	0	0	0	0	0	0	0	0	0	0	0	0	0	0	0	0	0	0
364	6	6	1	1	5	0	1	0	0	0	0	0	0	0	0	0	0	0	0	0	0	0	0	0	0	0	0	0	0	0	0	0	0	0	0	0	0	0	0	0	0	0	0	0	0	0	0	0	0
365	4	9	2	2	6	1	2	6	0	1	0	0	0	0	0	0	0	0	0	0	0	0	0	0	0	0	0	0	0	0	0	0	0	0	0	0	0	0	0	0	0	0	0	0	0	0	0	0	0
366	3	5	2	1	11	1.5	2	3	1	1	6	1	2	6	0	1	0	0	0	0	0	0	0	0	0	0	0	0	0	0	0	0	0	0	0	0	0	0	0	0	0	0	0	0	0	0	0	0	0
367	15	1	14	4	9	13	1	3	13	1	3	12 & 11	2	9	10	3	11	10	3	3	9 to 4	4	3	3	2	11	3	1	6	2	2	6	1	1	6	0	1	0	0	0	0	0	0	0	0	0	0	0	0
368	10	1	8 to 6	3	9	5	2	6	5	3	9	4 to 2	7	9	1	1	6	1	2	6	0	2	0	0	0	0	0	0	0	0	0	0	0	0	0	0	0	0	0	0	0	0	0	0	0	0	0	0	0
369	4	5	0	1	0	0	0	0	0	0	0	0	0	0	0	0	0	0	0	0	0	0	0	0	0	0	0	0	0	0	0	0	0	0	0	0	0	0	0	0	0	0	0	0	0	0	0	0	0
370	8	3	5.5 to 3.5	3	11	2	2	3	2	1	6	1	3	6	0	1	0	0	0	0	0	0	0	0	0	0	0	0	0	0	0	0	0	0	0	0	0	0	0	0	0	0	0	0	0	0	0	0	0
371	2	9	1.5	1	6	1	1	5	0	1	0	0	0	0	0	0	0	0	0	0	0	0	0	0	0	0	0	0	0	0	0	0	0	0	0	0	0	0	0	0	0	0	0	0	0	0	0	0	0
372	1	5	1	2	6	0	1	0	0	0	0	0	0	0	0	0	0	0	0	0	0	0	0	0	0	0	0	0	0	0	0	0	0	0	0	0	0	0	0	0	0	0	0	0	0	0	0	0	0
373	12	1	10 to 1	4	0	0	0	0	0	0	0	0	0	0	0	0	0	0	0	0	0	0	0	0	0	0	0	0	0	0	0	0	0	0	0	0	0	0	0	0	0	0	0	0	0	0	0	0	0
374	14.5	9	8	1	1	7 to 3	3	5	1	2	5	0	1	0	0	0	0	0	0	0	0	0	0	0	0	0	0	0	0	0	0	0	0	0	0	0	0	0	0	0	0	0	0	0	0	0	0	0	0
375	8	5	6.5	1	6	2.5	3	3	2	1	5	0	1	0	0	0	0	0	0	0	0	0	0	0	0	0	0	0	0	0	0	0	0	0	0	0	0	0	0	0	0	0	0	0	0	0	0	0	0
376	7	9	5	1	9	3	1	6	1.5	1	5	0	1	0	0	0	0	0	0	0	0	0	0	0	0	0	0	0	0	0	0	0	0	0	0	0	0	0	0	0	0	0	0	0	0	0	0	0	0
377	7	6	2	3	6	1	3	5	0	1	0	0	0	0	0	0	0	0	0	0	0	0	0	0	0	0	0	0	0	0	0	0	0	0	0	0	0	0	0	0	0	0	0	0	0	0	0	0	0
378	14.5	3	13 to 10	3	1	10 to 3	14	6	3	2	6	1	2	6	0	3	5	0	1	0	0	0	0	0	0	0	0	0	0	0	0	0	0	0	0	0	0	0	0	0	0	0	0	0	0	0	0	0	0
379	5	3	3.5	1	3	2.5	1	11	2	1	3	2	1	6	1	3	5	0	1	0	0	0	0	0	0	0	0	0	0	0	0	0	0	0	0	0	0	0	0	0	0	0	0	0	0	0	0	0	0
380	24	6	22	2	3	14	1	1	13 to 5	4	6	1	1	11	1	1	6	0	1	5	0	1	0	0	0	0	0	0	0	0	0	0	0	0	0	0	0	0	0	0	0	0	0	0	0	0	0	0	0
381	13	1	11	1	3	10	2	11	10	1	9	10	1	11	9.5	1	9	9.5	1	9	7.5	1	9	5.5	1	6	5.5	1	6	4	1	6	1	1	5	0	1	0	0	0	0	0	0	0	0	0	0	0	0
382	4	3	1	3	11	1	2	3	0.5	2	11	0.5	2	5	0	1	0	0	0	0	0	0	0	0	0	0	0	0	0	0	0	0	0	0	0	0	0	0	0	0	0	0	0	0	0	0	0	0	0
383	8.5	12	2	2	5	0	1	0	0	0	0	0	0	0	0	0	0	0	0	0	0	0	0	0	0	0	0	0	0	0	0	0	0	0	0	0	0	0	0	0	0	0	0	0	0	0	0	0	0
384	12	9	8	1	9	1.5	2	9	1	2	3	0	1	5	0	1	0	0	0	0	0	0	0	0	0	0	0	0	0	0	0	0	0	0	0	0	0	0	0	0	0	0	0	0	0	0	0	0	0
385	2	6	1	4	5	0	1	6	0	8	0	0	0	0	0	0	0	0	0	0	0	0	0	0	0	0	0	0	0	0	0	0	0	0	0	0	0	0	0	0	0	0	0	0	0	0	0	0	0
386	9	9	8	1	9	7	1	5	2	2	11	1	2	5	1	1	6	0.5	2	5	0	1	0	0	0	0	0	0	0	0	0	0	0	0	0	0	0	0	0	0	0	0	0	0	0	0	0	0	0
387	9	9	4.5	2	6	3	1	5	0	1	0	0	0	0	0	0	0	0	0	0	0	0	0	0	0	0	0	0	0	0	0	0	0	0	0	0	0	0	0	0	0	0	0	0	0	0	0	0	0
388	9.5	9	8	1	1	8	1	1	6 to 2	3	6	1	3	6	0	4	5	0	1	0	0	0	0	0	0	0	0	0	0	0	0	0	0	0	0	0	0	0	0	0	0	0	0	0	0	0	0	0	0
389	21.5	1	21.5 to 18.5	10	3	18.5 to 14.5	2	3	10.5	1	3	6.5	1	3	3.5	3	11	3.5	2	6	0.5	2	6	0	1	5	0	1	0	0	0	0	0	0	0	0	0	0	0	0	0	0	0	0	0	0	0	0	0
390	9.5	3	7.5	1	3	5.5	1	8	4.5	1	11	3.5	1	8	3.5	1	9	2	1	9	1.5	2	11	1.5	2	9	1	1	6	0	2	5	0	1	9	0	1	0	0	0	0	0	0	0	0	0	0	0	0
391	1	3	1	2	11	1	2	1	0.5	1	11	0.5	1	6	0.5	1	6	0	2	5	0	1	0	0	0	0	0	0	0	0	0	0	0	0	0	0	0	0	0	0	0	0	0	0	0	0	0	0	0
392	1.5	8	1	1	8	0.5	1	5	0	1	0	0	0	0	0	0	0	0	0	0	0	0	0	0	0	0	0	0	0	0	0	0	0	0	0	0	0	0	0	0	0	0	0	0	0	0	0	0	0
393	16	1	15 to 10.5	11	3	10	3	3	9	1	11	9	1	9	8	1	6	7	1	6	6	1	5	5	1	1	5	1	5	4 to 1	3	5	0	1	0	0	0	0	0	0	0	0	0	0	0	0	0	0	0
394	8	9	4.5	1	11	2.5	2	9	2.5	2	9	1.5	1	6	0	1	0	0	0	0	0	0	0	0	0	0	0	0	0	0	0	0	0	0	0	0	0	0	0	0	0	0	0	0	0	0	0	0	0
395	2	3	2	1	3	1.5	1	0	0	0	0	0	0	0	0	0	0	0	0	0	0	0	0	0	0	0	0	0	0	0	0	0	0	0	0	0	0	0	0	0	0	0	0	0	0	0	0	0	0
396	13	3	12.5	1	1	12.5	1	6	10.5	1	6	1	1	5	0	1	0	0	0	0	0	0	0	0	0	0	0	0	0	0	0	0	0	0	0	0	0	0	0	0	0	0	0	0	0	0	0	0	0
397	9	3	7	3	9	5	2	11	5	2	9	4	1	5	0	1	0	0	0	0	0	0	0	0	0	0	0	0	0	0	0	0	0	0	0	0	0	0	0	0	0	0	0	0	0	0	0	0	0
398	9	3	7	1	9	6	1	6	2	4	6	1	3	5	0	1	0	0	0	0	0	0	0	0	0	0	0	0	0	0	0	0	0	0	0	0	0	0	0	0	0	0	0	0	0	0	0	0	0
399	4	3	4	1	1	4	1	3	3	1	1	3	1	5	1	3	5	0	1	0	0	0	0	0	0	0	0	0	0	0	0	0	0	0	0	0	0	0	0	0	0	0	0	0	0	0	0	0	0
400	7	3	6	1	1	6	1	11	5	3	9	4	2	11	4	2	1	4	1	5	1	3	5	0	1	0	0	0	0	0	0	0	0	0	0	0	0	0	0	0	0	0	0	0	0	0	0	0	0
401	16	5	14	1	6	14	1	6	12	2	1	12	1	9	8	2	11	8	1	9	7	1	6	5	1	1	5	1	9	4	1	9	3	1	9	2	2	6	0	1	0	0	0	0	0	0	0	0	0
402	4	5	3	1	3	1.5	1	1	1.5	1	3	0.5	2	11	0.5	2	5	0	4	0	0	0	0	0	0	0	0	0	0	0	0	0	0	0	0	0	0	0	0	0	0	0	0	0	0	0	0	0	0
403	8	3	7	1	1	7	1	9	6	1	11	5.5	2	9	5.5	1	6	4.5	1	11	3.5	3	5	0	1	0	0	0	0	0	0	0	0	0	0	0	0	0	0	0	0	0	0	0	0	0	0	0	0
404	7	3	6.5	1	1	6.5	1	6	5.5	3	6	4	1	6	3	1	5	0	1	0	0	0	0	0	0	0	0	0	0	0	0	0	0	0	0	0	0	0	0	0	0	0	0	0	0	0	0	0	0
405	12	9	5	2	11	5	2	3	5	1	5	1	1	12	0	2	5	0	1	0	0	0	0	0	0	0	0	0	0	0	0	0	0	0	0	0	0	0	0	0	0	0	0	0	0	0	0	0	0
406	7	5	5	1	5	3	2	5	0	1	0	0	0	0	0	0	0	0	0	0	0	0	0	0	0	0	0	0	0	0	0	0	0	0	0	0	0	0	0	0	0	0	0	0	0	0	0	0	0
407	4	5	1	1	5	0	3	0	0	0	0	0	0	0	0	0	0	0	0	0	0	0	0	0	0	0	0	0	0	0	0	0	0	0	0	0	0	0	0	0	0	0	0	0	0	0	0	0	0
408	60	1	60 to 10	21	7	9	30	3	8	1	5	0	1	0	0	0	0	0	0	0	0	0	0	0	0	0	0	0	0	0	0	0	0	0	0	0	0	0	0	0	0	0	0	0	0	0	0	0	0
409	4	3	4	1	1	4	1	3	2	1	11	1.5	2	3	1.5	2	5	1	1	6	1	1	5	0.5	1	0	0	0	0	0	0	0	0	0	0	0	0	0	0	0	0	0	0	0	0	0	0	0	0
410	16	4	8 to 4	4	3	3	1	6	2	3	6	1	3	5	1	1	11	0	1	5	0	1	6	0	2	0	0	0	0	0	0	0	0	0	0	0	0	0	0	0	0	0	0	0	0	0	0	0	0
411	21	6	6	1	6	3.5	2	6	2	1	6	1	3	5	0	1	0	0	0	0	0	0	0	0	0	0	0	0	0	0	0	0	0	0	0	0	0	0	0	0	0	0	0	0	0	0	0	0	0
412	5	5	4.5	1	3	3.5	1	1	3.5	1	5	2	2	11	1	1	5	1	1	5	0	1	0	0	0	0	0	0	0	0	0	0	0	0	0	0	0	0	0	0	0	0	0	0	0	0	0	0	0
413	6.5	5	0	2	0	0	0	0	0	0	0	0	0	0	0	0	0	0	0	0	0	0	0	0	0	0	0	0	0	0	0	0	0	0	0	0	0	0	0	0	0	0	0	0	0	0	0	0	0
414	6	3	5.5	1	1	5.5	1	6	4.5	2	9	3	2	6	2	1	9	2	1	6	1	2	6	0	1	5	0	1	0	0	0	0	0	0	0	0	0	0	0	0	0	0	0	0	0	0	0	0	0
415	6	3	5	1	3	4.5	1	1	4.5	1	3	3.5	1	11	3	5	3	3	1	9	3	1	9	2	3	5	1	2	5	0	1	0	0	0	0	0	0	0	0	0	0	0	0	0	0	0	0	0	0
416	4	0	0	0	0	0	0	0	0	0	0	0	0	0	0	0	0	0	0	0	0	0	0	0	0	0	0	0	0	0	0	0	0	0	0	0	0	0	0	0	0	0	0	0	0	0	0	0	0
417	3.5	0	0	0	0	0	0	0	0	0	0	0	0	0	0	0	0	0	0	0	0	0	0	0	0	0	0	0	0	0	0	0	0	0	0	0	0	0	0	0	0	0	0	0	0	0	0	0	0
418	14	3	14	1	1	14	1	6	13	1	11	12	2	6	12	1	6	0	1	0	0	0	0	0	0	0	0	0	0	0	0	0	0	0	0	0	0	0	0	0	0	0	0	0	0	0	0	0	0
419	5	3	5	2	11	5	1	1	5	1	5	0	1	0	0	0	0	0	0	0	0	0	0	0	0	0	0	0	0	0	0	0	0	0	0	0	0	0	0	0	0	0	0	0	0	0	0	0	0
420	8	0	0	0	0	0	0	0	0	0	0	0	0	0	0	0	0	0	0	0	0	0	0	0	0	0	0	0	0	0	0	0	0	0	0	0	0	0	0	0	0	0	0	0	0	0	0	0	0
421	6	3	5.5	1	11	5.5	2	1	5.5	1	3	4.5	2	1	4.5	1	3	3.5	1	1	3.5	1	11	3	2	3	2.5	1	1	2.5	1	6	1.5	2	6	0.5	1	6	0	1	0	0	0	0	0	0	0	0	0
422	12	3	9	1	5	0	3	0	0	0	0	0	0	0	0	0	0	0	0	0	0	0	0	0	0	0	0	0	0	0	0	0	0	0	0	0	0	0	0	0	0	0	0	0	0	0	0	0	0
423	5	9	4.4	1	9	3	1	9	1.5	1	9	1	1	12	1	2	12	0.5	1	9	0.5	1	5	0	1	0	0	0	0	0	0	0	0	0	0	0	0	0	0	0	0	0	0	0	0	0	0	0	0
424	6	3	5	1	1	5	1	11	4	2	3	4	1	3	3	1	1	3	1	5	1	3	5	0	2	0	0	0	0	0	0	0	0	0	0	0	0	0	0	0	0	0	0	0	0	0	0	0	0
425	20	3	18	1	1	18	1	3	17	1	11	15	2	3	15	1	1	15	1	11	10	2	3	10	1	10	8	1	3	8	1	5	6	2	6	6	2	6	4	2	6	2	2	6	1	1	5	0	2
426	6	3	1	9	2	3	1	2	1	5	1	3	5	0	2	0	0	0	0	0	0	0	0	0	0	0	0	0	0	0	0	0	0	0	0	0	0	0	0	0	0	0	0	0	0	0	0	0	0
427	3	3	2	1	9	2	1	6	1	5	6	0	3	0	0	0	0	0	0	0	0	0	0	0	0	0	0	0	0	0	0	0	0	0	0	0	0	0	0	0	0	0	0	0	0	0	0	0	0
428	60	6	12	1	6	4	1	6	3	1	9	2	1	9	1	1	6	0	1	5	0	1	0	0	0	0	0	0	0	0	0	0	0	0	0	0	0	0	0	0	0	0	0	0	0	0	0	0	0
429	8	1	3	1	6	2	2	6	1	1	5	0	2	0	0	0	0	0	0	0	0	0	0	0	0	0	0	0	0	0	0	0	0	0	0	0	0	0	0	0	0	0	0	0	0	0	0	0	0
430	6	5	3	2	6	2	3	5	1	2	6	1	1	5	0	1	0	0	0	0	0	0	0	0	0	0	0	0	0	0	0	0	0	0	0	0	0	0	0	0	0	0	0	0	0	0	0	0	0
431	25	3	2	3	11	2	3	3	1	3	5	0	2	0	0	0	0	0	0	0	0	0	0	0	0	0	0	0	0	0	0	0	0	0	0	0	0	0	0	0	0	0	0	0	0	0	0	0	0
432	5	3	3.5	1	1	3.5	1	3	2.5	1	1	2.5	1	3	1.5	2	11	1.5	1	5	0.5	2	5	0	1	0	0	0	0	0	0	0	0	0	0	0	0	0	0	0	0	0	0	0	0	0	0	0	0
433	32	3	0	12	1	Not available	13	4	Not available	3	6	Not available	3	11	Not available	7	5	Not available	7	9	Not available	1	0	0	0	0	0	0	0	0	0	0	0	0	0	0	0	0	0	0	0	0	0	0	0	0	0	0	0
434	7	3	5	1	1	5	13	4	1	3	3	1	1	3	1	6	2	1	6	1	2	6	0	1	0	0	0	0	0	0	0	0	0	0	0	0	0	0	0	0	0	0	0	0	0	0	0	0	0
435	2	3	1.5	1	1	1.5	1	6	0.5	2	6	0	1	0	0	0	0	0	0	0	0	0	0	0	0	0	0	0	0	0	0	0	0	0	0	0	0	0	0	0	0	0	0	0	0	0	0	0	0
436	5.5	3	4	1	1	4	1	3	2	1	1	2	1	6	1	2	11	1	1	6	0	1	0	0	0	0	0	0	0	0	0	0	0	0	0	0	0	0	0	0	0	0	0	0	0	0	0	0	0
437	6	5	5	1	5	3	1	6	1	2	6	0	1	5	0	1	0	0	0	0	0	0	0	0	0	0	0	0	0	0	0	0	0	0	0	0	0	0	0	0	0	0	0	0	0	0	0	0	0
438	3	3	2.5	1	1	2.5	1	6	2	2	11	2	2	6	1	1	6	0	1	0	0	0	0	0	0	0	0	0	0	0	0	0	0	0	0	0	0	0	0	0	0	0	0	0	0	0	0	0	0
439	8	3	6	1	1	6	1	3	5	1	11	5	1	6	5	1	6	3	2	6	1	2	6	0	3	0	0	0	0	0	0	0	0	0	0	0	0	0	0	0	0	0	0	0	0	0	0	0	0
440	15	3	14	1	1	14	1	3	13	1	1	13	1	3	6	1	1	6	1	3	3	1	9	3	1	11	3	1	9	2	4	9	1	1	6	1	1	6	0	2	0	0	0	0	0	0	0	0	0
441	60	1	59 to 47	4	3	45 to 41	4	3	33 to 29	8	9	15 to 11	3	3	9 to 5	4	6	1	3	6	0	1	0	0	0	0	0	0	0	0	0	0	0	0	0	0	0	0	0	0	0	0	0	0	0	0	0	0	0
442	52	6	50	2	0	0	0	0	0	0	0	0	0	0	0	0	0	0	0	0	0	0	0	0	0	0	0	0	0	0	0	0	0	0	0	0	0	0	0	0	0	0	0	0	0	0	0	0	0
443	4	0	0	0	0	0	0	0	0	0	0	0	0	0	0	0	0	0	0	0	0	0	0	0	0	0	0	0	0	0	0	0	0	0	0	0	0	0	0	0	0	0	0	0	0	0	0	0	0
444	16	1	15	1	3	14.5	1	1	14.5	1	3	11.5	1	1	11.5	1	3	8	1	1	8	1	9	6	1	6	0	2	0	0	0	0	0	0	0	0	0	0	0	0	0	0	0	0	0	0	0	0	0
445	3	3	2	1	1	2	1	6	1	2	6	0	2	0	0	0	0	0	0	0	0	0	0	0	0	0	0	0	0	0	0	0	0	0	0	0	0	0	0	0	0	0	0	0	0	0	0	0	0
446	5	0	0	0	0	0	0	0	0	0	0	0	0	0	0	0	0	0	0	0	0	0	0	0	0	0	0	0	0	0	0	0	0	0	0	0	0	0	0	0	0	0	0	0	0	0	0	0	0
447	8	1	6	1	3	4.5	1	1	4.5	1	3	3	1	1	3	1	11	1.5	2	3	1.5	1	9	1	2	5	0	1	0	0	0	0	0	0	0	0	0	0	0	0	0	0	0	0	0	0	0	0	0
448	15	3	15	1	3	3	1	5	3	1	6	3	5	6	2 to o.5	8	6	0	1	5	0	1	0	0	0	0	0	0	0	0	0	0	0	0	0	0	0	0	0	0	0	0	0	0	0	0	0	0	0
449	10	3	8	1	3	7	2	3	5	1	1	5	1	3	3	1	5	0	1	0	0	0	0	0	0	0	0	0	0	0	0	0	0	0	0	0	0	0	0	0	0	0	0	0	0	0	0	0	0
450	4	5	2	1	11	2	2	5	1	2	5	0	1	0	0	0	0	0	0	0	0	0	0	0	0	0	0	0	0	0	0	0	0	0	0	0	0	0	0	0	0	0	0	0	0	0	0	0	0
451	6	3	4	1	1	4	1	3	3	3	11	3	1	11	2	2	3	2	1	9	2	1	1	2	1	9	1	3	11	1	4	9	0	3	5	0	1	0	0	0	0	0	0	0	0	0	0	0	0
452	1	5	0	1	0	0	0	0	0	0	0	0	0	0	0	0	0	0	0	0	0	0	0	0	0	0	0	0	0	0	0	0	0	0	0	0	0	0	0	0	0	0	0	0	0	0	0	0	0
453	7	3	6	1	1	6	1	3	4	3	6	3	3	6	2	1	5	0	1	0	0	0	0	0	0	0	0	0	0	0	0	0	0	0	0	0	0	0	0	0	0	0	0	0	0	0	0	0	0
454	5	1	5	1	3	4	1	1	4	1	3	3	2	1	3	1	5	2	2	11	2	1	5	1	2	5	0	1	0	0	0	0	0	0	0	0	0	0	0	0	0	0	0	0	0	0	0	0	0
455	6	3	5	1	1	5	1	3	3.5	1	1	3.5	1	3	1.5	1	6	1	3	6	0	3	0	0	0	0	0	0	0	0	0	0	0	0	0	0	0	0	0	0	0	0	0	0	0	0	0	0	0
456	12	3	8	1	3	4	1	1	2	1	6	2	2	6	1	1	5	0	1	0	0	0	0	0	0	0	0	0	0	0	0	0	0	0	0	0	0	0	0	0	0	0	0	0	0	0	0	0	0
457	9	5	8	2	3	5	2	11	5	2	6	4 to 1	8	5	0	1	0	0	0	0	0	0	0	0	0	0	0	0	0	0	0	0	0	0	0	0	0	0	0	0	0	0	0	0	0	0	0	0	0
458	12	1	11	1	3	7	1	1	7	1	3	3	1	1	3	1	3	2	2	11	2	2	1	2	1	6	1	3	5	0	1	0	0	0	0	0	0	0	0	0	0	0	0	0	0	0	0	0	0
459	7	1	6	1	4	5	1	5	3.5	1	6	3	3	5	2	2	11	2	2	6	1	1	5	0	1	0	0	0	0	0	0	0	0	0	0	0	0	0	0	0	0	0	0	0	0	0	0	0	0
460	4	3	3	1	3	0	2	1	0	2	5	0	1	0	0	0	0	0	0	0	0	0	0	0	0	0	0	0	0	0	0	0	0	0	0	0	0	0	0	0	0	0	0	0	0	0	0	0	0
461	5	5	4	3	5	2.5	1	6	2.5	1	11	2	2	6	2	3	6	0	2	0	0	0	0	0	0	0	0	0	0	0	0	0	0	0	0	0	0	0	0	0	0	0	0	0	0	0	0	0	0
462	4	5	3	1	6	3	1	11	2	2	6	2	1	6	1	2	5	0	1	0	0	0	0	0	0	0	0	0	0	0	0	0	0	0	0	0	0	0	0	0	0	0	0	0	0	0	0	0	0
463	4	3	3	1	3	2	1	11	2	2	6	1	2	5	1	1	0	0	0	0	0	0	0	0	0	0	0	0	0	0	0	0	0	0	0	0	0	0	0	0	0	0	0	0	0	0	0	0	0
464	12	3	10	1	3	8	1	3	7	1	11	7	1	3	4 to 3	4	6	2	2	6	1	1	5	0	1	0	0	0	0	0	0	0	0	0	0	0	0	0	0	0	0	0	0	0	0	0	0	0	0
465	3.5	3	3	1	11	2.5	2	3	2	3	9	1	1	5	1	2	5	0	2	0	0	0	0	0	0	0	0	0	0	0	0	0	0	0	0	0	0	0	0	0	0	0	0	0	0	0	0	0	0
466	10	3	9	1	1	9	1	3	7	1	1	7	1	3	6	1	1	6	1	6	4	2	11	4	2	6	3	3	6	2	1	6	1	1	5	0	1	0	0	0	0	0	0	0	0	0	0	0	0
467	4	3	1	1	11	1	3	3	0	1	5	0	1	0	0	0	0	0	0	0	0	0	0	0	0	0	0	0	0	0	0	0	0	0	0	0	0	0	0	0	0	0	0	0	0	0	0	0	0
468	6	3	4.5	2	11	4	2	3	4	2	5	1	3	5	0	2	0	0	0	0	0	0	0	0	0	0	0	0	0	0	0	0	0	0	0	0	0	0	0	0	0	0	0	0	0	0	0	0	0
469	8	3	7 to 3	3	1	7 to 3	3	3	2	1	11	2	2	5	1	1	5	0	1	0	0	0	0	0	0	0	0	0	0	0	0	0	0	0	0	0	0	0	0	0	0	0	0	0	0	0	0	0	0
470	7	12	2	2	11	2	2	11	1	2	12	1	1	5	0	1	0	0	0	0	0	0	0	0	0	0	0	0	0	0	0	0	0	0	0	0	0	0	0	0	0	0	0	0	0	0	0	0	0
471	25	5	24	1	5	22	1	11	5	3	5	5	1	5	4	1	5	0	1	0	0	0	0	0	0	0	0	0	0	0	0	0	0	0	0	0	0	0	0	0	0	0	0	0	0	0	0	0	0
472	3	3	3	4	1	3	2	9	2	2	3	2	1	1	2	1	5	2	2	3	1	1	5	1	2	5	0	1	0	0	0	0	0	0	0	0	0	0	0	0	0	0	0	0	0	0	0	0	0
473	4	3	4	3	9	4	2	1	4	1	11	4	1	11	2	2	3	2	2	9	1	3	6	1	2	5	1	2	5	0	2	0	0	0	0	0	0	0	0	0	0	0	0	0	0	0	0	0	0
474	52	3	48 to 6	10	8	6	1	9	4	1	11	4	2	9	2	1	5	0	1	11	0	2	0	0	0	0	0	0	0	0	0	0	0	0	0	0	0	0	0	0	0	0	0	0	0	0	0	0	0
475	13	5	11	1	6	11	1	6	10	1	5	8 to 1	12	11	1	1	5	0	1	0	0	0	0	0	0	0	0	0	0	0	0	0	0	0	0	0	0	0	0	0	0	0	0	0	0	0	0	0	0
476	13	4	11 to 1	7	1	11 to 2	5	11	2	2	5	1	1	5	0	1	0	0	0	0	0	0	0	0	0	0	0	0	0	0	0	0	0	0	0	0	0	0	0	0	0	0	0	0	0	0	0	0	0
477	20	3	18	1	1	18	1	11	18	2	3	17	2	11	17	2	1	17	1	5	0	1	0	0	0	0	0	0	0	0	0	0	0	0	0	0	0	0	0	0	0	0	0	0	0	0	0	0	0
478	3	3	3	1	11	3	2	3	2	1	5	2	2	5	1	1	3	1	1	5	0	1	0	0	0	0	0	0	0	0	0	0	0	0	0	0	0	0	0	0	0	0	0	0	0	0	0	0	0
479	3	5	2	2	5	1	3	5	0	1	0	0	0	0	0	0	0	0	0	0	0	0	0	0	0	0	0	0	0	0	0	0	0	0	0	0	0	0	0	0	0	0	0	0	0	0	0	0	0
480	10	3	9	1	6	8	3	6	4	2	6	3	1	6	1	1	5	0	1	0	0	0	0	0	0	0	0	0	0	0	0	0	0	0	0	0	0	0	0	0	0	0	0	0	0	0	0	0	0
481	4	3	3	2	11	3	2	5	1	2	5	0	2	0	0	0	0	0	0	0	0	0	0	0	0	0	0	0	0	0	0	0	0	0	0	0	0	0	0	0	0	0	0	0	0	0	0	0	0
482	10	4	9 to 4	6	1	9 to 4	6	4	2.5 to 1	5	11	2.5 to 1	8	5	0	1	0	0	0	0	0	0	0	0	0	0	0	0	0	0	0	0	0	0	0	0	0	0	0	0	0	0	0	0	0	0	0	0	0
483	5	3	5	1	1	5	1	3	4 to 2	2	1	2	1	5	1	2	5	0	2	0	0	0	0	0	0	0	0	0	0	0	0	0	0	0	0	0	0	0	0	0	0	0	0	0	0	0	0	0	0
484	8	4	7	1	1	7	1	5	6	1	1	6	1	5	5	1	3	3	3	1	3	1	5	2	4	5	1	2	5	0	1	0	0	0	0	0	0	0	0	0	0	0	0	0	0	0	0	0	0
485	12	4	8 to 1	3	1	8 to 1	4	6	1	1	5	0	1	0	0	0	0	0	0	0	0	0	0	0	0	0	0	0	0	0	0	0	0	0	0	0	0	0	0	0	0	0	0	0	0	0	0	0	0
486	16	3	13	1	11	10 to 8	6	3	8 to 1	2	1	8 to 1	4	5	0	2	0	0	0	0	0	0	0	0	0	0	0	0	0	0	0	0	0	0	0	0	0	0	0	0	0	0	0	0	0	0	0	0	0
487	11	4	10 to 8	10	9	8 to 3	4	11	8 to 3	3	6	3	1	5	0	2	0	0	0	0	0	0	0	0	0	0	0	0	0	0	0	0	0	0	0	0	0	0	0	0	0	0	0	0	0	0	0	0	0
488	7	3	5 to 1	2	11	5 to 1	7	1	1	1	5	0	2	0	0	0	0	0	0	0	0	0	0	0	0	0	0	0	0	0	0	0	0	0	0	0	0	0	0	0	0	0	0	0	0	0	0	0	0
489	11	4	10 to 8	3	11	10 to 8	2	1	10	1	6	6	3	11	4	2	5	0	1	0	0	0	0	0	0	0	0	0	0	0	0	0	0	0	0	0	0	0	0	0	0	0	0	0	0	0	0	0	0
490	5	3	4	2	11	3	2	5	1	2	5	0	2	0	0	0	0	0	0	0	0	0	0	0	0	0	0	0	0	0	0	0	0	0	0	0	0	0	0	0	0	0	0	0	0	0	0	0	0
491	5	3	4	1	1	4	1	5	3	2	11	3	2	6	2	1	5	1	1	5	0	1	11	0	1	0	0	0	0	0	0	0	0	0	0	0	0	0	0	0	0	0	0	0	0	0	0	0	0
492	12	11	3	2	5	3	1	5	2	1	5	0	1	0	0	0	0	0	0	0	0	0	0	0	0	0	0	0	0	0	0	0	0	0	0	0	0	0	0	0	0	0	0	0	0	0	0	0	0
493	8	3	7 to 2	11	11	7 to 2	2	5	1	2	5	0	2	0	0	0	0	0	0	0	0	0	0	0	0	0	0	0	0	0	0	0	0	0	0	0	0	0	0	0	0	0	0	0	0	0	0	0	0
494	8	3	7	2	11	7	1	9	6.5	1	9	5	1	1	5	1	9	3 to 2	2	3	2	1	5	1	1	5	0	1	0	0	0	0	0	0	0	0	0	0	0	0	0	0	0	0	0	0	0	0	0
495	56	3	50 to 38	31	1	50 to 38	31	5		10	6		17	1		39	11		2	0	0	0	0	0	0	0	0	0	0	0	0	0	0	0	0	0	0	0	0	0	0	0	0	0	0	0	0	0	0
496	16	3	16 to 12	4	1	16 to 12	5	6	5 to 1	15	5	0	2	0	0	0	0	0	0	0	0	0	0	0	0	0	0	0	0	0	0	0	0	0	0	0	0	0	0	0	0	0	0	0	0	0	0	0	0
497	4	5	0	3	0	0	0	0	0	0	0	0	0	0	0	0	0	0	0	0	0	0	0	0	0	0	0	0	0	0	0	0	0	0	0	0	0	0	0	0	0	0	0	0	0	0	0	0	0
498	23	4	14	4	9	12	1	1	10 to 9	2	3	8	2	11	8	2	3	7	1	1	7	1	6	0	4	0	0	0	0	0	0	0	0	0	0	0	0	0	0	0	0	0	0	0	0	0	0	0	0
499	22	4	20	2	11	20	2	1	20	1	4	19	1	1	19	1	4	10	2	11	10	2	4	8	3	11	8	2	4	5 to 2	5	11	5	2	9	2	1	1	2	1	5	0	2	0	0	0	0	0	0
500	16	3	12 to 10	2	9	4	1	11	3	2	9	3	1	6	2	2	6	1	1	5	0	2	0	0	0	0	0	0	0	0	0	0	0	0	0	0	0	0	0	0	0	0	0	0	0	0	0	0	0
501	12	3	4	1	11	4	2	6	2	1	3	2	1	5	0	1	0	0	0	0	0	0	0	0	0	0	0	0	0	0	0	0	0	0	0	0	0	0	0	0	0	0	0	0	0	0	0	0	0
502	8	4	4	1	11	4	1	5	2	2	5	1	1	5	0	2	0	0	0	0	0	0	0	0	0	0	0	0	0	0	0	0	0	0	0	0	0	0	0	0	0	0	0	0	0	0	0	0	0
503	3	4	2	1	11	2	2	3	2	1	6	1	3	5	0	2	3	0	2	0	0	0	0	0	0	0	0	0	0	0	0	0	0	0	0	0	0	0	0	0	0	0	0	0	0	0	0	0	0
504	8	3	6	2	11	6	1	1	6	1	9	5	2	9	4	1	5	3	1	9	3	1	9	2	1	5	0	2	0	0	0	0	0	0	0	0	0	0	0	0	0	0	0	0	0	0	0	0	0
505	13	4	6	1	11	6	2	9	6	1	1	6	1	9	5	1	1	5	1	6	2	2	6	1	1	5	0	1	0	0	0	0	0	0	0	0	0	0	0	0	0	0	0	0	0	0	0	0	0
506	6	5	4	1	6	4	2	6	2	2	5	1	1	6	0	1	0	0	0	0	0	0	0	0	0	0	0	0	0	0	0	0	0	0	0	0	0	0	0	0	0	0	0	0	0	0	0	0	0
507	6	3	2	1	11	2	2	5	0	1	3	0	1	0	0	0	0	0	0	0	0	0	0	0	0	0	0	0	0	0	0	0	0	0	0	0	0	0	0	0	0	0	0	0	0	0	0	0	0
508	8	9	8	1	1	8	1	4	3	2	11	3	2	5	0	1	0	0	0	0	0	0	0	0	0	0	0	0	0	0	0	0	0	0	0	0	0	0	0	0	0	0	0	0	0	0	0	0	0
509	8	4	2	3	11	2	2	1	2	1	6	1	4	1	1	1	6	0	2	5	0	3	0	0	0	0	0	0	0	0	0	0	0	0	0	0	0	0	0	0	0	0	0	0	0	0	0	0	0
510	8	3	6	3	11	6	1	6	5 to 3	6	6	1	2	6	0	4	5	0	1	0	0	0	0	0	0	0	0	0	0	0	0	0	0	0	0	0	0	0	0	0	0	0	0	0	0	0	0	0	0
511	32	9	31	4	11	31	1	9	30	1	3	28 to 1	60	1	28 to 1	7	9	16	1	9	3 to 1	5	3	1	1	11	2	3	5	0	2	0	0	0	0	0	0	0	0	0	0	0	0	0	0	0	0	0	0
512	2	5	1	2	5	0	1	0	0	0	0	0	0	0	0	0	0	0	0	0	0	0	0	0	0	0	0	0	0	0	0	0	0	0	0	0	0	0	0	0	0	0	0	0	0	0	0	0	0
513	5	3	5	1	1	5	1	3	3 to 1	3	11	3 to 1	5	5	0	1	0	0	0	0	0	0	0	0	0	0	0	0	0	0	0	0	0	0	0	0	0	0	0	0	0	0	0	0	0	0	0	0	0
514	11	5	6	1	5	4	2	11	4	2	6	3 to 1	6	5	0	1	0	0	0	0	0	0	0	0	0	0	0	0	0	0	0	0	0	0	0	0	0	0	0	0	0	0	0	0	0	0	0	0	0
515	5	3	4	1	6	3	1	5	3	3	5	2	2	5	1	2	5	0	1	0	0	0	0	0	0	0	0	0	0	0	0	0	0	0	0	0	0	0	0	0	0	0	0	0	0	0	0	0	0
516	14	3	13 to 2	7	1	13 to 2	3	11	2	1	6	2	5	6	1	2	5	0	2	0	0	0	0	0	0	0	0	0	0	0	0	0	0	0	0	0	0	0	0	0	0	0	0	0	0	0	0	0	0
517	3.5	3	2.5	1	4	1.5	1	1	1.5	1	5	0.5	2	5	0	1	0	0	0	0	0	0	0	0	0	0	0	0	0	0	0	0	0	0	0	0	0	0	0	0	0	0	0	0	0	0	0	0	0
518	4	3	3	4	9	2	2	6	1	1	5	1	1	3	0	1	0	0	0	0	0	0	0	0	0	0	0	0	0	0	0	0	0	0	0	0	0	0	0	0	0	0	0	0	0	0	0	0	0
519	28	4	27	1	1	27	1	4	26	4	11	26	1	3	24	1	3	8	2	11	8	3	1	8	1	3	2	1	11	2	2	6	2	1	6	0	2	5	0	1	0	0	0	0	0	0	0	0	0
520	28	4	26 to 2	10	1	26 to 2	10	6	1	2	6	0	2	0	0	0	0	0	0	0	0	0	0	0	0	0	0	0	0	0	0	0	0	0	0	0	0	0	0	0	0	0	0	0	0	0	0	0	0
521	11	6	10 to 1	5	6	0	2	0	0	0	0	0	0	0	0	0	0	0	0	0	0	0	0	0	0	0	0	0	0	0	0	0	0	0	0	0	0	0	0	0	0	0	0	0	0	0	0	0	0
522	9	1	8	1	3	7	8	3	5	1	9	4	2	1	4	1	6	0	2	0	0	0	0	0	0	0	0	0	0	0	0	0	0	0	0	0	0	0	0	0	0	0	0	0	0	0	0	0	0
523	4	9	4	1	9	3	2	11	3	2	6	2	1	6	1	1	5	0	1	0	0	0	0	0	0	0	0	0	0	0	0	0	0	0	0	0	0	0	0	0	0	0	0	0	0	0	0	0	0
524	10	3	4	1	6	2	2	6	1	2	6	0	1	11	0	1	0	0	0	0	0	0	0	0	0	0	0	0	0	0	0	0	0	0	0	0	0	0	0	0	0	0	0	0	0	0	0	0	0
525	16	9	14	2	9	8 to 6	2	1	6	1	5	0	2	0	0	0	0	0	0	0	0	0	0	0	0	0	0	0	0	0	0	0	0	0	0	0	0	0	0	0	0	0	0	0	0	0	0	0	0
526	2	6	1	2	6	0	1	0	0	0	0	0	0	0	0	0	0	0	0	0	0	0	0	0	0	0	0	0	0	0	0	0	0	0	0	0	0	0	0	0	0	0	0	0	0	0	0	0	0
[truncated: 877 more columns]

## Sheet: Hospitalization
Sl no.	Have you been previously hospitalized during your current TB treatment phase and or before the TB treatment started because of TB? (Y/N)	Time	Hospitalization (#1)	Type of hospital	Number of days hospitalised	Travel time one way (hours)	Day charges (total for stay)	Consultation fee (total for stay)	Radiography and other imaging (total for stay)	Lab tests including cost of transporting samples (total for stay)	Other procedures, including surgery, biopsy, etc	Medicines to treat TB (total for stay)	Other medicines, including nutritional supplements (total for stay)	Travel (total for stay)	Food (total for stay)	Other (payment for linen, soap, other services & administrative) (total for stay)	Did anyone accompany you? (Y/N)	If yes, how many	Mode of transport	Approx. km (one way) for bike and car	Did anyone stayed with you (Y/N)	How Many	How many days did they stay with you?	Accommodation cost	Reimbursements	Hospitalization #2	Type of hospital	Number of days hospitalised	Travel time one way (hours)	Day charges (total for stay)	Consultation fee (total for stay)	Radiography and other imaging (total for stay)	Lab tests including cost of transporting samples (total for stay)	Other procedures, including surgery, biopsy, etc	Medicines to treat TB (total for stay)	Other medicines, including nutritional supplements (total for stay)	Travel (total for stay)	Food (total for stay)	Other (payment for linen, soap, other services & administrative) (total for stay)	Did anyone accompany you? (Y/N)	If yes, how many	Mode of transport	Approx. km (one way)	Did anyone stayed with you (Y/N)	How Many	How many days did they stay with you?	Accommodation cost	Reimbursements	Hospitalization # 3
1	Y	2	1	3	2	0.0333333	5000	0	0	8000	0	4000	0	80	0	0	Y	7	Toto	0	N	0	0	0	0	2	1	7	0.166667	0	0	0	1630	0	0	0	280	0	0	Y	2	Toto	0	Y	1	7	0	0	0
2	N	0	0	0	0	0	0	0	0	0	0	0	0	0	0	0	0	0	0	0	0	0	0	0	0	0	0	0	0	0	0	0	0	0	0	0	0	0	0	0	0	0	0	0	0	0	0	0	0
3	N	0	0	0	0	0	0	0	0	0	0	0	0	0	0	0	0	0	0	0	0	0	0	0	0	0	0	0	0	0	0	0	0	0	0	0	0	0	0	0	0	0	0	0	0	0	0	0	0
4	N	0	0	0	0	0	0	0	0	0	0	0	0	0	0	0	0	0	0	0	0	0	0	0	0	0	0	0	0	0	0	0	0	0	0	0	0	0	0	0	0	0	0	0	0	0	0	0	0
5	N	0	0	0	0	0	0	0	0	0	0	0	0	0	0	0	0	0	0	0	0	0	0	0	0	0	0	0	0	0	0	0	0	0	0	0	0	0	0	0	0	0	0	0	0	0	0	0	0
6	N	0	0	0	0	0	0	0	0	0	0	0	0	0	0	0	0	0	0	0	0	0	0	0	0	0	0	0	0	0	0	0	0	0	0	0	0	0	0	0	0	0	0	0	0	0	0	0	0
7	N	0	0	0	0	0	0	0	0	0	0	0	0	0	0	0	0	0	0	0	0	0	0	0	0	0	0	0	0	0	0	0	0	0	0	0	0	0	0	0	0	0	0	0	0	0	0	0	0
8	N	0	0	0	0	0	0	0	0	0	0	0	0	0	0	0	0	0	0	0	0	0	0	0	0	0	0	0	0	0	0	0	0	0	0	0	0	0	0	0	0	0	0	0	0	0	0	0	0
9	N	0	0	0	0	0	0	0	0	0	0	0	0	0	0	0	0	0	0	0	0	0	0	0	0	2	4	10	1.5	0	0	0	0	0	0	0	2287	300	50	Y	2	Ambulance	18	N	0	0	0	0	0
10	N	0	0	0	0	0	0	0	0	0	0	0	0	0	0	0	0	0	0	0	0	0	0	0	0	0	0	0	0	0	0	0	0	0	0	0	0	0	0	0	0	0	0	0	0	0	0	0	0
11	N	0	0	0	0	0	0	0	0	0	0	0	0	0	0	0	0	0	0	0	0	0	0	0	0	0	0	0	0	0	0	0	0	0	0	0	0	0	0	0	0	0	0	0	0	0	0	0	0
12	N	0	0	0	0	0	0	0	0	0	0	0	0	0	0	0	0	0	0	0	0	0	0	0	0	0	0	0	0	0	0	0	0	0	0	0	0	0	0	0	0	0	0	0	0	0	0	0	0
13	Y	1	1	1	10	0.333333	0	0	0	2400	0	0	0	400	850	0	Y	2	Ola cab	0	Y	1	10	0	0	0	0	0	0	0	0	0	0	0	0	0	0	0	0	0	0	0	0	0	0	0	0	0	0
14	Y	1	1	3	10	0.166667	100	0	12000	8000	7500	0	6900	330	900	0	Y	2	Toto	0	N	0	0	0	0	0	0	0	0	0	0	0	0	0	0	0	0	0	0	0	0	0	0	0	0	0	0	0	0
15	N	0	0	0	0	0	0	0	0	0	0	0	0	0	0	0	0	0	0	0	0	0	0	0	0	0	0	0	0	0	0	0	0	0	0	0	0	0	0	0	0	0	0	0	0	0	0	0	0
16	Y	1	1	1	7	0.5	70	0	3000	1000	0	1000	930	465	0	0	Y	1	Auto/Train/Auto	0	N	0	0	0	0	0	0	0	0	0	0	0	0	0	0	0	0	0	0	0	0	0	0	0	0	0	0	0	0
17	N	0	0	0	0	0	0	0	0	0	0	0	0	0	0	0	0	0	0	0	0	0	0	0	0	0	0	0	0	0	0	0	0	0	0	0	0	0	0	0	0	0	0	0	0	0	0	0	0
18	N	0	0	0	0	0	0	0	0	0	0	0	0	0	0	0	0	0	0	0	0	0	0	0	0	0	0	0	0	0	0	0	0	0	0	0	0	0	0	0	0	0	0	0	0	0	0	0	0
19	N	0	0	0	0	0	0	0	0	0	0	0	0	0	0	0	0	0	0	0	0	0	0	0	0	0	0	0	0	0	0	0	0	0	0	0	0	0	0	0	0	0	0	0	0	0	0	0	0
20	N	0	0	0	0	0	0	0	0	0	0	0	0	0	0	0	0	0	0	0	0	0	0	0	0	0	0	0	0	0	0	0	0	0	0	0	0	0	0	0	0	0	0	0	0	0	0	0	0
21	N	0	0	0	0	0	0	0	0	0	0	0	0	0	0	0	0	0	0	0	0	0	0	0	0	0	0	0	0	0	0	0	0	0	0	0	0	0	0	0	0	0	0	0	0	0	0	0	0
22	N	0	0	0	0	0	0	0	0	0	0	0	0	0	0	0	0	0	0	0	0	0	0	0	0	0	0	0	0	0	0	0	0	0	0	0	0	0	0	0	0	0	0	0	0	0	0	0	0
23	N	0	0	0	0	0	0	0	0	0	0	0	0	0	0	0	0	0	0	0	0	0	0	0	0	0	0	0	0	0	0	0	0	0	0	0	0	0	0	0	0	0	0	0	0	0	0	0	0
24	Y	1	1	3	30	0	15000	20000	20000	10000	0	5000	5000	6600	9000	5000	Y	7	Toto	0	N	0	0	0	0	0	0	0	0	0	0	0	0	0	0	0	0	0	0	0	0	0	0	0	0	0	0	0	0
25	N	0	0	0	0	0	0	0	0	0	0	0	0	0	0	0	0	0	0	0	0	0	0	0	0	0	0	0	0	0	0	0	0	0	0	0	0	0	0	0	0	0	0	0	0	0	0	0	0
26	N	0	0	0	0	0	0	0	0	0	0	0	0	0	0	0	0	0	0	0	0	0	0	0	0	0	0	0	0	0	0	0	0	0	0	0	0	0	0	0	0	0	0	0	0	0	0	0	0
27	N	0	0	0	0	0	0	0	0	0	0	0	0	0	0	0	0	0	0	0	0	0	0	0	0	0	0	0	0	0	0	0	0	0	0	0	0	0	0	0	0	0	0	0	0	0	0	0	0
28	N	0	0	0	0	0	0	0	0	0	0	0	0	0	0	0	0	0	0	0	0	0	0	0	0	0	0	0	0	0	0	0	0	0	0	0	0	0	0	0	0	0	0	0	0	0	0	0	0
29	N	0	0	0	0	0	0	0	0	0	0	0	0	0	0	0	0	0	0	0	0	0	0	0	0	0	0	0	0	0	0	0	0	0	0	0	0	0	0	0	0	0	0	0	0	0	0	0	0
30	Y	1	1	2	30	0	0	0	0	0	0	0	0	600	0	0	Y	1	Toto	0	N	0	0	0	0	0	0	0	0	0	0	0	0	0	0	0	0	0	0	0	0	0	0	0	0	0	0	0	0
31	N	0	0	0	0	0	0	0	0	0	0	0	0	0	0	0	0	0	0	0	0	0	0	0	0	0	0	0	0	0	0	0	0	0	0	0	0	0	0	0	0	0	0	0	0	0	0	0	0
32	N	0	0	0	0	0	0	0	0	0	0	0	0	0	0	0	0	0	0	0	0	0	0	0	0	0	0	0	0	0	0	0	0	0	0	0	0	0	0	0	0	0	0	0	0	0	0	0	0
33	Y	3	1	2	5	0.333333	0	0	0	0	0	0	0	50	0	0	Y	2	Ambulance	3	N	0	0	0	0	2	3	7	1.5	0	0	0	0	0	0	0	120	200	0	Y	2	Ambulance	6	N	0	0	0	0	3
34	N	0	0	0	0	0	0	0	0	0	0	0	0	0	0	0	0	0	0	0	0	0	0	0	0	0	0	0	0	0	0	0	0	0	0	0	0	0	0	0	0	0	0	0	0	0	0	0	0
35	N	0	0	0	0	0	0	0	0	0	0	0	0	0	0	0	0	0	0	0	0	0	0	0	0	0	0	0	0	0	0	0	0	0	0	0	0	0	0	0	0	0	0	0	0	0	0	0	0
36	N	0	0	0	0	0	0	0	0	0	0	0	0	0	0	0	0	0	0	0	0	0	0	0	0	0	0	0	0	0	0	0	0	0	0	0	0	0	0	0	0	0	0	0	0	0	0	0	0
37	N	0	0	0	0	0	0	0	0	0	0	0	0	0	0	0	0	0	0	0	0	0	0	0	0	0	0	0	0	0	0	0	0	0	0	0	0	0	0	0	0	0	0	0	0	0	0	0	0
38	N	0	0	0	0	0	0	0	0	0	0	0	0	0	0	0	0	0	0	0	0	0	0	0	0	0	0	0	0	0	0	0	0	0	0	0	0	0	0	0	0	0	0	0	0	0	0	0	0
39	N	0	0	0	0	0	0	0	0	0	0	0	0	0	0	0	0	0	0	0	0	0	0	0	0	0	0	0	0	0	0	0	0	0	0	0	0	0	0	0	0	0	0	0	0	0	0	0	0
40	Y	1	1	1	5	0	0	0	0	600	0	0	1500	500	500	1100	Y	2	Rickshaw/Taxi	0	Y	1	5	0	0	0	0	0	0	0	0	0	0	0	0	0	0	0	0	0	0	0	0	0	0	0	0	0	0
41	N	0	0	0	0	0	0	0	0	0	0	0	0	0	0	0	0	0	0	0	0	0	0	0	0	0	0	0	0	0	0	0	0	0	0	0	0	0	0	0	0	0	0	0	0	0	0	0	0
42	N	0	0	0	0	0	0	0	0	0	0	0	0	0	0	0	0	0	0	0	0	0	0	0	0	0	0	0	0	0	0	0	0	0	0	0	0	0	0	0	0	0	0	0	0	0	0	0	0
43	N	0	0	0	0	0	0	0	0	0	0	0	0	0	0	0	0	0	0	0	0	0	0	0	0	0	0	0	0	0	0	0	0	0	0	0	0	0	0	0	0	0	0	0	0	0	0	0	0
44	Y	1	1	1	10	0.333333	0	0	0	0	0	0	0	1820	0	200	Y	2	Toto	0	N	0	0	0	0	0	0	0	0	0	0	0	0	0	0	0	0	0	0	0	0	0	0	0	0	0	0	0	0
45	N	0	0	0	0	0	0	0	0	0	0	0	0	0	0	0	0	0	0	0	0	0	0	0	0	0	0	0	0	0	0	0	0	0	0	0	0	0	0	0	0	0	0	0	0	0	0	0	0
46	Y	1	1	1	6	0	0	2	0	0	0	0	792	1200	0	0	Y	1	Auto	0	Y	1	6	0	0	0	0	0	0	0	0	0	0	0	0	0	0	0	0	0	0	0	0	0	0	0	0	0	0
47	N	0	0	0	0	0	0	0	0	0	0	0	0	0	0	0	0	0	0	0	0	0	0	0	0	0	0	0	0	0	0	0	0	0	0	0	0	0	0	0	0	0	0	0	0	0	0	0	0
48	Y	1	1	3	5	3	10000	25000	20000	15000	10000	5000	10000	1425	Not available	5000	Y	3	Ola cab/Bus	0	N	0	0	0	0	0	0	0	0	0	0	0	0	0	0	0	0	0	0	0	0	0	0	0	0	0	0	0	0
49	N	0	0	0	0	0	0	0	0	0	0	0	0	0	0	0	0	0	0	0	0	0	0	0	0	0	0	0	0	0	0	0	0	0	0	0	0	0	0	0	0	0	0	0	0	0	0	0	0
50	Y	1	1	1	16	0	0	0	0	0	4000	0	600	640	0	0	Y	1	Toto	0	Y	1	16	0	0	0	0	0	0	0	0	0	0	0	0	0	0	0	0	0	0	0	0	0	0	0	0	0	0
51	N	0	0	0	0	0	0	0	0	0	0	0	0	0	0	0	0	0	0	0	0	0	0	0	0	0	0	0	0	0	0	0	0	0	0	0	0	0	0	0	0	0	0	0	0	0	0	0	0
52	N	0	0	0	0	0	0	0	0	0	0	0	0	0	0	0	0	0	0	0	0	0	0	0	0	0	0	0	0	0	0	0	0	0	0	0	0	0	0	0	0	0	0	0	0	0	0	0	0
53	N	0	0	0	0	0	0	0	0	0	0	0	0	0	0	0	0	0	0	0	0	0	0	0	0	0	0	0	0	0	0	0	0	0	0	0	0	0	0	0	0	0	0	0	0	0	0	0	0
54	Y	1	1	1	10	0.666667	0	0	0	0	0	0	100	2800	0	0	Y	1	Toto	0	N	0	0	0	0	0	0	0	0	0	0	0	0	0	0	0	0	0	0	0	0	0	0	0	0	0	0	0	0
55	N	0	0	0	0	0	0	0	0	0	0	0	0	0	0	0	0	0	0	0	0	0	0	0	0	0	0	0	0	0	0	0	0	0	0	0	0	0	0	0	0	0	0	0	0	0	0	0	0
56	N	0	0	0	0	0	0	0	0	0	0	0	0	0	0	0	0	0	0	0	0	0	0	0	0	0	0	0	0	0	0	0	0	0	0	0	0	0	0	0	0	0	0	0	0	0	0	0	0
57	N	0	0	0	0	0	0	0	0	0	0	0	0	0	0	0	0	0	0	0	0	0	0	0	0	0	0	0	0	0	0	0	0	0	0	0	0	0	0	0	0	0	0	0	0	0	0	0	0
58	N	0	0	0	0	0	0	0	0	0	0	0	0	0	0	0	0	0	0	0	0	0	0	0	0	0	0	0	0	0	0	0	0	0	0	0	0	0	0	0	0	0	0	0	0	0	0	0	0
59	N	0	0	0	0	0	0	0	0	0	0	0	0	0	0	0	0	0	0	0	0	0	0	0	0	0	0	0	0	0	0	0	0	0	0	0	0	0	0	0	0	0	0	0	0	0	0	0	0
60	N	0	0	0	0	0	0	0	0	0	0	0	0	0	0	0	0	0	0	0	0	0	0	0	0	0	0	0	0	0	0	0	0	0	0	0	0	0	0	0	0	0	0	0	0	0	0	0	0
61	Y	1	1	3	1	0.5	0	0	0	0	16000	0	0	120	0	0	Y	6	Toto	0	Y	1	1	0	0	0	0	0	0	0	0	0	0	0	0	0	0	0	0	0	0	0	0	0	0	0	0	0	0
62	Y	3	1	1	17	Not available	0	0	0	1400	2250	0	5200	1046	1020	0	Y	4	Taxi/Bus/Toto	0	N	0	0	0	0	2	1	5	0	0	0	0	0	0	0	785	600	250	0	Y	4	Taxi/Bus/Toto	0	N	0	0	0	0	3
63	N	0	0	0	0	0	0	0	0	0	0	0	0	0	0	0	0	0	0	0	0	0	0	0	0	0	0	0	0	0	0	0	0	0	0	0	0	0	0	0	0	0	0	0	0	0	0	0	0
64	N	0	0	0	0	0	0	0	0	0	0	0	0	0	0	0	0	0	0	0	0	0	0	0	0	0	0	0	0	0	0	0	0	0	0	0	0	0	0	0	0	0	0	0	0	0	0	0	0
65	N	0	0	0	0	0	0	0	0	0	0	0	0	0	0	0	0	0	0	0	0	0	0	0	0	0	0	0	0	0	0	0	0	0	0	0	0	0	0	0	0	0	0	0	0	0	0	0	0
66	N	0	0	0	0	0	0	0	0	0	0	0	0	0	0	0	0	0	0	0	0	0	0	0	0	0	0	0	0	0	0	0	0	0	0	0	0	0	0	0	0	0	0	0	0	0	0	0	0
67	N	0	0	0	0	0	0	0	0	0	0	0	0	0	0	0	0	0	0	0	0	0	0	0	0	0	0	0	0	0	0	0	0	0	0	0	0	0	0	0	0	0	0	0	0	0	0	0	0
68	N	0	0	0	0	0	0	0	0	0	0	0	0	0	0	0	0	0	0	0	0	0	0	0	0	0	0	0	0	0	0	0	0	0	0	0	0	0	0	0	0	0	0	0	0	0	0	0	0
69	N	0	0	0	0	0	0	0	0	0	0	0	0	0	0	0	0	0	0	0	0	0	0	0	0	0	0	0	0	0	0	0	0	0	0	0	0	0	0	0	0	0	0	0	0	0	0	0	0
70	N	0	0	0	0	0	0	0	0	0	0	0	0	0	0	0	0	0	0	0	0	0	0	0	0	0	0	0	0	0	0	0	0	0	0	0	0	0	0	0	0	0	0	0	0	0	0	0	0
71	N	0	0	0	0	0	0	0	0	0	0	0	0	0	0	0	0	0	0	0	0	0	0	0	0	0	0	0	0	0	0	0	0	0	0	0	0	0	0	0	0	0	0	0	0	0	0	0	0
72	N	0	0	0	0	0	0	0	0	0	0	0	0	0	0	0	0	0	0	0	0	0	0	0	0	0	0	0	0	0	0	0	0	0	0	0	0	0	0	0	0	0	0	0	0	0	0	0	0
73	N	0	0	0	0	0	0	0	0	0	0	0	0	0	0	0	0	0	0	0	0	0	0	0	0	0	0	0	0	0	0	0	0	0	0	0	0	0	0	0	0	0	0	0	0	0	0	0	0
74	N	0	0	0	0	0	0	0	0	0	0	0	0	0	0	0	0	0	0	0	0	0	0	0	0	0	0	0	0	0	0	0	0	0	0	0	0	0	0	0	0	0	0	0	0	0	0	0	0
75	N	0	0	0	0	0	0	0	0	0	0	0	0	0	0	0	0	0	0	0	0	0	0	0	0	0	0	0	0	0	0	0	0	0	0	0	0	0	0	0	0	0	0	0	0	0	0	0	0
76	N	0	0	0	0	0	0	0	0	0	0	0	0	0	0	0	0	0	0	0	0	0	0	0	0	0	0	0	0	0	0	0	0	0	0	0	0	0	0	0	0	0	0	0	0	0	0	0	0
77	N	0	0	0	0	0	0	0	0	0	0	0	0	0	0	0	0	0	0	0	0	0	0	0	0	0	0	0	0	0	0	0	0	0	0	0	0	0	0	0	0	0	0	0	0	0	0	0	0
78	N	0	0	0	0	0	0	0	0	0	0	0	0	0	0	0	0	0	0	0	0	0	0	0	0	0	0	0	0	0	0	0	0	0	0	0	0	0	0	0	0	0	0	0	0	0	0	0	0
79	N	0	0	0	0	0	0	0	0	0	0	0	0	0	0	0	0	0	0	0	0	0	0	0	0	0	0	0	0	0	0	0	0	0	0	0	0	0	0	0	0	0	0	0	0	0	0	0	0
80	N	0	0	0	0	0	0	0	0	0	0	0	0	0	0	0	0	0	0	0	0	0	0	0	0	0	0	0	0	0	0	0	0	0	0	0	0	0	0	0	0	0	0	0	0	0	0	0	0
81	N	0	0	0	0	0	0	0	0	0	0	0	0	0	0	0	0	0	0	0	0	0	0	0	0	0	0	0	0	0	0	0	0	0	0	0	0	0	0	0	0	0	0	0	0	0	0	0	0
82	N	0	0	0	0	0	0	0	0	0	0	0	0	0	0	0	0	0	0	0	0	0	0	0	0	0	0	0	0	0	0	0	0	0	0	0	0	0	0	0	0	0	0	0	0	0	0	0	0
83	N	0	0	0	0	0	0	0	0	0	0	0	0	0	0	0	0	0	0	0	0	0	0	0	0	0	0	0	0	0	0	0	0	0	0	0	0	0	0	0	0	0	0	0	0	0	0	0	0
84	Y	1	1	1	5	1	900	0	100	80	0	0	75	870	1000	0	Y	1	Cab	0	Y	1	5	0	0	0	0	0	0	0	0	0	0	0	0	0	0	0	0	0	0	0	0	0	0	0	0	0	0
85	N	0	0	0	0	0	0	0	0	0	0	0	0	0	0	0	0	0	0	0	0	0	0	0	0	0	0	0	0	0	0	0	0	0	0	0	0	0	0	0	0	0	0	0	0	0	0	0	0
86	N	0	0	0	0	0	0	0	0	0	0	0	0	0	0	0	0	0	0	0	0	0	0	0	0	0	0	0	0	0	0	0	0	0	0	0	0	0	0	0	0	0	0	0	0	0	0	0	0
87	N	0	0	0	0	0	0	0	0	0	0	0	0	0	0	0	0	0	0	0	0	0	0	0	0	0	0	0	0	0	0	0	0	0	0	0	0	0	0	0	0	0	0	0	0	0	0	0	0
88	N	0	0	0	0	0	0	0	0	0	0	0	0	0	0	0	0	0	0	0	0	0	0	0	0	0	0	0	0	0	0	0	0	0	0	0	0	0	0	0	0	0	0	0	0	0	0	0	0
89	N	0	0	0	0	0	0	0	0	0	0	0	0	0	0	0	0	0	0	0	0	0	0	0	0	0	0	0	0	0	0	0	0	0	0	0	0	0	0	0	0	0	0	0	0	0	0	0	0
90	N	0	0	0	0	0	0	0	0	0	0	0	0	0	0	0	0	0	0	0	0	0	0	0	0	0	0	0	0	0	0	0	0	0	0	0	0	0	0	0	0	0	0	0	0	0	0	0	0
91	N	0	0	0	0	0	0	0	0	0	0	0	0	0	0	0	0	0	0	0	0	0	0	0	0	0	0	0	0	0	0	0	0	0	0	0	0	0	0	0	0	0	0	0	0	0	0	0	0
92	N	0	0	0	0	0	0	0	0	0	0	0	0	0	0	0	0	0	0	0	0	0	0	0	0	0	0	0	0	0	0	0	0	0	0	0	0	0	0	0	0	0	0	0	0	0	0	0	0
93	N	0	0	0	0	0	0	0	0	0	0	0	0	0	0	0	0	0	0	0	0	0	0	0	0	0	0	0	0	0	0	0	0	0	0	0	0	0	0	0	0	0	0	0	0	0	0	0	0
94	N	0	0	0	0	0	0	0	0	0	0	0	0	0	0	0	0	0	0	0	0	0	0	0	0	0	0	0	0	0	0	0	0	0	0	0	0	0	0	0	0	0	0	0	0	0	0	0	0
95	N	0	0	0	0	0	0	0	0	0	0	0	0	0	0	0	0	0	0	0	0	0	0	0	0	0	0	0	0	0	0	0	0	0	0	0	0	0	0	0	0	0	0	0	0	0	0	0	0
96	N	0	0	0	0	0	0	0	0	0	0	0	0	0	0	0	0	0	0	0	0	0	0	0	0	0	0	0	0	0	0	0	0	0	0	0	0	0	0	0	0	0	0	0	0	0	0	0	0
97	N	0	0	0	0	0	0	0	0	0	0	0	0	0	0	0	0	0	0	0	0	0	0	0	0	0	0	0	0	0	0	0	0	0	0	0	0	0	0	0	0	0	0	0	0	0	0	0	0
98	N	0	0	0	0	0	0	0	0	0	0	0	0	0	0	0	0	0	0	0	0	0	0	0	0	0	0	0	0	0	0	0	0	0	0	0	0	0	0	0	0	0	0	0	0	0	0	0	0
99	N	0	0	0	0	0	0	0	0	0	0	0	0	0	0	0	0	0	0	0	0	0	0	0	0	0	0	0	0	0	0	0	0	0	0	0	0	0	0	0	0	0	0	0	0	0	0	0	0
100	N	0	0	0	0	0	0	0	0	0	0	0	0	0	0	0	0	0	0	0	0	0	0	0	0	0	0	0	0	0	0	0	0	0	0	0	0	0	0	0	0	0	0	0	0	0	0	0	0
101	N	0	0	0	0	0	0	0	0	0	0	0	0	0	0	0	0	0	0	0	0	0	0	0	0	0	0	0	0	0	0	0	0	0	0	0	0	0	0	0	0	0	0	0	0	0	0	0	0
102	N	0	0	0	0	0	0	0	0	0	0	0	0	0	0	0	0	0	0	0	0	0	0	0	0	0	0	0	0	0	0	0	0	0	0	0	0	0	0	0	0	0	0	0	0	0	0	0	0
103	N	0	0	0	0	0	0	0	0	0	0	0	0	0	0	0	0	0	0	0	0	0	0	0	0	0	0	0	0	0	0	0	0	0	0	0	0	0	0	0	0	0	0	0	0	0	0	0	0
104	N	0	0	0	0	0	0	0	0	0	0	0	0	0	0	0	0	0	0	0	0	0	0	0	0	0	0	0	0	0	0	0	0	0	0	0	0	0	0	0	0	0	0	0	0	0	0	0	0
105	N	0	0	0	0	0	0	0	0	0	0	0	0	0	0	0	0	0	0	0	0	0	0	0	0	0	0	0	0	0	0	0	0	0	0	0	0	0	0	0	0	0	0	0	0	0	0	0	0
106	N	0	0	0	0	0	0	0	0	0	0	0	0	0	0	0	0	0	0	0	0	0	0	0	0	0	0	0	0	0	0	0	0	0	0	0	0	0	0	0	0	0	0	0	0	0	0	0	0
107	N	0	0	0	0	0	0	0	0	0	0	0	0	0	0	0	0	0	0	0	0	0	0	0	0	0	0	0	0	0	0	0	0	0	0	0	0	0	0	0	0	0	0	0	0	0	0	0	0
108	N	0	0	0	0	0	0	0	0	0	0	0	0	0	0	0	0	0	0	0	0	0	0	0	0	0	0	0	0	0	0	0	0	0	0	0	0	0	0	0	0	0	0	0	0	0	0	0	0
109	N	0	0	0	0	0	0	0	0	0	0	0	0	0	0	0	0	0	0	0	0	0	0	0	0	0	0	0	0	0	0	0	0	0	0	0	0	0	0	0	0	0	0	0	0	0	0	0	0
110	N	0	0	0	0	0	0	0	0	0	0	0	0	0	0	0	0	0	0	0	0	0	0	0	0	0	0	0	0	0	0	0	0	0	0	0	0	0	0	0	0	0	0	0	0	0	0	0	0
111	Y	2	1	1	6	1	0	0	0	0	0	0	0	948	350	0	Y	2	Taxi	0	N	0	0	0	0	2	1	23	0.5	0	2	0	0	0	0	0	724	1080	6600	Y	4	Auto	0	Y	1	23	75	0	0
112	N	0	0	0	0	0	0	0	0	0	0	0	0	0	0	0	0	0	0	0	0	0	0	0	0	0	0	0	0	0	0	0	0	0	0	0	0	0	0	0	0	0	0	0	0	0	0	0	0
113	N	0	0	0	0	0	0	0	0	0	0	0	0	0	0	0	0	0	0	0	0	0	0	0	0	0	0	0	0	0	0	0	0	0	0	0	0	0	0	0	0	0	0	0	0	0	0	0	0
114	Y	1	1	1	17	0.5	0	0	0	0	0	0	0	5	0	0	Y	1	Bike	4.5	N	0	0	0	0	0	0	0	0	0	0	0	0	0	0	0	0	0	0	0	0	0	0	0	0	0	0	0	0
115	N	0	0	0	0	0	0	0	0	0	0	0	0	0	0	0	0	0	0	0	0	0	0	0	0	0	0	0	0	0	0	0	0	0	0	0	0	0	0	0	0	0	0	0	0	0	0	0	0
116	N	0	0	0	0	0	0	0	0	0	0	0	0	0	0	0	0	0	0	0	0	0	0	0	0	0	0	0	0	0	0	0	0	0	0	0	0	0	0	0	0	0	0	0	0	0	0	0	0
117	N	0	0	0	0	0	0	0	0	0	0	0	0	0	0	0	0	0	0	0	0	0	0	0	0	0	0	0	0	0	0	0	0	0	0	0	0	0	0	0	0	0	0	0	0	0	0	0	0
118	N	0	0	0	0	0	0	0	0	0	0	0	0	0	0	0	0	0	0	0	0	0	0	0	0	0	0	0	0	0	0	0	0	0	0	0	0	0	0	0	0	0	0	0	0	0	0	0	0
119	Y	1	1	1	27	0	0	0	0	0	0	0	1069	703	400	0	Y	2	Taxi	0	N	0	0	0	0	0	0	0	0	0	0	0	0	0	0	0	0	0	0	0	0	0	0	0	0	0	0	0	0
120	N	0	0	0	0	0	0	0	0	0	0	0	0	0	0	0	0	0	0	0	0	0	0	0	0	0	0	0	0	0	0	0	0	0	0	0	0	0	0	0	0	0	0	0	0	0	0	0	0
121	N	0	0	0	0	0	0	0	0	0	0	0	0	0	0	0	0	0	0	0	0	0	0	0	0	0	0	0	0	0	0	0	0	0	0	0	0	0	0	0	0	0	0	0	0	0	0	0	0
122	N	0	0	0	0	0	0	0	0	0	0	0	0	0	0	0	0	0	0	0	0	0	0	0	0	0	0	0	0	0	0	0	0	0	0	0	0	0	0	0	0	0	0	0	0	0	0	0	0
123	N	0	0	0	0	0	0	0	0	0	0	0	0	0	0	0	0	0	0	0	0	0	0	0	0	0	0	0	0	0	0	0	0	0	0	0	0	0	0	0	0	0	0	0	0	0	0	0	0
124	N	0	0	0	0	0	0	0	0	0	0	0	0	0	0	0	0	0	0	0	0	0	0	0	0	0	0	0	0	0	0	0	0	0	0	0	0	0	0	0	0	0	0	0	0	0	0	0	0
125	N	0	0	0	0	0	0	0	0	0	0	0	0	0	0	0	0	0	0	0	0	0	0	0	0	0	0	0	0	0	0	0	0	0	0	0	0	0	0	0	0	0	0	0	0	0	0	0	0
126	Y	2	1	1	3	0.33	0	0	0	0	0	0	500	420	500	900	Y	4	Auto/Bike/Taxi	15	N	0	0	0	0	2	3	29	0.75	0	0	0	0	0	0	0	2650	0	0	Y	4	Auto/Bike/Taxi	72.5	N	0	0	0	0	0
127	N	0	0	0	0	0	0	0	0	0	0	0	0	0	0	0	0	0	0	0	0	0	0	0	0	0	0	0	0	0	0	0	0	0	0	0	0	0	0	0	0	0	0	0	0	0	0	0	0
128	N	0	0	0	0	0	0	0	0	0	0	0	0	0	0	0	0	0	0	0	0	0	0	0	0	0	0	0	0	0	0	0	0	0	0	0	0	0	0	0	0	0	0	0	0	0	0	0	0
129	N	0	0	0	0	0	0	0	0	0	0	0	0	0	0	0	0	0	0	0	0	0	0	0	0	0	0	0	0	0	0	0	0	0	0	0	0	0	0	0	0	0	0	0	0	0	0	0	0
130	N	0	0	0	0	0	0	0	0	0	0	0	0	0	0	0	0	0	0	0	0	0	0	0	0	0	0	0	0	0	0	0	0	0	0	0	0	0	0	0	0	0	0	0	0	0	0	0	0
131	N	0	0	0	0	0	0	0	0	0	0	0	0	0	0	0	0	0	0	0	0	0	0	0	0	0	0	0	0	0	0	0	0	0	0	0	0	0	0	0	0	0	0	0	0	0	0	0	0
132	N	0	0	0	0	0	0	0	0	0	0	0	0	0	0	0	0	0	0	0	0	0	0	0	0	0	0	0	0	0	0	0	0	0	0	0	0	0	0	0	0	0	0	0	0	0	0	0	0
133	N	0	0	0	0	0	0	0	0	0	0	0	0	0	0	0	0	0	0	0	0	0	0	0	0	0	0	0	0	0	0	0	0	0	0	0	0	0	0	0	0	0	0	0	0	0	0	0	0
134	N	0	0	0	0	0	0	0	0	0	0	0	0	0	0	0	0	0	0	0	0	0	0	0	0	0	0	0	0	0	0	0	0	0	0	0	0	0	0	0	0	0	0	0	0	0	0	0	0
135	N	0	0	0	0	0	0	0	0	0	0	0	0	0	0	0	0	0	0	0	0	0	0	0	0	0	0	0	0	0	0	0	0	0	0	0	0	0	0	0	0	0	0	0	0	0	0	0	0
136	N	0	0	0	0	0	0	0	0	0	0	0	0	0	0	0	0	0	0	0	0	0	0	0	0	0	0	0	0	0	0	0	0	0	0	0	0	0	0	0	0	0	0	0	0	0	0	0	0
137	N	0	0	0	0	0	0	0	0	0	0	0	0	0	0	0	0	0	0	0	0	0	0	0	0	0	0	0	0	0	0	0	0	0	0	0	0	0	0	0	0	0	0	0	0	0	0	0	0
138	Y	2	1	1	10	0.5	0	0	0	0	0	0	0	0	1500	0	Y	1	Auto	0	Y	1	10	0	0	2	1	33	7	0	0	0	0	0	0	0	900	1200	0	Y	1	Auto	0	N	0	0	0	0	0
139	Y	1	1	1	10	0	0	0	0	0	0	0	0	1550	910	0	Y	1	Auto	0	Y	1	10	0	0	0	0	0	0	0	0	0	0	0	0	0	0	0	0	0	0	0	0	0	0	0	0	0	0
140	N	0	0	0	0	0	0	0	0	0	0	0	0	0	0	0	0	0	0	0	0	0	0	0	0	0	0	0	0	0	0	0	0	0	0	0	0	0	0	0	0	0	0	0	0	0	0	0	0
141	Y	1	1	3	5	10	2500	5000	3500	1000	0	0	2000	900	3500	1000	Y	2	Auto	15	Y	1	5	0	0	0	0	0	0	0	0	0	0	0	0	0	0	0	0	0	0	0	0	0	0	0	0	0	0
142	Y	1	1	3	1	0.5	2000	5000	8000	7000	5000	0	6000	40	3000	5000	Y	3	Bike	5	Y	1	1	0	0	0	0	0	0	0	0	0	0	0	0	0	0	0	0	0	0	0	0	0	0	0	0	0	0
143	N	0	0	0	0	0	0	0	0	0	0	0	0	0	0	0	0	0	0	0	0	0	0	0	0	0	0	0	0	0	0	0	0	0	0	0	0	0	0	0	0	0	0	0	0	0	0	0	0
144	Y	1	1	1	38	32	0	0	800	0	0	0	450	1903	7600	500	Y	2	Ola	0	Y	1	38	0	0	0	0	0	0	0	0	0	0	0	0	0	0	0	0	0	0	0	0	0	0	0	0	0	0
145	Y	1	1	1	10	1	0	0	0	0	0	0	0	500	2000	0	Y	1	Auto	0	Y	1	10	0	0	0	0	0	0	0	0	0	0	0	0	0	0	0	0	0	0	0	0	0	0	0	0	0	0
146	Y	1	1	1	2	0.5	0	0	0	0	0	0	0	400	600	0	Y	1	Auto	0	Y	1	2	0	0	0	0	0	0	0	0	0	0	0	0	0	0	0	0	0	0	0	0	0	0	0	0	0	0
147	N	0	0	0	0	0	0	0	0	0	0	0	0	0	0	0	0	0	0	0	0	0	0	0	0	0	0	0	0	0	0	0	0	0	0	0	0	0	0	0	0	0	0	0	0	0	0	0	0
148	N	0	0	0	0	0	0	0	0	0	0	0	0	0	0	0	0	0	0	0	0	0	0	0	0	0	0	0	0	0	0	0	0	0	0	0	0	0	0	0	0	0	0	0	0	0	0	0	0
149	Y	1	1	1	11	0	0	0	0	0	0	0	0	0	1000	0	Y	1	0	0	Y	1	11	0	0	0	0	0	0	0	0	0	0	0	0	0	0	0	0	0	0	0	0	0	0	0	0	0	0
150	N	0	0	0	0	0	0	0	0	0	0	0	0	0	0	0	0	0	0	0	0	0	0	0	0	0	0	0	0	0	0	0	0	0	0	0	0	0	0	0	0	0	0	0	0	0	0	0	0
151	N	0	0	0	0	0	0	0	0	0	0	0	0	0	0	0	0	0	0	0	0	0	0	0	0	0	0	0	0	0	0	0	0	0	0	0	0	0	0	0	0	0	0	0	0	0	0	0	0
152	N	0	0	0	0	0	0	0	0	0	0	0	0	0	0	0	0	0	0	0	0	0	0	0	0	0	0	0	0	0	0	0	0	0	0	0	0	0	0	0	0	0	0	0	0	0	0	0	0
153	Y	1	1	1	13	16	0	0	250	0	0	0	0	7632	7700	390	Y	3	Auto	0	Y	1	13	0	0	0	0	0	0	0	0	0	0	0	0	0	0	0	0	0	0	0	0	0	0	0	0	0	0
154	N	0	0	0	0	0	0	0	0	0	0	0	0	0	0	0	0	0	0	0	0	0	0	0	0	0	0	0	0	0	0	0	0	0	0	0	0	0	0	0	0	0	0	0	0	0	0	0	0
155	N	0	0	0	0	0	0	0	0	0	0	0	0	0	0	0	0	0	0	0	0	0	0	0	0	0	0	0	0	0	0	0	0	0	0	0	0	0	0	0	0	0	0	0	0	0	0	0	0
156	N	0	0	0	0	0	0	0	0	0	0	0	0	0	0	0	0	0	0	0	0	0	0	0	0	0	0	0	0	0	0	0	0	0	0	0	0	0	0	0	0	0	0	0	0	0	0	0	0
157	N	0	0	0	0	0	0	0	0	0	0	0	0	0	0	0	0	0	0	0	0	0	0	0	0	0	0	0	0	0	0	0	0	0	0	0	0	0	0	0	0	0	0	0	0	0	0	0	0
158	Y	1	1	1	7	0.33	0	0	850	0	850	0	0	0	2800	0	Y	1	Auto	0	Y	1	7	0	0	0	0	0	0	0	0	0	0	0	0	0	0	0	0	0	0	0	0	0	0	0	0	0	0
159	Y	1	1	3	3	0.75	1500	3000	2500	1500	0	0	3000	130	2000	500	Y	1	Ola	0	Y	1	3	0	0	0	0	0	0	0	0	0	0	0	0	0	0	0	0	0	0	0	0	0	0	0	0	0	0
160	N	0	0	0	0	0	0	0	0	0	0	0	0	0	0	0	0	0	0	0	0	0	0	0	0	0	0	0	0	0	0	0	0	0	0	0	0	0	0	0	0	0	0	0	0	0	0	0	0
161	N	0	0	0	0	0	0	0	0	0	0	0	0	0	0	0	0	0	0	0	0	0	0	0	0	0	0	0	0	0	0	0	0	0	0	0	0	0	0	0	0	0	0	0	0	0	0	0	0
162	N	0	0	0	0	0	0	0	0	0	0	0	0	0	0	0	0	0	0	0	0	0	0	0	0	0	0	0	0	0	0	0	0	0	0	0	0	0	0	0	0	0	0	0	0	0	0	0	0
163	N	0	0	0	0	0	0	0	0	0	0	0	0	0	0	0	0	0	0	0	0	0	0	0	0	0	0	0	0	0	0	0	0	0	0	0	0	0	0	0	0	0	0	0	0	0	0	0	0
164	N	0	0	0	0	0	0	0	0	0	0	0	0	0	0	0	0	0	0	0	0	0	0	0	0	0	0	0	0	0	0	0	0	0	0	0	0	0	0	0	0	0	0	0	0	0	0	0	0
165	N	0	0	0	0	0	0	0	0	0	0	0	0	0	0	0	0	0	0	0	0	0	0	0	0	0	0	0	0	0	0	0	0	0	0	0	0	0	0	0	0	0	0	0	0	0	0	0	0
166	N	0	0	0	0	0	0	0	0	0	0	0	0	0	0	0	0	0	0	0	0	0	0	0	0	0	0	0	0	0	0	0	0	0	0	0	0	0	0	0	0	0	0	0	0	0	0	0	0
167	N	0	0	0	0	0	0	0	0	0	0	0	0	0	0	0	0	0	0	0	0	0	0	0	0	0	0	0	0	0	0	0	0	0	0	0	0	0	0	0	0	0	0	0	0	0	0	0	0
168	N	0	0	0	0	0	0	0	0	0	0	0	0	0	0	0	0	0	0	0	0	0	0	0	0	0	0	0	0	0	0	0	0	0	0	0	0	0	0	0	0	0	0	0	0	0	0	0	0
169	Y	1	1	1	7	0	0	0	0	0	0	0	300	0	0	0	Y	1	Walk	0	Y	1	7	0	0	0	0	0	0	0	0	0	0	0	0	0	0	0	0	0	0	0	0	0	0	0	0	0	0
170	N	0	0	0	0	0	0	0	0	0	0	0	0	0	0	0	0	0	0	0	0	0	0	0	0	0	0	0	0	0	0	0	0	0	0	0	0	0	0	0	0	0	0	0	0	0	0	0	0
171	N	0	0	0	0	0	0	0	0	0	0	0	0	0	0	0	0	0	0	0	0	0	0	0	0	0	0	0	0	0	0	0	0	0	0	0	0	0	0	0	0	0	0	0	0	0	0	0	0
172	N	0	0	0	0	0	0	0	0	0	0	0	0	0	0	0	0	0	0	0	0	0	0	0	0	0	0	0	0	0	0	0	0	0	0	0	0	0	0	0	0	0	0	0	0	0	0	0	0
173	N	0	0	0	0	0	0	0	0	0	0	0	0	0	0	0	0	0	0	0	0	0	0	0	0	0	0	0	0	0	0	0	0	0	0	0	0	0	0	0	0	0	0	0	0	0	0	0	0
174	N	0	0	0	0	0	0	0	0	0	0	0	0	0	0	0	0	0	0	0	0	0	0	0	0	0	0	0	0	0	0	0	0	0	0	0	0	0	0	0	0	0	0	0	0	0	0	0	0
175	N	0	0	0	0	0	0	0	0	0	0	0	0	0	0	0	0	0	0	0	0	0	0	0	0	0	0	0	0	0	0	0	0	0	0	0	0	0	0	0	0	0	0	0	0	0	0	0	0
176	N	0	0	0	0	0	0	0	0	0	0	0	0	0	0	0	0	0	0	0	0	0	0	0	0	0	0	0	0	0	0	0	0	0	0	0	0	0	0	0	0	0	0	0	0	0	0	0	0
177	N	0	0	0	0	0	0	0	0	0	0	0	0	0	0	0	0	0	0	0	0	0	0	0	0	0	0	0	0	0	0	0	0	0	0	0	0	0	0	0	0	0	0	0	0	0	0	0	0
178	N	0	0	0	0	0	0	0	0	0	0	0	0	0	0	0	0	0	0	0	0	0	0	0	0	0	0	0	0	0	0	0	0	0	0	0	0	0	0	0	0	0	0	0	0	0	0	0	0
179	N	0	0	0	0	0	0	0	0	0	0	0	0	0	0	0	0	0	0	0	0	0	0	0	0	0	0	0	0	0	0	0	0	0	0	0	0	0	0	0	0	0	0	0	0	0	0	0	0
180	N	0	0	0	0	0	0	0	0	0	0	0	0	0	0	0	0	0	0	0	0	0	0	0	0	0	0	0	0	0	0	0	0	0	0	0	0	0	0	0	0	0	0	0	0	0	0	0	0
181	N	0	0	0	0	0	0	0	0	0	0	0	0	0	0	0	0	0	0	0	0	0	0	0	0	0	0	0	0	0	0	0	0	0	0	0	0	0	0	0	0	0	0	0	0	0	0	0	0
182	N	0	0	0	0	0	0	0	0	0	0	0	0	0	0	0	0	0	0	0	0	0	0	0	0	0	0	0	0	0	0	0	0	0	0	0	0	0	0	0	0	0	0	0	0	0	0	0	0
183	Y	1	1	1	5	0.5	0	0	30	0	0	0	0	800	500	0	Y	1	Auto	0	Y	1	5	0	0	0	0	0	0	0	0	0	0	0	0	0	0	0	0	0	0	0	0	0	0	0	0	0	0
184	N	0	0	0	0	0	0	0	0	0	0	0	0	0	0	0	0	0	0	0	0	0	0	0	0	0	0	0	0	0	0	0	0	0	0	0	0	0	0	0	0	0	0	0	0	0	0	0	0
185	N	0	0	0	0	0	0	0	0	0	0	0	0	0	0	0	0	0	0	0	0	0	0	0	0	0	0	0	0	0	0	0	0	0	0	0	0	0	0	0	0	0	0	0	0	0	0	0	0
186	N	0	0	0	0	0	0	0	0	0	0	0	0	0	0	0	0	0	0	0	0	0	0	0	0	0	0	0	0	0	0	0	0	0	0	0	0	0	0	0	0	0	0	0	0	0	0	0	0
187	N	0	0	0	0	0	0	0	0	0	0	0	0	0	0	0	0	0	0	0	0	0	0	0	0	0	0	0	0	0	0	0	0	0	0	0	0	0	0	0	0	0	0	0	0	0	0	0	0
188	N	0	0	0	0	0	0	0	0	0	0	0	0	0	0	0	0	0	0	0	0	0	0	0	0	0	0	0	0	0	0	0	0	0	0	0	0	0	0	0	0	0	0	0	0	0	0	0	0
189	Y	1	1	1	13	0.5	0	0	50	0	0	0	0	400	2000	0	Y	2	Auto	0	Y	1	13	0	0	0	0	0	0	0	0	0	0	0	0	0	0	0	0	0	0	0	0	0	0	0	0	0	0
190	Y	2	1	1	10	0.67	0	0	0	0	0	0	0	400	2200	0	Y	1	Auto	0	Y	1	10	0	0	2	1	9	0.67	0	0	0	0	0	0	0	400	2200	0	Y	1	Auto	0	Y	1	9	0	0	0
191	Y	1	1	1	11	0.75	0	0	1500	0	0	0	0	178	3510	0	Y	1	Bike	15	Y	1	11	0	0	0	0	0	0	0	0	0	0	0	0	0	0	0	0	0	0	0	0	0	0	0	0	0	0
192	Y	1	1	1	7	13	0	0	0	0	0	0	0	1267	1050	0	Y	1	Bike	320	Y	1	7	0	0	0	0	0	0	0	0	0	0	0	0	0	0	0	0	0	0	0	0	0	0	0	0	0	0
193	Y	1	1	1	5	3	0	0	600	0	0	0	0	731	0	0	Y	1	Auto	0	N	0	0	0	0	0	0	0	0	0	0	0	0	0	0	0	0	0	0	0	0	0	0	0	0	0	0	0	0
194	N	0	0	0	0	0	0	0	0	0	0	0	0	0	0	0	0	0	0	0	0	0	0	0	0	0	0	0	0	0	0	0	0	0	0	0	0	0	0	0	0	0	0	0	0	0	0	0	0
195	N	0	0	0	0	0	0	0	0	0	0	0	0	0	0	0	0	0	0	0	0	0	0	0	0	0	0	0	0	0	0	0	0	0	0	0	0	0	0	0	0	0	0	0	0	0	0	0	0
196	Y	1	1	1	3	0.67	0	0	0	0	0	0	0	1000	3000	0	Y	1	Auto	0	Y	1	3	0	0	0	0	0	0	0	0	0	0	0	0	0	0	0	0	0	0	0	0	0	0	0	0	0	0
197	N	0	0	0	0	0	0	0	0	0	0	0	0	0	0	0	0	0	0	0	0	0	0	0	0	0	0	0	0	0	0	0	0	0	0	0	0	0	0	0	0	0	0	0	0	0	0	0	0
198	Y	4	1	1	4	4	0	0	0	0	0	0	0	378	1200	0	Y	1	Auto	0	Y	1	4	0	0	2	3	2	1	2000	4000	10000	7000	0	0	5000	200	600	2000	Y	1	Ambulance	0	Y	1	2	0	0	3
199	N	0	0	0	0	0	0	0	0	0	0	0	0	0	0	0	0	0	0	0	0	0	0	0	0	0	0	0	0	0	0	0	0	0	0	0	0	0	0	0	0	0	0	0	0	0	0	0	0
200	N	0	0	0	0	0	0	0	0	0	0	0	0	0	0	0	0	0	0	0	0	0	0	0	0	0	0	0	0	0	0	0	0	0	0	0	0	0	0	0	0	0	0	0	0	0	0	0	0
201	N	0	0	0	0	0	0	0	0	0	0	0	0	0	0	0	0	0	0	0	0	0	0	0	0	0	0	0	0	0	0	0	0	0	0	0	0	0	0	0	0	0	0	0	0	0	0	0	0
202	N	0	0	0	0	0	0	0	0	0	0	0	0	0	0	0	0	0	0	0	0	0	0	0	0	0	0	0	0	0	0	0	0	0	0	0	0	0	0	0	0	0	0	0	0	0	0	0	0
203	N	0	0	0	0	0	0	0	0	0	0	0	0	0	0	0	0	0	0	0	0	0	0	0	0	0	0	0	0	0	0	0	0	0	0	0	0	0	0	0	0	0	0	0	0	0	0	0	0
204	Y	2	1	3	5	2.33333	2500	5000	5000	3000	0	0	3500	720	500	1000	Y	1	Auto	0	Y	1	5	0	0	2	3	7	2	3500	7000	10000	9000	0	0	7000	2300	0	3500	Y	1	Auto	0	Y	1	7	0	0	0
205	N	0	0	0	0	0	0	0	0	0	0	0	0	0	0	0	0	0	0	0	0	0	0	0	0	0	0	0	0	0	0	0	0	0	0	0	0	0	0	0	0	0	0	0	0	0	0	0	0
206	N	0	0	0	0	0	0	0	0	0	0	0	0	0	0	0	0	0	0	0	0	0	0	0	0	0	0	0	0	0	0	0	0	0	0	0	0	0	0	0	0	0	0	0	0	0	0	0	0
207	Y	1	1	1	21	0.33	0	0	0	0	0	0	0	420	6300	0	Y	3	Auto	0	Y	3	21	0	0	0	0	0	0	0	0	0	0	0	0	0	0	0	0	0	0	0	0	0	0	0	0	0	0
208	N	0	0	0	0	0	0	0	0	0	0	0	0	0	0	0	0	0	0	0	0	0	0	0	0	0	0	0	0	0	0	0	0	0	0	0	0	0	0	0	0	0	0	0	0	0	0	0	0
209	N	0	0	0	0	0	0	0	0	0	0	0	0	0	0	0	0	0	0	0	0	0	0	0	0	0	0	0	0	0	0	0	0	0	0	0	0	0	0	0	0	0	0	0	0	0	0	0	0
210	Y	1	1	1	1	0.5	0	0	0	0	0	0	1200	300	100	0	Y	1	Auto	0	Y	1	1	0	0	2	1	30	0.67	0	0	0	800	0	0	0	9000	9000	0	Y	1	Auto	0	Y	1	30	0	0	0
211	N	0	0	0	0	0	0	0	0	0	0	0	0	0	0	0	0	0	0	0	0	0	0	0	0	0	0	0	0	0	0	0	0	0	0	0	0	0	0	0	0	0	0	0	0	0	0	0	0
212	N	0	0	0	0	0	0	0	0	0	0	0	0	0	0	0	0	0	0	0	0	0	0	0	0	0	0	0	0	0	0	0	0	0	0	0	0	0	0	0	0	0	0	0	0	0	0	0	0
213	Y	1	1	1	10	0.75	0	0	0	0	0	0	0	1200	600	0	Y	1	Auto	0	Y	1	10	0	0	0	0	0	0	0	0	0	0	0	0	0	0	0	0	0	0	0	0	0	0	0	0	0	0
214	N	0	0	0	0	0	0	0	0	0	0	0	0	0	0	0	0	0	0	0	0	0	0	0	0	0	0	0	0	0	0	0	0	0	0	0	0	0	0	0	0	0	0	0	0	0	0	0	0
215	N	0	0	0	0	0	0	0	0	0	0	0	0	0	0	0	0	0	0	0	0	0	0	0	0	0	0	0	0	0	0	0	0	0	0	0	0	0	0	0	0	0	0	0	0	0	0	0	0
216	N	0	0	0	0	0	0	0	0	0	0	0	0	0	0	0	0	0	0	0	0	0	0	0	0	0	0	0	0	0	0	0	0	0	0	0	0	0	0	0	0	0	0	0	0	0	0	0	0
217	Y	1	1	1	23	0.133333	0	0	0	0	0	0	0	24	90	0	Y	1	Bus	0	N	0	0	0	0	0	0	0	0	0	0	0	0	0	0	0	0	0	0	0	0	0	0	0	0	0	0	0	0
218	N	0	0	0	0	0	0	0	0	0	0	0	0	0	0	0	0	0	0	0	0	0	0	0	0	0	0	0	0	0	0	0	0	0	0	0	0	0	0	0	0	0	0	0	0	0	0	0	0
219	N	0	0	0	0	0	0	0	0	0	0	0	0	0	0	0	0	0	0	0	0	0	0	0	0	0	0	0	0	0	0	0	0	0	0	0	0	0	0	0	0	0	0	0	0	0	0	0	0
220	Y	1	1	1	12	1	0	0	500	0	0	0	0	100	1800	0	Y	1	Auto	0	Y	1	12	0	0	0	0	0	0	0	0	0	0	0	0	0	0	0	0	0	0	0	0	0	0	0	0	0	0
221	N	0	0	0	0	0	0	0	0	0	0	0	0	0	0	0	0	0	0	0	0	0	0	0	0	0	0	0	0	0	0	0	0	0	0	0	0	0	0	0	0	0	0	0	0	0	0	0	0
222	Y	2	1	3	2	0	0	0	8000	0	6000	0	0	260	0	0	Y	1	0	0	Y	1	2	0	0	2	1	9	0.17	0	0	0	5000	0	0	0	285	0	0	Y	2	Ambulance	0	Y	1	9	0	0	0
223	N	0	0	0	0	0	0	0	0	0	0	0	0	0	0	0	0	0	0	0	0	0	0	0	0	0	0	0	0	0	0	0	0	0	0	0	0	0	0	0	0	0	0	0	0	0	0	0	0
224	N	0	0	0	0	0	0	0	0	0	0	0	0	0	0	0	0	0	0	0	0	0	0	0	0	0	0	0	0	0	0	0	0	0	0	0	0	0	0	0	0	0	0	0	0	0	0	0	0
225	N	0	0	0	0	0	0	0	0	0	0	0	0	0	0	0	0	0	0	0	0	0	0	0	0	0	0	0	0	0	0	0	0	0	0	0	0	0	0	0	0	0	0	0	0	0	0	0	0
226	N	0	0	0	0	0	0	0	0	0	0	0	0	0	0	0	0	0	0	0	0	0	0	0	0	0	0	0	0	0	0	0	0	0	0	0	0	0	0	0	0	0	0	0	0	0	0	0	0
227	N	0	0	0	0	0	0	0	0	0	0	0	0	0	0	0	0	0	0	0	0	0	0	0	0	0	0	0	0	0	0	0	0	0	0	0	0	0	0	0	0	0	0	0	0	0	0	0	0
228	N	0	0	0	0	0	0	0	0	0	0	0	0	0	0	0	0	0	0	0	0	0	0	0	0	0	0	0	0	0	0	0	0	0	0	0	0	0	0	0	0	0	0	0	0	0	0	0	0
229	N	0	0	0	0	0	0	0	0	0	0	0	0	0	0	0	0	0	0	0	0	0	0	0	0	0	0	0	0	0	0	0	0	0	0	0	0	0	0	0	0	0	0	0	0	0	0	0	0
230	N	0	0	0	0	0	0	0	0	0	0	0	0	0	0	0	0	0	0	0	0	0	0	0	0	0	0	0	0	0	0	0	0	0	0	0	0	0	0	0	0	0	0	0	0	0	0	0	0
231	N	0	0	0	0	0	0	0	0	0	0	0	0	0	0	0	0	0	0	0	0	0	0	0	0	0	0	0	0	0	0	0	0	0	0	0	0	0	0	0	0	0	0	0	0	0	0	0	0
232	Y	1	1	1	14	8	0	0	2200	0	0	0	0	467	2100	0	Y	1	Auto	90	Y	1	14	0	0	0	0	0	0	0	0	0	0	0	0	0	0	0	0	0	0	0	0	0	0	0	0	0	0
233	N	0	0	0	0	0	0	0	0	0	0	0	0	0	0	0	0	0	0	0	0	0	0	0	0	0	0	0	0	0	0	0	0	0	0	0	0	0	0	0	0	0	0	0	0	0	0	0	0
234	N	0	0	0	0	0	0	0	0	0	0	0	0	0	0	0	0	0	0	0	0	0	0	0	0	0	0	0	0	0	0	0	0	0	0	0	0	0	0	0	0	0	0	0	0	0	0	0	0
235	N	0	0	0	0	0	0	0	0	0	0	0	0	0	0	0	0	0	0	0	0	0	0	0	0	0	0	0	0	0	0	0	0	0	0	0	0	0	0	0	0	0	0	0	0	0	0	0	0
236	Y	1	1	1	2	0.5	0	0	0	0	0	0	0	28	200	0	Y	1	Bike	7	Y	1	2	0	0	0	0	0	0	0	0	0	0	0	0	0	0	0	0	0	0	0	0	0	0	0	0	0	0
237	Y	1	1	1	4	0	0	0	0	50	0	0	0	62	200	0	Y	1	0	0	Y	1	4	0	0	0	0	0	0	0	0	0	0	0	0	0	0	0	0	0	0	0	0	0	0	0	0	0	0
238	N	0	0	0	0	0	0	0	0	0	0	0	0	0	0	0	0	0	0	0	0	0	0	0	0	0	0	0	0	0	0	0	0	0	0	0	0	0	0	0	0	0	0	0	0	0	0	0	0
239	N	0	0	0	0	0	0	0	0	0	0	0	0	0	0	0	0	0	0	0	0	0	0	0	0	0	0	0	0	0	0	0	0	0	0	0	0	0	0	0	0	0	0	0	0	0	0	0	0
240	N	0	0	0	0	0	0	0	0	0	0	0	0	0	0	0	0	0	0	0	0	0	0	0	0	0	0	0	0	0	0	0	0	0	0	0	0	0	0	0	0	0	0	0	0	0	0	0	0
241	N	0	0	0	0	0	0	0	0	0	0	0	0	0	0	0	0	0	0	0	0	0	0	0	0	0	0	0	0	0	0	0	0	0	0	0	0	0	0	0	0	0	0	0	0	0	0	0	0
242	N	0	0	0	0	0	0	0	0	0	0	0	0	0	0	0	0	0	0	0	0	0	0	0	0	0	0	0	0	0	0	0	0	0	0	0	0	0	0	0	0	0	0	0	0	0	0	0	0
243	N	0	0	0	0	0	0	0	0	0	0	0	0	0	0	0	0	0	0	0	0	0	0	0	0	0	0	0	0	0	0	0	0	0	0	0	0	0	0	0	0	0	0	0	0	0	0	0	0
244	Y	1	1	1	7	0.67	0	0	2000	0	0	0	1000	590	1000	0	Y	1	Auto	0	Y	1	7	0	0	0	0	0	0	0	0	0	0	0	0	0	0	0	0	0	0	0	0	0	0	0	0	0	0
245	N	0	0	0	0	0	0	0	0	0	0	0	0	0	0	0	0	0	0	0	0	0	0	0	0	0	0	0	0	0	0	0	0	0	0	0	0	0	0	0	0	0	0	0	0	0	0	0	0
246	N	0	0	0	0	0	0	0	0	0	0	0	0	0	0	0	0	0	0	0	0	0	0	0	0	0	0	0	0	0	0	0	0	0	0	0	0	0	0	0	0	0	0	0	0	0	0	0	0
247	N	0	0	0	0	0	0	0	0	0	0	0	0	0	0	0	0	0	0	0	0	0	0	0	0	0	0	0	0	0	0	0	0	0	0	0	0	0	0	0	0	0	0	0	0	0	0	0	0
248	N	0	0	0	0	0	0	0	0	0	0	0	0	0	0	0	0	0	0	0	0	0	0	0	0	0	0	0	0	0	0	0	0	0	0	0	0	0	0	0	0	0	0	0	0	0	0	0	0
249	Y	1	1	1	11	0.25	0	0	620	0	0	0	0	1224	1000	0	Y	1	Bike	6	Y	1	11	0	0	0	0	0	0	0	0	0	0	0	0	0	0	0	0	0	0	0	0	0	0	0	0	0	0
250	Y	1	1	1	5	5.5	0	0	0	0	0	0	0	238	0	0	Y	1	Bike	6	N	0	0	0	0	0	0	0	0	0	0	0	0	0	0	0	0	0	0	0	0	0	0	0	0	0	0	0	0
251	Y	1	1	1	6	0.33	0	0	0	0	0	0	0	3000	1830	0	Y	1	Auto	0	Y	1	6	0	0	0	0	0	0	0	0	0	0	0	0	0	0	0	0	0	0	0	0	0	0	0	0	0	0
252	Y	1	1	1	9	9.5	0	0	0	0	0	0	0	2070	900	0	Y	2	Auto	0	Y	1	9	0	0	0	0	0	0	0	0	0	0	0	0	0	0	0	0	0	0	0	0	0	0	0	0	0	0
253	N	0	0	0	0	0	0	0	0	0	0	0	0	0	0	0	0	0	0	0	0	0	0	0	0	0	0	0	0	0	0	0	0	0	0	0	0	0	0	0	0	0	0	0	0	0	0	0	0
254	N	0	0	0	0	0	0	0	0	0	0	0	0	0	0	0	0	0	0	0	0	0	0	0	0	0	0	0	0	0	0	0	0	0	0	0	0	0	0	0	0	0	0	0	0	0	0	0	0
255	N	0	0	0	0	0	0	0	0	0	0	0	0	0	0	0	0	0	0	0	0	0	0	0	0	0	0	0	0	0	0	0	0	0	0	0	0	0	0	0	0	0	0	0	0	0	0	0	0
256	Y	1	1	1	6	0.5	0	0	0	0	0	0	0	143	850	0	Y	1	Bike	36	Y	1	6	0	0	0	0	0	0	0	0	0	0	0	0	0	0	0	0	0	0	0	0	0	0	0	0	0	0
257	Y	1	1	3	3	1.67	15000	20000	30000	20000	25000	0	10000	307	340	5000	Y	2	Auto	0	Y	1	3	0	0	0	0	0	0	0	0	0	0	0	0	0	0	0	0	0	0	0	0	0	0	0	0	0	0
258	N	0	0	0	0	0	0	0	0	0	0	0	0	0	0	0	0	0	0	0	0	0	0	0	0	0	0	0	0	0	0	0	0	0	0	0	0	0	0	0	0	0	0	0	0	0	0	0	0
259	Y	1	1	3	7	3.5	7000	14000	25000	15000	0	0	5000	83	420	4000	Y	1	Bike	3	Y	1	7	0	0	0	0	0	0	0	0	0	0	0	0	0	0	0	0	0	0	0	0	0	0	0	0	0	0
260	N	0	0	0	0	0	0	0	0	0	0	0	0	0	0	0	0	0	0	0	0	0	0	0	0	0	0	0	0	0	0	0	0	0	0	0	0	0	0	0	0	0	0	0	0	0	0	0	0
261	N	0	0	0	0	0	0	0	0	0	0	0	0	0	0	0	0	0	0	0	0	0	0	0	0	0	0	0	0	0	0	0	0	0	0	0	0	0	0	0	0	0	0	0	0	0	0	0	0
262	N	0	0	0	0	0	0	0	0	0	0	0	0	0	0	0	0	0	0	0	0	0	0	0	0	0	0	0	0	0	0	0	0	0	0	0	0	0	0	0	0	0	0	0	0	0	0	0	0
263	N	0	0	0	0	0	0	0	0	0	0	0	0	0	0	0	0	0	0	0	0	0	0	0	0	0	0	0	0	0	0	0	0	0	0	0	0	0	0	0	0	0	0	0	0	0	0	0	0
264	Y	1	1	1	4	3.8	0	0	10	0	0	0	0	347	2000	0	Y	1	Bike	160	Y	1	4	0	0	0	0	0	0	0	0	0	0	0	0	0	0	0	0	0	0	0	0	0	0	0	0	0	0
265	Y	1	1	1	12	4.5	0	0	2000	0	0	0	1400	1928	2000	1300	Y	2	Auto	0	Y	3	12	0	0	0	0	0	0	0	0	0	0	0	0	0	0	0	0	0	0	0	0	0	0	0	0	0	0
266	N	0	0	0	0	0	0	0	0	0	0	0	0	0	0	0	0	0	0	0	0	0	0	0	0	0	0	0	0	0	0	0	0	0	0	0	0	0	0	0	0	0	0	0	0	0	0	0	0
267	N	0	0	0	0	0	0	0	0	0	0	0	0	0	0	0	0	0	0	0	0	0	0	0	0	0	0	0	0	0	0	0	0	0	0	0	0	0	0	0	0	0	0	0	0	0	0	0	0
268	Y	2	1	3	1	0	500	1000	2500	1500	0	0	1000	0	100	500	Y	1	0	0	Y	1	1	0	0	2	1	13	4	0	0	0	0	0	0	0	1400	1300	0	N	0	Auto	0	Y	1	10	0	0	0
269	N	0	0	0	0	0	0	0	0	0	0	0	0	0	0	0	0	0	0	0	0	0	0	0	0	0	0	0	0	0	0	0	0	0	0	0	0	0	0	0	0	0	0	0	0	0	0	0	0
270	N	0	0	0	0	0	0	0	0	0	0	0	0	0	0	0	0	0	0	0	0	0	0	0	0	0	0	0	0	0	0	0	0	0	0	0	0	0	0	0	0	0	0	0	0	0	0	0	0
271	N	0	0	0	0	0	0	0	0	0	0	0	0	0	0	0	0	0	0	0	0	0	0	0	0	0	0	0	0	0	0	0	0	0	0	0	0	0	0	0	0	0	0	0	0	0	0	0	0
272	N	0	0	0	0	0	0	0	0	0	0	0	0	0	0	0	0	0	0	0	0	0	0	0	0	0	0	0	0	0	0	0	0	0	0	0	0	0	0	0	0	0	0	0	0	0	0	0	0
273	Y	1	1	1	5	2	0	0	50	0	0	0	1000	558	1500	0	Y	2	Auto/Bike	40	Y	1	5	0	0	0	0	0	0	0	0	0	0	0	0	0	0	0	0	0	0	0	0	0	0	0	0	0	0
274	N	0	0	0	0	0	0	0	0	0	0	0	0	0	0	0	0	0	0	0	0	0	0	0	0	0	0	0	0	0	0	0	0	0	0	0	0	0	0	0	0	0	0	0	0	0	0	0	0
275	N	0	0	0	0	0	0	0	0	0	0	0	0	0	0	0	0	0	0	0	0	0	0	0	0	0	0	0	0	0	0	0	0	0	0	0	0	0	0	0	0	0	0	0	0	0	0	0	0
276	N	0	0	0	0	0	0	0	0	0	0	0	0	0	0	0	0	0	0	0	0	0	0	0	0	0	0	0	0	0	0	0	0	0	0	0	0	0	0	0	0	0	0	0	0	0	0	0	0
277	Y	1	1	1	5	6.5	0	0	5000	3000	0	0	1000	722	400	500	Y	3	Car	25	Y	1	5	0	0	0	0	0	0	0	0	0	0	0	0	0	0	0	0	0	0	0	0	0	0	0	0	0	0
278	N	0	0	0	0	0	0	0	0	0	0	0	0	0	0	0	0	0	0	0	0	0	0	0	0	0	0	0	0	0	0	0	0	0	0	0	0	0	0	0	0	0	0	0	0	0	0	0	0
279	Y	1	1	1	8	4.5	0	0	550	0	0	0	0	686	1920	50	Y	1	Auto	6	Y	1	8	0	0	0	0	0	0	0	0	0	0	0	0	0	0	0	0	0	0	0	0	0	0	0	0	0	0
280	N	0	0	0	0	0	0	0	0	0	0	0	0	0	0	0	0	0	0	0	0	0	0	0	0	0	0	0	0	0	0	0	0	0	0	0	0	0	0	0	0	0	0	0	0	0	0	0	0
281	N	0	0	0	0	0	0	0	0	0	0	0	0	0	0	0	0	0	0	0	0	0	0	0	0	0	0	0	0	0	0	0	0	0	0	0	0	0	0	0	0	0	0	0	0	0	0	0	0
282	N	0	0	0	0	0	0	0	0	0	0	0	0	0	0	0	0	0	0	0	0	0	0	0	0	0	0	0	0	0	0	0	0	0	0	0	0	0	0	0	0	0	0	0	0	0	0	0	0
283	N	0	0	0	0	0	0	0	0	0	0	0	0	0	0	0	0	0	0	0	0	0	0	0	0	0	0	0	0	0	0	0	0	0	0	0	0	0	0	0	0	0	0	0	0	0	0	0	0
284	Y	1	1	1	10	1	0	0	500	0	0	0	0	200	3000	100	Y	1	Ambulance	0	Y	1	10	0	0	0	0	0	0	0	0	0	0	0	0	0	0	0	0	0	0	0	0	0	0	0	0	0	0
285	N	0	0	0	0	0	0	0	0	0	0	0	0	0	0	0	0	0	0	0	0	0	0	0	0	0	0	0	0	0	0	0	0	0	0	0	0	0	0	0	0	0	0	0	0	0	0	0	0
286	N	0	0	0	0	0	0	0	0	0	0	0	0	0	0	0	0	0	0	0	0	0	0	0	0	0	0	0	0	0	0	0	0	0	0	0	0	0	0	0	0	0	0	0	0	0	0	0	0
287	Y	1	1	1	7	0.5	0	0	500	0	0	0	0	550	500	0	Y	2	Auto	0	Y	2	7	0	0	0	0	0	0	0	0	0	0	0	0	0	0	0	0	0	0	0	0	0	0	0	0	0	0
288	Y	1	1	1	4	0.5	0	0	500	0	0	0	0	472	1500	0	Y	1	Auto	0	Y	1	4	0	0	0	0	0	0	0	0	0	0	0	0	0	0	0	0	0	0	0	0	0	0	0	0	0	0
289	Y	1	1	3	4	3	7800	4700	1700	1920	524	5323	15700	820	1200	0	Y	1	Ola	0	Y	1	4	0	0	0	0	0	0	0	0	0	0	0	0	0	0	0	0	0	0	0	0	0	0	0	0	0	0
290	N	0	0	0	0	0	0	0	0	0	0	0	0	0	0	0	0	0	0	0	0	0	0	0	0	0	0	0	0	0	0	0	0	0	0	0	0	0	0	0	0	0	0	0	0	0	0	0	0
291	N	0	0	0	0	0	0	0	0	0	0	0	0	0	0	0	0	0	0	0	0	0	0	0	0	0	0	0	0	0	0	0	0	0	0	0	0	0	0	0	0	0	0	0	0	0	0	0	0
292	Y	1	1	1	6	1	0	0	0	0	0	0	0	100	1800	0	Y	1	Bike	25	Y	1	6	0	0	0	0	0	0	0	0	0	0	0	0	0	0	0	0	0	0	0	0	0	0	0	0	0	0
293	N	0	0	0	0	0	0	0	0	0	0	0	0	0	0	0	0	0	0	0	0	0	0	0	0	0	0	0	0	0	0	0	0	0	0	0	0	0	0	0	0	0	0	0	0	0	0	0	0
294	N	0	0	0	0	0	0	0	0	0	0	0	0	0	0	0	0	0	0	0	0	0	0	0	0	0	0	0	0	0	0	0	0	0	0	0	0	0	0	0	0	0	0	0	0	0	0	0	0
295	N	0	0	0	0	0	0	0	0	0	0	0	0	0	0	0	0	0	0	0	0	0	0	0	0	0	0	0	0	0	0	0	0	0	0	0	0	0	0	0	0	0	0	0	0	0	0	0	0
296	N	0	0	0	0	0	0	0	0	0	0	0	0	0	0	0	0	0	0	0	0	0	0	0	0	0	0	0	0	0	0	0	0	0	0	0	0	0	0	0	0	0	0	0	0	0	0	0	0
297	N	0	0	0	0	0	0	0	0	0	0	0	0	0	0	0	0	0	0	0	0	0	0	0	0	0	0	0	0	0	0	0	0	0	0	0	0	0	0	0	0	0	0	0	0	0	0	0	0
298	N	0	0	0	0	0	0	0	0	0	0	0	0	0	0	0	0	0	0	0	0	0	0	0	0	0	0	0	0	0	0	0	0	0	0	0	0	0	0	0	0	0	0	0	0	0	0	0	0
299	N	0	0	0	0	0	0	0	0	0	0	0	0	0	0	0	0	0	0	0	0	0	0	0	0	0	0	0	0	0	0	0	0	0	0	0	0	0	0	0	0	0	0	0	0	0	0	0	0
300	N	0	0	0	0	0	0	0	0	0	0	0	0	0	0	0	0	0	0	0	0	0	0	0	0	0	0	0	0	0	0	0	0	0	0	0	0	0	0	0	0	0	0	0	0	0	0	0	0
301	N	0	0	0	0	0	0	0	0	0	0	0	0	0	0	0	0	0	0	0	0	0	0	0	0	0	0	0	0	0	0	0	0	0	0	0	0	0	0	0	0	0	0	0	0	0	0	0	0
302	N	0	0	0	0	0	0	0	0	0	0	0	0	0	0	0	0	0	0	0	0	0	0	0	0	0	0	0	0	0	0	0	0	0	0	0	0	0	0	0	0	0	0	0	0	0	0	0	0
303	N	0	0	0	0	0	0	0	0	0	0	0	0	0	0	0	0	0	0	0	0	0	0	0	0	0	0	0	0	0	0	0	0	0	0	0	0	0	0	0	0	0	0	0	0	0	0	0	0
304	N	0	0	0	0	0	0	0	0	0	0	0	0	0	0	0	0	0	0	0	0	0	0	0	0	0	0	0	0	0	0	0	0	0	0	0	0	0	0	0	0	0	0	0	0	0	0	0	0
305	N	0	0	0	0	0	0	0	0	0	0	0	0	0	0	0	0	0	0	0	0	0	0	0	0	0	0	0	0	0	0	0	0	0	0	0	0	0	0	0	0	0	0	0	0	0	0	0	0
306	N	0	0	0	0	0	0	0	0	0	0	0	0	0	0	0	0	0	0	0	0	0	0	0	0	0	0	0	0	0	0	0	0	0	0	0	0	0	0	0	0	0	0	0	0	0	0	0	0
307	Y	2	1	3	8	0	0	4000	5000	3000	0	3000	0	0	4200	0	Y	2	Auto	0	Y	2	8	0	0	2	1	19	0.5	0	0	0	0	0	0	0	400	0	0	Y	2	Auto	0	Y	1	19	0	0	0
308	N	0	0	0	0	0	0	0	0	0	0	0	0	0	0	0	0	0	0	0	0	0	0	0	0	0	0	0	0	0	0	0	0	0	0	0	0	0	0	0	0	0	0	0	0	0	0	0	0
309	N	0	0	0	0	0	0	0	0	0	0	0	0	0	0	0	0	0	0	0	0	0	0	0	0	0	0	0	0	0	0	0	0	0	0	0	0	0	0	0	0	0	0	0	0	0	0	0	0
310	N	0	0	0	0	0	0	0	0	0	0	0	0	0	0	0	0	0	0	0	0	0	0	0	0	0	0	0	0	0	0	0	0	0	0	0	0	0	0	0	0	0	0	0	0	0	0	0	0
311	N	0	0	0	0	0	0	0	0	0	0	0	0	0	0	0	0	0	0	0	0	0	0	0	0	0	0	0	0	0	0	0	0	0	0	0	0	0	0	0	0	0	0	0	0	0	0	0	0
312	Y	1	1	1	53	0	0	0	0	0	0	0	0	500	3790	0	Y	1	0	0	Y	1	53	0	0	0	0	0	0	0	0	0	0	0	0	0	0	0	0	0	0	0	0	0	0	0	0	0	0
313	N	0	0	0	0	0	0	0	0	0	0	0	0	0	0	0	0	0	0	0	0	0	0	0	0	0	0	0	0	0	0	0	0	0	0	0	0	0	0	0	0	0	0	0	0	0	0	0	0
314	N	0	0	0	0	0	0	0	0	0	0	0	0	0	0	0	0	0	0	0	0	0	0	0	0	0	0	0	0	0	0	0	0	0	0	0	0	0	0	0	0	0	0	0	0	0	0	0	0
315	N	0	0	0	0	0	0	0	0	0	0	0	0	0	0	0	0	0	0	0	0	0	0	0	0	0	0	0	0	0	0	0	0	0	0	0	0	0	0	0	0	0	0	0	0	0	0	0	0
316	N	0	0	0	0	0	0	0	0	0	0	0	0	0	0	0	0	0	0	0	0	0	0	0	0	0	0	0	0	0	0	0	0	0	0	0	0	0	0	0	0	0	0	0	0	0	0	0	0
317	Y	3	1	1	3	4	0	0	500	0	0	0	0	127	600	0	Y	1	Bike	8	N	0	0	0	0	2	1	2	1	0	0	0	0	0	0	0	0	120	0	N	0	Ambulance	0	N	0	0	0	0	3
318	N	0	0	0	0	0	0	0	0	0	0	0	0	0	0	0	0	0	0	0	0	0	0	0	0	0	0	0	0	0	0	0	0	0	0	0	0	0	0	0	0	0	0	0	0	0	0	0	0
319	N	0	0	0	0	0	0	0	0	0	0	0	0	0	0	0	0	0	0	0	0	0	0	0	0	0	0	0	0	0	0	0	0	0	0	0	0	0	0	0	0	0	0	0	0	0	0	0	0
320	Y	1	1	1	10	8.58	0	0	0	0	0	0	0	600	0	0	N	0	0	0	N	0	0	350	0	0	0	0	0	0	0	0	0	0	0	0	0	0	0	0	0	0	0	0	0	0	0	0	0
321	N	0	0	0	0	0	0	0	0	0	0	0	0	0	0	0	0	0	0	0	0	0	0	0	0	0	0	0	0	0	0	0	0	0	0	0	0	0	0	0	0	0	0	0	0	0	0	0	0
322	N	0	0	0	0	0	0	0	0	0	0	0	0	0	0	0	0	0	0	0	0	0	0	0	0	0	0	0	0	0	0	0	0	0	0	0	0	0	0	0	0	0	0	0	0	0	0	0	0
323	N	0	0	0	0	0	0	0	0	0	0	0	0	0	0	0	0	0	0	0	0	0	0	0	0	0	0	0	0	0	0	0	0	0	0	0	0	0	0	0	0	0	0	0	0	0	0	0	0
324	Y	1	1	1	12	1.66667	0	0	0	0	0	0	0	1695	3100	0	Y	1	Bus	0	Y	1	6	0	0	0	0	0	0	0	0	0	0	0	0	0	0	0	0	0	0	0	0	0	0	0	0	0	0
325	N	0	0	0	0	0	0	0	0	0	0	0	0	0	0	0	0	0	0	0	0	0	0	0	0	0	0	0	0	0	0	0	0	0	0	0	0	0	0	0	0	0	0	0	0	0	0	0	0
326	Y	1	1	3	25	1	5000	12000	12000	8000	0	0	10000	1800	6250	3000	Y	1	Auto	0	Y	1	25	0	0	0	0	0	0	0	0	0	0	0	0	0	0	0	0	0	0	0	0	0	0	0	0	0	0
327	N	0	0	0	0	0	0	0	0	0	0	0	0	0	0	0	0	0	0	0	0	0	0	0	0	0	0	0	0	0	0	0	0	0	0	0	0	0	0	0	0	0	0	0	0	0	0	0	0
328	N	0	0	0	0	0	0	0	0	0	0	0	0	0	0	0	0	0	0	0	0	0	0	0	0	0	0	0	0	0	0	0	0	0	0	0	0	0	0	0	0	0	0	0	0	0	0	0	0
329	N	0	0	0	0	0	0	0	0	0	0	0	0	0	0	0	0	0	0	0	0	0	0	0	0	0	0	0	0	0	0	0	0	0	0	0	0	0	0	0	0	0	0	0	0	0	0	0	0
330	N	0	0	0	0	0	0	0	0	0	0	0	0	0	0	0	0	0	0	0	0	0	0	0	0	0	0	0	0	0	0	0	0	0	0	0	0	0	0	0	0	0	0	0	0	0	0	0	0
331	Y	1	1	1	8	10.25	0	0	0	0	0	0	0	95	0	0	Y	2	Bike	1	N	0	0	0	0	0	0	0	0	0	0	0	0	0	0	0	0	0	0	0	0	0	0	0	0	0	0	0	0
332	N	0	0	0	0	0	0	0	0	0	0	0	0	0	0	0	0	0	0	0	0	0	0	0	0	0	0	0	0	0	0	0	0	0	0	0	0	0	0	0	0	0	0	0	0	0	0	0	0
333	Y	1	1	1	17	17.5	0	0	0	0	0	0	0	3800	4250	0	Y	2	Car/Auto	0	Y	2	17	0	0	0	0	0	0	0	0	0	0	0	0	0	0	0	0	0	0	0	0	0	0	0	0	0	0
334	N	0	0	0	0	0	0	0	0	0	0	0	0	0	0	0	0	0	0	0	0	0	0	0	0	0	0	0	0	0	0	0	0	0	0	0	0	0	0	0	0	0	0	0	0	0	0	0	0
335	Y	1	1	1	4	11.5	0	0	0	0	0	0	0	4375	480	0	Y	4	Not available	24	N	0	0	0	0	0	0	0	0	0	0	0	0	0	0	0	0	0	0	0	0	0	0	0	0	0	0	0	0
336	Y	1	1	3	11	1	11000	22000	25000	15000	0	10000	7000	3663	9980	5000	Y	2	Not available	925	Y	1	11	0	0	0	0	0	0	0	0	0	0	0	0	0	0	0	0	0	0	0	0	0	0	0	0	0	0
337	N	0	0	0	0	0	0	0	0	0	0	0	0	0	0	0	0	0	0	0	0	0	0	0	0	0	0	0	0	0	0	0	0	0	0	0	0	0	0	0	0	0	0	0	0	0	0	0	0
338	Y	1	1	3	2	1	2000	6000	15000	10000	0	5000	1000	900	0	2000	Y	1	Auto	0	Y	1	2	0	60000	0	0	0	0	0	0	0	0	0	0	0	0	0	0	0	0	0	0	0	0	0	0	0	0
339	N	0	0	0	0	0	0	0	0	0	0	0	0	0	0	0	0	0	0	0	0	0	0	0	0	0	0	0	0	0	0	0	0	0	0	0	0	0	0	0	0	0	0	0	0	0	0	0	0
340	Y	1	1	1	4	1	0	0	20	0	0	0	0	150	600	0	Y	1	Bike	12	Y	1	4	0	0	0	0	0	0	0	0	0	0	0	0	0	0	0	0	0	0	0	0	0	0	0	0	0	0
341	N	0	0	0	0	0	0	0	0	0	0	0	0	0	0	0	0	0	0	0	0	0	0	0	0	0	0	0	0	0	0	0	0	0	0	0	0	0	0	0	0	0	0	0	0	0	0	0	0
342	N	0	0	0	0	0	0	0	0	0	0	0	0	0	0	0	0	0	0	0	0	0	0	0	0	0	0	0	0	0	0	0	0	0	0	0	0	0	0	0	0	0	0	0	0	0	0	0	0
343	N	0	0	0	0	0	0	0	0	0	0	0	0	0	0	0	0	0	0	0	0	0	0	0	0	0	0	0	0	0	0	0	0	0	0	0	0	0	0	0	0	0	0	0	0	0	0	0	0
344	Y	1	1	1	2	0	0	0	500	0	0	0	0	360	500	0	Y	1	Auto	0	Y	1	2	0	0	0	0	0	0	0	0	0	0	0	0	0	0	0	0	0	0	0	0	0	0	0	0	0	0
345	N	0	0	0	0	0	0	0	0	0	0	0	0	0	0	0	0	0	0	0	0	0	0	0	0	0	0	0	0	0	0	0	0	0	0	0	0	0	0	0	0	0	0	0	0	0	0	0	0
346	N	0	0	0	0	0	0	0	0	0	0	0	0	0	0	0	0	0	0	0	0	0	0	0	0	0	0	0	0	0	0	0	0	0	0	0	0	0	0	0	0	0	0	0	0	0	0	0	0
347	N	0	0	0	0	0	0	0	0	0	0	0	0	0	0	0	0	0	0	0	0	0	0	0	0	0	0	0	0	0	0	0	0	0	0	0	0	0	0	0	0	0	0	0	0	0	0	0	0
348	N	0	0	0	0	0	0	0	0	0	0	0	0	0	0	0	0	0	0	0	0	0	0	0	0	0	0	0	0	0	0	0	0	0	0	0	0	0	0	0	0	0	0	0	0	0	0	0	0
349	Y	1	1	1	7	4.5	0	0	500	0	0	0	0	520	2050	0	Y	1	Auto	0	Y	1	7	0	0	0	0	0	0	0	0	0	0	0	0	0	0	0	0	0	0	0	0	0	0	0	0	0	0
350	N	0	0	0	0	0	0	0	0	0	0	0	0	0	0	0	0	0	0	0	0	0	0	0	0	0	0	0	0	0	0	0	0	0	0	0	0	0	0	0	0	0	0	0	0	0	0	0	0
351	N	0	0	0	0	0	0	0	0	0	0	0	0	0	0	0	0	0	0	0	0	0	0	0	0	0	0	0	0	0	0	0	0	0	0	0	0	0	0	0	0	0	0	0	0	0	0	0	0
352	N	0	0	0	0	0	0	0	0	0	0	0	0	0	0	0	0	0	0	0	0	0	0	0	0	0	0	0	0	0	0	0	0	0	0	0	0	0	0	0	0	0	0	0	0	0	0	0	0
353	Y	1	1	1	10	1	0	0	0	0	0	0	0	22	0	0	N	0	0	0	N	0	0	0	0	0	0	0	0	0	0	0	0	0	0	0	0	0	0	0	0	0	0	0	0	0	0	0	0
354	Y	1	1	1	24	16.5	0	0	2500	500	500	0	0	3120	100	0	Y	1	Bicycle	0	Y	1	24	0	0	0	0	0	0	0	0	0	0	0	0	0	0	0	0	0	0	0	0	0	0	0	0	0	0
355	N	0	0	0	0	0	0	0	0	0	0	0	0	0	0	0	0	0	0	0	0	0	0	0	0	0	0	0	0	0	0	0	0	0	0	0	0	0	0	0	0	0	0	0	0	0	0	0	0
356	N	0	0	0	0	0	0	0	0	0	0	0	0	0	0	0	0	0	0	0	0	0	0	0	0	0	0	0	0	0	0	0	0	0	0	0	0	0	0	0	0	0	0	0	0	0	0	0	0
357	N	0	0	0	0	0	0	0	0	0	0	0	0	0	0	0	0	0	0	0	0	0	0	0	0	0	0	0	0	0	0	0	0	0	0	0	0	0	0	0	0	0	0	0	0	0	0	0	0
358	N	0	0	0	0	0	0	0	0	0	0	0	0	0	0	0	0	0	0	0	0	0	0	0	0	0	0	0	0	0	0	0	0	0	0	0	0	0	0	0	0	0	0	0	0	0	0	0	0
359	N	0	0	0	0	0	0	0	0	0	0	0	0	0	0	0	0	0	0	0	0	0	0	0	0	0	0	0	0	0	0	0	0	0	0	0	0	0	0	0	0	0	0	0	0	0	0	0	0
360	N	0	0	0	0	0	0	0	0	0	0	0	0	0	0	0	0	0	0	0	0	0	0	0	0	0	0	0	0	0	0	0	0	0	0	0	0	0	0	0	0	0	0	0	0	0	0	0	0
361	N	0	0	0	0	0	0	0	0	0	0	0	0	0	0	0	0	0	0	0	0	0	0	0	0	0	0	0	0	0	0	0	0	0	0	0	0	0	0	0	0	0	0	0	0	0	0	0	0
362	Y	1	1	1	11	13	0	0	1000	700	0	0	0	694	880	0	Y	1	Auto/Bus	0	Y	1	11	0	0	0	0	0	0	0	0	0	0	0	0	0	0	0	0	0	0	0	0	0	0	0	0	0	0
363	N	0	0	0	0	0	0	0	0	0	0	0	0	0	0	0	0	0	0	0	0	0	0	0	0	0	0	0	0	0	0	0	0	0	0	0	0	0	0	0	0	0	0	0	0	0	0	0	0
364	Y	1	1	1	6	0.5	0	0	500	0	0	0	0	0	2000	0	Y	1	Ambulance	0	Y	1	6	0	0	0	0	0	0	0	0	0	0	0	0	0	0	0	0	0	0	0	0	0	0	0	0	0	0
365	N	0	0	0	0	0	0	0	0	0	0	0	0	0	0	0	0	0	0	0	0	0	0	0	0	0	0	0	0	0	0	0	0	0	0	0	0	0	0	0	0	0	0	0	0	0	0	0	0
366	N	0	0	0	0	0	0	0	0	0	0	0	0	0	0	0	0	0	0	0	0	0	0	0	0	0	0	0	0	0	0	0	0	0	0	0	0	0	0	0	0	0	0	0	0	0	0	0	0
367	Y	1	1	3	3	3.5	0	0	0	0	0	1800	0	200	300	0	Y	1	Bike	50	Y	1	3	0	0	0	0	0	0	0	0	0	0	0	0	0	0	0	0	0	0	0	0	0	0	0	0	0	0
368	N	0	0	0	0	0	0	0	0	0	0	0	0	0	0	0	0	0	0	0	0	0	0	0	0	0	0	0	0	0	0	0	0	0	0	0	0	0	0	0	0	0	0	0	0	0	0	0	0
369	Y	1	1	1	8	0.25	0	0	1300	0	0	0	0	300	1600	0	Y	1	Auto	0	Y	1	8	0	0	0	0	0	0	0	0	0	0	0	0	0	0	0	0	0	0	0	0	0	0	0	0	0	0
370	N	0	0	0	0	0	0	0	0	0	0	0	0	0	0	0	0	0	0	0	0	0	0	0	0	0	0	0	0	0	0	0	0	0	0	0	0	0	0	0	0	0	0	0	0	0	0	0	0
371	Y	1	1	1	4	21	0	0	0	0	0	0	0	677	120	0	Y	1	Bike	20	Y	1	4	0	0	0	0	0	0	0	0	0	0	0	0	0	0	0	0	0	0	0	0	0	0	0	0	0	0
372	N	0	0	0	0	0	0	0	0	0	0	0	0	0	0	0	0	0	0	0	0	0	0	0	0	0	0	0	0	0	0	0	0	0	0	0	0	0	0	0	0	0	0	0	0	0	0	0	0
373	Y	2	1	1	8	2.42	0	0	500	0	0	0	0	277	2000	0	Y	3	Car	7	Y	1	8	0	0	2	1	2	1	0	0	0	0	0	0	0	111	400	200	Y	2	Car	7	Y	1	2	0	0	0
374	N	0	0	0	0	0	0	0	0	0	0	0	0	0	0	0	0	0	0	0	0	0	0	0	0	0	0	0	0	0	0	0	0	0	0	0	0	0	0	0	0	0	0	0	0	0	0	0	0
375	Y	1	1	1	13	7	0	0	0	0	0	0	0	2000	1300	0	Y	1	Bus/Auto	0	Y	1	13	0	0	0	0	0	0	0	0	0	0	0	0	0	0	0	0	0	0	0	0	0	0	0	0	0	0
376	Y	2	1	3	2	0.33	3000	3000	7000	6000	7000	2000	3000	1000	500	1000	Y	1	Auto	0	Y	1	2	0	0	2	1	8	0	0	0	0	0	0	0	0	280	2250	0	Y	1	Bus	0	Y	1	8	0	0	0
377	N	0	0	0	0	0	0	0	0	0	0	0	0	0	0	0	0	0	0	0	0	0	0	0	0	0	0	0	0	0	0	0	0	0	0	0	0	0	0	0	0	0	0	0	0	0	0	0	0
378	N	0	0	0	0	0	0	0	0	0	0	0	0	0	0	0	0	0	0	0	0	0	0	0	0	0	0	0	0	0	0	0	0	0	0	0	0	0	0	0	0	0	0	0	0	0	0	0	0
379	N	0	0	0	0	0	0	0	0	0	0	0	0	0	0	0	0	0	0	0	0	0	0	0	0	0	0	0	0	0	0	0	0	0	0	0	0	0	0	0	0	0	0	0	0	0	0	0	0
380	N	0	0	0	0	0	0	0	0	0	0	0	0	0	0	0	0	0	0	0	0	0	0	0	0	0	0	0	0	0	0	0	0	0	0	0	0	0	0	0	0	0	0	0	0	0	0	0	0
381	N	0	0	0	0	0	0	0	0	0	0	0	0	0	0	0	0	0	0	0	0	0	0	0	0	0	0	0	0	0	0	0	0	0	0	0	0	0	0	0	0	0	0	0	0	0	0	0	0
382	N	0	0	0	0	0	0	0	0	0	0	0	0	0	0	0	0	0	0	0	0	0	0	0	0	0	0	0	0	0	0	0	0	0	0	0	0	0	0	0	0	0	0	0	0	0	0	0	0
383	N	0	0	0	0	0	0	0	0	0	0	0	0	0	0	0	0	0	0	0	0	0	0	0	0	0	0	0	0	0	0	0	0	0	0	0	0	0	0	0	0	0	0	0	0	0	0	0	0
384	N	0	0	0	0	0	0	0	0	0	0	0	0	0	0	0	0	0	0	0	0	0	0	0	0	0	0	0	0	0	0	0	0	0	0	0	0	0	0	0	0	0	0	0	0	0	0	0	0
385	N	0	0	0	0	0	0	0	0	0	0	0	0	0	0	0	0	0	0	0	0	0	0	0	0	0	0	0	0	0	0	0	0	0	0	0	0	0	0	0	0	0	0	0	0	0	0	0	0
386	N	0	0	0	0	0	0	0	0	0	0	0	0	0	0	0	0	0	0	0	0	0	0	0	0	0	0	0	0	0	0	0	0	0	0	0	0	0	0	0	0	0	0	0	0	0	0	0	0
387	N	0	0	0	0	0	0	0	0	0	0	0	0	0	0	0	0	0	0	0	0	0	0	0	0	0	0	0	0	0	0	0	0	0	0	0	0	0	0	0	0	0	0	0	0	0	0	0	0
388	N	0	0	0	0	0	0	0	0	0	0	0	0	0	0	0	0	0	0	0	0	0	0	0	0	0	0	0	0	0	0	0	0	0	0	0	0	0	0	0	0	0	0	0	0	0	0	0	0
389	N	0	0	0	0	0	0	0	0	0	0	0	0	0	0	0	0	0	0	0	0	0	0	0	0	0	0	0	0	0	0	0	0	0	0	0	0	0	0	0	0	0	0	0	0	0	0	0	0
390	Y	1	1	3	1	1.5	500	1000	3000	2000	0	0	1000	118	150	0	Y	1	Bike	30	Y	2	1	0	0	0	0	0	0	0	0	0	0	0	0	0	0	0	0	0	0	0	0	0	0	0	0	0	0
391	N	0	0	0	0	0	0	0	0	0	0	0	0	0	0	0	0	0	0	0	0	0	0	0	0	0	0	0	0	0	0	0	0	0	0	0	0	0	0	0	0	0	0	0	0	0	0	0	0
392	N	0	0	0	0	0	0	0	0	0	0	0	0	0	0	0	0	0	0	0	0	0	0	0	0	0	0	0	0	0	0	0	0	0	0	0	0	0	0	0	0	0	0	0	0	0	0	0	0
393	N	0	0	0	0	0	0	0	0	0	0	0	0	0	0	0	0	0	0	0	0	0	0	0	0	0	0	0	0	0	0	0	0	0	0	0	0	0	0	0	0	0	0	0	0	0	0	0	0
394	Y	1	1	3	6	0.67	6000	12000	30000	20000	15000	0	10000	200	6000	2000	Y	2	Auto	0	Y	2	6	0	0	0	0	0	0	0	0	0	0	0	0	0	0	0	0	0	0	0	0	0	0	0	0	0	0
395	Y	1	1	1	6	0	0	0	800	0	0	0	0	0	1200	0	Y	1	0	0	Y	1	6	0	0	0	0	0	0	0	0	0	0	0	0	0	0	0	0	0	0	0	0	0	0	0	0	0	0
396	Y	2	1	1	2	0	0	0	500	0	0	0	0	0	1000	0	Y	1	0	0	Y	1	2	0	0	2	1	3	0	0	0	500	0	0	0	0	0	2000	0	N	0	Walk	0	Y	1	3	0	0	0
397	N	0	0	0	0	0	0	0	0	0	0	0	0	0	0	0	0	0	0	0	0	0	0	0	0	0	0	0	0	0	0	0	0	0	0	0	0	0	0	0	0	0	0	0	0	0	0	0	0
398	N	0	0	0	0	0	0	0	0	0	0	0	0	0	0	0	0	0	0	0	0	0	0	0	0	0	0	0	0	0	0	0	0	0	0	0	0	0	0	0	0	0	0	0	0	0	0	0	0
399	Y	1	1	3	5	2	2500	5000	3000	7500	0	0	5000	720	0	0	Y	1	Auto	1.5	Y	1	5	0	0	0	0	0	0	0	0	0	0	0	0	0	0	0	0	0	0	0	0	0	0	0	0	0	0
400	N	0	0	0	0	0	0	0	0	0	0	0	0	0	0	0	0	0	0	0	0	0	0	0	0	0	0	0	0	0	0	0	0	0	0	0	0	0	0	0	0	0	0	0	0	0	0	0	0
401	Y	1	1	3	7	7	1500	3000	3000	2000	0	0	3400	620	0	1000	Y	1	Auto	0	Y	1	7	0	0	0	0	0	0	0	0	0	0	0	0	0	0	0	0	0	0	0	0	0	0	0	0	0	0
402	N	0	0	0	0	0	0	0	0	0	0	0	0	0	0	0	0	0	0	0	0	0	0	0	0	0	0	0	0	0	0	0	0	0	0	0	0	0	0	0	0	0	0	0	0	0	0	0	0
403	Y	2	1	1	5	0.17	10	200	1200	800	0	0	550	0	0	40	Y	1	walk	0	Y	1	5	0	0	2	3	20	1	4000	6000	9500	6000	4700	0	6000	400	1000	0	Y	1	Auto	0	Y	1	20	0	0	0
404	Y	1	1	1	7	0.58	10	0	1200	800	0	0	690	48	2100	0	Y	1	Bike	12	Y	1	7	0	0	0	0	0	0	0	0	0	0	0	0	0	0	0	0	0	0	0	0	0	0	0	0	0	0
405	Y	2	1	4	3	0.5	3000	0	0	0	0	0	4450	12	60	0	Y	1	Bike	6	Y	1	3	0	0	2	4	6	0.5	1200	0	0	0	0	0	0	137	420	0	Y	1	Bike	6	Y	1	6	0	0	0
406	Y	1	1	1	6	0.5	1200	0	3300	1500	0	0	0	320	780	0	Y	1	Auto	0	Y	1	6	0	0	0	0	0	0	0	0	0	0	0	0	0	0	0	0	0	0	0	0	0	0	0	0	0	0
407	N	0	0	0	0	0	0	0	0	0	0	0	0	0	0	0	0	0	0	0	0	0	0	0	0	0	0	0	0	0	0	0	0	0	0	0	0	0	0	0	0	0	0	0	0	0	0	0	0
408	Y	1	1	3	8	10.5	4000	8000	15000	10000	5000	0	7000	3200	500	1000	Y	1	Auto	0	Y	1	8	0	0	0	0	0	0	0	0	0	0	0	0	0	0	0	0	0	0	0	0	0	0	0	0	0	0
409	N	0	0	0	0	0	0	0	0	0	0	0	0	0	0	0	0	0	0	0	0	0	0	0	0	0	0	0	0	0	0	0	0	0	0	0	0	0	0	0	0	0	0	0	0	0	0	0	0
410	N	0	0	0	0	0	0	0	0	0	0	0	0	0	0	0	0	0	0	0	0	0	0	0	0	0	0	0	0	0	0	0	0	0	0	0	0	0	0	0	0	0	0	0	0	0	0	0	0
411	N	0	0	0	0	0	0	0	0	0	0	0	0	0	0	0	0	0	0	0	0	0	0	0	0	0	0	0	0	0	0	0	0	0	0	0	0	0	0	0	0	0	0	0	0	0	0	0	0
412	N	0	0	0	0	0	0	0	0	0	0	0	0	0	0	0	0	0	0	0	0	0	0	0	0	0	0	0	0	0	0	0	0	0	0	0	0	0	0	0	0	0	0	0	0	0	0	0	0
413	Y	1	1	1	3	1.5	0	0	0	0	0	0	0	400	500	0	Y	2	Auto	0	Y	2	3	0	0	0	0	0	0	0	0	0	0	0	0	0	0	0	0	0	0	0	0	0	0	0	0	0	0
414	N	0	0	0	0	0	0	0	0	0	0	0	0	0	0	0	0	0	0	0	0	0	0	0	0	0	0	0	0	0	0	0	0	0	0	0	0	0	0	0	0	0	0	0	0	0	0	0	0
415	N	0	0	0	0	0	0	0	0	0	0	0	0	0	0	0	0	0	0	0	0	0	0	0	0	0	0	0	0	0	0	0	0	0	0	0	0	0	0	0	0	0	0	0	0	0	0	0	0
416	N	0	0	0	0	0	0	0	0	0	0	0	0	0	0	0	0	0	0	0	0	0	0	0	0	0	0	0	0	0	0	0	0	0	0	0	0	0	0	0	0	0	0	0	0	0	0	0	0
417	N	0	0	0	0	0	0	0	0	0	0	0	0	0	0	0	0	0	0	0	0	0	0	0	0	0	0	0	0	0	0	0	0	0	0	0	0	0	0	0	0	0	0	0	0	0	0	0	0
418	Y	1	1	1	7	2.5	0	500	150	0	0	0	0	1600	0	0	N	0	0	0	N	0	0	0	0	0	0	0	0	0	0	0	0	0	0	0	0	0	0	0	0	0	0	0	0	0	0	0	0
419	N	0	0	0	0	0	0	0	0	0	0	0	0	0	0	0	0	0	0	0	0	0	0	0	0	0	0	0	0	0	0	0	0	0	0	0	0	0	0	0	0	0	0	0	0	0	0	0	0
420	N	0	0	0	0	0	0	0	0	0	0	0	0	0	0	0	0	0	0	0	0	0	0	0	0	0	0	0	0	0	0	0	0	0	0	0	0	0	0	0	0	0	0	0	0	0	0	0	0
421	N	0	0	0	0	0	0	0	0	0	0	0	0	0	0	0	0	0	0	0	0	0	0	0	0	0	0	0	0	0	0	0	0	0	0	0	0	0	0	0	0	0	0	0	0	0	0	0	0
422	Y	1	1	1	13	14.25	0	10	0	0	0	700	0	1253	455	0	Y	1	Auto	0	N	0	0	0	0	0	0	0	0	0	0	0	0	0	0	0	0	0	0	0	0	0	0	0	0	0	0	0	0
423	N	0	0	0	0	0	0	0	0	0	0	0	0	0	0	0	0	0	0	0	0	0	0	0	0	0	0	0	0	0	0	0	0	0	0	0	0	0	0	0	0	0	0	0	0	0	0	0	0
424	N	0	0	0	0	0	0	0	0	0	0	0	0	0	0	0	0	0	0	0	0	0	0	0	0	0	0	0	0	0	0	0	0	0	0	0	0	0	0	0	0	0	0	0	0	0	0	0	0
425	N	0	0	0	0	0	0	0	0	0	0	0	0	0	0	0	0	0	0	0	0	0	0	0	0	0	0	0	0	0	0	0	0	0	0	0	0	0	0	0	0	0	0	0	0	0	0	0	0
426	N	0	0	0	0	0	0	0	0	0	0	0	0	0	0	0	0	0	0	0	0	0	0	0	0	0	0	0	0	0	0	0	0	0	0	0	0	0	0	0	0	0	0	0	0	0	0	0	0
427	N	0	0	0	0	0	0	0	0	0	0	0	0	0	0	0	0	0	0	0	0	0	0	0	0	0	0	0	0	0	0	0	0	0	0	0	0	0	0	0	0	0	0	0	0	0	0	0	0
428	N	0	0	0	0	0	0	0	0	0	0	0	0	0	0	0	0	0	0	0	0	0	0	0	0	0	0	0	0	0	0	0	0	0	0	0	0	0	0	0	0	0	0	0	0	0	0	0	0
429	Y	1	1	1	7	8	0	0	0	0	0	0	0	609	0	0	Y	3	Own Auto	16	Y	1	7	0	0	0	0	0	0	0	0	0	0	0	0	0	0	0	0	0	0	0	0	0	0	0	0	0	0
430	N	0	0	0	0	0	0	0	0	0	0	0	0	0	0	0	0	0	0	0	0	0	0	0	0	0	0	0	0	0	0	0	0	0	0	0	0	0	0	0	0	0	0	0	0	0	0	0	0
431	Y	1	1	3	1	0.17	1000	2000	15000	10000	3950	0	5000	176	100	1000	Y	1	Bike	4	Y	1	1	0	0	0	0	0	0	0	0	0	0	0	0	0	0	0	0	0	0	0	0	0	0	0	0	0	0
432	N	0	0	0	0	0	0	0	0	0	0	0	0	0	0	0	0	0	0	0	0	0	0	0	0	0	0	0	0	0	0	0	0	0	0	0	0	0	0	0	0	0	0	0	0	0	0	0	0
433	Y	1	1	1	3	0.5	20	0	1700	2808	0	0	400	80	1100	0	Y	3	Bike	20	Y	1	3	0	0	0	0	0	0	0	0	0	0	0	0	0	0	0	0	0	0	0	0	0	0	0	0	0	0
434	N	0	0	0	0	0	0	0	0	0	0	0	0	0	0	0	0	0	0	0	0	0	0	0	0	0	0	0	0	0	0	0	0	0	0	0	0	0	0	0	0	0	0	0	0	0	0	0	0
435	N	0	0	0	0	0	0	0	0	0	0	0	0	0	0	0	0	0	0	0	0	0	0	0	0	0	0	0	0	0	0	0	0	0	0	0	0	0	0	0	0	0	0	0	0	0	0	0	0
436	N	0	0	0	0	0	0	0	0	0	0	0	0	0	0	0	0	0	0	0	0	0	0	0	0	0	0	0	0	0	0	0	0	0	0	0	0	0	0	0	0	0	0	0	0	0	0	0	0
437	N	0	0	0	0	0	0	0	0	0	0	0	0	0	0	0	0	0	0	0	0	0	0	0	0	0	0	0	0	0	0	0	0	0	0	0	0	0	0	0	0	0	0	0	0	0	0	0	0
438	N	0	0	0	0	0	0	0	0	0	0	0	0	0	0	0	0	0	0	0	0	0	0	0	0	0	0	0	0	0	0	0	0	0	0	0	0	0	0	0	0	0	0	0	0	0	0	0	0
439	N	0	0	0	0	0	0	0	0	0	0	0	0	0	0	0	0	0	0	0	0	0	0	0	0	0	0	0	0	0	0	0	0	0	0	0	0	0	0	0	0	0	0	0	0	0	0	0	0
440	N	0	0	0	0	0	0	0	0	0	0	0	0	0	0	0	0	0	0	0	0	0	0	0	0	0	0	0	0	0	0	0	0	0	0	0	0	0	0	0	0	0	0	0	0	0	0	0	0
441	N	0	0	0	0	0	0	0	0	0	0	0	0	0	0	0	0	0	0	0	0	0	0	0	0	0	0	0	0	0	0	0	0	0	0	0	0	0	0	0	0	0	0	0	0	0	0	0	0
442	Y	3	1	4	6	8	3000	6000	6000	4000	5000	5000	0	480	0	1000	Y	1	0	0	Y	1	6	0	0	2	3	3	0.67	3000	6000	14000	5000	0	0	5000	50	0	2000	Y	1	Auto	0	Y	1	3	0	0	3
443	N	0	0	0	0	0	0	0	0	0	0	0	0	0	0	0	0	0	0	0	0	0	0	0	0	0	0	0	0	0	0	0	0	0	0	0	0	0	0	0	0	0	0	0	0	0	0	0	0
444	Y	1	1	2	12	3.25	0	0	2000	1700	0	0	2000	255	0	0	Y	1	Bike	5	Y	1	12	0	0	0	0	0	0	0	0	0	0	0	0	0	0	0	0	0	0	0	0	0	0	0	0	0	0
445	N	0	0	0	0	0	0	0	0	0	0	0	0	0	0	0	0	0	0	0	0	0	0	0	0	0	0	0	0	0	0	0	0	0	0	0	0	0	0	0	0	0	0	0	0	0	0	0	0
446	Y	1	1	1	8	5.5	0	0	0	0	0	0	0	1180	800	0	Y	5	Auto	0	Y	1	8	0	0	0	0	0	0	0	0	0	0	0	0	0	0	0	0	0	0	0	0	0	0	0	0	0	0
447	N	0	0	0	0	0	0	0	0	0	0	0	0	0	0	0	0	0	0	0	0	0	0	0	0	0	0	0	0	0	0	0	0	0	0	0	0	0	0	0	0	0	0	0	0	0	0	0	0
448	Y	1	1	1	1	3	0	0	0	0	0	0	200	180	0	0	Y	1	Bike	15	Y	1	1	0	0	0	0	0	0	0	0	0	0	0	0	0	0	0	0	0	0	0	0	0	0	0	0	0	0
449	Y	1	1	1	8	0.67	0	0	0	0	0	0	0	533	300	0	Y	1	Bike	8	Y	1	8	0	0	0	0	0	0	0	0	0	0	0	0	0	0	0	0	0	0	0	0	0	0	0	0	0	0
450	N	0	0	0	0	0	0	0	0	0	0	0	0	0	0	0	0	0	0	0	0	0	0	0	0	0	0	0	0	0	0	0	0	0	0	0	0	0	0	0	0	0	0	0	0	0	0	0	0
451	Y	1	1	3	1	2.5	1000	1000	10000	10000	0	8500	3000	252	0	800	Y	1	Car	8	Y	1	1	0	0	0	0	0	0	0	0	0	0	0	0	0	0	0	0	0	0	0	0	0	0	0	0	0	0
452	Y	1	1	1	39	6.5	0	0	0	0	0	0	0	2800	10100	0	Y	1	Auto	0	Y	1	40	0	0	0	0	0	0	0	0	0	0	0	0	0	0	0	0	0	0	0	0	0	0	0	0	0	0
453	Y	1	1	1	2	2.5	0	0	0	0	0	0	0	384	0	0	N	0	0	0	N	0	0	0	0	0	0	0	0	0	0	0	0	0	0	0	0	0	0	0	0	0	0	0	0	0	0	0	0
454	N	0	0	0	0	0	0	0	0	0	0	0	0	0	0	0	0	0	0	0	0	0	0	0	0	0	0	0	0	0	0	0	0	0	0	0	0	0	0	0	0	0	0	0	0	0	0	0	0
455	N	0	0	0	0	0	0	0	0	0	0	0	0	0	0	0	0	0	0	0	0	0	0	0	0	0	0	0	0	0	0	0	0	0	0	0	0	0	0	0	0	0	0	0	0	0	0	0	0
456	N	0	0	0	0	0	0	0	0	0	0	0	0	0	0	0	0	0	0	0	0	0	0	0	0	0	0	0	0	0	0	0	0	0	0	0	0	0	0	0	0	0	0	0	0	0	0	0	0
457	N	0	0	0	0	0	0	0	0	0	0	0	0	0	0	0	0	0	0	0	0	0	0	0	0	0	0	0	0	0	0	0	0	0	0	0	0	0	0	0	0	0	0	0	0	0	0	0	0
458	N	0	0	0	0	0	0	0	0	0	0	0	0	0	0	0	0	0	0	0	0	0	0	0	0	0	0	0	0	0	0	0	0	0	0	0	0	0	0	0	0	0	0	0	0	0	0	0	0
459	N	0	0	0	0	0	0	0	0	0	0	0	0	0	0	0	0	0	0	0	0	0	0	0	0	0	0	0	0	0	0	0	0	0	0	0	0	0	0	0	0	0	0	0	0	0	0	0	0
460	Y	1	1	3	6	3.33333	6000	12000	25000	15000	0	30000	9000	600	0	4000	Y	5	Auto	0	Y	1	6	0	0	0	0	0	0	0	0	0	0	0	0	0	0	0	0	0	0	0	0	0	0	0	0	0	0
461	N	0	0	0	0	0	0	0	0	0	0	0	0	0	0	0	0	0	0	0	0	0	0	0	0	0	0	0	0	0	0	0	0	0	0	0	0	0	0	0	0	0	0	0	0	0	0	0	0
462	N	0	0	0	0	0	0	0	0	0	0	0	0	0	0	0	0	0	0	0	0	0	0	0	0	0	0	0	0	0	0	0	0	0	0	0	0	0	0	0	0	0	0	0	0	0	0	0	0
463	N	0	0	0	0	0	0	0	0	0	0	0	0	0	0	0	0	0	0	0	0	0	0	0	0	0	0	0	0	0	0	0	0	0	0	0	0	0	0	0	0	0	0	0	0	0	0	0	0
464	N	0	0	0	0	0	0	0	0	0	0	0	0	0	0	0	0	0	0	0	0	0	0	0	0	0	0	0	0	0	0	0	0	0	0	0	0	0	0	0	0	0	0	0	0	0	0	0	0
465	N	0	0	0	0	0	0	0	0	0	0	0	0	0	0	0	0	0	0	0	0	0	0	0	0	0	0	0	0	0	0	0	0	0	0	0	0	0	0	0	0	0	0	0	0	0	0	0	0
466	N	0	0	0	0	0	0	0	0	0	0	0	0	0	0	0	0	0	0	0	0	0	0	0	0	0	0	0	0	0	0	0	0	0	0	0	0	0	0	0	0	0	0	0	0	0	0	0	0
467	N	0	0	0	0	0	0	0	0	0	0	0	0	0	0	0	0	0	0	0	0	0	0	0	0	0	0	0	0	0	0	0	0	0	0	0	0	0	0	0	0	0	0	0	0	0	0	0	0
468	N	0	0	0	0	0	0	0	0	0	0	0	0	0	0	0	0	0	0	0	0	0	0	0	0	0	0	0	0	0	0	0	0	0	0	0	0	0	0	0	0	0	0	0	0	0	0	0	0
469	N	0	0	0	0	0	0	0	0	0	0	0	0	0	0	0	0	0	0	0	0	0	0	0	0	0	0	0	0	0	0	0	0	0	0	0	0	0	0	0	0	0	0	0	0	0	0	0	0
470	N	0	0	0	0	0	0	0	0	0	0	0	0	0	0	0	0	0	0	0	0	0	0	0	0	0	0	0	0	0	0	0	0	0	0	0	0	0	0	0	0	0	0	0	0	0	0	0	0
471	N	0	0	0	0	0	0	0	0	0	0	0	0	0	0	0	0	0	0	0	0	0	0	0	0	0	0	0	0	0	0	0	0	0	0	0	0	0	0	0	0	0	0	0	0	0	0	0	0
472	N	0	0	0	0	0	0	0	0	0	0	0	0	0	0	0	0	0	0	0	0	0	0	0	0	0	0	0	0	0	0	0	0	0	0	0	0	0	0	0	0	0	0	0	0	0	0	0	0
473	N	0	0	0	0	0	0	0	0	0	0	0	0	0	0	0	0	0	0	0	0	0	0	0	0	0	0	0	0	0	0	0	0	0	0	0	0	0	0	0	0	0	0	0	0	0	0	0	0
474	Y	1	1	3	2	12	20000	10000	80000	80000	80000	10000	10000	2000	2000	8000	Y	3	Taxi	0	Y	1	2	0	0	0	0	0	0	0	0	0	0	0	0	0	0	0	0	0	0	0	0	0	0	0	0	0	0
475	N	0	0	0	0	0	0	0	0	0	0	0	0	0	0	0	0	0	0	0	0	0	0	0	0	0	0	0	0	0	0	0	0	0	0	0	0	0	0	0	0	0	0	0	0	0	0	0	0
476	N	0	0	0	0	0	0	0	0	0	0	0	0	0	0	0	0	0	0	0	0	0	0	0	0	0	0	0	0	0	0	0	0	0	0	0	0	0	0	0	0	0	0	0	0	0	0	0	0
477	Y	1	1	1	11	2.5	0	0	1200	0	0	0	0	8520	0	0	Y	1	Car	Not available	N	0	0	0	0	0	0	0	0	0	0	0	0	0	0	0	0	0	0	0	0	0	0	0	0	0	0	0	0
478	N	0	0	0	0	0	0	0	0	0	0	0	0	0	0	0	0	0	0	0	0	0	0	0	0	0	0	0	0	0	0	0	0	0	0	0	0	0	0	0	0	0	0	0	0	0	0	0	0
479	N	0	0	0	0	0	0	0	0	0	0	0	0	0	0	0	0	0	0	0	0	0	0	0	0	0	0	0	0	0	0	0	0	0	0	0	0	0	0	0	0	0	0	0	0	0	0	0	0
480	N	0	0	0	0	0	0	0	0	0	0	0	0	0	0	0	0	0	0	0	0	0	0	0	0	0	0	0	0	0	0	0	0	0	0	0	0	0	0	0	0	0	0	0	0	0	0	0	0
481	N	0	0	0	0	0	0	0	0	0	0	0	0	0	0	0	0	0	0	0	0	0	0	0	0	0	0	0	0	0	0	0	0	0	0	0	0	0	0	0	0	0	0	0	0	0	0	0	0
482	N	0	0	0	0	0	0	0	0	0	0	0	0	0	0	0	0	0	0	0	0	0	0	0	0	0	0	0	0	0	0	0	0	0	0	0	0	0	0	0	0	0	0	0	0	0	0	0	0
483	N	0	0	0	0	0	0	0	0	0	0	0	0	0	0	0	0	0	0	0	0	0	0	0	0	0	0	0	0	0	0	0	0	0	0	0	0	0	0	0	0	0	0	0	0	0	0	0	0
484	N	0	0	0	0	0	0	0	0	0	0	0	0	0	0	0	0	0	0	0	0	0	0	0	0	0	0	0	0	0	0	0	0	0	0	0	0	0	0	0	0	0	0	0	0	0	0	0	0
485	N	0	0	0	0	0	0	0	0	0	0	0	0	0	0	0	0	0	0	0	0	0	0	0	0	0	0	0	0	0	0	0	0	0	0	0	0	0	0	0	0	0	0	0	0	0	0	0	0
486	N	0	0	0	0	0	0	0	0	0	0	0	0	0	0	0	0	0	0	0	0	0	0	0	0	0	0	0	0	0	0	0	0	0	0	0	0	0	0	0	0	0	0	0	0	0	0	0	0
487	Y	2	1	4	4	0.5	5000	0	10000	5000	0	0	0	560	0	0	Y	1	0	0	Y	1	4	0	0	2	1	12	1	0	0	0	0	0	0	0	700	1200	0	N	0	Rickshaw	0	Y	1	6	0	0	0
488	N	0	0	0	0	0	0	0	0	0	0	0	0	0	0	0	0	0	0	0	0	0	0	0	0	0	0	0	0	0	0	0	0	0	0	0	0	0	0	0	0	0	0	0	0	0	0	0	0
489	Y	1	1	1	21	2.5	0	0	0	0	0	0	0	1400	2100	0	Y	1	Ola	0	Y	1	21	0	0	0	0	0	0	0	0	0	0	0	0	0	0	0	0	0	0	0	0	0	0	0	0	0	0
490	N	0	0	0	0	0	0	0	0	0	0	0	0	0	0	0	0	0	0	0	0	0	0	0	0	0	0	0	0	0	0	0	0	0	0	0	0	0	0	0	0	0	0	0	0	0	0	0	0
491	N	0	0	0	0	0	0	0	0	0	0	0	0	0	0	0	0	0	0	0	0	0	0	0	0	0	0	0	0	0	0	0	0	0	0	0	0	0	0	0	0	0	0	0	0	0	0	0	0
492	N	0	0	0	0	0	0	0	0	0	0	0	0	0	0	0	0	0	0	0	0	0	0	0	0	0	0	0	0	0	0	0	0	0	0	0	0	0	0	0	0	0	0	0	0	0	0	0	0
493	N	0	0	0	0	0	0	0	0	0	0	0	0	0	0	0	0	0	0	0	0	0	0	0	0	0	0	0	0	0	0	0	0	0	0	0	0	0	0	0	0	0	0	0	0	0	0	0	0
494	N	0	0	0	0	0	0	0	0	0	0	0	0	0	0	0	0	0	0	0	0	0	0	0	0	0	0	0	0	0	0	0	0	0	0	0	0	0	0	0	0	0	0	0	0	0	0	0	0
495	N	0	0	0	0	0	0	0	0	0	0	0	0	0	0	0	0	0	0	0	0	0	0	0	0	0	0	0	0	0	0	0	0	0	0	0	0	0	0	0	0	0	0	0	0	0	0	0	0
496	N	0	0	0	0	0	0	0	0	0	0	0	0	0	0	0	0	0	0	0	0	0	0	0	0	0	0	0	0	0	0	0	0	0	0	0	0	0	0	0	0	0	0	0	0	0	0	0	0
497	N	0	0	0	0	0	0	0	0	0	0	0	0	0	0	0	0	0	0	0	0	0	0	0	0	0	0	0	0	0	0	0	0	0	0	0	0	0	0	0	0	0	0	0	0	0	0	0	0
498	Y	3	1	3	8	0	0	0	7000	3000	5000	0	8000	0	1200	0	Y	1	0	0	Y	1	8	0	0	2	3	5	3	0	0	0	1600	3500	1500	0	240	0	0	Y	1	Auto/Train/Taxi	0	Y	1	5	0	0	3
499	N	0	0	0	0	0	0	0	0	0	0	0	0	0	0	0	0	0	0	0	0	0	0	0	0	0	0	0	0	0	0	0	0	0	0	0	0	0	0	0	0	0	0	0	0	0	0	0	0
500	N	0	0	0	0	0	0	0	0	0	0	0	0	0	0	0	0	0	0	0	0	0	0	0	0	0	0	0	0	0	0	0	0	0	0	0	0	0	0	0	0	0	0	0	0	0	0	0	0
501	Y	2	1	3	3	0.08	6000	0	0	0	0	4000	0	40	0	0	Y	1	Auto	0	Y	1	3	0	0	2	1	10	5	0	0	1200	0	0	500	0	340	1000	0	Y	1	Train	0	Y	1	10	0	0	0
502	Y	1	1	3	10	3	5000	5000	10000	7000	0	0	3000	200	2000	0	Y	1	Auto	0	Y	1	10	0	0	0	0	0	0	0	0	0	0	0	0	0	0	0	0	0	0	0	0	0	0	0	0	0	0
503	N	0	0	0	0	0	0	0	0	0	0	0	0	0	0	0	0	0	0	0	0	0	0	0	0	0	0	0	0	0	0	0	0	0	0	0	0	0	0	0	0	0	0	0	0	0	0	0	0
504	Y	1	1	3	2	0	1000	1000	5000	5000	0	0	0	143	2000	0	Y	2	Car	18	Y	1	2	0	0	0	0	0	0	0	0	0	0	0	0	0	0	0	0	0	0	0	0	0	0	0	0	0	0
505	N	0	0	0	0	0	0	0	0	0	0	0	0	0	0	0	0	0	0	0	0	0	0	0	0	0	0	0	0	0	0	0	0	0	0	0	0	0	0	0	0	0	0	0	0	0	0	0	0
506	N	0	0	0	0	0	0	0	0	0	0	0	0	0	0	0	0	0	0	0	0	0	0	0	0	0	0	0	0	0	0	0	0	0	0	0	0	0	0	0	0	0	0	0	0	0	0	0	0
507	N	0	0	0	0	0	0	0	0	0	0	0	0	0	0	0	0	0	0	0	0	0	0	0	0	0	0	0	0	0	0	0	0	0	0	0	0	0	0	0	0	0	0	0	0	0	0	0	0
508	Y	1	1	1	4	22	0	0	430	600	0	1000	0	450	2500	0	Y	2	Auto	0	Y	1	4	0	0	0	0	0	0	0	0	0	0	0	0	0	0	0	0	0	0	0	0	0	0	0	0	0	0
509	N	0	0	0	0	0	0	0	0	0	0	0	0	0	0	0	0	0	0	0	0	0	0	0	0	0	0	0	0	0	0	0	0	0	0	0	0	0	0	0	0	0	0	0	0	0	0	0	0
510	N	0	0	0	0	0	0	0	0	0	0	0	0	0	0	0	0	0	0	0	0	0	0	0	0	0	0	0	0	0	0	0	0	0	0	0	0	0	0	0	0	0	0	0	0	0	0	0	0
511	N	0	0	0	0	0	0	0	0	0	0	0	0	0	0	0	0	0	0	0	0	0	0	0	0	0	0	0	0	0	0	0	0	0	0	0	0	0	0	0	0	0	0	0	0	0	0	0	0
512	N	0	0	0	0	0	0	0	0	0	0	0	0	0	0	0	0	0	0	0	0	0	0	0	0	0	0	0	0	0	0	0	0	0	0	0	0	0	0	0	0	0	0	0	0	0	0	0	0
513	N	0	0	0	0	0	0	0	0	0	0	0	0	0	0	0	0	0	0	0	0	0	0	0	0	0	0	0	0	0	0	0	0	0	0	0	0	0	0	0	0	0	0	0	0	0	0	0	0
514	N	0	0	0	0	0	0	0	0	0	0	0	0	0	0	0	0	0	0	0	0	0	0	0	0	0	0	0	0	0	0	0	0	0	0	0	0	0	0	0	0	0	0	0	0	0	0	0	0
515	N	0	0	0	0	0	0	0	0	0	0	0	0	0	0	0	0	0	0	0	0	0	0	0	0	0	0	0	0	0	0	0	0	0	0	0	0	0	0	0	0	0	0	0	0	0	0	0	0
516	N	0	0	0	0	0	0	0	0	0	0	0	0	0	0	0	0	0	0	0	0	0	0	0	0	0	0	0	0	0	0	0	0	0	0	0	0	0	0	0	0	0	0	0	0	0	0	0	0
517	N	0	0	0	0	0	0	0	0	0	0	0	0	0	0	0	0	0	0	0	0	0	0	0	0	0	0	0	0	0	0	0	0	0	0	0	0	0	0	0	0	0	0	0	0	0	0	0	0
518	Y	1	1	3	3	1.75	3000	3000	3800	3000	0	0	8000	640	600	0	Y	2	Auto	0	Y	1	3	0	0	0	0	0	0	0	0	0	0	0	0	0	0	0	0	0	0	0	0	0	0	0	0	0	0
519	Y	1	1	1	20	6	0	0	0	0	0	0	0	960	6000	0	Y	2	Bus	0	Y	1	20	0	0	0	0	0	0	0	0	0	0	0	0	0	0	0	0	0	0	0	0	0	0	0	0	0	0
520	N	0	0	0	0	0	0	0	0	0	0	0	0	0	0	0	0	0	0	0	0	0	0	0	0	0	0	0	0	0	0	0	0	0	0	0	0	0	0	0	0	0	0	0	0	0	0	0	0
521	N	0	0	0	0	0	0	0	0	0	0	0	0	0	0	0	0	0	0	0	0	0	0	0	0	0	0	0	0	0	0	0	0	0	0	0	0	0	0	0	0	0	0	0	0	0	0	0	0
522	Y	1	1	3	5	8.6	3000	5000	3500	5000	6000	0	2000	368	500	0	Y	1	Auto	0	Y	1	5	0	0	0	0	0	0	0	0	0	0	0	0	0	0	0	0	0	0	0	0	0	0	0	0	0	0
523	N	0	0	0	0	0	0	0	0	0	0	0	0	0	0	0	0	0	0	0	0	0	0	0	0	0	0	0	0	0	0	0	0	0	0	0	0	0	0	0	0	0	0	0	0	0	0	0	0
524	N	0	0	0	0	0	0	0	0	0	0	0	0	0	0	0	0	0	0	0	0	0	0	0	0	0	0	0	0	0	0	0	0	0	0	0	0	0	0	0	0	0	0	0	0	0	0	0	0
525	Y	2	1	1	23	3.5	1035	0	15000	0	0	0	1000	308	460	0	Y	1	Bike	0	Y	1	23	0	0	2	1	4	0.33	150	0	0	200	0	0	0	192	80	0	Y	2	Bike	0	Y	1	2	0	0	0
526	N	0	0	0	0	0	0	0	0	0	0	0	0	0	0	0	0	0	0	0	0	0	0	0	0	0	0	0	0	0	0	0	0	0	0	0	0	0	0	0	0	0	0	0	0	0	0	0	0
[truncated: 45 more columns]

## Sheet: DOT
Sl no.	On a daily basis, do you currently take your medicines yourself without supervision or support (self-administered) or do you have a treatment supervisor or supporter (DOT)?	If DOT, how many times a week?	If DOT, who is the DOT provider/ supporter?	If DOT, how long did the last DOT visit take, including travel time and waiting time (total turnaround time)?	What was the mode of transport?	What is the approximate distance from home to the DOT provider place (in km) one way?	Does anyone accompany you during this visit	If yes, how many	What was the cost of transport (one way) for the last DOT visit, in total for you and any accompanying household member?	Was there a fee paid to the DOT provider?	How much did you spend on food and drinks for the last DOT visit (on the road, while waiting, lunch etc.), in total for you and any accompanying household member?
1	1	Not applicable	Not applicable	Not applicable	Not applicable	Not applicable	Not applicable	Not applicable	Not applicable	Not applicable	Not applicable
2	2	6	5	0.5	walk	Not applicable	1	1	Not applicable	Not applicable	0
3	2	6	5	1	walk	Not applicable	1	1	Not applicable	Not applicable	0
4	2	6	5	1	walk	Not applicable	2	Not applicable	Not applicable	Not applicable	0
5	1	Not applicable	Not applicable	Not applicable	Not applicable	Not applicable	Not applicable	Not applicable	Not applicable	Not applicable	Not applicable
6	2	6	5	0.25	walk	Not applicable	1	1	Not applicable	Not applicable	0
7	2	6	5	0.5	walk	Not applicable	2	Not applicable	Not applicable	Not applicable	0
8	2	6	5	1	walk	Not applicable	1	1	Not applicable	Not applicable	0
9	2	6	5	0.666667	walk	Not applicable	2	Not applicable	Not applicable	Not applicable	0
10	2	6	5	0.5	walk	Not applicable	2	Not applicable	Not applicable	Not applicable	0
11	2	6	5	0.583333	Toto	Not applicable	2	Not applicable	10	Not applicable	0
12	2	6	5	1.5	Bus/walk	Not applicable	2	Not applicable	9	Not applicable	0
13	2	6	5	0.333333	walk	Not applicable	1	1	Not applicable	Not applicable	0
14	2	6	5	0.25	walk	Not applicable	2	Not applicable	Not applicable	Not applicable	0
15	2	6	5	0.333333	walk	Not applicable	1	1	Not applicable	Not applicable	0
16	2	6	5	1	walk	Not applicable	2	Not applicable	Not applicable	Not applicable	0
17	2	6	5	0.333333	walk	Not applicable	2	Not applicable	Not applicable	Not applicable	0
18	2	6	5	0.416667	walk	Not applicable	1	1	Not applicable	Not applicable	0
19	2	6	5	0.583333	walk	Not applicable	2	Not applicable	Not applicable	Not applicable	0
20	2	6	5	0.5	walk	Not applicable	2	Not applicable	Not applicable	Not applicable	0
21	2	6	5	0.333333	walk	Not applicable	2	Not applicable	Not applicable	Not applicable	0
22	2	6	1	0.666667	walk	Not applicable	2	Not applicable	Not applicable	Not applicable	0
23	2	6	5	0.5	walk	Not applicable	1	1	Not applicable	Not applicable	0
24	2	6	1	1.5	Toto	Not applicable	1	1	50	Not applicable	0
25	2	5	1	0.916667	Bike	4	1	1	5	Not applicable	0
26	2	6	5	1.16667	Rickshaw	Not applicable	1	1	30	Not applicable	0
27	2	6	2	0.25	walk	Not applicable	1	1	Not applicable	Not applicable	0
28	2	6	5	0.916667	Toto	Not applicable	1	1	30	Not applicable	0
29	2	6	5	0.75	Toto	Not applicable	2	Not applicable	10	Not applicable	0
30	2	7	5	0.333333	Not available	Not available	Not available	Not available	Not available	Not applicable	0
31	1	Not applicable	Not applicable	Not applicable	Not applicable	Not applicable	Not applicable	Not applicable	Not applicable	Not applicable	Not applicable
32	2	6	5	1.5	Toto	Not applicable	1	1	20	Not applicable	0
33	2	7	5	0.0833333	Not available	Not applicable	2	Not applicable	Not applicable	Not applicable	0
34	2	4	5	0.416667	walk	Not applicable	2	Not applicable	Not applicable	Not applicable	0
35	2	6	5	2.25	Bus	Not applicable	2	Not applicable	16	Not applicable	0
36	2	6	5	0.5	Toto	Not applicable	2	Not applicable	Not available	Not applicable	0
37	2	6	5	0.333333	Rickshaw	Not applicable	1	1	30	Not applicable	0
38	2	6	1	1	walk	Not applicable	1	1	Not applicable	Not applicable	0
39	2	6	1	1.33333	walk	Not applicable	2	Not applicable	Not applicable	Not applicable	0
40	2	6	1	0.25	walk	Not applicable	2	Not applicable	Not applicable	Not applicable	0
41	1	Not applicable	Not applicable	Not applicable	Not applicable	Not applicable	Not applicable	Not applicable	Not applicable	Not applicable	Not applicable
42	2	6	5	0.75	walk	Not applicable	1	1	Not applicable	Not applicable	0
43	1	Not applicable	Not applicable	Not applicable	Not applicable	Not applicable	Not applicable	Not applicable	Not applicable	Not applicable	Not applicable
44	1	Not applicable	Not applicable	Not applicable	Not applicable	Not applicable	Not applicable	Not applicable	Not applicable	Not applicable	Not applicable
45	2	7	2	0.5	walk	Not applicable	2	Not applicable	Not applicable	Not applicable	0
46	2	7	2	0.5	walk	Not applicable	1	1	Not applicable	Not applicable	0
47	2	6	1	0.833333	walk	Not applicable	1	1	Not applicable	Not applicable	0
48	2	6	1	1	Toto	Not applicable	1	1	50	Not applicable	0
49	1	Not applicable	Not applicable	Not applicable	Not applicable	Not applicable	Not applicable	Not applicable	Not applicable	Not applicable	Not applicable
50	2	6	1	1.5	Toto	Not applicable	1	1	40	Not applicable	0
51	2	6	1	1	Rickshaw	Not applicable	1	1	25	Not applicable	0
52	2	6	5	0.5	Auto	Not applicable	2	Not applicable	10	Not applicable	0
53	2	6	5	0.666667	walk	Not applicable	1	1	Not applicable	Not applicable	0
54	2	6	1	0.666667	Rickshaw	Not applicable	1	1	20	Not applicable	0
55	2	6	1	0.583333	Bus	Not applicable	2	Not applicable	8	Not applicable	0
56	2	6	5	0.75	walk	Not applicable	1	1	Not applicable	Not applicable	0
57	2	6	1	0.333333	Toto	Not applicable	1	1	20	Not applicable	0
58	1	Not applicable	Not applicable	Not applicable	Not applicable	Not applicable	Not applicable	Not applicable	Not applicable	Not applicable	0
59	2	6	5	1	Bus	Not applicable	2	Not applicable	7	Not applicable	0
60	2	6	5	0.166667	walk	Not applicable	1	1	Not applicable	Not applicable	0
61	1	Not applicable	Not applicable	Not applicable	Not applicable	Not applicable	Not applicable	Not applicable	Not applicable	Not applicable	Not applicable
62	2	6	1	1.5	Toto	Not applicable	1	1	30	Not applicable	0
63	2	6	1	1.2	walk	Not applicable	2	Not applicable	Not applicable	Not applicable	0
64	2	6	1	0.833333	Toto	Not applicable	1	1	20	Not applicable	0
65	1	Not applicable	Not applicable	Not applicable	Not applicable	Not applicable	Not applicable	Not applicable	Not applicable	Not applicable	Not applicable
66	1	Not applicable	Not applicable	Not applicable	Not applicable	Not applicable	Not applicable	Not applicable	Not applicable	Not applicable	Not applicable
67	1	Not applicable	Not applicable	Not applicable	Not applicable	Not applicable	Not applicable	Not applicable	Not applicable	Not applicable	Not applicable
68	2	3	5	0.33	walk	Not applicable	1	1	Not applicable	Not applicable	0
69	1	Not applicable	Not applicable	Not applicable	Not applicable	Not applicable	Not applicable	Not applicable	Not applicable	Not applicable	Not applicable
70	2	7	2	Not applicable	Not applicable	Not applicable	Not applicable	Not applicable	Not applicable	Not applicable	0
71	1	Not applicable	Not applicable	Not applicable	Not applicable	Not applicable	Not applicable	Not applicable	Not applicable	Not applicable	Not applicable
72	1	Not applicable	Not applicable	Not applicable	Not applicable	Not applicable	Not applicable	Not applicable	Not applicable	Not applicable	Not applicable
73	2	6	1	0.5	walk	Not applicable	1	1	Not applicable	Not applicable	0
74	2	4	2	0.833333	walk	Not applicable	2	0	Not applicable	Not applicable	0
75	2	7	2	0.08	Not applicable	Not applicable	Not applicable	Not applicable	Not applicable	Not applicable	0
76	2	7	4	Not applicable	Not applicable	Not applicable	Not applicable	Not applicable	Not applicable	Not applicable	0
77	1	Not applicable	Not applicable	Not applicable	Not applicable	Not applicable	Not applicable	Not applicable	Not applicable	Not applicable	Not applicable
78	1	Not applicable	Not applicable	Not applicable	Not applicable	Not applicable	Not applicable	Not applicable	Not applicable	Not applicable	Not applicable
79	1	Not applicable	Not applicable	Not applicable	Not applicable	Not applicable	Not applicable	Not applicable	Not applicable	Not applicable	Not applicable
80	1	Not applicable	Not applicable	Not applicable	Not applicable	Not applicable	Not applicable	Not applicable	Not applicable	Not applicable	Not applicable
81	2	7	4	Not applicable	Not applicable	Not applicable	Not applicable	Not applicable	Not applicable	Not applicable	0
82	1,2	1	2	1.5	Auto	Not applicable	2	Not applicable	15	Not applicable	0
83	1	Not applicable	Not applicable	Not applicable	Not applicable	Not applicable	Not applicable	Not applicable	Not applicable	Not applicable	Not applicable
84	2	7	4	0.17	Not available	Not applicable	Not applicable	Not applicable	Not applicable	Not applicable	0
85	2	6	1	0.75	walk	Not applicable	2	Not applicable	Not applicable	Not applicable	0
86	2	7	1,4	1	Rickshaw	Not applicable	2	Not applicable	30	Not applicable	0
87	2	5	1	1.1	Auto	Not applicable	2	Not applicable	10	Not applicable	0
88	2	5	1	0.833333	walk	Not applicable	1	1	Not applicable	Not applicable	0
89	2	5	5	0.5	walk	Not applicable	1	1	Not applicable	Not applicable	0
90	2	6	1	0.5	Rickshaw	Not applicable	1	1	30	Not applicable	0
91	2	6	1	0.5	walk	Not applicable	1	1	Not applicable	Not applicable	0
92	2	6	1	1	walk	Not applicable	2	Not applicable	Not applicable	Not applicable	0
93	2	6	1	2.3	walk	Not applicable	1	1	Not applicable	Not applicable	0
94	2	6	2	1	Bike	1	2	Not applicable	2	Not applicable	0
95	2	6	1	0.25	walk	Not applicable	2	Not applicable	Not applicable	Not applicable	0
96	2	6	1	1	walk	Not applicable	2	Not applicable	Not applicable	Not applicable	0
97	2	6	1	1.5	Auto	Not applicable	2	Not applicable	10	Not applicable	0
98	2	6	1	0.916667	walk	Not applicable	1	1	Not applicable	Not applicable	0
99	2	7	1	1.5	Auto	Not applicable	2	Not applicable	10	Not applicable	0
100	2	6	1	1	Rickshaw	Not applicable	2	Not applicable	30	Not applicable	10
101	2	6	1	0.833333	Rickshaw	Not applicable	2	Not applicable	20	Not applicable	0
102	2	6	1	0.5	Bike	1	2	Not applicable	2	Not applicable	0
103	2	6	1	0.416667	walk	Not applicable	2	Not applicable	Not applicable	Not applicable	0
104	2	5	1	1.5	Rickshaw	Not applicable	2	Not applicable	40	Not applicable	0
105	2	6	1	0.33	walk	Not applicable	1	1	Not applicable	Not applicable	0
106	2	6	1	0.5	walk	Not applicable	1	1	Not applicable	Not applicable	0
107	2	6	1	1	walk	Not applicable	2	Not applicable	Not applicable	Not applicable	0
108	2	6	1	0.416667	walk	Not applicable	2	Not applicable	Not applicable	Not applicable	0
109	2	6	1	1	walk	Not applicable	2	Not applicable	Not applicable	Not applicable	0
110	2	6	1	0.75	walk	Not applicable	2	Not applicable	Not applicable	Not applicable	0
111	2	6	4	0.17	walk	Not applicable	2	Not applicable	Not applicable	Not applicable	0
112	2	6	1	0.5	walk	Not applicable	2	Not applicable	Not applicable	Not applicable	0
113	2	7	1,4	0.33	walk	Not applicable	2	Not applicable	Not applicable	Not applicable	0
114	1	Not applicable	Not applicable	Not applicable	Not applicable	Not applicable	Not applicable	Not applicable	Not applicable	Not applicable	Not applicable
115	2	1	1	0.33	walk	Not applicable	2	Not applicable	Not applicable	Not applicable	10
116	2	1	1	1	Car	2	1	1	14	Not applicable	0
117	2	1	1	1.33333	walk	Not applicable	1	1	Not applicable	Not applicable	0
118	2	1	1	0.5	walk	Not applicable	2	Not applicable	Not applicable	Not applicable	0
119	2	1	1	1.4	Bus/Auto	Not applicable	1	1	38	Not applicable	25
120	2	1	1	0.75	walk	Not applicable	2	Not applicable	Not applicable	Not applicable	0
121	2	6	1	0.666667	Auto	Not applicable	2	Not applicable	6	Not applicable	0
122	2	6	1	0.666667	walk	Not applicable	2	Not applicable	Not applicable	Not applicable	0
123	2	6	1	1.5	Bike	Not applicable	2	Not applicable	5	Not applicable	0
124	2	6	1	0.833333	walk	Not applicable	2	Not applicable	Not applicable	Not applicable	0
125	2	6	1	1	walk	Not applicable	1	1	Not applicable	Not applicable	0
126	2	7	2	Not applicable	Not applicable	Not applicable	Not applicable	Not applicable	Not applicable	Not applicable	0
127	2	6	1	0.67	walk	Not applicable	2	Not applicable	Not applicable	Not applicable	0
128	2	6	1	0.25	Scooty	1.5	2	Not applicable	2	Not applicable	0
129	1	Not applicable	Not applicable	Not applicable	Not applicable	Not applicable	Not applicable	Not applicable	Not applicable	Not applicable	Not applicable
130	1	Not applicable	Not applicable	Not applicable	Not applicable	Not applicable	Not applicable	Not applicable	Not applicable	Not applicable	Not applicable
131	2	7	2	0.25	Not applicable	Not applicable	Not applicable	Not applicable	Not applicable	Not applicable	0
132	1	Not applicable	Not applicable	Not applicable	Not applicable	Not applicable	Not applicable	Not applicable	Not applicable	Not applicable	Not applicable
133	2	7	2	0.333333	walk	Not applicable	1	1	Not applicable	Not applicable	0
134	1	Not applicable	Not applicable	Not applicable	Not applicable	Not applicable	Not applicable	Not applicable	Not applicable	Not applicable	Not applicable
135	1	Not applicable	Not applicable	Not applicable	Not applicable	Not applicable	Not applicable	Not applicable	Not applicable	Not applicable	Not applicable
136	1	Not applicable	Not applicable	Not applicable	Not applicable	Not applicable	Not applicable	Not applicable	Not applicable	Not applicable	Not applicable
137	1	Not applicable	Not applicable	Not applicable	Not applicable	Not applicable	Not applicable	Not applicable	Not applicable	Not applicable	Not applicable
138	1	Not applicable	Not applicable	Not applicable	Not applicable	Not applicable	Not applicable	Not applicable	Not applicable	Not applicable	Not applicable
139	1	Not applicable	Not applicable	Not applicable	Not applicable	Not applicable	Not applicable	Not applicable	Not applicable	Not applicable	Not applicable
140	1	Not applicable	Not applicable	Not applicable	Not applicable	Not applicable	Not applicable	Not applicable	Not applicable	Not applicable	Not applicable
141	1	Not applicable	Not applicable	Not applicable	Not applicable	Not applicable	Not applicable	Not applicable	Not applicable	Not applicable	Not applicable
142	1	Not applicable	Not applicable	Not applicable	Not applicable	Not applicable	Not applicable	Not applicable	Not applicable	Not applicable	Not applicable
143	1	Not applicable	Not applicable	Not applicable	Not applicable	Not applicable	Not applicable	Not applicable	Not applicable	Not applicable	Not applicable
144	1	Not applicable	Not applicable	Not applicable	Not applicable	Not applicable	Not applicable	Not applicable	Not applicable	Not applicable	Not applicable
145	1	Not applicable	Not applicable	Not applicable	Not applicable	Not applicable	Not applicable	Not applicable	Not applicable	Not applicable	Not applicable
146	1	Not applicable	Not applicable	Not applicable	Not applicable	Not applicable	Not applicable	Not applicable	Not applicable	Not applicable	Not applicable
147	1	Not applicable	Not applicable	Not applicable	Not applicable	Not applicable	Not applicable	Not applicable	Not applicable	Not applicable	Not applicable
148	1	Not applicable	Not applicable	Not applicable	Not applicable	Not applicable	Not applicable	Not applicable	Not applicable	Not applicable	Not applicable
149	1	Not applicable	Not applicable	Not applicable	Not applicable	Not applicable	Not applicable	Not applicable	Not applicable	Not applicable	Not applicable
150	1	Not applicable	Not applicable	Not applicable	Not applicable	Not applicable	Not applicable	Not applicable	Not applicable	Not applicable	Not applicable
151	1	Not applicable	Not applicable	Not applicable	Not applicable	Not applicable	Not applicable	Not applicable	Not applicable	Not applicable	Not applicable
152	1	Not applicable	Not applicable	Not applicable	Not applicable	Not applicable	Not applicable	Not applicable	Not applicable	Not applicable	Not applicable
153	1	Not applicable	Not applicable	Not applicable	Not applicable	Not applicable	Not applicable	Not applicable	Not applicable	Not applicable	Not applicable
154	1	Not applicable	Not applicable	Not applicable	Not applicable	Not applicable	Not applicable	Not applicable	Not applicable	Not applicable	Not applicable
155	1	Not applicable	Not applicable	Not applicable	Not applicable	Not applicable	Not applicable	Not applicable	Not applicable	Not applicable	Not applicable
156	1	Not applicable	Not applicable	Not applicable	Not applicable	Not applicable	Not applicable	Not applicable	Not applicable	Not applicable	Not applicable
157	1	Not applicable	Not applicable	Not applicable	Not applicable	Not applicable	Not applicable	Not applicable	Not applicable	Not applicable	Not applicable
158	1	Not applicable	Not applicable	Not applicable	Not applicable	Not applicable	Not applicable	Not applicable	Not applicable	Not applicable	Not applicable
159	1	Not applicable	Not applicable	Not applicable	Not applicable	Not applicable	Not applicable	Not applicable	Not applicable	Not applicable	Not applicable
160	1	Not applicable	Not applicable	Not applicable	Not applicable	Not applicable	Not applicable	Not applicable	Not applicable	Not applicable	Not applicable
161	1	Not applicable	Not applicable	Not applicable	Not applicable	Not applicable	Not applicable	Not applicable	Not applicable	Not applicable	Not applicable
162	1	Not applicable	Not applicable	Not applicable	Not applicable	Not applicable	Not applicable	Not applicable	Not applicable	Not applicable	Not applicable
163	1	Not applicable	Not applicable	Not applicable	Not applicable	Not applicable	Not applicable	Not applicable	Not applicable	Not applicable	Not applicable
164	1	Not applicable	Not applicable	Not applicable	Not applicable	Not applicable	Not applicable	Not applicable	Not applicable	Not applicable	Not applicable
165	1	Not applicable	Not applicable	Not applicable	Not applicable	Not applicable	Not applicable	Not applicable	Not applicable	Not applicable	Not applicable
166	1	Not applicable	Not applicable	Not applicable	Not applicable	Not applicable	Not applicable	Not applicable	Not applicable	Not applicable	Not applicable
167	1	Not applicable	Not applicable	Not applicable	Not applicable	Not applicable	Not applicable	Not applicable	Not applicable	Not applicable	Not applicable
168	1	Not applicable	Not applicable	Not applicable	Not applicable	Not applicable	Not applicable	Not applicable	Not applicable	Not applicable	Not applicable
169	1	Not applicable	Not applicable	Not applicable	Not applicable	Not applicable	Not applicable	Not applicable	Not applicable	Not applicable	Not applicable
170	1	Not applicable	Not applicable	Not applicable	Not applicable	Not applicable	Not applicable	Not applicable	Not applicable	Not applicable	Not applicable
171	1	Not applicable	Not applicable	Not applicable	Not applicable	Not applicable	Not applicable	Not applicable	Not applicable	Not applicable	Not applicable
172	1	Not applicable	Not applicable	Not applicable	Not applicable	Not applicable	Not applicable	Not applicable	Not applicable	Not applicable	Not applicable
173	1	Not applicable	Not applicable	Not applicable	Not applicable	Not applicable	Not applicable	Not applicable	Not applicable	Not applicable	Not applicable
174	1	Not applicable	Not applicable	Not applicable	Not applicable	Not applicable	Not applicable	Not applicable	Not applicable	Not applicable	Not applicable
175	1	Not applicable	Not applicable	Not applicable	Not applicable	Not applicable	Not applicable	Not applicable	Not applicable	Not applicable	Not applicable
176	1	Not applicable	Not applicable	Not applicable	Not applicable	Not applicable	Not applicable	Not applicable	Not applicable	Not applicable	Not applicable
177	1	Not applicable	Not applicable	Not applicable	Not applicable	Not applicable	Not applicable	Not applicable	Not applicable	Not applicable	Not applicable
178	1	Not applicable	Not applicable	Not applicable	Not applicable	Not applicable	Not applicable	Not applicable	Not applicable	Not applicable	Not applicable
179	1	Not applicable	Not applicable	Not applicable	Not applicable	Not applicable	Not applicable	Not applicable	Not applicable	Not applicable	Not applicable
180	1	Not applicable	Not applicable	Not applicable	Not applicable	Not applicable	Not applicable	Not applicable	Not applicable	Not applicable	Not applicable
181	1	Not applicable	Not applicable	Not applicable	Not applicable	Not applicable	Not applicable	Not applicable	Not applicable	Not applicable	Not applicable
182	1	Not applicable	Not applicable	Not applicable	Not applicable	Not applicable	Not applicable	Not applicable	Not applicable	Not applicable	Not applicable
183	1	Not applicable	Not applicable	Not applicable	Not applicable	Not applicable	Not applicable	Not applicable	Not applicable	Not applicable	Not applicable
184	1	Not applicable	Not applicable	Not applicable	Not applicable	Not applicable	Not applicable	Not applicable	Not applicable	Not applicable	Not applicable
185	1	Not applicable	Not applicable	Not applicable	Not applicable	Not applicable	Not applicable	Not applicable	Not applicable	Not applicable	Not applicable
186	1	Not applicable	Not applicable	Not applicable	Not applicable	Not applicable	Not applicable	Not applicable	Not applicable	Not applicable	Not applicable
187	1	Not applicable	Not applicable	Not applicable	Not applicable	Not applicable	Not applicable	Not applicable	Not applicable	Not applicable	Not applicable
188	1	Not applicable	Not applicable	Not applicable	Not applicable	Not applicable	Not applicable	Not applicable	Not applicable	Not applicable	Not applicable
189	1	Not applicable	Not applicable	Not applicable	Not applicable	Not applicable	Not applicable	Not applicable	Not applicable	Not applicable	Not applicable
190	1	Not applicable	Not applicable	Not applicable	Not applicable	Not applicable	Not applicable	Not applicable	Not applicable	Not applicable	Not applicable
191	1	Not applicable	Not applicable	Not applicable	Not applicable	Not applicable	Not applicable	Not applicable	Not applicable	Not applicable	Not applicable
192	1	Not applicable	Not applicable	Not applicable	Not applicable	Not applicable	Not applicable	Not applicable	Not applicable	Not applicable	Not applicable
193	1	Not applicable	Not applicable	Not applicable	Not applicable	Not applicable	Not applicable	Not applicable	Not applicable	Not applicable	Not applicable
194	1	Not applicable	Not applicable	Not applicable	Not applicable	Not applicable	Not applicable	Not applicable	Not applicable	Not applicable	Not applicable
195	1	Not applicable	Not applicable	Not applicable	Not applicable	Not applicable	Not applicable	Not applicable	Not applicable	Not applicable	Not applicable
196	1	Not applicable	Not applicable	Not applicable	Not applicable	Not applicable	Not applicable	Not applicable	Not applicable	Not applicable	Not applicable
197	1	Not applicable	Not applicable	Not applicable	Not applicable	Not applicable	Not applicable	Not applicable	Not applicable	Not applicable	Not applicable
198	1	Not applicable	Not applicable	Not applicable	Not applicable	Not applicable	Not applicable	Not applicable	Not applicable	Not applicable	Not applicable
199	1	Not applicable	Not applicable	Not applicable	Not applicable	Not applicable	Not applicable	Not applicable	Not applicable	Not applicable	Not applicable
200	1	Not applicable	Not applicable	Not applicable	Not applicable	Not applicable	Not applicable	Not applicable	Not applicable	Not applicable	Not applicable
201	1	Not applicable	Not applicable	Not applicable	Not applicable	Not applicable	Not applicable	Not applicable	Not applicable	Not applicable	Not applicable
202	1	Not applicable	Not applicable	Not applicable	Not applicable	Not applicable	Not applicable	Not applicable	Not applicable	Not applicable	Not applicable
203	1	Not applicable	Not applicable	Not applicable	Not applicable	Not applicable	Not applicable	Not applicable	Not applicable	Not applicable	Not applicable
204	1	Not applicable	Not applicable	Not applicable	Not applicable	Not applicable	Not applicable	Not applicable	Not applicable	Not applicable	Not applicable
205	1	Not applicable	Not applicable	Not applicable	Not applicable	Not applicable	Not applicable	Not applicable	Not applicable	Not applicable	Not applicable
206	1	Not applicable	Not applicable	Not applicable	Not applicable	Not applicable	Not applicable	Not applicable	Not applicable	Not applicable	Not applicable
207	1	Not applicable	Not applicable	Not applicable	Not applicable	Not applicable	Not applicable	Not applicable	Not applicable	Not applicable	Not applicable
208	1	Not applicable	Not applicable	Not applicable	Not applicable	Not applicable	Not applicable	Not applicable	Not applicable	Not applicable	Not applicable
209	1	Not applicable	Not applicable	Not applicable	Not applicable	Not applicable	Not applicable	Not applicable	Not applicable	Not applicable	Not applicable
210	1	Not applicable	Not applicable	Not applicable	Not applicable	Not applicable	Not applicable	Not applicable	Not applicable	Not applicable	Not applicable
211	1	Not applicable	Not applicable	Not applicable	Not applicable	Not applicable	Not applicable	Not applicable	Not applicable	Not applicable	Not applicable
212	1	Not applicable	Not applicable	Not applicable	Not applicable	Not applicable	Not applicable	Not applicable	Not applicable	Not applicable	Not applicable
213	1	Not applicable	Not applicable	Not applicable	Not applicable	Not applicable	Not applicable	Not applicable	Not applicable	Not applicable	Not applicable
214	1	Not applicable	Not applicable	Not applicable	Not applicable	Not applicable	Not applicable	Not applicable	Not applicable	Not applicable	Not applicable
215	1	Not applicable	Not applicable	Not applicable	Not applicable	Not applicable	Not applicable	Not applicable	Not applicable	Not applicable	Not applicable
216	1	Not applicable	Not applicable	Not applicable	Not applicable	Not applicable	Not applicable	Not applicable	Not applicable	Not applicable	Not applicable
217	1	Not applicable	Not applicable	Not applicable	Not applicable	Not applicable	Not applicable	Not applicable	Not applicable	Not applicable	Not applicable
218	1	Not applicable	Not applicable	Not applicable	Not applicable	Not applicable	Not applicable	Not applicable	Not applicable	Not applicable	Not applicable
219	1	Not applicable	Not applicable	Not applicable	Not applicable	Not applicable	Not applicable	Not applicable	Not applicable	Not applicable	Not applicable
220	1	Not applicable	Not applicable	Not applicable	Not applicable	Not applicable	Not applicable	Not applicable	Not applicable	Not applicable	Not applicable
221	1	Not applicable	Not applicable	Not applicable	Not applicable	Not applicable	Not applicable	Not applicable	Not applicable	Not applicable	Not applicable
222	1	Not applicable	Not applicable	Not applicable	Not applicable	Not applicable	Not applicable	Not applicable	Not applicable	Not applicable	Not applicable
223	1	Not applicable	Not applicable	Not applicable	Not applicable	Not applicable	Not applicable	Not applicable	Not applicable	Not applicable	Not applicable
224	1	Not applicable	Not applicable	Not applicable	Not applicable	Not applicable	Not applicable	Not applicable	Not applicable	Not applicable	Not applicable
225	1	Not applicable	Not applicable	Not applicable	Not applicable	Not applicable	Not applicable	Not applicable	Not applicable	Not applicable	Not applicable
226	1	Not applicable	Not applicable	Not applicable	Not applicable	Not applicable	Not applicable	Not applicable	Not applicable	Not applicable	Not applicable
227	1	Not applicable	Not applicable	Not applicable	Not applicable	Not applicable	Not applicable	Not applicable	Not applicable	Not applicable	Not applicable
228	1	Not applicable	Not applicable	Not applicable	Not applicable	Not applicable	Not applicable	Not applicable	Not applicable	Not applicable	Not applicable
229	1	Not applicable	Not applicable	Not applicable	Not applicable	Not applicable	Not applicable	Not applicable	Not applicable	Not applicable	Not applicable
230	1	Not applicable	Not applicable	Not applicable	Not applicable	Not applicable	Not applicable	Not applicable	Not applicable	Not applicable	Not applicable
231	1	Not applicable	Not applicable	Not applicable	Not applicable	Not applicable	Not applicable	Not applicable	Not applicable	Not applicable	Not applicable
232	1	Not applicable	Not applicable	Not applicable	Not applicable	Not applicable	Not applicable	Not applicable	Not applicable	Not applicable	Not applicable
233	1	Not applicable	Not applicable	Not applicable	Not applicable	Not applicable	Not applicable	Not applicable	Not applicable	Not applicable	Not applicable
234	1	Not applicable	Not applicable	Not applicable	Not applicable	Not applicable	Not applicable	Not applicable	Not applicable	Not applicable	Not applicable
235	1	Not applicable	Not applicable	Not applicable	Not applicable	Not applicable	Not applicable	Not applicable	Not applicable	Not applicable	Not applicable
236	1	Not applicable	Not applicable	Not applicable	Not applicable	Not applicable	Not applicable	Not applicable	Not applicable	Not applicable	Not applicable
237	1	Not applicable	Not applicable	Not applicable	Not applicable	Not applicable	Not applicable	Not applicable	Not applicable	Not applicable	Not applicable
238	1	Not applicable	Not applicable	Not applicable	Not applicable	Not applicable	Not applicable	Not applicable	Not applicable	Not applicable	Not applicable
239	1	Not applicable	Not applicable	Not applicable	Not applicable	Not applicable	Not applicable	Not applicable	Not applicable	Not applicable	Not applicable
240	1	Not applicable	Not applicable	Not applicable	Not applicable	Not applicable	Not applicable	Not applicable	Not applicable	Not applicable	Not applicable
241	1	Not applicable	Not applicable	Not applicable	Not applicable	Not applicable	Not applicable	Not applicable	Not applicable	Not applicable	Not applicable
242	1	Not applicable	Not applicable	Not applicable	Not applicable	Not applicable	Not applicable	Not applicable	Not applicable	Not applicable	Not applicable
243	1	Not applicable	Not applicable	Not applicable	Not applicable	Not applicable	Not applicable	Not applicable	Not applicable	Not applicable	Not applicable
244	1	Not applicable	Not applicable	Not applicable	Not applicable	Not applicable	Not applicable	Not applicable	Not applicable	Not applicable	Not applicable
245	1	Not applicable	Not applicable	Not applicable	Not applicable	Not applicable	Not applicable	Not applicable	Not applicable	Not applicable	Not applicable
246	1	Not applicable	Not applicable	Not applicable	Not applicable	Not applicable	Not applicable	Not applicable	Not applicable	Not applicable	Not applicable
247	1	Not applicable	Not applicable	Not applicable	Not applicable	Not applicable	Not applicable	Not applicable	Not applicable	Not applicable	Not applicable
248	1	Not applicable	Not applicable	Not applicable	Not applicable	Not applicable	Not applicable	Not applicable	Not applicable	Not applicable	Not applicable
249	1	Not applicable	Not applicable	Not applicable	Not applicable	Not applicable	Not applicable	Not applicable	Not applicable	Not applicable	Not applicable
250	1	Not applicable	Not applicable	Not applicable	Not applicable	Not applicable	Not applicable	Not applicable	Not applicable	Not applicable	Not applicable
251	1	Not applicable	Not applicable	Not applicable	Not applicable	Not applicable	Not applicable	Not applicable	Not applicable	Not applicable	Not applicable
252	1	Not applicable	Not applicable	Not applicable	Not applicable	Not applicable	Not applicable	Not applicable	Not applicable	Not applicable	Not applicable
253	1	Not applicable	Not applicable	Not applicable	Not applicable	Not applicable	Not applicable	Not applicable	Not applicable	Not applicable	Not applicable
254	1	Not applicable	Not applicable	Not applicable	Not applicable	Not applicable	Not applicable	Not applicable	Not applicable	Not applicable	Not applicable
255	1	Not applicable	Not applicable	Not applicable	Not applicable	Not applicable	Not applicable	Not applicable	Not applicable	Not applicable	Not applicable
256	1	Not applicable	Not applicable	Not applicable	Not applicable	Not applicable	Not applicable	Not applicable	Not applicable	Not applicable	Not applicable
257	1	Not applicable	Not applicable	Not applicable	Not applicable	Not applicable	Not applicable	Not applicable	Not applicable	Not applicable	Not applicable
258	1	Not applicable	Not applicable	Not applicable	Not applicable	Not applicable	Not applicable	Not applicable	Not applicable	Not applicable	Not applicable
259	1	Not applicable	Not applicable	Not applicable	Not applicable	Not applicable	Not applicable	Not applicable	Not applicable	Not applicable	Not applicable
260	1	Not applicable	Not applicable	Not applicable	Not applicable	Not applicable	Not applicable	Not applicable	Not applicable	Not applicable	Not applicable
261	1	Not applicable	Not applicable	Not applicable	Not applicable	Not applicable	Not applicable	Not applicable	Not applicable	Not applicable	Not applicable
262	1	Not applicable	Not applicable	Not applicable	Not applicable	Not applicable	Not applicable	Not applicable	Not applicable	Not applicable	Not applicable
263	1	Not applicable	Not applicable	Not applicable	Not applicable	Not applicable	Not applicable	Not applicable	Not applicable	Not applicable	Not applicable
264	1	Not applicable	Not applicable	Not applicable	Not applicable	Not applicable	Not applicable	Not applicable	Not applicable	Not applicable	Not applicable
265	1	Not applicable	Not applicable	Not applicable	Not applicable	Not applicable	Not applicable	Not applicable	Not applicable	Not applicable	Not applicable
266	1	Not applicable	Not applicable	Not applicable	Not applicable	Not applicable	Not applicable	Not applicable	Not applicable	Not applicable	Not applicable
267	1	Not applicable	Not applicable	Not applicable	Not applicable	Not applicable	Not applicable	Not applicable	Not applicable	Not applicable	Not applicable
268	1	Not applicable	Not applicable	Not applicable	Not applicable	Not applicable	Not applicable	Not applicable	Not applicable	Not applicable	Not applicable
269	1	Not applicable	Not applicable	Not applicable	Not applicable	Not applicable	Not applicable	Not applicable	Not applicable	Not applicable	Not applicable
270	1	Not applicable	Not applicable	Not applicable	Not applicable	Not applicable	Not applicable	Not applicable	Not applicable	Not applicable	Not applicable
271	1	Not applicable	Not applicable	Not applicable	Not applicable	Not applicable	Not applicable	Not applicable	Not applicable	Not applicable	Not applicable
272	1	Not applicable	Not applicable	Not applicable	Not applicable	Not applicable	Not applicable	Not applicable	Not applicable	Not applicable	Not applicable
273	1	Not applicable	Not applicable	Not applicable	Not applicable	Not applicable	Not applicable	Not applicable	Not applicable	Not applicable	Not applicable
274	1	Not applicable	Not applicable	Not applicable	Not applicable	Not applicable	Not applicable	Not applicable	Not applicable	Not applicable	Not applicable
275	1	Not applicable	Not applicable	Not applicable	Not applicable	Not applicable	Not applicable	Not applicable	Not applicable	Not applicable	Not applicable
276	1	Not applicable	Not applicable	Not applicable	Not applicable	Not applicable	Not applicable	Not applicable	Not applicable	Not applicable	Not applicable
277	1	Not applicable	Not applicable	Not applicable	Not applicable	Not applicable	Not applicable	Not applicable	Not applicable	Not applicable	Not applicable
278	1	Not applicable	Not applicable	Not applicable	Not applicable	Not applicable	Not applicable	Not applicable	Not applicable	Not applicable	Not applicable
279	1	Not applicable	Not applicable	Not applicable	Not applicable	Not applicable	Not applicable	Not applicable	Not applicable	Not applicable	Not applicable
280	1	Not applicable	Not applicable	Not applicable	Not applicable	Not applicable	Not applicable	Not applicable	Not applicable	Not applicable	Not applicable
281	1	Not applicable	Not applicable	Not applicable	Not applicable	Not applicable	Not applicable	Not applicable	Not applicable	Not applicable	Not applicable
282	1	Not applicable	Not applicable	Not applicable	Not applicable	Not applicable	Not applicable	Not applicable	Not applicable	Not applicable	Not applicable
283	1	Not applicable	Not applicable	Not applicable	Not applicable	Not applicable	Not applicable	Not applicable	Not applicable	Not applicable	Not applicable
284	1	Not applicable	Not applicable	Not applicable	Not applicable	Not applicable	Not applicable	Not applicable	Not applicable	Not applicable	Not applicable
285	1	Not applicable	Not applicable	Not applicable	Not applicable	Not applicable	Not applicable	Not applicable	Not applicable	Not applicable	Not applicable
286	1	Not applicable	Not applicable	Not applicable	Not applicable	Not applicable	Not applicable	Not applicable	Not applicable	Not applicable	Not applicable
287	1	Not applicable	Not applicable	Not applicable	Not applicable	Not applicable	Not applicable	Not applicable	Not applicable	Not applicable	Not applicable
288	1	Not applicable	Not applicable	Not applicable	Not applicable	Not applicable	Not applicable	Not applicable	Not applicable	Not applicable	Not applicable
289	1	Not applicable	Not applicable	Not applicable	Not applicable	Not applicable	Not applicable	Not applicable	Not applicable	Not applicable	Not applicable
290	1	Not applicable	Not applicable	Not applicable	Not applicable	Not applicable	Not applicable	Not applicable	Not applicable	Not applicable	Not applicable
291	1	Not applicable	Not applicable	Not applicable	Not applicable	Not applicable	Not applicable	Not applicable	Not applicable	Not applicable	Not applicable
292	1	Not applicable	Not applicable	Not applicable	Not applicable	Not applicable	Not applicable	Not applicable	Not applicable	Not applicable	Not applicable
293	1	Not applicable	Not applicable	Not applicable	Not applicable	Not applicable	Not applicable	Not applicable	Not applicable	Not applicable	Not applicable
294	1	Not applicable	Not applicable	Not applicable	Not applicable	Not applicable	Not applicable	Not applicable	Not applicable	Not applicable	Not applicable
295	1	Not applicable	Not applicable	Not applicable	Not applicable	Not applicable	Not applicable	Not applicable	Not applicable	Not applicable	Not applicable
296	1	Not applicable	Not applicable	Not applicable	Not applicable	Not applicable	Not applicable	Not applicable	Not applicable	Not applicable	Not applicable
297	1	Not applicable	Not applicable	Not applicable	Not applicable	Not applicable	Not applicable	Not applicable	Not applicable	Not applicable	Not applicable
298	1	Not applicable	Not applicable	Not applicable	Not applicable	Not applicable	Not applicable	Not applicable	Not applicable	Not applicable	Not applicable
299	1	Not applicable	Not applicable	Not applicable	Not applicable	Not applicable	Not applicable	Not applicable	Not applicable	Not applicable	Not applicable
300	1	Not applicable	Not applicable	Not applicable	Not applicable	Not applicable	Not applicable	Not applicable	Not applicable	Not applicable	Not applicable
301	1	Not applicable	Not applicable	Not applicable	Not applicable	Not applicable	Not applicable	Not applicable	Not applicable	Not applicable	Not applicable
302	1	Not applicable	Not applicable	Not applicable	Not applicable	Not applicable	Not applicable	Not applicable	Not applicable	Not applicable	Not applicable
303	1	Not applicable	Not applicable	Not applicable	Not applicable	Not applicable	Not applicable	Not applicable	Not applicable	Not applicable	Not applicable
304	1	Not applicable	Not applicable	Not applicable	Not applicable	Not applicable	Not applicable	Not applicable	Not applicable	Not applicable	Not applicable
305	1	Not applicable	Not applicable	Not applicable	Not applicable	Not applicable	Not applicable	Not applicable	Not applicable	Not applicable	Not applicable
306	1	Not applicable	Not applicable	Not applicable	Not applicable	Not applicable	Not applicable	Not applicable	Not applicable	Not applicable	Not applicable
307	1	Not applicable	Not applicable	Not applicable	Not applicable	Not applicable	Not applicable	Not applicable	Not applicable	Not applicable	Not applicable
308	1	Not applicable	Not applicable	Not applicable	Not applicable	Not applicable	Not applicable	Not applicable	Not applicable	Not applicable	Not applicable
309	1	Not applicable	Not applicable	Not applicable	Not applicable	Not applicable	Not applicable	Not applicable	Not applicable	Not applicable	Not applicable
310	1	Not applicable	Not applicable	Not applicable	Not applicable	Not applicable	Not applicable	Not applicable	Not applicable	Not applicable	Not applicable
311	1	Not applicable	Not applicable	Not applicable	Not applicable	Not applicable	Not applicable	Not applicable	Not applicable	Not applicable	Not applicable
312	1	Not applicable	Not applicable	Not applicable	Not applicable	Not applicable	Not applicable	Not applicable	Not applicable	Not applicable	Not applicable
313	1	Not applicable	Not applicable	Not applicable	Not applicable	Not applicable	Not applicable	Not applicable	Not applicable	Not applicable	Not applicable
314	1	Not applicable	Not applicable	Not applicable	Not applicable	Not applicable	Not applicable	Not applicable	Not applicable	Not applicable	Not applicable
315	1	Not applicable	Not applicable	Not applicable	Not applicable	Not applicable	Not applicable	Not applicable	Not applicable	Not applicable	Not applicable
316	1	Not applicable	Not applicable	Not applicable	Not applicable	Not applicable	Not applicable	Not applicable	Not applicable	Not applicable	Not applicable
317	1	Not applicable	Not applicable	Not applicable	Not applicable	Not applicable	Not applicable	Not applicable	Not applicable	Not applicable	Not applicable
318	1	Not applicable	Not applicable	Not applicable	Not applicable	Not applicable	Not applicable	Not applicable	Not applicable	Not applicable	Not applicable
319	1	Not applicable	Not applicable	Not applicable	Not applicable	Not applicable	Not applicable	Not applicable	Not applicable	Not applicable	Not applicable
320	1	Not applicable	Not applicable	Not applicable	Not applicable	Not applicable	Not applicable	Not applicable	Not applicable	Not applicable	Not applicable
321	1	Not applicable	Not applicable	Not applicable	Not applicable	Not applicable	Not applicable	Not applicable	Not applicable	Not applicable	Not applicable
322	1	Not applicable	Not applicable	Not applicable	Not applicable	Not applicable	Not applicable	Not applicable	Not applicable	Not applicable	Not applicable
323	1	Not applicable	Not applicable	Not applicable	Not applicable	Not applicable	Not applicable	Not applicable	Not applicable	Not applicable	Not applicable
324	1	Not applicable	Not applicable	Not applicable	Not applicable	Not applicable	Not applicable	Not applicable	Not applicable	Not applicable	Not applicable
325	1	Not applicable	Not applicable	Not applicable	Not applicable	Not applicable	Not applicable	Not applicable	Not applicable	Not applicable	Not applicable
326	1	Not applicable	Not applicable	Not applicable	Not applicable	Not applicable	Not applicable	Not applicable	Not applicable	Not applicable	Not applicable
327	1	Not applicable	Not applicable	Not applicable	Not applicable	Not applicable	Not applicable	Not applicable	Not applicable	Not applicable	Not applicable
328	1	Not applicable	Not applicable	Not applicable	Not applicable	Not applicable	Not applicable	Not applicable	Not applicable	Not applicable	Not applicable
329	1	Not applicable	Not applicable	Not applicable	Not applicable	Not applicable	Not applicable	Not applicable	Not applicable	Not applicable	Not applicable
330	1	Not applicable	Not applicable	Not applicable	Not applicable	Not applicable	Not applicable	Not applicable	Not applicable	Not applicable	Not applicable
331	1	Not applicable	Not applicable	Not applicable	Not applicable	Not applicable	Not applicable	Not applicable	Not applicable	Not applicable	Not applicable
332	1	Not applicable	Not applicable	Not applicable	Not applicable	Not applicable	Not applicable	Not applicable	Not applicable	Not applicable	Not applicable
333	1	Not applicable	Not applicable	Not applicable	Not applicable	Not applicable	Not applicable	Not applicable	Not applicable	Not applicable	Not applicable
334	1	Not applicable	Not applicable	Not applicable	Not applicable	Not applicable	Not applicable	Not applicable	Not applicable	Not applicable	Not applicable
335	1	Not applicable	Not applicable	Not applicable	Not applicable	Not applicable	Not applicable	Not applicable	Not applicable	Not applicable	Not applicable
336	1	Not applicable	Not applicable	Not applicable	Not applicable	Not applicable	Not applicable	Not applicable	Not applicable	Not applicable	Not applicable
337	1	Not applicable	Not applicable	Not applicable	Not applicable	Not applicable	Not applicable	Not applicable	Not applicable	Not applicable	Not applicable
338	1	Not applicable	Not applicable	Not applicable	Not applicable	Not applicable	Not applicable	Not applicable	Not applicable	Not applicable	Not applicable
339	1	Not applicable	Not applicable	Not applicable	Not applicable	Not applicable	Not applicable	Not applicable	Not applicable	Not applicable	Not applicable
340	1	Not applicable	Not applicable	Not applicable	Not applicable	Not applicable	Not applicable	Not applicable	Not applicable	Not applicable	Not applicable
341	1	Not applicable	Not applicable	Not applicable	Not applicable	Not applicable	Not applicable	Not applicable	Not applicable	Not applicable	Not applicable
342	1	Not applicable	Not applicable	Not applicable	Not applicable	Not applicable	Not applicable	Not applicable	Not applicable	Not applicable	Not applicable
343	1	Not applicable	Not applicable	Not applicable	Not applicable	Not applicable	Not applicable	Not applicable	Not applicable	Not applicable	Not applicable
344	1	Not applicable	Not applicable	Not applicable	Not applicable	Not applicable	Not applicable	Not applicable	Not applicable	Not applicable	Not applicable
345	1	Not applicable	Not applicable	Not applicable	Not applicable	Not applicable	Not applicable	Not applicable	Not applicable	Not applicable	Not applicable
346	1	Not applicable	Not applicable	Not applicable	Not applicable	Not applicable	Not applicable	Not applicable	Not applicable	Not applicable	Not applicable
347	1	Not applicable	Not applicable	Not applicable	Not applicable	Not applicable	Not applicable	Not applicable	Not applicable	Not applicable	Not applicable
348	1	Not applicable	Not applicable	Not applicable	Not applicable	Not applicable	Not applicable	Not applicable	Not applicable	Not applicable	Not applicable
349	1	Not applicable	Not applicable	Not applicable	Not applicable	Not applicable	Not applicable	Not applicable	Not applicable	Not applicable	Not applicable
350	1	Not applicable	Not applicable	Not applicable	Not applicable	Not applicable	Not applicable	Not applicable	Not applicable	Not applicable	Not applicable
351	1	Not applicable	Not applicable	Not applicable	Not applicable	Not applicable	Not applicable	Not applicable	Not applicable	Not applicable	Not applicable
352	1	Not applicable	Not applicable	Not applicable	Not applicable	Not applicable	Not applicable	Not applicable	Not applicable	Not applicable	Not applicable
353	1	Not applicable	Not applicable	Not applicable	Not applicable	Not applicable	Not applicable	Not applicable	Not applicable	Not applicable	Not applicable
354	1	Not applicable	Not applicable	Not applicable	Not applicable	Not applicable	Not applicable	Not applicable	Not applicable	Not applicable	Not applicable
355	1	Not applicable	Not applicable	Not applicable	Not applicable	Not applicable	Not applicable	Not applicable	Not applicable	Not applicable	Not applicable
356	1	Not applicable	Not applicable	Not applicable	Not applicable	Not applicable	Not applicable	Not applicable	Not applicable	Not applicable	Not applicable
357	1	Not applicable	Not applicable	Not applicable	Not applicable	Not applicable	Not applicable	Not applicable	Not applicable	Not applicable	Not applicable
358	1	Not applicable	Not applicable	Not applicable	Not applicable	Not applicable	Not applicable	Not applicable	Not applicable	Not applicable	Not applicable
359	1	Not applicable	Not applicable	Not applicable	Not applicable	Not applicable	Not applicable	Not applicable	Not applicable	Not applicable	Not applicable
360	1	Not applicable	Not applicable	Not applicable	Not applicable	Not applicable	Not applicable	Not applicable	Not applicable	Not applicable	Not applicable
361	1	Not applicable	Not applicable	Not applicable	Not applicable	Not applicable	Not applicable	Not applicable	Not applicable	Not applicable	Not applicable
362	1	Not applicable	Not applicable	Not applicable	Not applicable	Not applicable	Not applicable	Not applicable	Not applicable	Not applicable	Not applicable
363	1	Not applicable	Not applicable	Not applicable	Not applicable	Not applicable	Not applicable	Not applicable	Not applicable	Not applicable	Not applicable
364	1	Not applicable	Not applicable	Not applicable	Not applicable	Not applicable	Not applicable	Not applicable	Not applicable	Not applicable	Not applicable
365	1	Not applicable	Not applicable	Not applicable	Not applicable	Not applicable	Not applicable	Not applicable	Not applicable	Not applicable	Not applicable
366	1	Not applicable	Not applicable	Not applicable	Not applicable	Not applicable	Not applicable	Not applicable	Not applicable	Not applicable	Not applicable
367	1	Not applicable	Not applicable	Not applicable	Not applicable	Not applicable	Not applicable	Not applicable	Not applicable	Not applicable	Not applicable
368	1	Not applicable	Not applicable	Not applicable	Not applicable	Not applicable	Not applicable	Not applicable	Not applicable	Not applicable	Not applicable
369	1	Not applicable	Not applicable	Not applicable	Not applicable	Not applicable	Not applicable	Not applicable	Not applicable	Not applicable	Not applicable
370	1	Not applicable	Not applicable	Not applicable	Not applicable	Not applicable	Not applicable	Not applicable	Not applicable	Not applicable	Not applicable
371	1	Not applicable	Not applicable	Not applicable	Not applicable	Not applicable	Not applicable	Not applicable	Not applicable	Not applicable	Not applicable
372	1	Not applicable	Not applicable	Not applicable	Not applicable	Not applicable	Not applicable	Not applicable	Not applicable	Not applicable	Not applicable
373	1	Not applicable	Not applicable	Not applicable	Not applicable	Not applicable	Not applicable	Not applicable	Not applicable	Not applicable	Not applicable
374	1	Not applicable	Not applicable	Not applicable	Not applicable	Not applicable	Not applicable	Not applicable	Not applicable	Not applicable	Not applicable
375	1	Not applicable	Not applicable	Not applicable	Not applicable	Not applicable	Not applicable	Not applicable	Not applicable	Not applicable	Not applicable
376	1	Not applicable	Not applicable	Not applicable	Not applicable	Not applicable	Not applicable	Not applicable	Not applicable	Not applicable	Not applicable
377	1	Not applicable	Not applicable	Not applicable	Not applicable	Not applicable	Not applicable	Not applicable	Not applicable	Not applicable	Not applicable
378	1	Not applicable	Not applicable	Not applicable	Not applicable	Not applicable	Not applicable	Not applicable	Not applicable	Not applicable	Not applicable
379	1	Not applicable	Not applicable	Not applicable	Not applicable	Not applicable	Not applicable	Not applicable	Not applicable	Not applicable	Not applicable
380	1	Not applicable	Not applicable	Not applicable	Not applicable	Not applicable	Not applicable	Not applicable	Not applicable	Not applicable	Not applicable
381	1	Not applicable	Not applicable	Not applicable	Not applicable	Not applicable	Not applicable	Not applicable	Not applicable	Not applicable	Not applicable
382	1	Not applicable	Not applicable	Not applicable	Not applicable	Not applicable	Not applicable	Not applicable	Not applicable	Not applicable	Not applicable
383	1	Not applicable	Not applicable	Not applicable	Not applicable	Not applicable	Not applicable	Not applicable	Not applicable	Not applicable	Not applicable
384	1	Not applicable	Not applicable	Not applicable	Not applicable	Not applicable	Not applicable	Not applicable	Not applicable	Not applicable	Not applicable
385	1	Not applicable	Not applicable	Not applicable	Not applicable	Not applicable	Not applicable	Not applicable	Not applicable	Not applicable	Not applicable
386	1	Not applicable	Not applicable	Not applicable	Not applicable	Not applicable	Not applicable	Not applicable	Not applicable	Not applicable	Not applicable
387	1	Not applicable	Not applicable	Not applicable	Not applicable	Not applicable	Not applicable	Not applicable	Not applicable	Not applicable	Not applicable
388	1	Not applicable	Not applicable	Not applicable	Not applicable	Not applicable	Not applicable	Not applicable	Not applicable	Not applicable	Not applicable
389	1	Not applicable	Not applicable	Not applicable	Not applicable	Not applicable	Not applicable	Not applicable	Not applicable	Not applicable	Not applicable
390	1	Not applicable	Not applicable	Not applicable	Not applicable	Not applicable	Not applicable	Not applicable	Not applicable	Not applicable	Not applicable
391	1	Not applicable	Not applicable	Not applicable	Not applicable	Not applicable	Not applicable	Not applicable	Not applicable	Not applicable	Not applicable
392	1	Not applicable	Not applicable	Not applicable	Not applicable	Not applicable	Not applicable	Not applicable	Not applicable	Not applicable	Not applicable
393	1	Not applicable	Not applicable	Not applicable	Not applicable	Not applicable	Not applicable	Not applicable	Not applicable	Not applicable	Not applicable
394	1	Not applicable	Not applicable	Not applicable	Not applicable	Not applicable	Not applicable	Not applicable	Not applicable	Not applicable	Not applicable
395	1	Not applicable	Not applicable	Not applicable	Not applicable	Not applicable	Not applicable	Not applicable	Not applicable	Not applicable	Not applicable
396	1	Not applicable	Not applicable	Not applicable	Not applicable	Not applicable	Not applicable	Not applicable	Not applicable	Not applicable	Not applicable
397	1	Not applicable	Not applicable	Not applicable	Not applicable	Not applicable	Not applicable	Not applicable	Not applicable	Not applicable	Not applicable
398	1	Not applicable	Not applicable	Not applicable	Not applicable	Not applicable	Not applicable	Not applicable	Not applicable	Not applicable	Not applicable
399	1	Not applicable	Not applicable	Not applicable	Not applicable	Not applicable	Not applicable	Not applicable	Not applicable	Not applicable	Not applicable
400	1	Not applicable	Not applicable	Not applicable	Not applicable	Not applicable	Not applicable	Not applicable	Not applicable	Not applicable	Not applicable
401	1	Not applicable	Not applicable	Not applicable	Not applicable	Not applicable	Not applicable	Not applicable	Not applicable	Not applicable	Not applicable
402	1	Not applicable	Not applicable	Not applicable	Not applicable	Not applicable	Not applicable	Not applicable	Not applicable	Not applicable	Not applicable
403	1	Not applicable	Not applicable	Not applicable	Not applicable	Not applicable	Not applicable	Not applicable	Not applicable	Not applicable	Not applicable
404	1	Not applicable	Not applicable	Not applicable	Not applicable	Not applicable	Not applicable	Not applicable	Not applicable	Not applicable	Not applicable
405	1	Not applicable	Not applicable	Not applicable	Not applicable	Not applicable	Not applicable	Not applicable	Not applicable	Not applicable	Not applicable
406	1	Not applicable	Not applicable	Not applicable	Not applicable	Not applicable	Not applicable	Not applicable	Not applicable	Not applicable	Not applicable
407	1	Not applicable	Not applicable	Not applicable	Not applicable	Not applicable	Not applicable	Not applicable	Not applicable	Not applicable	Not applicable
408	1	Not applicable	Not applicable	Not applicable	Not applicable	Not applicable	Not applicable	Not applicable	Not applicable	Not applicable	Not applicable
409	1	Not applicable	Not applicable	Not applicable	Not applicable	Not applicable	Not applicable	Not applicable	Not applicable	Not applicable	Not applicable
410	1	Not applicable	Not applicable	Not applicable	Not applicable	Not applicable	Not applicable	Not applicable	Not applicable	Not applicable	Not applicable
411	1	Not applicable	Not applicable	Not applicable	Not applicable	Not applicable	Not applicable	Not applicable	Not applicable	Not applicable	Not applicable
412	1	Not applicable	Not applicable	Not applicable	Not applicable	Not applicable	Not applicable	Not applicable	Not applicable	Not applicable	Not applicable
413	1	Not applicable	Not applicable	Not applicable	Not applicable	Not applicable	Not applicable	Not applicable	Not applicable	Not applicable	Not applicable
414	1	Not applicable	Not applicable	Not applicable	Not applicable	Not applicable	Not applicable	Not applicable	Not applicable	Not applicable	Not applicable
415	1	Not applicable	Not applicable	Not applicable	Not applicable	Not applicable	Not applicable	Not applicable	Not applicable	Not applicable	Not applicable
416	1	Not applicable	Not applicable	Not applicable	Not applicable	Not applicable	Not applicable	Not applicable	Not applicable	Not applicable	Not applicable
417	1	Not applicable	Not applicable	Not applicable	Not applicable	Not applicable	Not applicable	Not applicable	Not applicable	Not applicable	Not applicable
418	1	Not applicable	Not applicable	Not applicable	Not applicable	Not applicable	Not applicable	Not applicable	Not applicable	Not applicable	Not applicable
419	1	Not applicable	Not applicable	Not applicable	Not applicable	Not applicable	Not applicable	Not applicable	Not applicable	Not applicable	Not applicable
420	1	Not applicable	Not applicable	Not applicable	Not applicable	Not applicable	Not applicable	Not applicable	Not applicable	Not applicable	Not applicable
421	1	Not applicable	Not applicable	Not applicable	Not applicable	Not applicable	Not applicable	Not applicable	Not applicable	Not applicable	Not applicable
422	1	Not applicable	Not applicable	Not applicable	Not applicable	Not applicable	Not applicable	Not applicable	Not applicable	Not applicable	Not applicable
423	1	Not applicable	Not applicable	Not applicable	Not applicable	Not applicable	Not applicable	Not applicable	Not applicable	Not applicable	Not applicable
424	1	Not applicable	Not applicable	Not applicable	Not applicable	Not applicable	Not applicable	Not applicable	Not applicable	Not applicable	Not applicable
425	1	Not applicable	Not applicable	Not applicable	Not applicable	Not applicable	Not applicable	Not applicable	Not applicable	Not applicable	Not applicable
426	1	Not applicable	Not applicable	Not applicable	Not applicable	Not applicable	Not applicable	Not applicable	Not applicable	Not applicable	Not applicable
427	1	Not applicable	Not applicable	Not applicable	Not applicable	Not applicable	Not applicable	Not applicable	Not applicable	Not applicable	Not applicable
428	1	Not applicable	Not applicable	Not applicable	Not applicable	Not applicable	Not applicable	Not applicable	Not applicable	Not applicable	Not applicable
429	1	Not applicable	Not applicable	Not applicable	Not applicable	Not applicable	Not applicable	Not applicable	Not applicable	Not applicable	Not applicable
430	1	Not applicable	Not applicable	Not applicable	Not applicable	Not applicable	Not applicable	Not applicable	Not applicable	Not applicable	Not applicable
431	1	Not applicable	Not applicable	Not applicable	Not applicable	Not applicable	Not applicable	Not applicable	Not applicable	Not applicable	Not applicable
432	1	Not applicable	Not applicable	Not applicable	Not applicable	Not applicable	Not applicable	Not applicable	Not applicable	Not applicable	Not applicable
433	1	Not applicable	Not applicable	Not applicable	Not applicable	Not applicable	Not applicable	Not applicable	Not applicable	Not applicable	Not applicable
434	1	Not applicable	Not applicable	Not applicable	Not applicable	Not applicable	Not applicable	Not applicable	Not applicable	Not applicable	Not applicable
435	1	Not applicable	Not applicable	Not applicable	Not applicable	Not applicable	Not applicable	Not applicable	Not applicable	Not applicable	Not applicable
436	1	Not applicable	Not applicable	Not applicable	Not applicable	Not applicable	Not applicable	Not applicable	Not applicable	Not applicable	Not applicable
437	1	Not applicable	Not applicable	Not applicable	Not applicable	Not applicable	Not applicable	Not applicable	Not applicable	Not applicable	Not applicable
438	1	Not applicable	Not applicable	Not applicable	Not applicable	Not applicable	Not applicable	Not applicable	Not applicable	Not applicable	Not applicable
439	1	Not applicable	Not applicable	Not applicable	Not applicable	Not applicable	Not applicable	Not applicable	Not applicable	Not applicable	Not applicable
440	1	Not applicable	Not applicable	Not applicable	Not applicable	Not applicable	Not applicable	Not applicable	Not applicable	Not applicable	Not applicable
441	1	Not applicable	Not applicable	Not applicable	Not applicable	Not applicable	Not applicable	Not applicable	Not applicable	Not applicable	Not applicable
442	1	Not applicable	Not applicable	Not applicable	Not applicable	Not applicable	Not applicable	Not applicable	Not applicable	Not applicable	Not applicable
443	1	Not applicable	Not applicable	Not applicable	Not applicable	Not applicable	Not applicable	Not applicable	Not applicable	Not applicable	Not applicable
444	1	Not applicable	Not applicable	Not applicable	Not applicable	Not applicable	Not applicable	Not applicable	Not applicable	Not applicable	Not applicable
445	1	Not applicable	Not applicable	Not applicable	Not applicable	Not applicable	Not applicable	Not applicable	Not applicable	Not applicable	Not applicable
446	1	Not applicable	Not applicable	Not applicable	Not applicable	Not applicable	Not applicable	Not applicable	Not applicable	Not applicable	Not applicable
447	1	Not applicable	Not applicable	Not applicable	Not applicable	Not applicable	Not applicable	Not applicable	Not applicable	Not applicable	Not applicable
448	1	Not applicable	Not applicable	Not applicable	Not applicable	Not applicable	Not applicable	Not applicable	Not applicable	Not applicable	Not applicable
449	1	Not applicable	Not applicable	Not applicable	Not applicable	Not applicable	Not applicable	Not applicable	Not applicable	Not applicable	Not applicable
450	1	Not applicable	Not applicable	Not applicable	Not applicable	Not applicable	Not applicable	Not applicable	Not applicable	Not applicable	Not applicable
451	1	Not applicable	Not applicable	Not applicable	Not applicable	Not applicable	Not applicable	Not applicable	Not applicable	Not applicable	Not applicable
452	1	Not applicable	Not applicable	Not applicable	Not applicable	Not applicable	Not applicable	Not applicable	Not applicable	Not applicable	Not applicable
453	1	Not applicable	Not applicable	Not applicable	Not applicable	Not applicable	Not applicable	Not applicable	Not applicable	Not applicable	Not applicable
454	1	Not applicable	Not applicable	Not applicable	Not applicable	Not applicable	Not applicable	Not applicable	Not applicable	Not applicable	Not applicable
455	1	Not applicable	Not applicable	Not applicable	Not applicable	Not applicable	Not applicable	Not applicable	Not applicable	Not applicable	Not applicable
456	1	Not applicable	Not applicable	Not applicable	Not applicable	Not applicable	Not applicable	Not applicable	Not applicable	Not applicable	Not applicable
457	1	Not applicable	Not applicable	Not applicable	Not applicable	Not applicable	Not applicable	Not applicable	Not applicable	Not applicable	Not applicable
458	1	Not applicable	Not applicable	Not applicable	Not applicable	Not applicable	Not applicable	Not applicable	Not applicable	Not applicable	Not applicable
459	1	Not applicable	Not applicable	Not applicable	Not applicable	Not applicable	Not applicable	Not applicable	Not applicable	Not applicable	Not applicable
460	1	Not applicable	Not applicable	Not applicable	Not applicable	Not applicable	Not applicable	Not applicable	Not applicable	Not applicable	Not applicable
461	1	Not applicable	Not applicable	Not applicable	Not applicable	Not applicable	Not applicable	Not applicable	Not applicable	Not applicable	Not applicable
462	1	Not applicable	Not applicable	Not applicable	Not applicable	Not applicable	Not applicable	Not applicable	Not applicable	Not applicable	Not applicable
463	1	Not applicable	Not applicable	Not applicable	Not applicable	Not applicable	Not applicable	Not applicable	Not applicable	Not applicable	Not applicable
464	1	Not applicable	Not applicable	Not applicable	Not applicable	Not applicable	Not applicable	Not applicable	Not applicable	Not applicable	Not applicable
465	1	Not applicable	Not applicable	Not applicable	Not applicable	Not applicable	Not applicable	Not applicable	Not applicable	Not applicable	Not applicable
466	1	Not applicable	Not applicable	Not applicable	Not applicable	Not applicable	Not applicable	Not applicable	Not applicable	Not applicable	Not applicable
467	1	Not applicable	Not applicable	Not applicable	Not applicable	Not applicable	Not applicable	Not applicable	Not applicable	Not applicable	Not applicable
468	1	Not applicable	Not applicable	Not applicable	Not applicable	Not applicable	Not applicable	Not applicable	Not applicable	Not applicable	Not applicable
469	1	Not applicable	Not applicable	Not applicable	Not applicable	Not applicable	Not applicable	Not applicable	Not applicable	Not applicable	Not applicable
470	1	Not applicable	Not applicable	Not applicable	Not applicable	Not applicable	Not applicable	Not applicable	Not applicable	Not applicable	Not applicable
471	1	Not applicable	Not applicable	Not applicable	Not applicable	Not applicable	Not applicable	Not applicable	Not applicable	Not applicable	Not applicable
472	1	Not applicable	Not applicable	Not applicable	Not applicable	Not applicable	Not applicable	Not applicable	Not applicable	Not applicable	Not applicable
473	1	Not applicable	Not applicable	Not applicable	Not applicable	Not applicable	Not applicable	Not applicable	Not applicable	Not applicable	Not applicable
474	1	Not applicable	Not applicable	Not applicable	Not applicable	Not applicable	Not applicable	Not applicable	Not applicable	Not applicable	Not applicable
475	1	Not applicable	Not applicable	Not applicable	Not applicable	Not applicable	Not applicable	Not applicable	Not applicable	Not applicable	Not applicable
476	1	Not applicable	Not applicable	Not applicable	Not applicable	Not applicable	Not applicable	Not applicable	Not applicable	Not applicable	Not applicable
477	1	Not applicable	Not applicable	Not applicable	Not applicable	Not applicable	Not applicable	Not applicable	Not applicable	Not applicable	Not applicable
478	1	Not applicable	Not applicable	Not applicable	Not applicable	Not applicable	Not applicable	Not applicable	Not applicable	Not applicable	Not applicable
479	1	Not applicable	Not applicable	Not applicable	Not applicable	Not applicable	Not applicable	Not applicable	Not applicable	Not applicable	Not applicable
480	1	Not applicable	Not applicable	Not applicable	Not applicable	Not applicable	Not applicable	Not applicable	Not applicable	Not applicable	Not applicable
481	1	Not applicable	Not applicable	Not applicable	Not applicable	Not applicable	Not applicable	Not applicable	Not applicable	Not applicable	Not applicable
482	1	Not applicable	Not applicable	Not applicable	Not applicable	Not applicable	Not applicable	Not applicable	Not applicable	Not applicable	Not applicable
483	1	Not applicable	Not applicable	Not applicable	Not applicable	Not applicable	Not applicable	Not applicable	Not applicable	Not applicable	Not applicable
484	1	Not applicable	Not applicable	Not applicable	Not applicable	Not applicable	Not applicable	Not applicable	Not applicable	Not applicable	Not applicable
485	1	Not applicable	Not applicable	Not applicable	Not applicable	Not applicable	Not applicable	Not applicable	Not applicable	Not applicable	Not applicable
486	1	Not applicable	Not applicable	Not applicable	Not applicable	Not applicable	Not applicable	Not applicable	Not applicable	Not applicable	Not applicable
487	1	Not applicable	Not applicable	Not applicable	Not applicable	Not applicable	Not applicable	Not applicable	Not applicable	Not applicable	Not applicable
488	1	Not applicable	Not applicable	Not applicable	Not applicable	Not applicable	Not applicable	Not applicable	Not applicable	Not applicable	Not applicable
489	1	Not applicable	Not applicable	Not applicable	Not applicable	Not applicable	Not applicable	Not applicable	Not applicable	Not applicable	Not applicable
490	1	Not applicable	Not applicable	Not applicable	Not applicable	Not applicable	Not applicable	Not applicable	Not applicable	Not applicable	Not applicable
491	1	Not applicable	Not applicable	Not applicable	Not applicable	Not applicable	Not applicable	Not applicable	Not applicable	Not applicable	Not applicable
492	1	Not applicable	Not applicable	Not applicable	Not applicable	Not applicable	Not applicable	Not applicable	Not applicable	Not applicable	Not applicable
493	1	Not applicable	Not applicable	Not applicable	Not applicable	Not applicable	Not applicable	Not applicable	Not applicable	Not applicable	Not applicable
494	1	Not applicable	Not applicable	Not applicable	Not applicable	Not applicable	Not applicable	Not applicable	Not applicable	Not applicable	Not applicable
495	1	Not applicable	Not applicable	Not applicable	Not applicable	Not applicable	Not applicable	Not applicable	Not applicable	Not applicable	Not applicable
496	1	Not applicable	Not applicable	Not applicable	Not applicable	Not applicable	Not applicable	Not applicable	Not applicable	Not applicable	Not applicable
497	1	Not applicable	Not applicable	Not applicable	Not applicable	Not applicable	Not applicable	Not applicable	Not applicable	Not applicable	Not applicable
498	1	Not applicable	Not applicable	Not applicable	Not applicable	Not applicable	Not applicable	Not applicable	Not applicable	Not applicable	Not applicable
499	1	Not applicable	Not applicable	Not applicable	Not applicable	Not applicable	Not applicable	Not applicable	Not applicable	Not applicable	Not applicable
500	1	Not applicable	Not applicable	Not applicable	Not applicable	Not applicable	Not applicable	Not applicable	Not applicable	Not applicable	Not applicable
501	1	Not applicable	Not applicable	Not applicable	Not applicable	Not applicable	Not applicable	Not applicable	Not applicable	Not applicable	Not applicable
502	1	Not applicable	Not applicable	Not applicable	Not applicable	Not applicable	Not applicable	Not applicable	Not applicable	Not applicable	Not applicable
503	1	Not applicable	Not applicable	Not applicable	Not applicable	Not applicable	Not applicable	Not applicable	Not applicable	Not applicable	Not applicable
504	1	Not applicable	Not applicable	Not applicable	Not applicable	Not applicable	Not applicable	Not applicable	Not applicable	Not applicable	Not applicable
505	1	Not applicable	Not applicable	Not applicable	Not applicable	Not applicable	Not applicable	Not applicable	Not applicable	Not applicable	Not applicable
506	1	Not applicable	Not applicable	Not applicable	Not applicable	Not applicable	Not applicable	Not applicable	Not applicable	Not applicable	Not applicable
507	1	Not applicable	Not applicable	Not applicable	Not applicable	Not applicable	Not applicable	Not applicable	Not applicable	Not applicable	Not applicable
508	1	Not applicable	Not applicable	Not applicable	Not applicable	Not applicable	Not applicable	Not applicable	Not applicable	Not applicable	Not applicable
509	1	Not applicable	Not applicable	Not applicable	Not applicable	Not applicable	Not applicable	Not applicable	Not applicable	Not applicable	Not applicable
510	1	Not applicable	Not applicable	Not applicable	Not applicable	Not applicable	Not applicable	Not applicable	Not applicable	Not applicable	Not applicable
511	1	Not applicable	Not applicable	Not applicable	Not applicable	Not applicable	Not applicable	Not applicable	Not applicable	Not applicable	Not applicable
512	1	Not applicable	Not applicable	Not applicable	Not applicable	Not applicable	Not applicable	Not applicable	Not applicable	Not applicable	Not applicable
513	1	Not applicable	Not applicable	Not applicable	Not applicable	Not applicable	Not applicable	Not applicable	Not applicable	Not applicable	Not applicable
514	1	Not applicable	Not applicable	Not applicable	Not applicable	Not applicable	Not applicable	Not applicable	Not applicable	Not applicable	Not applicable
515	1	Not applicable	Not applicable	Not applicable	Not applicable	Not applicable	Not applicable	Not applicable	Not applicable	Not applicable	Not applicable
516	1	Not applicable	Not applicable	Not applicable	Not applicable	Not applicable	Not applicable	Not applicable	Not applicable	Not applicable	Not applicable
517	1	Not applicable	Not applicable	Not applicable	Not applicable	Not applicable	Not applicable	Not applicable	Not applicable	Not applicable	Not applicable
518	1	Not applicable	Not applicable	Not applicable	Not applicable	Not applicable	Not applicable	Not applicable	Not applicable	Not applicable	Not applicable
519	1	Not applicable	Not applicable	Not applicable	Not applicable	Not applicable	Not applicable	Not applicable	Not applicable	Not applicable	Not applicable
520	1	Not applicable	Not applicable	Not applicable	Not applicable	Not applicable	Not applicable	Not applicable	Not applicable	Not applicable	Not applicable
521	1	Not applicable	Not applicable	Not applicable	Not applicable	Not applicable	Not applicable	Not applicable	Not applicable	Not applicable	Not applicable
522	1	Not applicable	Not applicable	Not applicable	Not applicable	Not applicable	Not applicable	Not applicable	Not applicable	Not applicable	Not applicable
523	1	Not applicable	Not applicable	Not applicable	Not applicable	Not applicable	Not applicable	Not applicable	Not applicable	Not applicable	Not applicable
524	1	Not applicable	Not applicable	Not applicable	Not applicable	Not applicable	Not applicable	Not applicable	Not applicable	Not applicable	Not applicable
525	1	Not applicable	Not applicable	Not applicable	Not applicable	Not applicable	Not applicable	Not applicable	Not applicable	Not applicable	Not applicable
526	1	Not applicable	Not applicable	Not applicable	Not applicable	Not applicable	Not applicable	Not applicable	Not applicable	Not applicable	Not applicable

## Sheet: Picking up Drug
Sl no.	Do you or a household member pick up TB drugs? (Y/N)	Who goes to pick up drugs?	How often do you or a household member pick up TB drugs in the current treatment phase?	Where do you or your household member pick up your TB drugs?	Was there a fee paid to pick up the drugs?	Amount	What accommodation cost did you and any accompanying household member have when you last picked up drugs?	How long did the last visit to pick up drugs take, including travel time and waiting time (total turnaround time)?	What was the mode of transport?	What is the approximate distance from home to the place from where you pick up drugs (in km) one way?	What was the cost of transport (one way) last time you picked up drugs, in total for you and any accompanying household member?	How much did you spend on food and drinks last time you picked up drugs (on the road, while waiting, lunch etc.), in total for you and any accompanying household member?
1	Y	3	5 (10 days)	11	2	0	Not applicable	0.333333	Bicycle	0	0	0
2	Y	2	5 (1 day)	11	2	0	Not applicable	0.0333333	Walk	0	0	0
3	Y	3	5 (1 day)	11	2	0	Not applicable	0.166667	Walk	0	0	0
4	Y	1	5 (1 day)	11	2	0	Not applicable	0.166667	Walk	0	0	0
5	Y	3	5 (6 days)	11	2	0	Not applicable	0.5	Bicycle	0	0	0
6	Y	2	5 (1 day)	11	2	0	Not applicable	0.05	Walk	0	0	0
7	Y	1	5 (1 day)	11	2	0	Not applicable	0.0833333	Walk	0	0	0
8	Y	2	5 (1 day)	11	2	0	Not applicable	0.0833333	Walk	0	0	0
9	Y	1	5 (1 day)	11	2	0	Not applicable	0.0833333	Walk	0	0	0
10	Y	1	5 (1 day)	11	2	0	Not applicable	0.0833333	Not available	Not available	Not available	0
11	Y	1	5 (1 day)	11	2	0	Not applicable	0.0833333	Toto	0	0	0
12	Y	1	5 (1 day)	11	2	0	Not applicable	0.166667	Bus/Walk	0	0	0
13	Y	2	5 (1 day)	11	2	0	Not applicable	0.0833333	Walk	0	0	0
14	Y	1	5 (1 day)	11	2	0	Not applicable	0.0333333	Walk	0	0	0
15	Y	1	5 (1 day)	11	2	0	Not applicable	0.0833333	Walk	0	0	0
16	Y	1	5 (1 day)	11	2	0	Not applicable	0.166667	Walk	0	0	0
17	Y	1	5 (1 day)	11	2	0	Not applicable	0.0833333	Walk	0	0	0
18	Y	2	5 (1 day)	11	2	0	Not applicable	0.0833333	Walk	0	0	0
19	Y	1	5 (1 day)	11	2	0	Not applicable	0.0833333	Walk	0	0	0
20	Y	1	5 (1 day)	11	2	0	Not applicable	0.0833333	Walk	0	0	0
21	Y	1	5 (1 day)	11	2	0	Not applicable	0.0833333	Walk	0	0	0
22	Y	1	5 (1 day)	5	2	0	Not applicable	0.166667	Walk	0	0	0
23	Y	2	5 (1 day)	4	2	0	Not applicable	0.0333333	Walk	0	0	0
24	Y	2	5 (1 day)	6	2	0	Not applicable	0.166667	Toto	0	0	0
25	Y	2	5 (2 days)	5	2	0	Not applicable	0.0833333	Bike	Not available	Not available	0
26	Y	2	5 (1 day)	11	2	0	Not applicable	0.0833333	Not available	Not available	Not available	0
27	Y	2	5 (1 day)	10	2	0	Not applicable	0.0333333	Walk	0	0	0
28	Y	2	5 (1 day)	11	2	0	Not applicable	0.166667	Toto	0	0	0
29	Y	1	5 (1 day)	11	2	0	Not applicable	0.0833333	Toto	0	0	0
30	N	Not applicable	Not applicable	Not applicable	Not applicable	Not applicable	Not applicable	Not applicable	Not applicable	Not applicable	Not applicable	Not applicable
31	Y	2	5 (4 days)	10	2	0	Not applicable	0.25	Walk	0	0	0
32	Y	2	5 (1 day)	11	2	0	Not applicable	0.0833333	Toto	0	0	0
33	N	Not applicable	Not applicable	Not applicable	Not applicable	Not applicable	Not applicable	Not applicable	Not applicable	Not applicable	Not applicable	Not applicable
34	Y	1	5 (3 days)	11	2	0	Not applicable	0.116667	Walk	0	0	0
35	Y	1	5 (1 day)	11	2	0	Not applicable	0.0833333	Bus	0	0	0
36	Y	1	5 (1 day)	11	2	0	Not applicable	0.0833333	Toto	0	0	0
37	Y	2	5 (1 day)	11	2	0	Not applicable	0.0833333	Rickshaw	0	0	0
38	Y	2	5 (1 day)	5	2	0	Not applicable	0.0833333	Walk	0	0	0
39	Y	1	5 (1 day)	6	2	0	Not applicable	0.0833333	Walk	0	0	0
40	Y	1	5 (1 day)	5	2	0	Not applicable	0.0833333	Walk	0	0	0
41	Y	3	5 (3 days)	11	2	0	Not applicable	0.5	Walk	0	0	0
42	Y	2	5 (1 day)	11	2	0	Not applicable	0.0833333	Walk	0	0	0
43	Y	1	3	6	2	0	Not applicable	1	Bus/Toto	0	27	0
44	Y	3	3	6	2	0	Not applicable	1	Toto	0	20	0
45	N	Not applicable	Not applicable	Not applicable	Not applicable	Not applicable	Not applicable	Not applicable	Not applicable	Not applicable	Not applicable	Not applicable
46	N	Not applicable	Not applicable	Not applicable	Not applicable	Not applicable	Not applicable	Not applicable	Not applicable	Not applicable	Not applicable	Not applicable
47	Y	2	5 (1 day)	5	2	0	Not applicable	0.166667	Walk	0	0	0
48	Y	2	5 (1 day)	5	2	0	Not applicable	0.0833333	Toto	0	0	0
49	Y	3	5 (9 days)	6	2	0	Not applicable	1	Walk	0	0	0
50	Y	2	5 (1 day)	6	2	0	Not applicable	0.166667	Toto	0	0	0
51	Y	2	5 (1 day)	6	2	0	Not applicable	0.0833333	Rickshaw	0	0	0
52	Y	1	5 (1 day)	11	2	0	Not applicable	0.0833333	Auto	0	0	0
53	Y	2	5 (1 day)	11	2	0	Not applicable	0.0833333	Walk	0	0	0
54	Y	2	5 (1 day)	5	2	0	Not applicable	0.0833333	Walk	0	0	0
55	Y	1	5 (1 day)	6	2	0	Not applicable	0.0833333	Bus	0	Not available	0
56	Y	2	5 (1 day)	11	2	0	Not applicable	0.0833333	Walk	0	0	0
57	Y	2	5 (1 day)	6	2	0	Not applicable	0.08	Toto	0	Not available	0
58	Y	3	2	11	2	0	Not applicable	0.25	Walk	0	0	0
59	Y	1	5 (1 day)	11	2	0	Not applicable	0.0833333	Bus	0	Not available	0
60	Y	2	5 (1 day)	4	2	0	Not applicable	0.0833333	Walk	0	0	0
61	Y	2	5 (9 days)	6	2	0	Not applicable	0.416667	Toto	0	20	0
62	Y	2	5 (1 day)	6	2	0	Not applicable	0.0833333	Toto	0	Not available	0
63	Y	1	5 (1 day)	6	2	0	Not applicable	0.0833333	Walk	0	0	0
64	Y	2	5 (1 day)	5	2	0	Not applicable	0.0833333	Toto	0	Not available	0
65	Y	1	2	5	2	0	Not applicable	0.5	Walk	0	0	0
66	Y	2	5 (4 days)	5	2	0	Not applicable	0.33	Walk	0	0	0
67	Y	1	2	5	2	0	Not applicable	0.0833333	Walk	0	0	0
68	Y	1	5 (4 days)	2	2	0	Not applicable	0.33	Walk	0	0	0
69	Y	1	5 (2 days)	2	2	0	Not applicable	0.17	Walk	0	0	0
70	N	Not applicable	Not applicable	Not applicable	Not applicable	Not applicable	Not applicable	Not applicable	Not applicable	Not applicable	Not applicable	Not applicable
71	Y	1	2	2	2	0	Not applicable	0.416667	Walk	0	0	0
72	Y	3	5 (8 days)	5	2	0	Not applicable	0.25	Walk	0	0	0
73	Y	2	5 (1 day)	5	2	0	Not applicable	0.08	Walk	0	0	0
74	Y	1	5 (3 days)	5	2	0	Not applicable	0.17	Walk	0	0	0
75	N	Not applicable	Not applicable	Not applicable	Not applicable	Not applicable	Not applicable	Not applicable	Not applicable	Not applicable	Not applicable	Not applicable
76	Y	3	2	5	2	0	Not applicable	0.17	Walk	0	0	0
77	Y	1	5 (5 days)	5	2	0	Not applicable	0.25	Walk	0	0	0
78	Y	1	5 (14 days)	5	2	0	Not applicable	0.416667	Rickshaw	0	Not available	0
79	Y	3	3	5	2	0	Not applicable	0.5	Walk	0	0	0
80	Y	1,2	5 (13 days)	5	2	0	Not applicable	0.833333	Walk	0	0	0
81	Y	1	5 (20 days)	5	2	0	Not applicable	0.17	Walk	0	0	0
82	Y	1	5 (3 days)	11	2	0	Not applicable	0.17	Auto	0	Not available	0
83	Y	Not applicable	Not applicable	Not applicable	Not applicable	Not applicable	Not applicable	Not applicable	Not applicable	Not applicable	Not applicable	Not applicable
84	Y	3	5 (2 days)	5	2	0	Not applicable	1	Auto	0	15	0
85	Y	1	5 (1 day)	5	NA	0	Not applicable	0.08	Walk	0	0	0
86	N	Not applicable	Not applicable	Not applicable	Not applicable	Not applicable	Not applicable	Not applicable	Not applicable	Not applicable	Not applicable	Not applicable
87	Y	1	5 (2 days)	11	2	0	Not applicable	0.08	Auto	0	Not available	0
88	Y	2	5 (2 days)	11	2	0	Not applicable	0.08	Walk	0	0	0
89	Y	2	5 (2 days)	11	2	0	Not applicable	0.08	Walk	0	0	0
90	Y	2	5 (1 day)	5	2	0	Not applicable	0.08	Rickshaw	0	Not available	0
91	Y	2	5 (1 day)	5	2	0	Not applicable	0.08	Walk	0	0	0
92	Y	1	5 (1 day)	5	2	0	Not applicable	0.5	Walk	0	0	0
93	Y	1	5 (1 day)	5	2	0	Not applicable	0.17	Walk	0	0	0
94	Y	1	5 (1 day)	5	2	0	Not applicable	0.0833333	Bike	Not available	Not available	0
95	Y	1	5 (1 day)	5	2	0	Not applicable	0.08	Walk	0	0	0
96	Y	1	5 (1 day)	5	2	0	Not applicable	0.17	Walk	0	0	0
97	Y	1	5 (1 day)	5	2	0	Not applicable	0.33	Auto	0	Not available	0
98	Y	1	5 (1 day)	5	2	0	Not applicable	0.08	Walk	0	0	0
99	Y	1	5 (1 day)	5	2	0	Not applicable	0.25	Auto	0	Not available	0
100	Y	1	5 (1 day)	5	2	0	Not applicable	0.08	Rickshaw	0	Not available	0
101	Y	1	5 (1 day)	5	2	0	Not applicable	0.116667	Rickshaw	0	Not available	0
102	Y	1	5 (1 day)	5	2	0	Not applicable	0.08	Bike	Not available	Not available	0
103	Y	1	5 (1 day)	5	2	0	Not applicable	0.08	Walk	0	0	0
104	Y	1	5 (2 days)	5	2	0	Not applicable	0.17	Rickshaw	0	Not available	0
105	Y	2	5 (1 day)	5	2	0	Not applicable	0.08	Walk	0	0	0
106	Y	2	5 (1 day)	5	2	0	Not applicable	0.08	Walk	0	0	0
107	Y	1	5 (1 day)	5	2	0	Not applicable	0.08	Walk	0	0	0
108	Y	1	5 (1 day)	5	2	0	Not applicable	0.08	Walk	0	0	0
109	Y	1	5 (1 day)	5	2	0	Not applicable	0.17	Walk	0	0	0
110	Y	1	5 (1 day)	5	2	0	Not applicable	0.08	Walk	0	0	0
111	Y	3	5 (1 day)	5	2	0	Not applicable	1	Walk	0	0	0
112	Y	1	5 (1 day)	5	2	0	Not applicable	0.08	Walk	0	0	0
113	Y	1	5 (1 day)	5	2	0	Not applicable	0.08	Walk	0	0	0
114	Y	3	2	5	2	0	Not applicable	0.25	Walk	0	0	0
115	Y	1	2	5	2	0	Not applicable	0.17	Walk	0	0	0
116	Y	2	5 (6 days)	5	2	0	Not applicable	0.33	Car	Not available	Not available	0
117	Y	2	2	5	2	0	Not applicable	0.17	Walk	0	0	0
118	Y	1	2	5	2	0	Not applicable	0.08	Walk	0	0	0
119	Y	2	5 (6 days)	5	2	0	Not applicable	0.116667	Bus/Auto	0	Not available	0
120	Y	1	5 (6 days)	5	2	0	Not applicable	0.08	Walk	0	0	0
121	Y	1	5 (1 day)	5	2	0	Not applicable	0.08	Auto	0	0	0
122	Y	1	5 (1 day)	5	2	0	Not applicable	0.08	Walk	0	0	0
123	Y	1	5 (1 day)	5	2	0	Not applicable	0.08	Bike	Not available	Not available	0
124	Y	1	5 (1 day)	5	2	0	Not applicable	0.08	Walk	0	0	0
125	Y	2	5 (1 day)	5	2	0	Not applicable	0.17	Walk	0	0	0
126	N	Not applicable	Not applicable	Not applicable	Not applicable	Not applicable	Not applicable	Not applicable	Not applicable	Not applicable	Not applicable	Not applicable
127	Y	1	5 (1 day)	5	2	0	Not applicable	0.116667	Walk	0	0	0
128	Y	1	5 (1 day)	5	2	0	Not applicable	0.08	Scooty	Not available	Not available	0
129	Y	1	2	5	2	0	Not applicable	1	Toto	0	30	0
130	Y	2	5 (28 days)	5	2	0	Not applicable	1.33333	Auto	0	20	0
131	N	Not applicable	Not applicable	Not applicable	Not applicable	Not applicable	Not applicable	Not applicable	Not applicable	Not applicable	Not applicable	Not applicable
132	Y	2	5 (25 days)	6	2	0	Not applicable	0.5	Bike	6	7	0
133	N	Not applicable	Not applicable	Not applicable	Not applicable	Not applicable	Not applicable	Not applicable	Not applicable	Not applicable	Not applicable	Not applicable
134	Y	2	5 (3 days)	6	2	0	Not applicable	0.666667	Toto	0	20	0
135	Y	3	4	5	2	0	Not applicable	0.366667	Auto	0	50	0
136	Y	3	4	6	2	0	Not applicable	0.75	Auto	0	100	20
137	Y	3	5 (18 days)	5	2	0	Not applicable	1.5	Walk	0	0	0
138	Y	3	4	5	2	0	Not applicable	0.25	Walk	0	0	0
139	Y	3	3	5	2	0	Not applicable	2	Auto	0	200	0
140	Y	5	2	12	2	0	Not applicable	0.33	Not available	Not available	Not available	0
141	Y	1	4	5	2	0	Not applicable	0.5	Bike	1	2	0
142	Y	1	4	5	2	0	Not applicable	0.42	Bike	2	4	0
143	Y	1	5 (28 days)	5	2	0	Not applicable	0.75	Auto	0	10	0
144	Y	3	4	5	2	0	Not applicable	1	Bike	10	20	0
145	Y	1	5 (28 days)	6	2	0	Not applicable	3.25	Bus	0	50	100
146	Y	1	5 (28 days)	5	2	0	Not applicable	0.25	Walk	0	0	0
147	Y	1	4	5	2	0	Not applicable	0.25	Walk	0	0	0
148	Y	5	4	10	2	0	Not applicable	0.17	Not applicable	Not applicable	Not applicable	0
149	Y	3	5 (28 days)	5	2	0	Not applicable	0.583333	Auto	0	10	30
150	Y	1	4	5	2	0	Not applicable	1.33	Walk	0	0	10
151	Y	1	5 (20 days)	5	2	0	Not applicable	0.583333	Walk	0	0	0
152	Y	1	2	5	2	0	Not applicable	0.67	Auto	0	20	0
153	Y	1	2	5	2	0	Not applicable	0.67	Auto	0	200	0
154	Y	2	5 (28 days)	5	2	0	Not applicable	1.08	Bike	6	12	0
155	Y	1	5 (9 days)	5	2	0	Not applicable	0.583333	Walk	0	0	0
156	Y	2	2	5	2	0	Not applicable	0.5	Bike	0.5	1	0
157	Y	2	4	5	2	0	Not applicable	0.83	Bike	4	8	70
158	Y	1	4	5	2	0	Not applicable	1.17	Bus	0	0	0
159	Y	1	5 (28 days)	5	2	0	Not applicable	0.58	Walk	0	0	0
160	Y	3	5 (18 days)	5	2	0	Not applicable	0.17	Walk	0	0	0
161	Y	1	5 (21 days)	5	2	0	Not applicable	0.42	Bike	1.5	3	100
162	Y	3	5 (27 days)	5	2	0	Not applicable	0.5	Auto	0	50	0
163	Y	2	2	5	2	0	Not applicable	0.5	Auto	0	60	0
164	Y	2	4	5	2	0	Not applicable	0.5	Bike	4	8	0
165	Y	1	4	5	2	0	Not applicable	0.366667	Auto	0	10	0
166	Y	2	5 (18 days)	5	2	0	Not applicable	0.5	Bus	0	40	0
167	Y	1	5 (27 days)	5	2	0	Not applicable	0.5	Bike	1.5	3	0
168	Y	2	3	5	2	0	Not applicable	0.5	Bike	1	2	0
169	Y	1	5 (18 days)	5	2	0	Not applicable	1.17	Bike	10	20	0
170	Y	1	4	5	2	0	Not applicable	0.67	Bike	3	6	0
171	Y	2	4	5	2	0	Not applicable	0.42	Bike	1.5	3	100
172	Y	2	4	5	2	0	Not applicable	0.42	Bike	2	4	0
173	Y	2	5 (27 days)	5	2	0	Not applicable	2	Auto	0	150	0
174	Y	1	5 (21 days)	5	2	0	Not applicable	0.83	Bike	3	6	0
175	Y	2	5 (28 days)	5	2	0	Not applicable	1.08	Bike	1	2	0
176	Y	1	5 (27 days)	5	2	0	Not applicable	1.25	Bus	0	50	0
177	Y	2	5 (27 days)	5	2	0	Not applicable	0.5	Auto	0	80	0
178	Y	1	5 (35 days)	5	2	0	Not applicable	0.83	Walk	0	0	0
179	Y	1	5 (28 days)	5	2	0	Not applicable	0.67	Walk	9	0	0
180	Y	1	5 (28 days)	6	2	0	Not applicable	0.42	Walk	0	0	0
181	Y	1	5 (18 days)	5	2	0	Not applicable	0.58	Walk	0	0	0
182	Y	1	4	5	2	0	Not applicable	0.67	Bike	4	8	50
183	Y	2	5 (60 days)	5	2	0	Not applicable	0.5	Walk	0	0	0
184	Y	1	5 (54 days)	5	2	0	Not applicable	1.5	Bicycle	0	0	0
185	Y	2	4	5	2	0	Not applicable	0.25	Bike	1	2	0
186	Y	2	4	5	2	0	Not applicable	0.58	Auto	0	50	0
187	Y	3	2	5	2	0	Not applicable	1.25	Auto	0	60	25
188	Y	1	5 (28 days)	5	2	0	Not applicable	0.366667	Walk	0	0	0
189	Y	3	5 (36 days)	5	2	0	Not applicable	0.42	Walk	0	0	0
190	Y	3	4	5	2	0	Not applicable	1.17	Bus	0	0	0
191	Y	2	5 (27 days)	5	2	0	Not applicable	1.17	Bike	8	16	0
192	Y	2	5 (28 days)	5	2	0	Not applicable	1.25	Bike	11	22	0
193	Y	3	5 (35 days)	5	2	0	Not applicable	0.67	Bike	3	6	0
194	Y	2	5 (27 days)	5	2	0	Not applicable	0.83	Bike	1.5	3	0
195	Y	3	5 (28 days)	5	2	0	Not applicable	0.25	Auto	0	10	0
196	Y	3	5 (42 days)	5	2	0	Not applicable	0.67	Auto	0	50	0
197	Y	1	5 (18 days)	5	2	0	Not applicable	1	Auto	0	120	0
198	Y	1	3	5	2	0	Not applicable	0.83	Walk	0	0	0
199	Y	2	5 (27 days)	5	2	0	Not applicable	0.5	Auto	0	30	0
200	Y	2	5 (28 days)	5	2	0	Not applicable	0.5	Bike	1	2	0
201	Y	1	5 (28 days)	5	2	0	Not applicable	0.42	Walk	0	0	0
202	Y	1	3	5	2	0	Not applicable	1.17	Walk	0	0	60
203	Y	1	5 (27 days)	5	2	0	Not applicable	1.5	Auto	0	20	0
204	Y	2	3	5	2	0	Not applicable	0.67	Auto	0	30	100
205	Y	2	3	5	2	0	Not applicable	0.33	Auto	0	40	0
206	Y	3	3	5	2	0	Not applicable	0.42	Bike	1	2	0
207	Y	2	5 (10 days)	5	2	0	Not applicable	1.17	Auto	0	30	0
208	Y	1	5 (27 days)	5	2	0	Not applicable	1.17	Bus	0	20	0
209	Y	2	5 (9 days)	5	2	0	Not applicable	1.17	Auto	0	100	0
210	Y	2	5 (27 days)	6	2	0	Not applicable	1.17	Bus	0	0	0
211	Y	1	5 (21 days)	5	2	0	Not applicable	0.67	Walk	0	0	0
212	Y	2	3	5	2	0	Not applicable	0.42	Bike	0.5	1	0
213	Y	1	5 (9 days)	5	2	0	Not applicable	0.67	Walk	0	0	0
214	Y	2	5 (28 days)	5	2	0	Not applicable	0.75	Walk	0	0	0
215	Y	3	5 (10 days)	5	2	0	Not applicable	0.67	Bike	3	6	0
216	Y	1	5 (18 days)	5	2	0	Not applicable	1.25	Auto	0	30	0
217	Y	Not applicable	Not applicable	Not applicable	Not applicable	Not applicable	Not applicable	Not applicable	Not applicable	Not applicable	Not applicable	Not applicable
218	Y	1	5 (10 days)	5	2	0	Not applicable	0.5	Bike	0.5	1	0
219	Y	1	5 (12 days)	5	2	0	Not applicable	1.17	Walk	0	0	0
220	Y	3	5 (27 days)	5	2	0	Not applicable	0.67	Auto	0	50	0
221	Y	1	5 (21 days)	5	2	0	Not applicable	0.5	Walk	0	0	0
222	Y	3	5 (28 days)	5	2	0	Not applicable	0.33	Auto	0	50	0
223	Y	3	5 (27 days)	5	2	0	Not applicable	0.83	Auto	0	30	0
224	Y	1	5 (18 days)	5	2	0	Not applicable	0.67	Bike	4	8	0
225	Y	1	5 (18 days)	5	2	0	Not applicable	0.5	Walk	0	0	0
226	Y	1	5 (27 days)	5	2	0	Not applicable	0.83	Walk	0	0	0
227	Y	1	5 (28 days)	5	2	0	Not applicable	0.33	Auto	0	10	0
228	Y	2	5 (9 days)	5	2	0	Not applicable	1.67	Bike	3	6	0
229	Y	1	3	5	2	0	Not applicable	0.5	Walk	0	0	0
230	Y	1	5 (28 days)	5	2	0	Not applicable	0.83	Bike	1	2	0
231	Y	1	5 (27 days)	5	2	0	Not applicable	0.67	Walk	0	0	0
232	Y	3	5 (21 days)	5	2	0	Not applicable	0.5	Walk	0	0	0
233	Y	1	5 (27 days)	6	2	0	Not applicable	1.5	Auto	0	100	100
234	Y	1	5 (21 days)	5	2	0	Not applicable	0.42	Walk	0	0	0
235	Y	1	5 (28 days)	5	2	0	Not applicable	0.67	Walk/Auto	0	10	0
236	Y	3	3	5	2	0	Not applicable	0.5	Bike	0.5	1	0
237	Y	2	5 (27 days)	5	2	0	Not applicable	0.42	Walk	0	0	0
238	Y	3	3	5	2	0	Not applicable	1.17	Walk	0	0	0
239	Y	3	3	5	2	0	Not applicable	0.75	Auto	0	50	20
240	Y	3	5 (27 days)	5	2	0	Not applicable	0.42	Auto	0	20	0
241	Y	1	3	5	2	0	Not applicable	0.58	Auto	0	50	0
242	Y	3	3	5	2	0	Not applicable	0.33	Bike	1	2	0
243	Y	2	5 (18 days)	5	2	0	Not applicable	0.5	Auto	2	7	0
244	Y	1	5 (18 days)	5	2	0	Not applicable	0.33	Bike	0.5	1	0
245	Y	2	5 (10 days)	5	2	0	Not applicable	0.67	Bike	1	2	0
246	Y	1	5 (27 days)	5	2	0	Not applicable	0.5	Bike	1	2	0
247	Y	2	5 (21 days)	5	2	0	Not applicable	0.5	Bike	1.5	3	0
248	Y	1	5 (21 days)	5	2	0	Not applicable	0.42	Walk	0	0	10
249	Y	1	5 (21 days)	5	2	0	Not applicable	0.33	Bike	3	6	0
250	Y	3	5 (21 days)	5	2	0	Not applicable	0.25	Bike	0.5	1	0
251	Y	3	5 (20 days)	5	2	0	Not applicable	0.67	Auto	0	150	0
252	Y	Not applicable	Not applicable	Not applicable	Not applicable	Not applicable	Not applicable	Not applicable	Not applicable	Not applicable	Not applicable	Not applicable
253	Y	1	5 (28 days)	5	2	0	Not applicable	0.75	Auto/Bus	0	22	0
254	Y	1	5 (27 days)	5	2	0	Not applicable	0.83	Bike	2	4	0
255	Y	2	5 (27 days)	6	2	0	Not applicable	1	Bike	1.5	3	0
256	Y	Not applicable	Not applicable	Not applicable	Not applicable	Not applicable	Not applicable	Not applicable	Not applicable	Not applicable	Not applicable	Not applicable
257	Y	2	5 (27 days)	5	0	0	Not applicable	0.5	Bike	5	10	0
258	Y	2	5 (27 days)	5	2	0	Not applicable	0.58	Bike	3	6	0
259	Y	1	5 (28 days)	6	2	0	Not applicable	1.17	Walk	0	0	0
260	Y	1	5 (28 days)	5	2	0	Not applicable	2.16667	Walk	0	0	0
261	Y	1	5 (27 days)	5	2	0	Not applicable	0.67	Walk	0	0	49
262	Y	3	5 (28 days)	5	2	0	Not applicable	1.08	Walk	0	0	0
263	Y	1	4	5	2	0	Not applicable	0.5	Walk	0	0	0
264	Y	3	5 (27 days)	5	2	0	Not applicable	0.5	Walk	0	0	0
265	Y	3	5 (28 days)	5	2	0	Not applicable	0.83	Bike	2	4	0
266	Y	2	5 (21 days)	5	2	0	Not applicable	0.67	Bike	7	14	0
267	Y	2	5 (27 days)	5	2	0	Not applicable	0.67	Bike	5	10	0
268	Y	3	5 (25 days)	6	2	0	Not applicable	2	Bus	0	0	0
269	Y	1	5 (42 days)	5	2	0	Not applicable	1.17	Bus	0	8	0
270	Y	1	5 (27 days)	5	2	0	Not applicable	0.58	Own auto	2	5	0
271	Y	3	5 (28 days)	5	2	0	Not applicable	0.75	Bike	1.5	3	0
272	Y	1	5 (27 days)	5	2	0	Not applicable	1.17	Walk	0	0	0
273	Y	1	5 (28 days)	5	2	0	Not applicable	0.33	Bike	0.5	1	0
274	Y	3	5 (27 days)	5	2	0	Not applicable	0.5	Walk	0	0	0
275	Y	1	5 (28 days)	5	2	0	Not applicable	1	Auto	0	100	0
276	Y	1	5 (27 days)	5	2	0	Not applicable	0.25	Own Auto	0.5	2	0
277	Y	3	5 (28 days)	5	2	0	Not applicable	2	Bike	10	20	0
278	Y	2	5 (21 days)	5	2	0	Not applicable	0.67	Bike	2	4	0
279	Y	3	5 (27 days)	5	2	0	Not applicable	0.75	Auto	0	10	0
280	Y	2	5 (28 days)	5	2	0	Not applicable	0.83	Bike	1.5	3	0
281	Y	3	5 (36 days)	6	2	0	Not applicable	0.83	Bike	3	6	0
282	Y	1	5 (28 days)	5	2	0	Not applicable	0.42	Bike	4	8	20
283	Y	1	5 (25 days)	5	2	0	Not applicable	0.42	Bike	1	2	0
284	Y	3	5 (18 days)	6	2	0	Not applicable	0.58	Auto	0	40	0
285	Y	1	5 (27 days)	5	2	0	Not applicable	0.25	Walk	0	0	0
286	Y	1	5 (35 days)	5	2	0	Not applicable	0.25	Bike	0.5	1	0
287	Y	3	5 (28 days)	5	2	0	Not applicable	0.15	Walk	0	0	0
288	Y	3	5 (27 days)	5	2	0	Not applicable	0.67	Bike	2	4	0
289	Y	1	5 (28 days)	5	2	0	Not applicable	1.5	Auto	0	100	100
290	Y	1	5 (27 days)	6	2	0	Not applicable	1	Auto	0	100	0
291	Y	1	5 (27 days)	6	2	0	Not applicable	0.67	Bus	0	7	0
292	Y	2	5 (27 days)	5	2	0	Not applicable	0.5	Bike	20	40	0
293	Y	1	5 (21 days)	5	2	0	Not applicable	0.5	Bike	3	6	0
294	Y	2	5 (28 days)	5	2	0	Not applicable	1.17	Bike	6	12	20
295	Y	3	5 (27 days)	5	2	0	Not applicable	1.17	Walk	0	0	0
296	Y	1	5 (27 days)	5	2	0	Not applicable	0.33	Bicycle	0	0	0
297	Y	1	5 (27 days)	5	2	0	Not applicable	0.5	Bicycle	0	0	0
298	Y	2	5 (28 days)	5	2	0	Not applicable	2.5	Bus	0	20	100
299	Y	1	5 (27 days)	5	2	0	Not applicable	1.33	Bike	3	6	0
300	Y	1	5 (28 days)	5	2	0	Not applicable	1.5	Bike	8	16	20
301	Y	3	5 (28 days)	5	2	0	Not applicable	0.5	Own auto	1	2	0
302	Y	3	5 (28 days)	5	2	0	Not applicable	0.5	Walk	0	0	0
303	Y	1	5 (56 days)	5	2	0	Not applicable	1.17	Bike	5	10	40
304	Y	2	3	6	2	0	Not applicable	1	Bike	4	8	50
305	Y	1	5 (27 days)	5	2	0	Not applicable	0.83	Auto	0	15	50
306	Y	1	3	5	2	0	Not applicable	1.08	Bike	3	6	0
307	Y	3	4	6	2	0	Not applicable	1.17	Bus	0	20	0
308	Y	1	3	6	2	0	Not applicable	0.67	Bike	1.5	3	30
309	Y	2	5 (28 days)	5	2	0	Not applicable	0.67	Bike	1	2	0
310	Y	1	5 (27 days)	5	2	0	Not applicable	1	Bus	0	20	0
311	Y	3	5 (28 days)	5	2	0	Not applicable	0.5	Walk	0	0	0
312	Y	3	5 (28 days)	5	2	0	Not applicable	0.83	Auto	0	70	20
313	Y	1	5 (28 days)	5	2	0	Not applicable	0.42	Bike	1.5	3	0
314	Y	2	5 (27 days)	5	2	0	Not applicable	0.42	Bike	1.5	3	0
315	Y	1	5 (18 days)	5	2	0	Not applicable	0.42	Bicycle	0	0	0
316	Y	1	5 (28 days)	5	2	0	Not applicable	0.5	Auto	0	5	0
317	Y	1	5 (28 days)	5	2	0	Not applicable	2	Walk	0	0	0
318	Y	3	5 (27 days)	5	2	0	Not applicable	1.17	Auto	0	40	0
319	Y	1	5 (27 days)	5	2	0	Not applicable	1.17	Walk	0	0	30
320	Y	1	5 (28 days)	5	2	0	Not applicable	0.566667	Auto	0	0	0
321	Y	1	5 (28 days)	5	2	0	Not applicable	0.42	Bike	3	6	0
322	Y	1	5 (28 days)	5	2	0	Not applicable	0.5	Walk	0	0	0
323	Y	1	5 (28 days)	5	2	0	Not applicable	1.25	Walk	0	0	20
324	Y	1	5 (28 days)	5	2	0	Not applicable	0.67	Bike	3	6	0
325	Y	2	5 (18 days)	5	2	0	Not applicable	1.17	Bike	7	14	0
326	Y	2	4	5	2	0	Not applicable	0.83	Bike	1.5	3	0
327	Y	3	5 (27 days)	5	2	0	Not applicable	0.5	Walk	0	0	0
328	Y	1	5 (27 days)	5	2	0	Not applicable	0.5	Bike	2	4	0
329	Y	1	5 (27 days)	5	2	0	Not applicable	0.67	Bike	2	4	0
330	Y	1	5 (28 days)	5	2	0	Not applicable	0.5	Auto	0	15	0
331	Y	1	5 (18 days)	6	2	0	Not applicable	0.67	Bike	1	2	0
332	Y	3	5 (18 days)	6	2	0	Not applicable	0.67	Bike	3	6	0
333	Y	3	2	6	2	0	Not applicable	0.67	Bicycle	0	0	0
334	Y	2	5 (27 days)	6	2	0	Not applicable	2.5	Bus	0	40	0
335	Y	1	3	5	2	0	Not applicable	0.5	Walk	0	0	0
336	Y	3	5 (9 days)	5	2	0	Not applicable	0.33	Bike	1.5	3	0
337	Y	1	5 (28 days)	5	2	0	Not applicable	0.75	Auto	0	20	20
338	Y	3	5 (18 days)	5	2	0	Not applicable	1.08	Bike	8	16	0
339	Y	1	5 (27 days)	5	2	0	Not applicable	1.58333	Bike	10	20	0
340	Y	3	5 (27 days)	5	2	0	Not applicable	1.17	Auto	0	20	0
341	Y	1	5 (21 days)	5	2	0	Not applicable	0.83	Auto	0	100	0
342	Y	3	5 (27 days)	5	2	0	Not applicable	1.17	Auto	0	120	0
343	Y	1	5 (28 days)	5	2	0	Not applicable	0.42	Bike	6	12	0
344	Y	1	5 (18 days)	5	2	0	Not applicable	0.75	Auto	0	30	0
345	Y	1	5 (27 days)	5	2	0	Not applicable	0.216667	Walk	0	0	0
346	Y	3	5 (28 days)	5	2	0	Not applicable	1.08	Walk	0	0	0
347	Y	1	5 (28 days)	5	2	0	Not applicable	0.33	Walk	0	0	0
348	Y	1	5 (28 days)	5	2	0	Not applicable	0.7	Walk	0	0	0
349	Y	2	5 (28 days)	5	2	0	Not applicable	0.67	Walk	0	0	0
350	Y	1	5 (27 days)	5	2	0	Not applicable	0.42	Bicycle	0	0	0
351	Y	1	5 (28 days)	5	2	0	Not applicable	0.67	Auto	0	15	0
352	Y	1	5 (36 days)	5	2	0	Not applicable	0.83	Bike	3	6	0
353	Y	1	5 (27 days)	5	2	0	Not applicable	0.25	Walk	0	0	0
354	Y	3	5 (27 days)	5	2	0	Not applicable	0.42	Bicycle	0	0	0
355	Y	1	5 (27 days)	5	2	0	Not applicable	1.17	Walk	0	0	0
356	Y	1	5 (27 days)	6	2	0	Not applicable	1.5	Walk	0	0	0
357	Y	3	5 (20 days)	6	2	0	Not applicable	0.42	Bike	3	6	0
358	Y	2	3	6	2	0	Not applicable	1.08	Auto	0	50	0
359	Y	1	5 (42 days)	6	2	0	Not applicable	1.5	Auto	0	40	0
360	Y	3	3	5	2	0	Not applicable	1.66667	Auto	0	100	0
361	Y	1	5 (27 days)	6	2	0	Not applicable	0.42	Bicycle	0	0	0
362	Y	1	5 (28 days)	6	2	0	Not applicable	2	Bicycle	0	0	0
363	Y	2	5 (27 days)	6	2	0	Not applicable	1.5	Bus	0	13	0
364	Y	1	2	6	2	0	Not applicable	1.17	Walk	0	0	0
365	Y	3	5 (28 days)	6	2	0	Not applicable	0.42	Walk	0	200	0
366	Y	1	5 (9 days)	6	2	0	Not applicable	1.33333	Bike	3	6	0
367	Y	3	5 (27 days)	5	2	0	Not applicable	0.75	Bike	2	4	20
368	Y	3	5 (20 days)	5	2	0	Not applicable	2.16667	Walk	0	0	0
369	Y	Not applicable	Not applicable	Not applicable	Not applicable	Not applicable	Not applicable	Not applicable	Not applicable	Not applicable	Not applicable	Not applicable
370	Y	2	5 (45 days)	5	2	0	Not applicable	0.75	Bike	4	8	0
371	Y	1	5 (45 days)	5	2	0	Not applicable	0.666667	Bike	1	2	0
372	Y	2	3	6	2	0	Not applicable	0.67	Bike	3	6	0
373	Y	3	5 (49 days)	5	2	0	Not applicable	0.75	Bike	4	8	0
374	Y	3	5 (28 days)	5	2	0	Not applicable	2.5	Bus	0	25	100
375	Y	1	5 (27 days)	5	2	0	Not applicable	1.67	Bus	0	10	0
376	Y	3	5 (27 days)	5	2	0	Not applicable	0.58	Bus	0	10	0
377	Y	1	5 (27 days)	5	2	0	Not applicable	0.58	Bus	0	10	0
378	Y	1	5 (27 days)	5	2	0	Not applicable	0.58	Bus	0	0	0
379	Y	3	5 (28 days)	5	2	0	Not applicable	1.17	Bike	2	4	0
380	Y	1	5 (56 days)	5	2	0	Not applicable	0.67	Walk	0	0	0
381	Y	1	5 (28 days)	5	2	0	Not applicable	0.25	Walk	0	0	0
382	Y	3	5 (28 days)	5	2	0	Not applicable	0.42	Bike	2	4	30
383	Y	1	5 (28 days)	5	2	0	Not applicable	0.25	Bike	1	2	20
384	Y	3	5 (56 days)	5	2	0	Not applicable	0.316667	Bike	0.5	1	0
385	Y	3	5 (25 days)	6	2	0	Not applicable	0.67	Bus	0	0	0
386	Y	1	5 (54 days)	5	2	0	Not applicable	1.17	Walk	0	0	0
387	Y	1	5 (42 days)	5	2	0	Not applicable	1.17	Auto	0	250	0
388	Y	2	5 (54 days)	5	2	0	Not applicable	0.5	Bike	1.5	3	0
389	Y	1	5 (28 days)	5	2	0	Not applicable	0.5	Bike	1	2	0
390	Y	2	5 (56 days)	5	2	0	Not applicable	0.67	Bike	3	6	0
391	Y	1	5 (28 days)	5	2	0	Not applicable	1.17	Auto	0	125	0
392	Y	1	5 (27 days)	5	2	0	Not applicable	2.5	Walk	0	0	0
393	Y	1	5 (28 days)	5	2	0	Not applicable	0.916667	Bike	5	10	0
394	Y	3	5 (56 days)	5	2	0	Not applicable	0.67	Bike	2	4	0
395	Y	2	5 (28 days)	6	2	0	Not applicable	1.83	Bike	20	40	0
396	Y	3	5 (56 days)	5	2	0	Not applicable	1.17	Bike	20	40	0
397	Y	1	3	5	2	0	Not applicable	0.45	Bike	0.5	1	0
398	Y	2	2	5	2	0	Not applicable	1.17	Walk	0	0	0
399	Y	1	5 (4 days)	5	2	0	Not applicable	0.116667	Walk	0	0	0
400	Y	1	5 (4 days)	5	2	0	Not applicable	1	Walk	0	0	0
401	Y	1	4	6	2	0	Not applicable	3	Train	0	15	0
402	Y	1	4	6	2	0	Not applicable	1.17	Walk	0	0	0
403	Y	2	5 (28 days)	5	2	0	Not applicable	0.58	Auto	1	2	0
404	Y	1	5 (21 days)	5	2	0	Not applicable	1	Bike	1.5	3	0
405	Y	2	4	5	2	0	Not applicable	0.583333	Bike	0.5	1	0
406	Y	2	5 (28 days)	5	2	0	Not applicable	0.67	Walk	0	0	0
407	Y	1	4	6	2	0	Not applicable	0.5	Bike	2	4	0
408	Y	3	5 (28 days)	5	2	0	Not applicable	0.5	Walk	0	0	0
409	Y	1	5 (18 days)	6	2	0	Not applicable	1	Bike	1.5	3	0
410	Y	2	4	5	2	0	Not applicable	1.17	Auto	0	50	0
411	Y	3	5 (10 days)	6	2	0	Not applicable	0.25	Bike	1	2	0
412	Y	1	5 (18 days)	5	2	0	Not applicable	0.75	Auto	0	10	0
413	Y	2	3	5	2	0	Not applicable	0.67	Auto	0	30	0
414	Y	2	5 (28 days)	5	2	0	Not applicable	1.33333	Auto	0	30	0
415	Y	3	3	5	2	0	Not applicable	0.75	Bike	2	4	0
416	Y	1	4	5	2	0	Not applicable	1.17	Auto	0	30	0
417	Y	1	5 (28 days)	5	2	0	Not applicable	0.67	Auto/Walk	0	10	0
418	Y	1	5 (18 days)	5	2	0	Not applicable	0.583333	Auto	0	40	0
419	Y	1	5 (21 days)	5	2	0	Not applicable	0.5	Bike	1	2	0
420	N	Not applicable	Not applicable	Not applicable	Not applicable	Not applicable	Not applicable	Not applicable	Not applicable	Not applicable	Not applicable	Not applicable
421	Y	2	5 (18 days)	5	2	0	Not applicable	1	Bike	1.5	3	0
422	Y	3	5 (10 days)	6	2	0	Not applicable	0.58	Walk	0	0	0
423	Y	1	4	5	2	0	Not applicable	0.17	Auto	0	40	0
424	Y	1	5 (9 days)	5	2	0	Not applicable	1.17	Bike	5	10	0
425	Y	2	2	5	2	0	Not applicable	0.67	Walk	0	0	0
426	Y	3	5 (18 days)	5	2	0	Not applicable	0.58	Auto	0	20	0
427	Y	5	4	10	2	0	Not applicable	0.25	Not applicable	Not applicable	Not applicable	Not applicable
428	Y	2	5 (28 days)	5	2	0	Not applicable	0.583333	Auto	0	50	0
429	Y	2	5 (28 days)	5	2	0	Not applicable	0.75	Own Auto	7	17	0
430	Y	2	5 (28 days)	5	2	0	Not applicable	0.5	Walk	0	0	0
431	Y	1	2	5	2	0	Not applicable	1.25	Bike	8	16	0
432	Y	2	5 (9 days)	5	2	0	Not applicable	1	Bike	10	20	0
433	Y	1	5 (28 days)	5	2	0	Not applicable	0.67	Bike	3	6	0
434	Y	1	5 (28 days)	6	2	0	Not applicable	0.67	Walk	0	0	0
435	Y	1	4	6	2	0	Not applicable	0.5	Auto	0	40	0
436	Y	1	5 (28 days)	6	2	0	Not applicable	2.25	Walk	0	0	0
437	Y	1	5 (37 days)	5	2	0	Not applicable	1	Walk	0	0	0
438	Y	1	3	6	2	0	Not applicable	0.58	Own Auto	2	5	0
439	Y	2	5 (28 days)	6	2	0	Not applicable	0.67	Walk	0	0	0
440	Y	2	4	6	2	0	Not applicable	0.67	Bike	2	4	0
441	Y	1	5 (28 days)	6	2	0	Not applicable	0.58	Not available	Not available	Not available	Not available
442	Y	2	5 (28 days)	6	2	0	Not applicable	3	Auto	100	0	40
443	Y	3	5 (18 days)	5	2	0	Not applicable	0.75	Walk	0	0	0
444	Y	2	2	6	2	0	Not applicable	0.5	Bike	0.5	1	0
445	Y	1	5 (28 days)	6	2	0	Not applicable	0.33	Bike	0.5	1	0
446	Y	3	5 (56 days)	5	2	0	Not applicable	3	Auto	0	100	0
447	Y	2	5 (28 days)	5	2	0	Not applicable	Not available	Not available	Not available	Not available	Not available
448	Y	1	3	5	2	0	Not applicable	0.58	Bike	5	10	0
449	Y	1	5 (28 days)	5	2	0	Not applicable	0.5	Walk	0	0	0
450	Y	1	5 (18 days)	5	2	0	Not applicable	0.33	Bike	0.05	1	0
451	Y	2	5 (18 days)	6	2	0	Not applicable	1.08	Bike	12	24	0
452	N	Not applicable	Not applicable	Not applicable	Not applicable	Not applicable	Not applicable	Not applicable	Not applicable	Not applicable	Not applicable	Not applicable
453	Y	3	4	5	2	0	Not applicable	0.67	Bike	1	2	0
454	Y	2	5 (28 days)	5	2	0	Not applicable	1.5	Auto	0	70	0
455	Y	1	5 (28 days)	5	2	0	Not applicable	0.33	Walk	0	0	0
456	Y	1	5 (28 days)	5	2	0	Not applicable	0.42	Walk	0	0	0
457	Y	1	5 (28 days)	5	2	0	Not applicable	0.25	Walk	0	0	0
458	Y	1	4	5	2	0	Not applicable	0.25	Walk	0	0	0
459	Y	1	3	5	2	0	Not applicable	0.67	Auto	0	30	0
460	Y	1	5 (28 days)	5	2	0	Not applicable	0.33	Walk	0	0	0
461	Y	1	5 (28 days)	5	2	0	Not applicable	0.916667	Walk	0	0	0
462	Y	1	5 (28 days)	5	2	0	Not applicable	0.67	Walk	0	0	0
463	Y	1	4	10	2	0	Not applicable	0.33	Walk	0	0	0
464	Y	1	5 (28 days)	5	2	0	Not applicable	0.5	Auto	0	0	0
465	Y	3	5 (28 days)	5	2	0	Not applicable	0.33	Walk	0	0	0
466	Y	2	3	5	2	0	Not applicable	1.5	Walk	0	0	0
467	Y	1	4	5	2	0	Not applicable	0.67	Auto	0	35	0
468	Y	1	5 (28 days)	5	2	0	Not applicable	0.33	Auto	0	21	0
469	Y	2	5 (37 days)	5	2	0	Not applicable	0.42	Walk	0	0	0
470	Y	2	5 (21 days)	5	2	0	Not applicable	0.67	Bike	0.8	1	0
471	Y	1	3	5	2	0	Not applicable	1	Walk	0	0	0
472	Y	3	5 (18 days)	5	2	0	Not applicable	1.5	Walk	0	0	0
473	Y	1	5 (18 days)	5	2	0	Not applicable	1.33	Walk	0	0	0
474	Y	3	5 (18 days)	5	2	0	Not applicable	0.67	Walk	0	0	0
475	Y	1	5 (28 days)	5	2	0	Not applicable	3.33333	Auto	0	20	0
476	Y	2	5 (21 days)	5	2	0	Not applicable	1.17	Walk	0	0	0
477	Y	1	5 (28 days)	5	2	0	Not applicable	1	Walk	0	0	0
478	Y	1	5 (14 days)	5	2	0	Not applicable	1.5	Walk	0	0	0
479	Y	1	5 (18 days)	5	2	0	Not applicable	1.5	Walk	0	0	0
480	Y	2	5 (11 days)	5	2	0	Not applicable	2	Walk	0	0	0
481	Y	1	5 (21 days)	5	2	0	Not applicable	0.67	Walk	0	0	0
482	Y	2	5 (28 days)	5	2	0	Not applicable	1	Bike	3	6	0
483	Y	1	5 (21 days)	5	2	0	Not applicable	1.5	Auto	0	15	0
484	Y	1	5 (28 days)	5	2	0	Not applicable	1	Auto/Walk	0	20	0
485	Y	1	5 (28 days)	5	2	0	Not applicable	2.5	Auto	0	45	0
486	Y	1	5 (21 days)	5	2	0	Not applicable	1.17	Auto	0	20	0
487	Y	1	5 (21 days)	5	2	0	Not applicable	1.33	Walk	0	Not applicable	0
488	Y	2	5 (28 days)	5	2	0	Not applicable	0.83	Auto	0	30	0
489	Y	2	5 (28 days)	5	2	0	Not applicable	1.08	Auto	0	40	0
490	Y	1	5 (21 days)	5	2	0	Not applicable	2.33333	Auto/Bus	0	40	0
491	Y	2	5 (28 days)	5	2	0	Not applicable	3	Auto	0	40	0
492	Y	2	5 (28 days)	5	2	0	Not applicable	5	Auto	0	100	0
493	Y	1	5 (42 days)	5	2	0	Not applicable	0.916667	Auto	0	20	0
494	Y	1	4	5	2	0	Not applicable	3.5	Auto	0	100	0
495	Y	2	5 (16 days)	5	2	0	Not applicable	2	Auto	0	100	0
496	Y	3	5 (28 days)	5	2	0	Not applicable	0.5	Auto	0	15	0
497	Y	2	5 (28 days)	5	0	0	Not applicable	0.42	Walk	0	0	0
498	Y	2	5 (18 days)	5	2	0	Not applicable	2	Auto	0	20	0
499	Y	3	5 (18 days)	5	2	0	Not applicable	0.75	Auto	0	10	0
500	Y	3	2	5	2	0	Not applicable	1.66667	Bike	0.5	1	0
501	Y	2	3	5	2	0	Not applicable	1.33	Auto	0	20	0
502	Y	1	5 (28 days)	5	2	0	Not applicable	1.83333	Walk	0	0	0
503	Y	1	5 (28 days)	5	2	0	Not applicable	0.916667	Walk	0	0	0
504	Y	2	5 (18 days)	5	2	0	Not applicable	1.17	Walk	0	0	0
505	Y	1	4	5	2	0	Not applicable	2.66667	Walk	0	0	0
506	Y	3	5 (21 days)	5	2	0	Not applicable	2	Walk	0	0	0
507	Y	1	3	5	2	0	Not applicable	1.17	Walk	0	0	0
508	Y	2	5 (28 days)	5	2	0	Not applicable	1.67	Auto	0	40	0
509	Y	1	5 (28 days)	5	2	0	Not applicable	1	Walk	0	0	0
510	Y	1	5 (21 days)	5	2	0	Not applicable	3.5	Auto/Bus/Auto	0	35	0
511	Y	1	5 (21 days)	5	2	0	Not applicable	0.58	Auto	0	10	0
512	N	Not applicable	Not applicable	Not applicable	Not applicable	Not applicable	Not applicable	Not applicable	Not applicable	Not applicable	Not applicable	Not applicable
513	Y	1	5 (28 days)	5	2	0	Not applicable	1	Walk	0	0	0
514	Y	1	5 (21 days)	5	0	0	Not applicable	0.83	Auto	0	25	0
515	Y	1	5 (28 days)	5	2	0	Not applicable	1.08	Auto	0	10	0
516	Y	1	4	5	2	0	Not applicable	2.16667	Auto/Walk	0	20	0
517	Y	3	4	5	2	0	Not applicable	2.5	Auto	0	40	0
518	Y	3	3	5	2	0	Not applicable	1	Auto	0	80	0
519	Y	1	4	5	2	0	Not applicable	1.25	Auto	0	20	0
520	Y	3	5 (28 days)	6	2	0	Not applicable	0.5	Auto	0	10	0
521	Y	1	3	5	2	0	Not applicable	0.58	Auto	0	20	0
522	Y	3	5 (28 days)	5	2	0	Not applicable	0.75	Bike	1.5	3	0
523	Y	2	5 (28 days)	6	2	0	Not applicable	0.33	Walk	0	0	0
524	Y	2	5 (18 days)	6	2	0	Not applicable	0.58	Bike	1	2	0
525	Y	3	4	6	2	0	Not applicable	0.42	Bike	1.5	3	0
526	Y	1	5 (42 days)	5	2	0	Not applicable	2	Walk	0	0	0

## Sheet: Medical Follow up
Sl no.	How many TB-related medical follow-up visits have you had so far during this treatment phase (to see the doctor or nurse, have follow- up tests, etc.)?	How long did the last follow-up medical outpatient visit take, including travel time and waiting time (total turnaround time)?	What was the mode of transport?	What is the approximate distance from home to the provider (in km) one way?	What was the cost of transport (one way) at the last follow-up medical outpatient visit, in total for you and any accompanying household member?	Did anyone accompany you during this visit (Y / N)	If yes, how many	What accommodation cost did you have for the last visit, in total, for you and any accompanying household member?	What fees did you pay during your last follow-up medical outpatient visit for registration/ consultation?	What fees did you pay during your last follow-up medical outpatient visit for radiography and other imaging?	What fees did you pay during your last follow-up medical outpatient visit for tests, TB tests and others?	What fees did you pay during your last follow-up medical outpatient visit for other procedures?	What fees did you pay at your last follow-up medical outpatient visit for TB medicines, including prescriptions for medicines bought outside the facility?	What fees did you pay during your last follow-up medical outpatient visit for other medicines, including nutritional supplements?	How much did you spend on food and drinks last time you went for follow up visit (on the road, while waiting, lunch etc.), in total for you and any accompanying household member?	What other fees not listed in the previous questions did you pay during your last follow-up medical outpatient visit?
1	0	0	0	0	0	N	0	0	0	0	0	0	0	0	0	0
2	0	0	0	0	0	N	0	0	0	0	0	0	0	0	0	0
3	1	1.5	Auto	0	20	Y	1	0	0	0	0	0	90	0	0	0
4	0	0	0	0	0	N	0	0	0	0	0	0	0	0	0	0
5	0	0	0	0	0	N	0	0	0	0	0	0	0	0	0	0
6	0	0	0	0	0	N	0	0	0	0	0	0	0	0	0	0
7	0	0	0	0	0	N	0	0	0	0	0	0	0	0	0	0
8	3	0.5	walk	0	0	Y	1	0	100	0	0	0	100	0	0	0
9	0	0	0	0	0	N	0	0	0	0	0	0	0	0	0	0
10	0	0	0	0	0	N	0	0	0	0	0	0	0	0	0	0
11	0	0	0	0	0	N	0	0	0	0	0	0	0	0	0	0
12	0	0	0	0	0	N	0	0	0	0	0	0	0	0	0	0
13	1	4	Auto	0	20	Y	1	0	0	0	0	0	0	0	40	0
14	0	0	0	0	0	N	0	0	0	0	0	0	0	0	0	0
15	0	0	0	0	0	N	0	0	0	0	0	0	0	0	0	0
16	0	0	0	0	0	N	0	0	0	0	0	0	0	0	0	0
17	0	0	0	0	0	N	0	0	0	0	0	0	0	0	0	0
18	0	0	0	0	0	N	0	0	0	0	0	0	0	0	0	0
19	0	0	0	0	0	N	0	0	0	0	0	0	0	0	0	0
20	0	0	0	0	0	N	0	0	0	0	0	0	0	0	0	0
21	0	0	0	0	0	N	0	0	0	0	0	0	0	0	0	0
22	0	0	0	0	0	N	0	0	0	0	0	0	0	0	0	0
23	0	0	0	0	0	N	0	0	0	0	0	0	0	0	0	0
24	0	0	0	0	0	N	0	0	0	0	0	0	0	0	0	0
25	1	5	Ola cab	0	700	Y	2	0	0	0	0	0	0	40	200	0
26	0	0	0	0	0	N	0	0	0	0	0	0	0	0	0	0
27	0	0	0	0	0	N	0	0	0	0	0	0	0	0	0	0
28	0	0	0	0	0	N	0	0	0	0	0	0	0	0	0	0
29	5	0.166667	0	0	0	Y	1	0	0	0	0	0	0	0	0	0
30	0	0	0	0	0	N	0	0	0	0	0	0	0	0	0	0
31	0	0	0	0	0	N	0	0	0	0	0	0	0	0	0	0
32	0	0	0	0	0	N	0	0	0	0	0	0	0	0	0	0
33	0	0	0	0	0	N	0	0	0	0	0	0	0	0	0	0
34	2	1.5	Rickshaw	0	20	Y	1	0	2	0	0	0	0	145	0	0
35	1	0.25	0	0	0	Y	1	0	0	0	0	0	0	0	0	0
36	0	0	0	0	0	N	0	0	0	0	0	0	0	0	0	0
37	0	0	0	0	0	N	0	0	0	0	0	0	0	0	0	0
38	0	0	0	0	0	N	0	0	0	0	0	0	0	0	0	0
39	0	0	0	0	0	N	0	0	0	0	0	0	0	0	0	0
40	0	0	0	0	0	N	0	0	0	0	0	0	0	0	0	0
41	2	9	Ambulance	0	650	Y	4	0	0	0	0	0	0	0	350	0
42	2	2.5	Launch/Toto/Auto	0	90	Y	1	0	0	0	0	0	0	0	0	0
43	0	0	0	0	0	N	0	0	0	0	0	0	0	0	0	0
44	0	0	0	0	0	N	0	0	0	0	0	0	0	0	0	0
45	0	0	0	0	0	N	0	0	0	0	0	0	0	0	0	0
46	0	0	0	0	0	N	0	0	0	0	0	0	0	0	0	0
47	0	0	0	0	0	N	0	0	0	0	0	0	0	0	0	0
48	0	0	0	0	0	N	0	0	0	0	0	0	0	0	0	0
49	0	0	0	0	0	N	0	0	0	0	0	0	0	0	0	0
50	2	3	Toto	0	150	Y	1	0	0	0	0	0	0	100	20	0
51	0	0	0	0	0	N	0	0	0	0	0	0	0	0	0	0
52	0	0	0	0	0	N	0	0	0	0	0	0	0	0	0	0
53	0	0	0	0	0	N	0	0	0	0	0	0	0	0	0	0
54	0	0	0	0	0	N	0	0	0	0	0	0	0	0	0	0
55	0	0	0	0	0	N	0	0	0	0	0	0	0	0	0	0
56	0	0	0	0	0	N	0	0	0	0	0	0	0	0	0	0
57	0	0	0	0	0	N	0	0	0	0	0	0	0	0	0	0
58	0	0	0	0	0	N	0	0	0	0	0	0	0	0	0	0
59	0	0	0	0	0	N	0	0	0	0	0	0	0	0	0	0
60	0	0	0	0	0	N	0	0	0	0	0	0	0	0	0	0
61	0	0	0	0	0	N	0	0	0	0	0	0	0	0	0	0
62	0	0	0	0	0	N	0	0	0	0	0	0	0	0	0	0
63	0	0	0	0	0	N	0	0	0	0	0	0	0	0	0	0
64	2	1.6	Toto	0	20	Y	1	0	0	0	0	0	100	0	0	0
65	3	0.5	Auto	0	20	Y	1	0	0	0	0	0	0	0	0	0
66	0	0	0	0	0	N	0	0	0	0	0	0	0	0	0	0
67	2	0.5	walk	0	0	Y	1	0	0	0	0	0	0	0	0	0
68	0	0	0	0	0	N	0	0	0	0	0	0	0	0	0	0
69	0	0	0	0	0	N	0	0	0	0	0	0	0	0	0	0
70	0	0	0	0	0	N	0	0	0	0	0	0	0	0	0	0
71	0	0	0	0	0	N	0	0	0	0	0	0	0	0	0	0
72	0	0	0	0	0	N	0	0	0	0	0	0	0	0	0	0
73	0	0	0	0	0	N	0	0	0	0	0	0	0	0	0	0
74	2	1.2	walk	0	0	Y	1	0	0	0	0	0	0	0	0	0
75	0	0	0	0	0	N	0	0	0	0	0	0	0	0	0	0
76	0	0	0	0	0	N	0	0	0	0	0	0	0	0	0	0
77	0	0	0	0	0	N	0	0	0	0	0	0	0	0	0	0
78	0	0	0	0	0	N	0	0	0	0	0	0	0	0	0	0
79	4	0.5	walk	0	0	Y	1	0	0	0	0	0	0	0	0	0
80	2	0.666667	walk	0	0	Y	1	0	0	0	0	0	0	0	0	0
81	0	0	0	0	0	N	0	0	0	0	0	0	0	0	0	0
82	0	0	0	0	0	N	0	0	0	0	0	0	0	0	0	0
83	0	0	0	0	0	N	0	0	0	0	0	0	0	0	0	0
84	0	0	0	0	0	N	0	0	0	0	0	0	0	0	0	0
85	0	0	0	0	0	N	0	0	0	0	0	0	0	0	0	0
86	0	0	0	0	0	N	0	0	0	0	0	0	0	0	0	0
87	0	0	0	0	0	N	0	0	0	0	0	0	0	0	0	0
88	0	0	0	0	0	N	0	0	0	0	0	0	0	0	0	0
89	0	0	0	0	0	N	0	0	0	0	0	0	0	0	0	0
90	0	0	0	0	0	N	0	0	0	0	0	0	0	0	0	0
91	0	0	0	0	0	N	0	0	0	0	0	0	0	0	0	0
92	0	0	0	0	0	N	0	0	0	0	0	0	0	0	0	0
93	1	1.1	Bike	4	4.64	Y	1	0	0	0	0	0	0	0	10	0
94	0	0	0	0	0	N	0	0	0	0	0	0	0	0	0	0
95	0	0	0	0	0	N	0	0	0	0	0	0	0	0	0	0
96	0	0	0	0	0	N	0	0	0	0	0	0	0	0	0	0
97	0	0	0	0	0	N	0	0	0	0	0	0	0	0	0	0
98	2	0.33	walk	0	0	Y	1	0	0	0	0	0	0	0	0	0
99	0	0	0	0	0	N	0	0	0	0	0	0	0	0	0	0
100	1	0.25	Rickshaw	0	0	N	0	0	0	0	0	0	0	0	0	0
101	0	0	0	0	0	N	0	0	0	0	0	0	0	0	0	0
102	0	0	0	0	0	N	0	0	0	0	0	0	0	0	0	0
103	0	0	0	0	0	N	0	0	0	0	0	0	0	0	0	0
104	0	0	0	0	0	N	0	0	0	0	0	0	0	0	0	0
105	0	0	0	0	0	N	0	0	0	0	0	0	0	0	0	0
106	0	0	0	0	0	N	0	0	0	0	0	0	0	0	0	0
107	1	0.17	0	0	0	Y	1	0	0	0	0	0	0	0	0	0
108	1	1	walk	0	0	N	0	0	0	0	0	0	0	100	5	0
109	0	0	0	0	0	N	0	0	0	0	0	0	0	0	0	0
110	0	0	0	0	0	N	0	0	0	0	0	0	0	0	0	0
111	0	0	0	0	0	N	0	0	0	0	0	0	0	0	0	0
112	0	0	0	0	0	N	0	0	0	0	0	0	0	0	0	0
113	0	0	0	0	0	N	0	0	0	0	0	0	0	0	0	0
114	0	0	0	0	0	N	0	0	0	0	0	0	0	0	0	0
115	0	0	0	0	0	N	0	0	0	0	0	0	0	0	0	0
116	0	0	0	0	0	N	0	0	0	0	0	0	0	0	0	0
117	0	0	0	0	0	N	0	0	0	0	0	0	0	0	0	0
118	0	0	0	0	0	N	0	0	0	0	0	0	0	0	0	0
119	0	0	0	0	0	N	0	0	0	0	0	0	0	0	0	0
120	0	0	0	0	0	N	0	0	0	0	0	0	0	0	0	0
121	0	0	0	0	0	N	0	0	0	0	0	0	0	0	0	0
122	0	0	0	0	0	N	0	0	0	0	0	0	0	0	0	0
123	2	1.5	Bike	4	5	N	0	0	0	0	0	0	187.5	0	0	0
124	0	0	0	0	0	N	0	0	0	0	0	0	0	0	0	0
125	1	1	walk	0	0	Y	1	0	80	0	0	0	0	240	0	0
126	0	0	0	0	0	N	0	0	0	0	0	0	0	0	0	0
127	1	0.17	walk	0	0	N	0	0	0	0	0	0	0	0	0	0
128	0	0	0	0	0	N	0	0	0	0	0	0	0	0	0	0
129	1	1	Toto	0	45	Y	1	0	300	200	0	0	0	1200	0	0
130	0	0	0	0	0	N	0	0	0	0	0	0	0	0	0	0
131	0	0	0	0	0	N	0	0	0	0	0	0	0	0	0	0
132	0	0	0	0	0	N	0	0	0	0	0	0	0	0	0	0
133	0	0	0	0	0	N	0	0	0	0	0	0	0	0	0	0
134	0	0	0	0	0	N	0	0	0	0	0	0	0	0	0	0
135	0	0	0	0	0	N	0	0	0	0	0	0	0	0	0	0
136	0	0	0	0	0	N	0	0	0	0	0	0	0	0	0	0
137	1	0.25	walk	0	0	N	0	0	0	0	0	0	0	60	0	0
138	0	0	0	0	0	N	0	0	0	0	0	0	0	0	0	0
139	1	1.17	Auto	0	0	Y	1	0	450	0	0	0	0	0	0	0
140	0	0	0	0	0	N	0	0	0	0	0	0	0	0	0	0
141	7	0.67	Bike	2	4	Y	1	0	0	0	0	150	0	100	0	0
142	3	0.5	Bike	2	4	N	0	0	500	0	0	0	0	500	0	0
143	1	1	Auto	0	20	Y	1	0	0	0	0	0	0	50	0	0
144	1	0.5	walk	0	0	Y	1	0	0	0	0	200	150	0	0	0
145	0	0	0	0	0	N	0	0	0	0	0	0	0	0	0	0
146	0	0	0	0	0	N	0	0	0	0	0	0	0	0	0	0
147	0	0	0	0	0	N	0	0	0	0	0	0	0	0	0	0
148	0	0	0	0	0	N	0	0	0	0	0	0	0	0	0	0
149	0	0	0	0	0	N	0	0	0	0	0	0	0	0	0	0
150	0	0	0	0	0	N	0	0	0	0	0	0	0	0	0	0
151	0	0	0	0	0	N	0	0	0	0	0	0	0	0	0	0
152	0	0	0	0	0	N	0	0	0	0	0	0	0	0	0	0
153	0	0	0	0	0	N	0	0	0	0	0	0	0	0	0	0
154	0	0	0	0	0	N	0	0	0	0	0	0	0	0	0	0
155	0	0	0	0	0	N	0	0	0	0	0	0	0	0	0	0
156	0	0	0	0	0	N	0	0	0	0	0	0	0	0	0	0
157	0	0	0	0	0	N	0	0	0	0	0	0	0	0	0	0
158	0	0	0	0	0	N	0	0	0	0	0	0	0	0	0	0
159	0	0	0	0	0	N	0	0	0	0	0	0	0	0	0	0
160	0	0	0	0	0	N	0	0	0	0	0	0	0	0	0	0
161	0	0	0	0	0	N	0	0	0	0	0	0	0	0	0	0
162	2	2	Auto	0	150	Y	1	0	600	0	0	0	0	700	0	0
163	0	0	0	0	0	N	0	0	0	0	0	0	0	0	0	0
164	0	0	0	0	0	N	0	0	0	0	0	0	0	0	0	0
165	0	0	0	0	0	N	0	0	0	0	0	0	0	0	0	0
166	0	0	0	0	0	N	0	0	0	0	0	0	0	0	0	0
167	0	0	0	0	0	N	0	0	0	0	0	0	0	0	0	0
168	0	0	0	0	0	N	0	0	0	0	0	0	0	0	0	0
169	0	0	0	0	0	N	0	0	0	0	0	0	0	0	0	0
170	0	0	0	0	0	N	0	0	0	0	0	0	0	0	0	0
171	0	0	0	0	0	N	0	0	0	0	0	0	0	0	0	0
172	0	0	0	0	0	N	0	0	0	0	0	0	0	0	0	0
173	0	0	0	0	0	N	0	0	0	0	0	0	0	0	0	0
174	0	0	0	0	0	N	0	0	0	0	0	0	0	0	0	0
175	0	0	0	0	0	N	0	0	0	0	0	0	0	0	0	0
176	0	0	0	0	0	N	0	0	0	0	0	0	0	0	0	0
177	0	0	0	0	0	N	0	0	0	0	0	0	0	0	0	0
178	1	1.17	walk	0	0	N	0	0	0	0	0	0	0	0	0	0
179	0	0	0	0	0	N	0	0	0	0	0	0	0	0	0	0
180	0	0	0	0	0	N	0	0	0	0	0	0	0	0	0	0
181	0	0	0	0	0	N	0	0	0	0	0	0	0	0	0	0
182	0	0	0	0	0	N	0	0	0	0	0	0	0	0	0	0
183	0	0	0	0	0	N	0	0	0	0	0	0	0	0	0	0
184	0	0	0	0	0	N	0	0	0	0	0	0	0	0	0	0
185	0	0	0	0	0	N	0	0	0	0	0	0	0	0	0	0
186	0	0	0	0	0	N	0	0	0	0	0	0	0	0	0	0
187	0	0	0	0	0	N	0	0	0	0	0	0	0	0	0	0
188	0	0	0	0	0	N	0	0	0	0	0	0	0	0	0	0
189	0	0	0	0	0	N	0	0	0	0	0	0	0	0	0	0
190	0	0	0	0	0	N	0	0	0	0	0	0	0	0	0	0
191	0	0	0	0	0	N	0	0	0	0	0	0	0	0	0	0
192	0	0	0	0	0	N	0	0	0	0	0	0	0	0	0	0
193	0	0	0	0	0	N	0	0	0	0	0	0	0	0	0	0
194	0	0	0	0	0	N	0	0	0	0	0	0	0	0	0	0
195	0	0	0	0	0	N	0	0	0	0	0	0	0	0	0	0
196	0	0	0	0	0	N	0	0	0	0	0	0	0	0	0	0
197	0	0	0	0	0	N	0	0	0	0	0	0	0	0	0	0
198	0	0	0	0	0	N	0	0	0	0	0	0	0	0	0	0
199	1	0.5	Auto	0	30	Y	1	0	0	0	0	0	0	0	0	0
200	0	0	0	0	0	N	0	0	0	0	0	0	0	0	0	0
201	0	0	0	0	0	N	0	0	0	0	0	0	0	0	0	0
202	0	0	0	0	0	N	0	0	0	0	0	0	0	0	0	0
203	0	0	0	0	0	N	0	0	0	0	0	0	0	0	0	0
204	0	0	0	0	0	N	0	0	0	0	0	0	0	0	0	0
205	0	0	0	0	0	N	0	0	0	0	0	0	0	0	0	0
206	0	0	0	0	0	N	0	0	0	0	0	0	0	0	0	0
207	0	0	0	0	0	N	0	0	0	0	0	0	0	0	0	0
208	0	0	0	0	0	N	0	0	0	0	0	0	0	0	0	0
209	0	0	0	0	0	N	0	0	0	0	0	0	0	0	0	0
210	0	0	0	0	0	N	0	0	0	0	0	0	0	0	0	0
211	0	0	0	0	0	N	0	0	0	0	0	0	0	0	0	0
212	0	0	0	0	0	N	0	0	0	0	0	0	0	0	0	0
213	0	0	0	0	0	N	0	0	0	0	0	0	0	0	0	0
214	0	0	0	0	0	N	0	0	0	0	0	0	0	0	0	0
215	0	0	0	0	0	N	0	0	0	0	0	0	0	0	0	0
216	0	0	0	0	0	N	0	0	0	0	0	0	0	0	0	0
217	0	0	0	0	0	N	0	0	0	0	0	0	0	0	0	0
218	0	0	0	0	0	N	0	0	0	0	0	0	0	0	0	0
219	0	0	0	0	0	N	0	0	0	0	0	0	0	0	0	0
220	0	0	0	0	0	N	0	0	0	0	0	0	0	0	0	0
221	0	0	0	0	0	N	0	0	0	0	0	0	0	0	0	0
222	0	0	0	0	0	N	0	0	0	0	0	0	0	0	0	0
223	0	0	0	0	0	N	0	0	0	0	0	0	0	0	0	0
224	0	0	0	0	0	N	0	0	0	0	0	0	0	0	0	0
225	0	0	0	0	0	N	0	0	0	0	0	0	0	0	0	0
226	0	0	0	0	0	N	0	0	0	0	0	0	0	0	0	0
227	0	0	0	0	0	N	0	0	0	0	0	0	0	0	0	0
228	0	0	0	0	0	N	0	0	0	0	0	0	0	0	0	0
229	0	0	0	0	0	N	0	0	0	0	0	0	0	0	0	0
230	0	0	0	0	0	N	0	0	0	0	0	0	0	0	0	0
231	1	2	Bus	0	17	N	0	0	0	0	0	0	0	0	30	0
232	0	0	0	0	0	N	0	0	0	0	0	0	0	0	0	0
233	0	0	0	0	0	N	0	0	0	0	0	0	0	0	0	0
234	0	0	0	0	0	N	0	0	0	0	0	0	0	0	0	0
235	0	0	0	0	0	N	0	0	0	0	0	0	0	0	0	0
236	0	0	0	0	0	N	0	0	0	0	0	0	0	0	0	0
237	0	0	0	0	0	N	0	0	0	0	0	0	0	0	0	0
238	0	0	0	0	0	N	0	0	0	0	0	0	0	0	0	0
239	0	0	0	0	0	N	0	0	0	0	0	0	0	0	0	0
240	0	0	0	0	0	N	0	0	0	0	0	0	0	0	0	0
241	0	0	0	0	0	N	0	0	0	0	0	0	0	0	0	0
242	0	0	0	0	0	N	0	0	0	0	0	0	0	0	0	0
243	0	0	0	0	0	N	0	0	0	0	0	0	0	0	0	0
244	0	0	0	0	0	N	0	0	0	0	0	0	0	0	0	0
245	0	0	0	0	0	N	0	0	0	0	0	0	0	0	0	0
246	0	0	0	0	0	N	0	0	0	0	0	0	0	0	0	0
247	0	0	0	0	0	N	0	0	0	0	0	0	0	0	0	0
248	0	0	0	0	0	N	0	0	0	0	0	0	0	0	0	0
249	0	0	0	0	0	N	0	0	0	0	0	0	0	0	0	0
250	0	0	0	0	0	N	0	0	0	0	0	0	0	0	0	0
251	0	0	0	0	0	N	0	0	0	0	0	0	0	0	0	0
252	0	0	0	0	0	N	0	0	0	0	0	0	0	0	0	0
253	0	0	0	0	0	N	0	0	0	0	0	0	0	0	0	0
254	0	0	0	0	0	N	0	0	0	0	0	0	0	0	0	0
255	0	0	0	0	0	N	0	0	0	0	0	0	0	0	0	0
256	3	2.92	Bike	1.5	3	Y	1	0	0	0	0	0	0	0	0	0
257	0	0	0	0	0	N	0	0	0	0	0	0	0	0	0	0
258	0	0	0	0	0	N	0	0	0	0	0	0	0	0	0	0
259	0	0	0	0	0	N	0	0	0	0	0	0	0	0	0	0
260	0	0	0	0	0	N	0	0	0	0	0	0	0	0	0	0
261	0	0	0	0	0	N	0	0	0	0	0	0	0	0	0	0
262	0	0	0	0	0	N	0	0	0	0	0	0	0	0	0	0
263	0	0	0	0	0	N	0	0	0	0	0	0	0	0	0	0
264	0	0	0	0	0	N	0	0	0	0	0	0	0	0	0	0
265	0	0	0	0	0	N	0	0	0	0	0	0	0	0	0	0
266	0	0	0	0	0	N	0	0	0	0	0	0	0	0	0	0
267	0	0	0	0	0	N	0	0	0	0	0	0	0	0	0	0
268	1	0.67	Bike	5	10	N	0	0	0	0	0	0	0	0	120	0
269	0	0	0	0	0	N	0	0	0	0	0	0	0	0	0	0
270	0	0	0	0	0	N	0	0	0	0	0	0	0	0	0	0
271	0	0	0	0	0	N	0	0	0	0	0	0	0	0	0	0
272	0	0	0	0	0	N	0	0	0	0	0	0	0	0	0	0
273	0	0	0	0	0	N	0	0	0	0	0	0	0	0	0	0
274	0	0	0	0	0	N	0	0	0	0	0	0	0	0	0	0
275	0	0	0	0	0	N	0	0	0	0	0	0	0	0	0	0
276	0	0	0	0	0	N	0	0	0	0	0	0	0	0	0	0
277	0	0	0	0	0	N	0	0	0	0	0	0	0	0	0	0
278	0	0	0	0	0	N	0	0	0	0	0	0	0	0	0	0
279	0	0	0	0	0	N	0	0	0	0	0	0	0	0	0	0
280	0	0	0	0	0	N	0	0	0	0	0	0	0	0	0	0
281	0	0	0	0	0	N	0	0	0	0	0	0	0	0	0	0
282	0	0	0	0	0	N	0	0	0	0	0	0	0	0	0	0
283	0	0	0	0	0	N	0	0	0	0	0	0	0	0	0	0
284	0	0	0	0	0	N	0	0	0	0	0	0	0	0	0	0
285	0	0	0	0	0	N	0	0	0	0	0	0	0	0	0	0
286	0	0	0	0	0	N	0	0	0	0	0	0	0	0	0	0
287	0	0	0	0	0	N	0	0	0	0	0	0	0	0	0	0
288	0	0	0	0	0	N	0	0	0	0	0	0	0	0	0	0
289	0	0	0	0	0	N	0	0	0	0	0	0	0	0	0	0
290	0	0	0	0	0	N	0	0	0	0	0	0	0	0	0	0
291	0	0	0	0	0	N	0	0	0	0	0	0	0	0	0	0
292	0	0	0	0	0	N	0	0	0	0	0	0	0	0	0	0
293	0	0	0	0	0	N	0	0	0	0	0	0	0	0	0	0
294	1	3.5	Bus	0	45	Y	1	0	0	0	0	0	0	0	80	0
295	0	0	0	0	0	N	0	0	0	0	0	0	0	0	0	0
296	0	0	0	0	0	N	0	0	0	0	0	0	0	0	0	0
297	0	0	0	0	0	N	0	0	0	0	0	0	0	0	0	0
298	0	0	0	0	0	N	0	0	0	0	0	0	0	0	0	0
299	0	0	0	0	0	N	0	0	0	0	0	0	0	0	0	0
300	0	0	0	0	0	N	0	0	0	0	0	0	0	0	0	0
301	0	0	0	0	0	N	0	0	0	0	0	0	0	0	0	0
302	0	0	0	0	0	N	0	0	0	0	0	0	0	0	0	0
303	0	0	0	0	0	N	0	0	0	0	0	0	0	0	0	0
304	0	0	0	0	0	N	0	0	0	0	0	0	0	0	0	0
305	0	0	0	0	0	N	0	0	0	0	0	0	0	0	0	0
306	0	0	0	0	0	N	0	0	0	0	0	0	0	0	0	0
307	0	0	0	0	0	N	0	0	0	0	0	0	0	0	0	0
308	0	0	0	0	0	N	0	0	0	0	0	0	0	0	0	0
309	1	0.916667	Auto	0	100	Y	1	0	0	0	0	0	0	0	60	0
310	0	0	0	0	0	N	0	0	0	0	0	0	0	0	0	0
311	0	0	0	0	0	N	0	0	0	0	0	0	0	0	0	0
312	0	0	0	0	0	N	0	0	0	0	0	0	0	0	0	0
313	0	0	0	0	0	N	0	0	0	0	0	0	0	0	0	0
314	0	0	0	0	0	N	0	0	0	0	0	0	0	0	0	0
315	0	0	0	0	0	N	0	0	0	0	0	0	0	0	0	0
316	0	0	0	0	0	N	0	0	0	0	0	0	0	0	0	0
317	0	0	0	0	0	N	0	0	0	0	0	0	0	0	0	0
318	0	0	0	0	0	N	0	0	0	0	0	0	0	0	0	0
319	0	0	0	0	0	N	0	0	0	0	0	0	0	0	0	0
320	0	0	0	0	0	N	0	0	0	0	0	0	0	0	0	0
321	0	0	0	0	0	N	0	0	0	0	0	0	0	0	0	0
322	0	0	0	0	0	N	0	0	0	0	0	0	0	0	0	0
323	2	1	walk	0	0	N	0	0	0	0	0	0	0	0	12	0
324	0	0	0	0	0	N	0	0	0	0	0	0	0	0	0	0
325	0	0	0	0	0	N	0	0	0	0	0	0	0	0	0	0
326	0	0	0	0	0	N	0	0	0	0	0	0	0	0	0	0
327	0	0	0	0	0	N	0	0	0	0	0	0	0	0	0	0
328	0	0	0	0	0	N	0	0	0	0	0	0	0	0	0	0
329	0	0	0	0	0	N	0	0	0	0	0	0	0	0	0	0
330	0	0	0	0	0	N	0	0	0	0	0	0	0	0	0	0
331	0	0	0	0	0	N	0	0	0	0	0	0	0	0	0	0
332	0	0	0	0	0	N	0	0	0	0	0	0	0	0	0	0
333	0	0	0	0	0	N	0	0	0	0	0	0	0	0	0	0
334	0	0	0	0	0	N	0	0	0	0	0	0	0	0	0	0
335	0	0	0	0	0	N	0	0	0	0	0	0	0	0	0	0
336	0	0	0	0	0	N	0	0	0	0	0	0	0	0	0	0
337	0	0	0	0	0	N	0	0	0	0	0	0	0	0	0	0
338	0	0	0	0	0	N	0	0	0	0	0	0	0	0	0	0
339	1	2.5	Bike	4	8	Y	1	0	0	0	0	0	0	0	50	0
340	0	0	0	0	0	N	0	0	0	0	0	0	0	0	0	0
341	0	0	0	0	0	N	0	0	0	0	0	0	0	0	0	0
342	0	0	0	0	0	N	0	0	0	0	0	0	0	0	0	0
343	1	0.67	Auto	0	80	Y	1	0	0	0	0	0	0	0	0	0
344	1	0.67	Auto	0	20	N	0	0	0	0	0	0	0	0	0	0
345	0	0	0	0	0	N	0	0	0	0	0	0	0	0	0	0
346	0	0	0	0	0	N	0	0	0	0	0	0	0	0	0	0
347	0	0	0	0	0	N	0	0	0	0	0	0	0	0	0	0
348	0	0	0	0	0	N	0	0	0	0	0	0	0	0	0	0
349	0	0	0	0	0	N	0	0	0	0	0	0	0	0	0	0
350	0	0	0	0	0	N	0	0	0	0	0	0	0	0	0	0
351	0	0	0	0	0	N	0	0	0	0	0	0	0	0	0	0
352	0	0	0	0	0	N	0	0	0	0	0	0	0	0	0	0
353	0	0	0	0	0	N	0	0	0	0	0	0	0	0	0	0
354	0	0	0	0	0	N	0	0	0	0	0	0	0	0	0	0
355	0	0	0	0	0	N	0	0	0	0	0	0	0	0	0	0
356	0	0	0	0	0	N	0	0	0	0	0	0	0	0	0	0
357	0	0	0	0	0	N	0	0	0	0	0	0	0	0	0	0
358	1	2.5	Auto	0	50	Y	1	0	0	0	0	0	0	0	30	0
359	0	0	0	0	0	N	0	0	0	0	0	0	0	0	0	0
360	0	0	0	0	0	N	0	0	0	0	0	0	0	0	0	0
361	0	0	0	0	0	N	0	0	0	0	0	0	0	0	0	0
362	0	0	0	0	0	N	0	0	0	0	0	0	0	0	0	0
363	0	0	0	0	0	N	0	0	0	0	0	0	0	0	0	0
364	0	0	0	0	0	N	0	0	0	0	0	0	0	0	0	0
365	0	0	0	0	0	N	0	0	0	0	0	0	0	0	0	0
366	0	0	0	0	0	N	0	0	0	0	0	0	0	0	0	0
367	0	0	0	0	0	N	0	0	0	0	0	0	0	0	0	0
368	0	0	0	0	0	N	0	0	0	0	0	0	0	0	0	0
369	1	0.6	Auto	0	80	Y	1	0	0	0	0	0	0	0	0	0
370	0	0	0	0	0	N	0	0	0	0	0	0	0	0	0	0
371	0	0	0	0	0	N	0	0	0	0	0	0	0	0	0	0
372	0	0	0	0	0	N	0	0	0	0	0	0	0	0	0	0
373	0	0	0	0	0	N	0	0	0	0	0	0	0	0	0	0
374	0	0	0	0	0	N	0	0	0	0	0	0	0	0	0	0
375	0	0	0	0	0	N	0	0	0	0	0	0	0	0	0	0
376	0	0	0	0	0	N	0	0	0	0	0	0	0	0	0	0
377	0	0	0	0	0	N	0	0	0	0	0	0	0	0	0	0
378	0	0	0	0	0	N	0	0	0	0	0	0	0	0	0	0
379	0	0	0	0	0	N	0	0	0	0	0	0	0	0	0	0
380	0	0	0	0	0	N	0	0	0	0	0	0	0	0	0	0
381	0	0	0	0	0	N	0	0	0	0	0	0	0	0	0	0
382	0	0	0	0	0	N	0	0	0	0	0	0	0	0	0	0
383	0	0	0	0	0	N	0	0	0	0	0	0	0	0	0	0
384	1	1.5	Bike	6	12	Y	1	0	200	0	0	0	0	0	0	0
385	0	0	0	0	0	N	0	0	0	0	0	0	0	0	0	0
386	0	0	0	0	0	N	0	0	0	0	0	0	0	0	0	0
387	0	0	0	0	0	N	0	0	0	0	0	0	0	0	0	0
388	0	0	0	0	0	N	0	0	0	0	0	0	0	0	0	0
389	0	0	0	0	0	N	0	0	0	0	0	0	0	0	0	0
390	0	0	0	0	0	N	0	0	0	0	0	0	0	0	0	0
391	0	0	0	0	0	N	0	0	0	0	0	0	0	0	0	0
392	0	0	0	0	0	N	0	0	0	0	0	0	0	0	0	0
393	0	0	0	0	0	N	0	0	0	0	0	0	0	0	0	0
394	0	0	0	0	0	N	0	0	0	0	0	0	0	0	0	0
395	0	0	0	0	0	N	0	0	0	0	0	0	0	0	0	0
396	0	0	0	0	0	N	0	0	0	0	0	0	0	0	0	0
397	0	0	0	0	0	N	0	0	0	0	0	0	0	0	0	0
398	0	0	0	0	0	N	0	0	0	0	0	0	0	0	0	0
399	0	0	0	0	0	N	0	0	0	0	0	0	0	0	0	0
400	0	0	0	0	0	N	0	0	0	0	0	0	0	0	0	0
401	0	0	0	0	0	N	0	0	0	0	0	0	0	0	0	0
402	0	0	0	0	0	N	0	0	0	0	0	0	0	0	0	0
403	1	0.67	Auto	1	2	Y	1	0	20	0	0	0	0	0	0	0
404	0	0	0	0	0	N	0	0	0	0	0	0	0	0	0	0
405	0	0	0	0	0	N	0	0	0	0	0	0	0	0	0	0
406	0	0	0	0	0	N	0	0	0	0	0	0	0	0	0	0
407	1	2	Bike	3	6	N	0	0	500	0	0	0	0	570	0	0
408	0	0	0	0	0	N	0	0	0	0	0	0	0	0	0	0
409	0	0	0	0	0	N	0	0	0	0	0	0	0	0	0	0
410	1	0.5	walk	0	0	N	0	0	10	0	0	0	0	0	0	0
411	0	0	0	0	0	N	0	0	0	0	0	0	0	0	0	0
412	0	0	0	0	0	N	0	0	0	0	0	0	0	0	0	0
413	0	0	0	0	0	N	0	0	0	0	0	0	0	0	0	0
414	1	1.5	Auto	0	30	Y	1	0	0	0	0	0	0	0	0	0
415	0	0	0	0	0	N	0	0	0	0	0	0	0	0	0	0
416	0	0	0	0	0	N	0	0	0	0	0	0	0	0	0	0
417	0	0	0	0	0	N	0	0	0	0	0	0	0	0	0	0
418	0	0	0	0	0	N	0	0	0	0	0	0	0	0	0	0
419	0	0	0	0	0	N	0	0	0	0	0	0	0	0	0	0
420	0	0	0	0	0	N	0	0	0	0	0	0	0	0	0	0
421	0	0	0	0	0	N	0	0	0	0	0	0	0	0	0	0
422	0	0	0	0	0	N	0	0	0	0	0	0	0	0	0	0
423	2	2	Auto	0	55	Y	1	0	400	0	0	0	0	900	20	0
424	0	0	0	0	0	N	0	0	0	0	0	0	0	0	0	0
425	0	0	0	0	0	N	0	0	0	0	0	0	0	0	0	0
426	0	0	0	0	0	N	0	0	0	0	0	0	0	0	0	0
427	0	0	0	0	0	N	0	0	0	0	0	0	0	0	0	0
428	0	0	0	0	0	N	0	0	0	0	0	0	0	0	0	0
429	0	0	0	0	0	N	0	0	0	0	0	0	0	0	0	0
430	0	0	0	0	0	N	0	0	0	0	0	0	0	0	0	0
431	0	0	0	0	0	N	0	0	0	0	0	0	0	0	0	0
432	1	1	Bike	10	20	Y	1	0	0	0	0	0	0	0	0	0
433	0	0	0	0	0	N	0	0	0	0	0	0	0	0	0	0
434	0	0	0	0	0	N	0	0	0	0	0	0	0	0	0	0
435	0	0	0	0	0	N	0	0	0	0	0	0	0	0	0	0
436	0	0	0	0	0	N	0	0	0	0	0	0	0	0	0	0
437	0	0	0	0	0	N	0	0	0	0	0	0	0	0	0	0
438	0	0	0	0	0	N	0	0	0	0	0	0	0	0	0	0
439	0	0	0	0	0	N	0	0	0	0	0	0	0	0	0	0
440	0	0	0	0	0	N	0	0	0	0	0	0	0	0	0	0
441	1	0.67	walk	0	0	N	0	0	10	0	0	0	0	0	0	0
442	0	0	0	0	0	N	0	0	0	0	0	0	0	0	0	0
443	0	0	0	0	0	N	0	0	0	0	0	0	0	0	0	0
444	0	0	0	0	0	N	0	0	0	0	0	0	0	0	0	0
445	0	0	0	0	0	N	0	0	0	0	0	0	0	0	0	0
446	1	4	Bus	0	10	Y	1	0	0	0	0	0	0	0	0	0
447	0	0	0	0	0	N	0	0	0	0	0	0	0	0	0	0
448	0	0	0	0	0	N	0	0	0	0	0	0	0	0	0	0
449	0	0	0	0	0	N	0	0	0	0	0	0	0	0	0	0
450	0	0	0	0	0	N	0	0	0	0	0	0	0	0	0	0
451	1	1.5	Bike	8	16	Y	1	0	0	0	0	0	0	0	0	0
452	0	0	0	0	0	N	0	0	0	0	0	0	0	0	0	0
453	0	0	0	0	0	N	0	0	0	0	0	0	0	0	0	0
454	0	0	0	0	0	N	0	0	0	0	0	0	0	0	0	0
455	0	0	0	0	0	N	0	0	0	0	0	0	0	0	0	0
456	1	0.25	0	0	0	N	0	0	0	0	0	0	0	0	0	0
457	0	0	0	0	0	N	0	0	0	0	0	0	0	0	0	0
458	0	0	0	0	0	N	0	0	0	0	0	0	0	0	0	0
459	0	0	0	0	0	N	0	0	0	0	0	0	0	0	0	0
460	0	0	0	0	0	N	0	0	0	0	0	0	0	0	0	0
461	0	0	0	0	0	N	0	0	0	0	0	0	0	0	0	0
462	0	0	0	0	0	N	0	0	0	0	0	0	0	0	0	0
463	0	0	0	0	0	N	0	0	0	0	0	0	0	0	0	0
464	0	0	0	0	0	N	0	0	0	0	0	0	0	0	0	0
465	0	0	0	0	0	N	0	0	0	0	0	0	0	0	0	0
466	0	0	0	0	0	N	0	0	0	0	0	0	0	0	0	0
467	0	0	0	0	0	N	0	0	0	0	0	0	0	0	0	0
468	0	0	0	0	0	N	0	0	0	0	0	0	0	0	0	0
469	0	0	0	0	0	N	0	0	0	0	0	0	0	0	0	0
470	0	0	0	0	0	N	0	0	0	0	0	0	0	0	0	0
471	5	1	walk	0	0	N	0	0	0	0	0	0	0	0	0	0
472	0	0	0	0	0	N	0	0	0	0	0	0	0	0	0	0
473	0	0	0	0	0	N	0	0	0	0	0	0	0	0	0	0
474	0	0	0	0	0	N	0	0	0	0	0	0	0	0	0	0
475	0	0	0	0	0	N	0	0	0	0	0	0	0	0	0	0
476	1	2	walk	0	0	N	0	0	10	0	0	0	0	0	0	0
477	0	0	0	0	0	N	0	0	0	0	0	0	0	0	0	0
478	1	0.5	0	0	0	N	0	0	0	0	0	0	0	0	0	0
479	0	0	0	0	0	N	0	0	0	0	0	0	0	0	0	0
480	0	0	0	0	0	N	0	0	0	0	0	0	0	0	0	0
481	0	0	0	0	0	N	0	0	0	0	0	0	0	0	0	0
482	0	0	0	0	0	N	0	0	0	0	0	0	0	0	0	0
483	0	0	0	0	0	N	0	0	0	0	0	0	0	0	0	0
484	0	0	0	0	0	N	0	0	0	0	0	0	0	0	0	0
485	1	1.5	Auto	0	20	N	0	0	10	0	0	0	0	0	0	0
486	2	2	walk	0	0	N	0	0	10	0	0	0	0	0	0	0
487	1	1.17	Auto	0	30	Y	1	0	10	0	0	0	0	0	0	0
488	0	0	0	0	0	N	0	0	0	0	0	0	0	0	0	0
489	0	0	0	0	0	N	0	0	0	0	0	0	0	0	0	0
490	0	0	0	0	0	N	0	0	0	0	0	0	0	0	0	0
491	0	0	0	0	0	N	0	0	0	0	0	0	0	0	0	0
492	1	2	Auto	0	100	Y	1	0	10	0	0	0	0	0	0	0
493	0	0	0	0	0	N	0	0	0	0	0	0	0	0	0	0
494	0	0	0	0	0	N	0	0	0	0	0	0	0	0	0	0
495	2	7.5	Auto	0	850	Y	1	0	0	0	0	0	0	0	0	0
496	0	0	0	0	0	N	0	0	0	0	0	0	0	0	0	0
497	0	0	0	0	0	N	0	0	0	0	0	0	0	0	0	0
498	0	0	0	0	0	N	0	0	0	0	0	0	0	0	0	0
499	0	0	0	0	0	N	0	0	0	0	0	0	0	0	0	0
500	0	0	0	0	0	N	0	0	0	0	0	0	0	0	0	0
501	2	6	Train	0	0	Y	1	0	20	0	0	0	500	0	80	0
502	0	0	0	0	0	N	0	0	0	0	0	0	0	0	0	0
503	0	0	0	0	0	N	0	0	0	0	0	0	0	0	0	0
504	1	0.5	walk	0	0	Y	1	0	150	0	0	0	0	0	0	0
505	0	0	0	0	0	N	0	0	0	0	0	0	0	0	0	0
506	0	0	0	0	0	N	0	0	0	0	0	0	0	0	0	0
507	0	0	0	0	0	N	0	0	0	0	0	0	0	0	0	0
508	1	2	Rick/Train/Taxi	0	120	Y	1	0	10	0	0	0	0	0	0	0
509	0	0	0	0	0	N	0	0	0	0	0	0	0	0	0	0
510	0	0	0	0	0	N	0	0	0	0	0	0	0	0	0	0
511	1	1.33	Bike	12	24	Y	1	0	600	500	0	0	0	0	0	0
512	0	0	0	0	0	N	0	0	0	0	0	0	0	0	0	0
513	0	0	0	0	0	N	0	0	0	0	0	0	0	0	0	0
514	0	0	0	0	0	N	0	0	0	0	0	0	0	0	0	0
515	0	0	0	0	0	N	0	0	0	0	0	0	0	0	0	0
516	0	0	0	0	0	N	0	0	0	0	0	0	0	0	0	0
517	0	0	0	0	0	N	0	0	0	0	0	0	0	0	0	0
518	2	1.25	Auto	0	80	Y	1	0	200	0	0	0	0	1000	0	0
519	0	0	0	0	0	N	0	0	0	0	0	0	0	0	0	0
520	1	0.42	Bike	5	10	Y	1	0	0	0	0	0	0	100	0	0
521	0	0	0	0	0	N	0	0	0	0	0	0	0	0	0	0
522	0	0	0	0	0	N	0	0	0	0	0	0	0	0	0	0
523	0	0	0	0	0	N	0	0	0	0	0	0	0	0	0	0
524	0	0	0	0	0	N	0	0	0	0	0	0	0	0	0	0
525	0	0	0	0	0	N	0	0	0	0	0	0	0	0	0	0
526	0	0	0	0	0	N	0	0	0	0	0	0	0	0	0	0

## Sheet: Social Position
Sl no.	Were you the person who earned the highest income in your household before you contracted TB? (Y/N)	Do you have any health insurance?	What type?	What is your (the patient's) education level?	What is your main occupation?	What was your primary employment, or normal work, or normal other main activity before you contracted TB?	What is your primary employment, or normal work, or normal other main activity now?	What is your usual main source of drinking water?	What is the type of house the patient is living?	How many people sleep here on a typical night? (including the patient)	How many rooms are there in the house? (Do not count balconies, corridors, bathrooms, cowshed, pooja ghar, agriculture store room and weaving room )	Where is the cooking generally done for this household?	What type of fuel does your household primarily use for cooking?	What is the main source of lighting in your household?	Does your household have a latrine facility of its own?	What kind of latrine facility do members of your household usually use?	Does your household have? Watch or clock	Does your household have? Sewing machine	Does your household have? Radio / transistor / music system	Does your household have? Electric fan	Does your household have? Telephone / mobile phone	Does your household have? Television	Does your household have? Computer / laptop	Does your household have? Internet connection	Does your household have? Fridge	Does your household have? Washing machine	Does your household have? Air cooler / air conditioner	Does your household have? Bicycle	Does your household have? Motorcycle / scooter	Does your household have? Water pump	Does your household have? Car / jeep / van
1	N	2		2	4	3	1	3	1	12	2	3	2	1	2	Not applicable	1	1	2	1	1	1	2	2	2	2	2	2	2	2	2
2	N	2		3	12	5	5	1	1	8	1	3	2	1	1	1	1	2	2	1	1	2	2	1	1	2	2	2	2	2	2
3	N	2		4	12	5	5	2	1	5	2	3	2	1	2	Not applicable	1	1	2	1	1	1	2	1	2	2	2	1	2	2	2
4	Y	2		1	2	3	1	1	1	3	1	3	2	1	2	Not applicable	1	2	2	1	1	1	2	2	2	2	2	1	2	2	2
5	N	2		3	4	2	2	1	1	3	2	2	2	1	1	1	1	2	2	1	1	1	2	1	2	2	2	1	2	2	2
6	N	2		1	1	1	1	1	1	7	1	3	6	1	2	Not applicable	1	1	2	1	1	2	2	1	2	2	2	1	2	2	2
7	Y	2		3	5	7	7	3	2	2	1	3	2	1	2	Not applicable	1	2	2	1	1	1	2	2	2	2	2	2	2	2	2
8	N	2		3	10	6	6	4	1	3	2	2	2	1	1	1	1	1	2	1	1	1	2	1	1	2	2	2	2	2	2
9	Y	1	A	3	4	3	1	1	2	7	1	3	2	1	2	Not applicable	1	1	1	1	1	1	2	1	2	2	2	1	2	2	2
10	N	2		4	3	2	2	1	1	4	2	3	2	1	2	Not applicable	1	2	2	1	1	1	2	1	1	2	2	2	2	2	2
11	N	2		3	1	1	1	1	1	5	1	1	5	1	2	Not applicable	1	1	1	1	1	1	2	1	2	2	2	2	2	2	2
12	N	2		3	2	3	1	1	1	4	1	3	2	1	2	Not applicable	1	2	2	1	1	1	2	2	2	2	2	1	2	2	2
13	N	2		4	12	5	5	3	1	6	1	3	2	1	2	Not applicable	1	1	1	1	1	1	2	2	2	2	2	1	2	2	2
14	N	2		2	5	7	1	1	1	4	1	3	2	1	1	1	1	2	2	1	1	1	2	1	1	2	2	2	2	1	2
15	N	2		1	13	3	1	1	2	6	1	3	5	1	2	Not applicable	1	2	2	1	2	2	2	2	2	2	2	2	2	2	2
16	Y	2		3	4	3	1	1	1	4	2	2	2	1	1	1	1	2	1	1	1	2	2	2	2	2	2	1	2	2	2
17	N	2		1	10	6	6	1	1	5	1	3	5	1	2	Not applicable	1	1	2	1	1	1	2	1	2	2	2	2	2	2	2
18	Y	2		4	2	3	3	1	1	2	1	2	2	1	1	1	1	2	1	1	1	1	2	1	2	2	2	2	2	1	2
19	N	2		4	1	1	1	1	2	6	1	3	5	1	2	Not applicable	1	2	2	1	1	2	2	1	2	2	2	1	2	2	2
20	N	2		4	12	5	5	1	1	5	1	3	2	1	2	Not applicable	1	1	1	1	1	1	2	2	2	2	2	2	2	2	2
21	N	2		1	10	6	6	3	1	4	1	3	5	1	2	Not applicable	1	2	2	1	1	2	2	1	2	2	2	2	2	2	2
22	Y	2		3	2	3	3	1	2	4	1	3	10	1	2	Not applicable	1	2	2	1	1	2	2	2	2	2	2	2	2	2	2
23	N	2		3	10	6	6	1	2	4	1	2	5	1	2	Not applicable	1	2	1	1	1	1	2	1	2	2	2	2	2	2	2
24	N	2		2	2	3	1	1	2	9	2	1	7	1	2	Not applicable	1	2	1	1	1	1	2	1	2	2	2	1	2	2	2
25	N	2		3	10	6	6	1	2	3	2	3	2	1	1	1	1	1	2	1	1	1	2	1	1	2	2	2	1	2	2
26	N	2		2	10	6	6	1	2	5	2	3	2	1	2	Not applicable	1	2	2	1	1	1	2	1	2	2	2	1	2	2	2
27	N	2		3	10	6	6	2	1	5	2	2	2	1	1	1	1	2	1	1	1	1	2	1	1	2	2	2	2	1	2
28	N	2		2	10	6	6	4	1	5	1	1	2	1	2	Not applicable	1	2	1	1	1	1	2	2	2	2	2	1	2	2	2
29	N	2		1	2	3	1	3	2	6	2	2	5	1	2	Not applicable	1	2	2	1	1	1	2	2	1	2	2	2	2	2	2
30	N	2		1	10	6	6	1	1	3	1	3	5	1	2	Not applicable	1	2	2	1	2	2	2	2	2	2	2	2	2	2	2
31	N	2		3	10	6	6	3	1	13	3	2	5	1	2	Not applicable	1	2	1	1	1	1	2	1	2	2	2	2	2	1	2
32	N	2		1	10	6	6	3	2	7	1	3	5	1	2	Not applicable	1	2	2	1	1	1	2	2	2	2	2	2	2	2	2
33	N	2		1	10	6	6	3	1	6	1	3	2	1	2	Not applicable	1	2	2	1	1	1	2	1	2	2	2	1	2	2	2
34	N	2		3	10	6	6	1	1	5	1	3	2	1	2	Not applicable	1	2	2	1	1	2	2	1	1	2	2	2	2	2	2
35	N	2		5	12	5	5	1	1	5	1	2	2	1	1	1	1	1	2	1	1	1	1	1	1	2	2	1	2	2	2
36	N	2		3	2	3	3	1	1	5	2	1	2	1	2	Not applicable	1	2	2	1	1	1	2	2	2	2	2	1	2	1	2
37	N	2		1	2	3	3	3	2	4	2	1	5	1	2	Not applicable	1	2	2	1	1	2	2	2	2	2	2	1	2	2	2
38	N	2		1	10	6	6	4	2	6	2	3	2	1	2	Not applicable	1	1	2	1	1	2	2	1	2	2	2	1	2	2	2
39	Y	2		1	2	3	1	1	2	4	1	1	2	1	2	Not applicable	1	2	1	1	1	1	2	1	2	2	2	1	2	2	2
40	N	2		3	1	1	1	1	1	4	2	2	2	1	1	1	1	2	2	1	1	1	2	2	2	2	2	2	2	2	2
41	N	2		1	10	6	6	1	2	5	2	1	2	1	1	1	2	2	1	1	1	1	2	1	1	2	2	1	2	2	2
42	N	2		4	12	5	5	3	1	4	1	3	2	1	2	Not applicable	1	2	2	1	1	1	2	1	2	2	2	2	2	2	2
43	Y	2		4	4	3	1	3	1	5	1	1	11	1	2	Not applicable	1	2	2	1	1	1	2	2	2	2	2	2	2	2	2
44	N	2		3	12	5	5	1	1	4	1	1	2	1	1	1	1	1	2	1	1	1	2	2	2	2	2	2	2	2	2
45	Y	2		3	2	3	3	1	1	4	1	1	2	1	1	1	1	2	2	1	1	1	2	1	2	2	2	2	2	2	2
46	N	2		4	12	5	5	1	1	6	2	2	2	1	2	Not applicable	1	1	2	1	1	1	2	1	2	2	2	1	2	2	2
47	N	2		3	12	5	5	1	1	5	1	2	2	1	1	1	1	2	2	1	1	1	2	2	2	2	2	1	2	2	2
48	N	2		3	1	1	1	1	1	8	9	1	2	1	1	1	1	1	2	1	1	1	2	1	1	2	2	1	1	1	2
49	Y	2		3	2	3	1	1	2	4	1	1	6	1	2	Not applicable	2	2	2	1	1	2	2	1	2	2	2	2	2	2	2
50	N	2		3	10	6	6	1	1	5	1	1	2	1	2	Not applicable	1	1	2	1	1	1	2	1	2	2	2	1	2	2	2
51	N	2		3	10	6	6	1	2	4	1	3	5	1	2	Not applicable	1	2	2	1	1	1	2	1	2	2	2	1	2	2	2
52	N	2		3	10	6	6	1	1	5	1	2	2	1	1	1	1	2	1	1	1	1	1	1	1	2	2	1	1	2	2
53	N	2		3	10	6	6	1	1	8	2	3	2	1	2	Not applicable	1	2	2	1	1	1	2	1	2	2	2	2	2	2	2
54	N	2		3	10	6	6	4	1	9	2	2	2	1	1	1	1	2	2	1	1	1	2	1	2	2	2	2	2	2	2
55	Y	2		3	2	3	3	1	2	6	1	3	2	1	2	Not applicable	1	2	2	1	1	2	2	1	2	2	2	2	2	2	2
56	N	2		1	10	6	6	1	2	5	1	3	7	4	2	Not applicable	2	2	2	2	1	2	2	2	2	2	2	2	2	2	2
57	N	2		1	10	6	6	1	3	6	1	3	7	1	2	Not applicable	2	2	2	1	1	2	2	1	2	2	2	2	2	2	2
58	Y	2		3	2	3	1	1	1	8	3	2	6	1	1	1	1	2	2	1	1	2	2	2	2	2	2	2	2	2	2
59	N	2		1	10	6	6	1	2	8	2	3	2	1	2	Not applicable	1	1	2	1	1	1	2	2	2	2	2	2	2	2	2
60	Y	2		3	2	3	3	3	3	8	2	1	6	1	2	Not applicable	1	2	2	1	1	2	2	1	2	2	2	2	2	2	2
61	N	2		3	10	6	6	1	2	6	3	2	2	1	2	Not applicable	1	2	2	1	1	1	2	1	1	2	2	1	2	2	2
62	Y	2		1	2	3	1	1	1	1	1	3	2	1	1	1	1	2	2	1	1	2	2	2	2	2	2	2	2	2	2
63	Y	2		2	2	3	3	1	2	9	2	3	2	1	2	Not applicable	1	2	2	1	1	1	2	1	2	2	2	2	2	2	2
64	N	2		3	12	5	1	3	2	9	1	1	2	1	1	1	1	1	2	1	2	2	2	1	2	2	2	1	1	2	2
65	Y	2		3	5	7	1	1	2	4	1	3	2	1	2	Not applicable	1	2	2	1	1	1	2	2	1	2	2	1	1	2	2
66	N	2		3	2	3	1	1	2	3	2	3	2	1	1	1	1	2	2	1	1	1	2	1	1	2	2	2	2	2	2
67	Y	2		3	2	7	1	1	2	9	1	3	2	1	2	Not applicable	1	2	2	1	1	1	2	2	2	2	2	2	2	2	2
68	N	2		3	9	4	4	1	1	4	1	3	2	1	2	Not applicable	1	1	2	1	1	1	2	2	2	2	2	1	2	2	2
69	N	2		2	12	3	3	1	2	3	1	3	5	1	1	1	1	2	2	1	1	1	2	2	2	2	2	2	2	2	2
70	N	2		1	2	3	1	1	1	4	1	1	2	1	2	Not applicable	1	2	1	1	2	1	2	2	2	2	2	1	2	2	2
71	Y	2		3	3	3	3	1	2	3	1	3	2	1	2	Not applicable	1	2	2	1	1	1	2	1	2	2	2	2	2	2	2
72	N	2		4	12	5	8	1	2	8	1	1	2	1	2	Not applicable	1	1	2	1	1	1	2	1	1	2	2	2	2	2	2
73	N	2		3	13	3	3	1	1	12	1	3	5	1	2	Not applicable	1	2	2	1	2	2	2	1	2	2	2	2	2	2	2
74	N	2		3	2	3	3	1	2	5	2	1	5	1	1	1	1	1	2	1	1	1	2	1	2	2	2	2	2	2	2
75	Y	2		1	2	3	1	1	1	6	1	3	5	1	2	Not applicable	1	2	2	1	1	2	2	2	2	2	2	2	2	2	2
76	N	2		3	10	6	6	1	1	3	1	2	2	1	1	1	1	2	2	1	1	1	2	2	1	2	2	2	2	2	2
77	Y	2		2	5	3	3	4	1	4	2	2	2	1	1	1	1	2	2	1	1	1	2	2	1	2	2	2	2	1	2
78	N	2		1	10	6	6	1	2	2	1	1	6	1	2	Not applicable	1	2	2	1	1	2	2	1	2	2	2	2	2	2	2
79	N	2		2	2	3	3	1	1	5	1	3	5	1	1	1	1	1	2	1	1	1	2	2	2	2	2	2	2	2	2
80	Y	2		4	4	3	1	1	1	2	1	1	5	1	2	Not applicable	2	2	2	2	1	2	2	2	2	2	2	2	2	2	2
81	N	2		2	4	3	3	1	1	4	1	3	5	1	1	1	1	2	2	1	1	1	2	1	2	2	2	2	2	2	2
82	N	2		3	4	2	2	1	1	2	1	2	5	1	1	1	1	2	2	1	1	2	2	2	2	2	2	2	2	2	2
83	Y	2		3	4	2	2	1	1	2	1	2	5	1	1	1	1	2	2	1	1	2	2	2	2	2	2	2	2	2	2
84	N	2		3	13	3	1	4	1	8	2	3	2	1	1	1	1	1	2	1	1	1	2	1	1	2	2	2	2	2	2
85	Y	2		4	5	7	1	1	1	5	2	3	2	1	2	Not applicable	1	2	2	1	1	1	2	1	2	2	2	2	2	2	2
86	N	2		3	10	6	6	1	1	4	1	3	5	1	1	1	1	2	2	1	1	2	2	2	2	2	2	2	2	2	2
87	Y	2		1	2	3	3	1	2	5	1	1	5	1	2	Not applicable	1	2	1	1	1	1	2	2	2	2	2	2	2	2	2
88	N	2		3	10	6	6	1	1	5	2	3	2	1	2	Not applicable	1	2	2	1	1	1	2	1	1	2	2	2	2	2	2
89	N	2		4	10	6	6	1	2	3	2	1	2	1	2	Not applicable	1	1	2	1	1	1	2	1	2	2	2	2	2	2	2
90	N	2		4	13	7	7	1	1	6	2	2	2	1	1	1	1	2	2	1	1	1	2	1	2	2	2	2	2	2	2
91	N	2		2	10	6	6	3	2	6	2	3	7	1	2	Not applicable	1	2	2	1	1	1	2	2	1	2	2	2	2	2	2
92	Y	2		4	2	3	3	1	1	1	1	3	7	1	1	1	1	2	2	1	1	2	2	2	2	2	2	2	1	2	2
93	Y	2		3	13	3	1	1	1	3	1	2	2	1	1	1	1	2	2	1	1	1	2	1	1	2	2	2	2	2	2
94	Y	2		3	4	3	1	4	2	3	2	2	2	1	1	1	1	2	2	1	1	1	2	2	1	2	1	2	1	1	2
95	Y	2		2	13	7	7	1	1	4	4	2	2	1	1	1	1	2	2	1	1	1	2	2	2	2	2	2	2	1	1
96	N	2		5	12	5	8	1	1	5	2	2	2	1	1	1	1	1	1	1	1	1	2	1	2	2	2	2	2	2	2
97	Y	2		1	4	3	3	1	1	3	1	3	5	1	2	Not applicable	1	2	2	1	2	1	2	2	2	2	2	2	2	2	2
98	N	2		3	13	3	3	1	1	5	1	2	5	1	1	1	1	2	1	1	1	1	2	1	2	2	2	2	2	2	2
99	Y	2		3	4	3	1	1	1	4	1	3	5	1	2	Not applicable	1	1	1	1	1	1	2	1	2	2	2	1	2	2	2
100	N	2		1	10	6	6	1	1	5	2	3	2	1	1	1	1	2	2	1	1	1	2	1	1	2	1	2	2	1	2
101	N	2		4	2	3	1	1	1	5	2	2	2	1	1	1	1	2	2	1	1	1	2	1	2	2	2	2	2	2	2
102	Y	2		3	13	3	3	1	1	7	3	2	2	1	1	1	1	2	2	1	1	1	2	1	1	1	2	2	1	2	2
103	Y	2		3	5	7	7	1	1	15	5	3	2	1	1	1	1	1	2	1	1	1	2	1	1	2	2	2	1	2	2
104	N	2		1	2	3	3	1	2	3	1	3	5	1	2	Not applicable	1	2	1	1	1	2	2	1	2	2	2	1	2	2	2
105	N	2		2	4	2	1	1	2	8	5	2	2	1	1	1	1	2	2	1	1	1	1	1	2	2	2	1	2	2	2
106	N	2		3	10	6	6	1	2	6	1	1	7	1	2	Not applicable	1	2	2	1	1	1	2	1	2	2	2	2	2	2	2
107	N	2		3	10	6	6	1	2	7	1	3	5	1	2	Not applicable	1	2	2	1	1	2	2	2	2	2	2	2	2	2	2
108	Y	2		3	4	2	1	1	2	6	3	1	2	1	2	Not applicable	1	2	2	1	1	1	2	1	2	2	2	1	2	2	2
109	N	2		3	13	3	1	1	1	9	1	3	2	1	2	Not applicable	1	1	2	1	1	1	2	1	2	2	2	1	1	2	2
110	N	2		3	5	7	7	1	2	4	1	3	2	1	2	Not applicable	1	2	2	1	1	1	2	1	2	2	2	2	2	2	2
111	N	2		2	10	6	6	3	2	6	1	1	5	1	2	Not applicable	1	2	2	1	1	1	2	2	2	2	2	2	2	2	2
112	N	2		3	10	6	6	1	2	4	1	3	2	1	2	Not applicable	1	2	2	1	1	1	2	2	1	2	2	2	2	2	2
113	N	2		1	3	3	3	1	2	4	1	2	5	1	2	Not applicable	1	2	2	1	1	1	2	1	2	2	2	1	2	2	2
114	Y	2		3	13	3	1	1	2	3	1	3	2	1	2	Not applicable	1	2	2	1	1	1	2	1	1	2	2	1	2	2	2
115	Y	2		3	5	7	7	1	1	2	1	3	5	1	1	1	2	2	2	1	1	1	2	2	2	2	2	2	2	1	2
116	N	2		4	12	5	5	4	2	4	2	3	5	1	2	Not applicable	1	2	2	1	1	1	2	1	2	2	2	2	2	2	2
117	N	2		1	1	1	1	1	2	5	3	2	2	1	1	1	1	2	1	1	1	1	2	1	2	2	2	1	2	2	2
118	N	2		3	1	1	1	1	1	3	1	2	2	1	1	1	1	2	2	1	1	1	2	1	2	2	2	1	2	2	2
119	Y	1	A	1	3	2	2	4	2	3	1	1	2	1	2	Not applicable	1	2	2	1	1	1	2	2	1	2	2	1	2	2	2
120	Y	2		3	3	3	3	4	1	3	1	1	2	1	1	1	1	2	2	1	1	1	2	1	1	2	2	2	2	2	2
121	Y	2		1	2	3	1	1	2	3	1	1	5	1	2	Not applicable	2	2	2	1	2	2	2	2	2	2	2	2	2	2	2
122	N	2		1	10	6	6	1	1	7	1	3	2	1	2	Not applicable	1	2	2	1	1	1	2	1	2	2	2	2	2	2	2
123	Y	2		2	5	7	7	1	1	7	2	3	2	1	1	1	1	1	1	1	1	1	2	1	1	2	2	1	1	2	2
124	N	2		5	3	3	1	1	1	7	2	3	2	1	1	1	1	2	2	1	1	1	2	1	1	2	2	2	1	2	2
125	N	2		1	10	6	6	1	1	3	2	1	2	1	2	Not applicable	1	1	2	1	1	1	2	1	2	2	2	2	2	2	2
126	N	1	A	1	10	6	6	1	2	1	1	3	10	1	2	Not applicable	1	2	2	1	1	1	2	2	2	2	2	2	2	2	2
127	Y	2		1	2	3	3	1	2	4	1	3	5	1	2	Not applicable	2	2	2	1	2	2	2	2	2	2	2	2	2	2	2
128	Y	2		4	2	3	1	1	1	7	4	2	2	1	1	1	1	2	1	1	1	1	2	1	1	2	2	2	1	2	2
129	Y	2		3	2	3	1	2	2	4	2	1	2	1	1	1	1	1	2	1	1	1	2	1	2	2	2	1	1	2	2
130	N	2		1	2	3	3	1	1	2	1	3	5	1	2	Not applicable	1	2	2	2	1	2	2	2	2	2	2	1	2	2	2
131	N	2		3	2	3	1	1	3	6	1	1	2	1	2	Not applicable	1	2	2	1	1	1	2	1	2	2	2	2	2	2	2
132	N	2		6	8	2	2	1	3	5	3	2	2	1	1	1	1	2	1	1	1	1	2	1	2	2	2	1	1	2	2
133	N	2		3	12	5	5	1	2	6	3	2	2	1	1	1	1	2	1	1	1	1	2	2	2	2	2	1	2	2	2
134	Y	2		1	5	7	1	1	3	7	1	3	2	1	1	1	1	2	2	1	1	1	2	2	2	2	2	2	2	2	2
135	N	2		4	1	1	1	4	1	5	1	3	2	1	1	1	1	1	2	1	1	1	2	1	1	2	2	2	2	2	2
136	N	2		4	10	6	6	4	1	6	1	2	2	1	1	1	1	2	2	1	1	1	2	1	2	2	2	2	1	2	2
137	Y	2		1	3	3	1	4	1	3	1	2	2	1	1	1	2	2	2	1	1	1	2	2	1	2	2	2	2	2	2
138	Y	2		3	2	3	1	1	1	4	2	2	2	1	1	1	1	1	1	1	1	1	2	1	1	2	2	2	2	1	2
139	Y	1	C	2	2	3	1	1	1	4	1	3	2	1	1	1	1	2	2	1	1	1	2	2	1	2	2	2	2	1	2
140	N	2		1	13	3	1	4	2	3	1	3	2	1	1	1	1	2	2	1	1	1	2	1	1	2	2	1	1	1	2
141	Y	1	A, F	5	3	2	2	1	1	4	2	2	2	1	1	1	1	2	2	1	1	1	2	1	1	2	2	2	1	2	2
142	Y	1	C	3	3	3	1	3	1	2	1	2	2	1	1	1	1	1	2	1	1	1	2	1	1	1	2	2	1	1	2
143	N	2		3	2	3	3	4	2	7	1	2	2	1	2	Not applicable	1	2	2	1	1	1	2	1	1	2	2	1	2	1	2
144	N	2		3	2	3	1	1	1	6	2	2	2	1	1	1	1	2	2	1	1	1	2	1	1	2	2	2	1	2	2
145	Y	1	C	2	2	3	1	4	1	3	1	3	2	1	1	1	1	1	2	1	1	1	2	1	1	2	2	2	2	2	2
146	Y	1	A	4	3	2	2	4	1	3	1	2	2	1	1	1	1	2	2	1	1	1	1	1	1	2	2	2	1	1	2
147	Y	2		3	2	3	7	1	1	4	2	3	2	1	1	1	1	2	2	1	1	1	2	1	1	2	2	2	2	2	2
148	Y	2		3	2	3	1	4	1	9	2	2	2	1	1	1	1	2	2	1	1	1	2	1	1	2	2	2	2	1	2
149	N	1	C	5	3	3	1	4	1	4	1	2	2	1	1	1	1	2	2	1	1	1	2	1	2	2	1	2	2	2	2
150	Y	2		3	2	3	3	1	1	2	1	3	1	1	1	1	1	1	2	1	1	1	2	1	2	2	2	2	2	2	2
151	Y	1	C	2	2	3	1	4	1	4	1	2	2	1	1	1	1	1	2	1	1	1	2	1	1	1	2	2	1	1	2
152	Y	2		2	2	3	1	4	1	7	2	1	2	1	1	1	1	1	2	1	1	1	2	2	2	2	2	2	2	1	2
153	Y	2		5	3	3	3	4	1	3	1	2	2	1	1	1	1	2	1	1	1	1	2	2	2	2	2	1	1	2	2
154	Y	2		1	2	3	1	4	1	2	1	2	2	1	1	1	1	2	2	1	1	1	2	2	1	2	1	1	2	1	2
155	Y	2		3	2	3	1	1	1	1	1	2	10	1	1	1	2	2	2	1	1	1	2	2	1	2	2	2	2	2	2
156	Y	1	C	3	2	3	1	4	1	5	1	2	2	1	1	1	1	1	2	1	1	1	2	2	1	1	2	2	1	2	2
157	N	1	A	5	2	3	1	4	1	5	1	2	2	1	1	1	1	2	2	1	1	1	2	1	2	2	2	2	2	2	2
158	Y	2		5	3	3	1	1	1	4	2	3	2	1	1	1	1	2	2	1	1	2	2	1	2	2	2	1	2	2	2
159	N	2		5	10	6	6	4	1	4	1	2	2	1	1	1	1	1	2	1	1	1	2	1	1	1	1	2	1	2	2
160	N	2		1	1	1	1	4	1	1	1	3	5	1	2	Not applicable	2	2	2	1	2	2	2	2	2	2	2	2	2	2	2
161	Y	1	C	2	9	4	4	4	1	4	1	2	2	1	1	1	1	2	2	1	1	1	2	1	1	1	2	2	1	2	2
162	Y	1	C, G	5	3	2	2	4	1	6	1	2	2	1	1	1	1	2	2	1	1	1	2	1	2	2	2	2	1	1	2
163	Y	1	C	1	2	3	1	4	2	2	1	3	10	1	2	Not applicable	2	2	2	1	1	2	2	2	2	2	2	2	2	2	2
164	N	1	C	2	10	6	6	4	1	3	1	2	2	1	1	1	1	1	2	1	1	1	1	1	1	1	2	2	1	1	2
165	Y	2		3	5	7	7	4	Not applicable	Not applicable	Not applicable	Not applicable	Not applicable	Not applicable	Not applicable	Not applicable	2	2	2	2	1	2	2	1	2	2	2	2	2	2	1
166	Y	2		3	5	7	1	4	1	4	1	2	2	1	1	1	1	2	2	1	1	1	2	2	2	2	2	2	2	2	2
167	N	2		5	1	1	1	4	2	2	1	3	2	1	2	Not applicable	1	2	2	1	1	1	2	2	2	2	2	2	1	1	2
168	N	1	C	3	1	1	1	4	1	4	1	2	2	1	1	1	1	1	2	1	1	1	1	1	1	2	2	2	1	1	2
169	Y	1	C	2	2	3	3	4	1	2	1	3	2	1	2	Not applicable	1	2	2	1	1	1	2	2	2	2	2	1	2	1	2
170	Y	2		3	2	3	3	1	1	1	1	3	10	1	1	1	2	2	2	1	1	1	2	1	2	2	2	2	1	2	2
171	Y	2		3	2	3	3	4	1	2	1	2	2	1	1	1	1	2	2	1	1	1	2	1	2	2	2	2	1	2	2
172	Y	2		3	2	3	3	4	1	4	1	2	2	1	1	1	1	2	2	1	1	1	2	1	1	2	2	2	1	2	2
173	Y	2		3	2	3	1	4	1	3	1	2	2	1	2	Not applicable	1	2	2	1	1	1	2	1	1	2	2	1	2	2	2
174	Y	1	B, C	2	2	3	3	1	1	5	1	3	1	1	1	1	1	2	2	1	1	1	2	1	1	1	2	1	1	2	2
175	N	1	C	1	10	6	6	4	1	5	2	2	2	1	1	1	1	2	2	1	1	1	2	1	1	1	2	2	1	2	2
176	N	2		3	2	3	1	4	1	2	1	3	5	1	2	Not applicable	1	2	2	1	1	1	2	2	2	2	2	1	2	2	2
177	Y	1	C	2	3	3	1	4	3	2	1	3	2	1	2	Not applicable	1	2	2	1	1	2	2	2	2	2	2	2	2	2	2
178	Y	2		3	5	7	7	1	1	4	1	2	2	1	1	1	1	2	2	1	1	1	2	1	1	1	2	2	2	2	2
179	N	2		3	3	3	1	1	1	2	1	3	2	1	1	1	1	2	2	1	1	1	2	1	2	2	2	1	2	1	2
180	Y	2		5	3	2	2	1	1	1	1	3	10	1	1	1	2	2	2	1	1	1	2	1	2	2	2	2	2	2	2
181	N	2		3	10	6	6	1	2	3	1	3	5	1	2	Not applicable	1	2	2	1	1	1	2	2	2	2	2	2	1	2	2
182	Y	2		3	2	3	3	4	1	3	1	2	2	1	1	1	1	2	1	1	1	1	2	1	1	1	1	2	1	1	2
183	Y	2		3	2	3	1	4	1	3	1	2	2	1	1	1	1	2	2	1	1	1	2	1	1	2	2	2	2	2	2
184	Y	2		3	3	3	3	1	1	2	1	2	2	1	1	1	1	2	2	1	1	1	2	1	1	2	2	1	1	2	2
185	N	2		4	12	5	5	4	1	3	1	2	2	1	1	1	1	1	2	1	1	1	2	1	1	2	1	1	1	2	2
186	Y	2		3	2	3	1	4	1	5	1	3	5	1	2	Not applicable	2	2	2	1	1	1	2	1	1	2	2	2	2	2	2
187	N	2		2	1	1	1	4	2	3	2	3	2	1	1	1	2	2	2	1	1	1	2	2	2	2	2	2	1	2	2
188	Y	2		2	2	3	3	1	1	3	1	3	2	1	1	1	2	1	2	1	1	1	2	1	1	1	2	1	1	1	2
189	Y	2		2	2	3	1	1	2	2	1	3	2	1	1	1	2	2	2	1	1	1	2	2	2	2	2	1	2	2	2
190	N	1	C	3	1	1	1	1	2	2	1	3	2	1	1	1	1	2	2	1	1	1	2	2	1	2	2	1	2	2	2
191	Y	2		2	2	3	1	4	1	2	1	2	2	1	1	1	1	2	2	1	1	1	1	1	1	1	2	1	1	2	2
192	Y	1	C	2	3	2	2	4	1	1	1	2	2	1	1	1	1	2	2	1	1	1	2	1	2	2	2	1	1	2	1
193	Y	2		3	2	3	1	4	1	1	1	2	2	1	1	1	2	2	2	1	1	2	2	2	2	2	2	2	2	2	2
194	N	1	C	3	9	4	4	4	2	4	1	3	2	1	1	1	1	1	1	1	1	1	2	1	1	2	2	1	1	2	2
195	N	2		2	10	6	6	1	1	3	1	2	2	1	1	1	2	2	2	1	1	1	2	1	2	2	2	2	2	2	2
196	Y	2		1	2	6	6	1	2	2	1	3	2	1	1	1	2	2	2	1	1	2	2	2	2	2	2	1	2	2	2
197	Y	2		3	2	3	1	1	2	1	1	2	10	1	1	1	2	2	2	1	2	2	2	2	2	2	2	1	2	2	2
198	Y	2		3	2	3	1	4	2	3	1	2	2	1	1	1	1	1	2	1	1	1	2	1	1	1	2	1	2	2	2
199	Y	2		1	7	2	2	4	1	3	1	2	2	1	1	1	1	1	2	1	1	1	2	1	1	1	2	2	1	1	2
200	N	2		3	1	1	1	4	1	2	1	2	2	1	1	1	1	2	2	1	1	1	2	1	1	1	1	1	1	1	1
201	N	2		3	1	1	1	4	1	4	1	3	2	1	1	1	1	2	2	1	1	1	1	1	1	1	2	2	2	2	2
202	N	2		2	2	3	1	1	3	3	1	1	5	1	2	Not applicable	2	2	2	1	2	1	2	2	2	2	2	2	2	2	2
203	Y	2		2	2	3	3	4	1	4	1	3	2	1	1	1	1	2	2	1	1	2	2	2	2	2	2	2	2	2	2
204	N	2		1	5	7	1	4	2	2	1	3	2	1	2	Not applicable	1	2	2	1	1	1	2	2	2	2	2	2	2	1	2
205	N	2		2	9	4	4	1	2	2	1	3	7	1	1	1	1	2	2	1	2	2	2	2	2	2	2	2	2	2	2
206	Y	2		3	3	3	3	1	1	5	1	2	2	1	1	1	1	2	2	1	1	1	1	1	2	2	2	2	1	2	2
207	Y	1	C	3	2	3	1	3	1	3	1	2	2	1	1	1	1	2	2	1	1	1	2	2	2	1	2	2	1	2	2
208	N	2		2	9	4	4	1	1	2	1	2	2	1	1	1	1	2	2	1	1	1	2	2	1	2	2	2	2	2	2
209	N	1	C	3	10	6	6	1	1	4	1	2	2	1	1	1	2	2	2	1	1	1	2	1	1	2	2	2	2	2	2
210	N	1	C	5	3	3	1	1	1	5	1	2	2	1	1	1	1	2	2	1	1	1	2	1	2	2	2	2	2	2	2
211	Y	2		5	2	3	1	4	1	3	1	2	2	1	1	1	1	2	2	1	1	1	2	1	1	1	2	2	1	2	2
212	N	2		3	10	6	6	4	1	1	1	2	2	1	1	1	1	2	2	1	1	1	2	1	1	1	2	1	1	2	2
213	Y	1	C	2	2	3	1	4	1	2	1	2	2	1	1	1	1	2	2	1	1	1	2	2	1	1	2	2	2	2	2
214	Y	1	C	2	2	3	3	4	1	4	1	3	2	1	1	1	1	2	2	1	1	1	2	1	1	2	2	2	2	1	2
215	N	1	C	3	10	6	6	4	1	4	1	3	2	1	2	Not applicable	1	2	2	1	1	1	2	1	1	1	2	2	1	2	2
216	N	2		2	9	4	4	1	1	3	2	2	2	1	1	1	1	1	1	1	1	1	2	2	2	1	2	1	2	1	2
217	Y	2		3	2	3	1	4	1	3	1	3	10	1	1	1	1	2	1	1	2	1	2	2	2	2	2	1	2	1	2
218	Y	2		3	2	3	1	4	1	4	2	2	2	1	1	1	1	2	2	1	1	1	1	1	1	1	1	2	1	1	2
219	Y	2		3	3	3	3	1	1	4	1	2	2	1	1	1	1	1	1	1	1	1	1	1	1	1	2	2	1	2	2
220	N	2		1	1	1	1	4	Not applicable	Not applicable	Not applicable	Not applicable	Not applicable	Not applicable	Not applicable	Not applicable	2	2	2	2	1	2	2	2	2	2	2	2	2	2	2
221	N	2		3	10	6	6	4	1	1	1	3	2	1	1	1	1	2	2	1	1	2	2	2	2	2	2	2	2	2	2
222	N	2		5	1	1	1	4	1	4	1	2	2	1	1	1	1	2	2	1	1	1	2	1	1	1	2	2	1	1	2
223	Y	2		3	2	3	3	4	1	3	1	2	2	1	1	1	1	2	2	1	1	1	2	2	1	2	1	2	1	2	2
224	N	2		3	3	3	3	4	1	2	1	2	2	1	1	1	1	2	2	1	1	1	2	2	1	1	2	2	1	1	2
225	N	2		2	10	6	6	4	1	2	1	2	2	1	1	1	1	2	2	1	1	1	2	1	1	1	1	2	2	2	2
226	Y	2		3	2	3	3	4	2	3	1	2	5	1	1	1	1	2	2	1	1	1	2	1	2	2	2	2	2	2	2
227	Y	2		2	3	2	2	4	2	1	1	3	5	1	2	Not applicable	1	2	2	1	1	1	2	1	2	2	2	2	2	1	2
228	N	1	C	3	2	3	1	4	1	4	1	2	2	1	1	1	1	1	2	1	1	1	1	1	1	1	2	2	1	1	2
229	N	1	C	3	10	6	6	4	1	2	1	2	2	1	1	1	1	2	2	1	1	1	2	1	2	2	2	1	2	2	2
230	N	2		4	5	7	7	4	1	2	1	2	10	1	2	Not applicable	1	2	2	1	1	1	2	1	2	1	2	1	1	2	2
231	Y	2		2	3	3	1	4	2	6	1	3	2	1	2	Not applicable	1	2	2	1	1	2	2	2	2	2	2	2	2	2	2
232	N	2		5	12	5	5	4	1	5	1	2	2	1	1	1	1	1	2	1	1	1	2	1	1	1	2	1	1	1	2
233	Y	2		3	2	3	1	1	2	2	1	3	2	1	1	1	2	2	2	1	1	2	2	2	2	2	2	2	2	2	2
234	Y	2		1	2	3	1	1	2	4	1	2	2	1	1	1	1	1	2	1	1	1	2	2	2	2	2	2	2	2	2
235	Y	2		5	2	3	1	1	2	4	1	3	2	1	1	1	1	1	2	1	1	1	2	1	2	2	2	2	2	2	2
236	N	1	A, C	3	10	6	6	4	1	4	3	2	2	1	1	1	1	2	2	1	1	1	1	1	1	1	2	2	1	2	2
237	N	2		3	1	1	1	1	1	3	1	3	5	1	1	1	2	2	2	1	1	2	2	1	2	2	2	2	1	2	2
238	N	1	A	5	3	2	2	4	1	3	1	2	2	1	1	1	1	2	2	1	1	1	2	2	1	2	1	2	1	2	2
239	N	2		3	1	1	1	4	2	8	1	1	2	1	2	Not applicable	2	1	2	1	1	2	2	2	2	2	2	2	2	2	2
240	N	2		4	1	1	1	4	1	5	1	3	2	1	2	Not applicable	2	2	2	1	1	1	2	1	1	1	1	2	2	2	2
241	N	1	C	3	5	7	1	4	2	6	1	2	2	1	1	1	1	1	2	1	1	1	2	1	1	1	2	2	1	2	2
242	N	1	C	1	1	1	1	4	1	3	1	2	2	1	2	Not applicable	1	2	2	1	1	1	2	1	1	1	2	2	1	2	2
243	Y	2		3	2	3	3	4	1	3	1	2	2	1	1	1	1	1	1	1	1	1	2	1	1	1	2	2	1	1	2
244	Y	1	C	3	3	3	3	4	2	4	1	3	2	1	1	1	1	2	2	1	1	1	2	1	2	2	2	1	1	2	2
245	Y	1	C	3	2	3	3	4	1	3	1	2	2	1	1	1	1	2	2	1	1	1	1	1	1	2	2	2	1	2	2
246	N	1	Not available	3	2	3	3	4	1	4	1	2	2	1	1	1	1	2	1	1	1	1	2	2	1	2	2	1	1	2	2
247	N	1	C	3	10	6	6	4	2	4	1	2	2	1	1	1	1	2	2	1	1	1	2	1	1	1	2	1	1	2	2
248	Y	1	B	1	1	1	1	1	1	1	1	2	5	1	1	1	2	2	2	1	1	1	2	2	2	2	2	2	2	2	2
249	Y	2		3	2	3	1	1	1	5	2	2	2	1	1	1	1	1	2	1	1	1	2	1	1	1	1	2	1	2	2
250	N	2		3	2	3	3	1	1	1	1	3	2	1	1	1	1	2	2	1	1	2	2	1	2	2	2	2	1	2	2
251	N	1	B, C	4	10	6	6	1	1	5	1	2	2	1	1	1	1	2	2	1	1	1	2	1	1	1	1	1	1	2	2
252	N	2		1	9	4	4	4	1	6	1	2	2	1	1	1	1	2	2	1	1	1	2	1	2	2	2	2	1	1	2
253	N	2		3	2	3	1	4	1	6	1	2	2	1	1	1	1	2	2	1	1	1	2	1	1	2	2	2	1	2	2
254	Y	2		4	5	7	7	4	1	1	1	3	2	1	2	Not applicable	2	2	2	1	1	2	2	1	2	2	2	2	1	1	2
255	Y	2		3	2	3	3	1	2	4	1	3	2	1	1	1	1	1	2	1	1	1	2	2	1	2	2	2	1	2	2
256	Y	1	C	1	2	3	1	1	1	5	1	2	2	1	1	1	1	2	2	1	1	1	2	1	1	2	2	2	1	2	2
257	Y	1	A	6	3	2	2	1	2	6	2	2	2	1	2	Not applicable	1	2	1	1	1	1	2	1	1	1	2	1	1	1	2
258	Y	2		3	5	7	7	1	2	4	1	2	2	1	2	Not applicable	1	2	2	1	1	1	2	2	2	2	2	2	1	2	2
259	Y	1	C	3	2	3	1	1	1	3	1	3	2	1	1	1	1	2	2	1	1	1	2	2	2	2	2	2	2	2	2
260	Y	2		1	2	3	3	1	1	3	1	2	2	1	1	1	1	1	1	1	1	1	2	1	2	2	2	1	2	2	2
261	N	2		1	2	3	1	1	2	1	1	3	5	1	2	Not applicable	2	2	2	2	2	2	2	2	2	2	2	2	2	2	2
262	N	1	C	2	10	6	6	1	2	11	2	3	7	1	1	1	1	2	2	1	1	1	2	1	2	2	2	2	2	2	2
263	Y	2		2	2	3	3	1	1	4	2	2	2	1	1	1	1	2	2	1	1	1	2	1	1	1	2	2	2	2	2
264	N	2		4	10	6	6	1	2	5	1	2	5	1	2	Not applicable	1	2	2	1	1	1	2	1	2	2	2	2	1	2	2
265	N	2		3	2	3	1	1	1	5	1	2	2	1	1	1	1	2	1	1	1	1	2	1	1	1	2	1	1	1	2
266	N	1	C	2	10	6	6	1	1	6	1	2	2	1	1	1	1	2	2	1	1	1	2	1	1	2	2	2	1	1	2
267	N	1	C	5	2	3	1	1	1	5	1	2	2	1	1	1	1	2	2	1	1	1	2	1	1	1	2	2	1	2	2
268	N	1	C	2	1	1	1	1	3	4	1	3	2	1	2	Not applicable	1	2	2	1	1	1	2	2	2	2	2	1	2	2	2
269	N	1	C	3	2	3	1	1	1	3	1	3	2	1	1	1	1	1	2	1	1	1	2	1	2	2	2	1	2	2	2
270	Y	1	C	2	5	7	7	1	1	3	1	2	2	1	1	1	1	2	2	1	1	1	2	1	1	2	2	2	2	2	2
271	N	2		2	1	1	1	1	2	2	1	3	2	1	1	1	2	2	1	1	1	1	2	2	2	2	2	2	2	2	2
272	Y	2		2	5	7	7	1	1	4	1	2	2	1	2	Not applicable	1	2	1	1	1	1	2	1	2	2	2	2	2	2	2
273	Y	2		3	2	3	3	1	1	2	1	2	2	1	1	1	1	2	2	1	1	1	2	1	2	2	2	2	1	2	2
274	N	2		5	3	3	3	1	1	3	1	3	2	1	2	Not applicable	1	1	2	1	1	1	2	1	1	2	2	1	2	2	2
275	Y	1	C	3	2	3	1	1	1	4	1	3	5	1	2	Not applicable	1	2	2	1	1	1	2	2	2	2	2	2	2	2	2
276	Y	2		3	5	7	7	1	1	4	1	2	2	1	1	1	1	2	1	1	1	1	2	1	1	2	2	1	1	2	2
277	N	1	B	3	10	6	6	1	1	2	1	2	2	1	1	1	1	2	1	1	1	1	2	2	1	1	2	2	1	1	2
278	Y	2		3	5	7	7	1	1	4	1	2	2	1	1	1	1	1	2	1	1	1	1	1	1	2	2	1	2	1	2
279	N	1	C	3	10	6	6	2	2	3	1	3	2	1	1	1	1	2	2	1	1	2	2	2	2	2	2	2	2	2	2
280	Y	2		3	3	2	1	4	1	4	1	2	2	1	1	1	1	2	2	1	1	1	2	1	2	1	2	1	2	1	2
281	Y	2		1	5	7	1	1	2	2	1	3	2	1	2	Not applicable	2	2	2	1	1	1	2	2	2	2	2	2	2	2	2
282	Y	2		3	2	3	1	1	1	4	2	2	2	1	2	Not applicable	1	2	2	1	1	1	2	1	1	2	2	2	1	2	2
283	Y	2		3	2	3	3	1	1	4	1	2	2	1	1	1	2	2	2	1	1	1	2	1	1	2	2	2	1	2	2
284	Y	2		3	2	3	1	1	2	2	1	2	7	1	2	Not applicable	1	2	2	1	2	2	2	2	2	2	2	2	2	2	2
285	N	2		3	10	6	6	1	1	5	1	2	2	1	1	1	1	1	2	1	1	1	1	1	1	1	2	1	2	2	2
286	N	1	C	3	1	1	1	1	1	2	1	2	2	1	2	Not applicable	1	2	2	1	1	1	1	1	2	2	2	2	1	2	2
287	N	1	C	4	1	1	1	1	1	2	1	2	2	1	1	1	1	2	2	1	1	1	2	1	2	2	2	2	1	2	2
288	N	2		3	2	3	1	1	1	5	1	2	2	1	1	1	2	1	2	1	1	1	2	1	1	2	2	2	1	2	2
289	N	2		2	9	4	4	1	2	7	1	2	2	1	1	1	1	1	2	1	1	1	2	1	1	1	2	2	1	1	2
290	N	2		3	9	4	4	1	3	2	1	3	7	1	2	Not applicable	2	2	2	1	1	2	2	2	2	2	2	1	2	2	2
291	Y	3		1	2	3	3	1	1	1	1	3	10	1	2	Not applicable	2	2	2	1	2	1	2	2	2	2	2	2	1	2	2
292	Y	2		3	2	3	1	1	2	4	1	2	7	1	2	Not applicable	1	2	2	1	1	1	2	2	2	2	2	1	2	2	2
293	N	1	C	5	3	3	3	1	1	4	2	2	2	1	1	1	1	2	2	1	1	1	2	1	1	2	2	2	1	2	2
294	Y	1	C	3	3	3	3	1	2	4	1	3	2	1	2	Not applicable	1	2	1	1	1	1	1	2	2	2	2	1	1	2	2
295	N	2		6	3	3	1	1	1	3	1	2	2	1	1	1	1	2	1	1	1	1	2	2	2	2	2	1	2	1	2
296	Y	3		4	2	3	3	3	2	2	1	2	5	1	1	1	1	2	2	1	1	1	2	2	2	2	2	1	2	1	2
297	Y	1	Not available	3	2	3	3	1	2	4	1	2	2	1	2	Not applicable	2	2	2	1	1	1	2	2	2	2	2	1	2	2	2
298	Y	1	C	1	2	3	1	1	2	4	1	2	2	1	2	Not applicable	1	2	2	1	1	1	1	2	2	2	2	2	2	2	2
299	N	2		5	5	7	1	1	1	2	2	2	2	1	1	1	1	1	1	1	1	1	1	1	1	2	2	2	1	2	2
300	Y	1	C	2	2	3	1	1	2	4	1	3	2	1	2	Not applicable	2	2	2	1	1	2	2	1	1	2	2	2	1	2	2
301	N	1	C	1	1	1	1	1	3	2	1	3	2	1	1	1	1	2	2	1	1	1	2	2	2	2	2	2	2	2	2
302	N	1	C	5	1	1	1	1	1	3	1	3	2	1	2	Not applicable	2	1	2	1	1	1	2	1	1	2	2	2	2	2	2
303	Y	1	C	2	2	3	1	1	2	4	1	3	2	1	2	7	1	2	2	1	1	1	2	2	2	2	2	1	1	2	2
304	N	1	C	3	2	3	1	1	1	7	2	2	2	1	1	1	1	2	2	1	1	1	1	1	1	2	2	2	1	1	2
305	Y	1	C	2	2	3	3	4	1	4	2	2	2	1	1	1	1	1	2	1	1	1	2	2	1	2	2	2	2	2	2
306	N	2		1	1	1	1	1	1	6	1	2	2	1	1	1	1	2	2	1	1	1	2	1	2	2	2	2	1	2	2
307	N	2		2	10	6	6	1	1	4	2	2	2	1	1	1	1	2	2	1	1	1	2	1	1	1	2	2	1	2	2
308	Y	2		3	2	3	3	1	1	4	1	3	2	1	1	1	1	2	2	1	1	1	2	2	2	2	2	1	1	2	2
309	Y	1	C	3	3	3	1	1	1	4	1	2	2	1	2	Not applicable	1	2	2	1	1	1	2	2	2	2	2	2	1	2	2
310	N	2		3	10	6	6	1	2	4	1	2	2	1	1	1	1	2	2	1	1	1	2	1	2	2	2	2	1	2	2
311	Y	2		3	3	2	2	1	2	4	1	2	2	1	2	Not applicable	1	2	2	1	1	1	2	2	1	2	2	1	2	2	2
312	N	1	C	3	9	4	4	1	1	5	1	2	2	1	1	1	1	2	2	1	1	1	2	2	2	2	2	1	2	2	2
313	N	1	C	5	1	1	1	1	1	6	2	2	2	1	1	1	1	1	2	1	1	1	1	1	1	1	2	2	1	2	2
314	N	1	C	5	12	5	5	1	1	17	2	2	2	1	1	1	1	1	2	1	1	1	2	1	1	1	2	1	1	1	1
315	N	1	C	3	10	6	6	1	1	4	2	2	2	1	1	1	1	2	2	1	1	1	2	1	1	2	2	2	1	2	2
316	Y	1	C	4	5	7	7	1	1	4	1	2	2	1	1	1	1	1	2	1	1	1	2	1	1	2	1	1	1	2	1
317	Y	2		1	2	3	1	1	2	4	1	2	2	1	1	1	1	2	2	1	1	1	2	2	2	2	2	2	1	2	2
318	Y	2		3	2	3	1	1	1	4	1	3	2	1	1	1	1	2	2	1	1	2	2	2	2	2	2	2	2	2	2
319	Y	2		3	2	3	3	1	1	4	1	2	2	1	1	1	1	2	1	1	1	2	2	2	2	2	2	2	1	2	2
320	Y	2		3	7	3	3	1	1	1	1	3	10	1	1	1	2	2	2	1	1	2	2	2	2	2	2	2	2	2	2
321	Y	2		3	5	7	7	1	1	2	1	2	2	1	1	1	1	2	2	1	1	1	2	2	1	2	2	2	1	2	2
322	Y	2		1	2	3	3	1	2	4	1	3	2	1	1	1	1	2	2	1	2	1	2	2	2	2	2	2	2	2	2
323	N	1	C	3	1	1	3	1	2	4	1	3	2	1	2	Not applicable	2	2	2	1	1	2	2	2	2	2	2	2	2	2	2
324	Y	2		3	4	3	1	4	1	3	1	2	2	1	1	1	1	2	2	1	1	1	2	2	1	1	2	2	1	2	2
325	N	1	C	3	5	7	1	1	1	5	1	2	2	1	1	1	1	2	2	1	1	1	1	1	1	1	1	1	1	2	2
326	Y	1	C	3	5	7	1	1	1	3	1	2	2	1	1	1	1	2	2	1	1	1	2	1	1	1	2	2	2	2	2
327	Y	2		3	3	3	3	1	2	2	1	3	2	1	1	1	1	1	2	1	1	1	2	1	2	2	2	2	2	2	2
328	Y	1	C	3	2	3	1	1	1	3	1	3	2	1	1	1	1	2	2	1	1	1	2	2	1	2	2	2	1	2	2
329	Y	1	C	5	2	3	1	1	1	4	1	2	2	1	1	1	1	2	2	1	1	2	1	1	1	1	2	2	1	2	2
330	N	1	C	3	10	6	6	1	2	5	1	2	2	1	1	1	1	2	2	1	1	1	2	1	2	2	2	2	2	2	2
331	Y	1	A	5	3	3	1	1	2	3	1	2	2	1	1	1	1	2	2	1	1	1	1	1	2	2	2	2	1	2	2
332	N	2		4	12	5	5	1	2	4	1	2	2	1	2	Not applicable	1	2	1	1	1	1	1	1	2	2	2	1	1	1	2
333	N	1	C	5	10	6	6	1	1	3	1	2	2	1	1	1	1	2	2	1	1	1	2	2	1	2	2	1	2	2	2
334	N	2		5	12	5	5	1	1	4	1	3	2	1	1	1	1	2	2	1	1	1	1	1	1	2	2	1	2	2	2
335	Y	1	C	3	4	3	3	1	1	4	1	2	2	1	1	1	1	2	2	1	1	1	2	2	1	2	2	2	2	2	2
336	N	2		3	10	6	6	1	1	3	1	2	2	1	1	1	1	2	1	1	1	1	2	2	2	2	2	1	2	2	2
337	N	1	C	3	3	3	3	4	2	3	1	2	2	1	2	Not applicable	2	2	2	1	1	1	2	2	2	2	2	2	1	2	2
338	N	1	A, C	3	1	1	1	1	1	4	1	2	2	1	1	1	1	2	2	1	1	1	2	1	1	1	1	2	1	2	2
339	N	2		5	3	2	1	1	1	4	1	2	2	1	1	1	1	1	2	1	1	1	1	1	1	1	1	1	1	1	2
340	Y	2		2	2	3	3	1	2	4	1	3	1	1	1	1	1	1	2	1	1	1	2	1	2	2	2	2	1	2	2
341	Y	1	C	4	2	3	1	1	1	2	1	2	2	1	1	1	1	1	2	1	1	1	2	1	1	1	2	1	2	2	2
342	N	1	C	5	12	5	5	1	1	4	1	2	2	1	1	1	1	1	2	1	1	1	1	1	1	2	2	1	1	2	2
343	Y	2		3	5	7	1	1	1	3	1	2	2	1	1	1	1	1	2	1	1	1	2	1	1	1	2	2	1	2	2
344	N	2		5	10	6	6	1	1	9	1	2	2	1	1	1	1	2	2	1	1	1	2	2	1	2	2	2	1	2	2
345	Y	2		3	2	3	3	1	1	2	1	2	2	1	1	1	1	2	2	1	1	1	2	2	2	2	2	2	1	2	2
346	Y	2		3	2	3	3	1	1	4	1	2	2	1	1	1	1	2	2	1	1	1	2	2	1	2	2	1	1	2	2
347	Y	1	C	5	3	3	1	1	1	7	1	2	2	1	1	1	1	2	2	1	1	1	2	2	1	1	2	1	1	2	2
348	N	1	C	3	2	3	1	1	1	2	1	2	2	1	1	1	1	2	1	1	1	1	2	1	1	2	2	1	2	1	2
349	Y	2		3	5	7	1	1	1	4	1	2	2	1	2	Not applicable	1	1	2	1	1	2	2	2	2	2	2	2	2	2	2
350	Y	2		2	5	7	7	1	2	1	1	3	5	1	1	1	2	2	2	1	1	2	2	2	2	2	2	1	2	2	2
351	Y	1	C	3	4	3	1	1	1	2	1	3	5	1	2	Not applicable	1	2	2	1	1	1	2	1	2	2	2	2	2	2	2
352	N	2		5	10	6	6	1	2	3	1	2	2	1	1	1	1	2	2	1	1	1	2	1	1	1	2	1	1	2	2
353	Y	2		1	2	3	1	1	2	1	1	3	5	1	2	Not applicable	1	2	2	1	1	2	2	2	2	2	2	2	2	2	2
354	N	1	C	1	10	6	6	1	1	2	1	3	2	1	2	Not applicable	1	2	1	1	1	1	2	2	2	2	2	1	2	2	2
355	Y	1	C	2	2	3	1	1	2	5	1	2	2	1	1	1	2	2	2	1	1	1	2	1	1	2	2	2	1	2	2
356	N	2		3	2	3	3	1	1	6	1	2	2	1	1	1	1	2	2	1	1	1	2	1	2	2	2	2	2	2	2
357	N	2		4	12	5	5	1	1	4	1	2	2	1	1	1	1	1	1	1	1	1	2	1	2	2	2	2	1	1	2
358	N	2		3	3	3	1	1	1	4	1	2	2	1	1	1	1	2	2	1	1	1	2	1	2	2	2	1	1	2	2
359	Y	2		3	2	3	3	4	1	3	1	2	2	1	1	1	2	2	2	1	1	2	2	1	2	2	2	2	2	2	2
360	N	1	C	3	2	3	1	1	2	3	1	3	2	1	1	1	1	2	2	1	1	1	2	2	2	2	2	2	2	2	2
361	N	1	C	3	2	3	3	1	1	2	1	2	2	1	1	1	1	1	1	1	1	1	2	1	1	1	2	1	1	2	2
362	N	1	B	3	3	3	3	1	1	3	1	2	2	1	1	1	1	2	2	1	1	1	2	1	1	2	2	2	2	2	2
363	N	1	C	5	12	5	1	1	1	3	1	2	2	1	1	1	1	1	2	1	1	1	2	1	2	2	2	2	2	2	2
364	Y	2		1	2	3	1	1	1	2	1	3	2	1	2	Not applicable	2	2	2	1	1	2	2	2	2	2	2	1	2	2	2
365	N	2		5	3	3	1	1	1	5	1	2	2	1	1	1	1	2	2	1	1	1	1	1	1	2	2	2	1	2	2
366	Y	2		3	2	3	3	1	1	5	1	2	2	1	1	1	1	2	2	1	1	1	2	2	1	2	2	2	1	2	2
367	N	1	B, C	4	10	6	6	1	1	4	1	2	2	1	2	Not applicable	1	2	1	1	1	1	2	1	2	2	2	2	1	2	2
368	Y	2		3	5	7	7	1	1	2	2	2	2	1	1	1	1	1	2	1	1	2	2	2	1	1	2	2	2	2	2
369	N	2		1	10	6	6	1	2	4	1	2	5	1	1	1	1	2	2	1	1	1	2	1	2	2	2	1	2	2	2
370	Y	1	C	3	2	3	3	1	1	5	2	2	2	1	1	1	1	1	2	1	1	1	2	1	1	1	2	2	1	2	2
371	Y	1	B, C	1	2	3	1	1	2	5	1	3	2	1	2	Not applicable	1	1	2	1	1	1	2	2	2	2	2	2	1	2	2
372	N	2		4	10	6	6	1	1	5	1	2	2	1	2	Not applicable	1	1	2	1	1	1	2	1	2	2	2	2	1	2	2
373	N	2		1	10	6	6	1	2	2	1	2	2	1	1	1	1	2	2	1	1	1	2	1	2	2	2	2	1	2	2
374	Y	1	C	2	2	3	1	1	2	3	1	2	2	1	1	1	1	1	2	1	1	1	2	2	1	2	2	2	2	2	2
375	Y	1	B, C	3	2	3	1	1	2	5	1	3	2	1	1	1	1	2	2	1	1	1	2	1	1	1	2	2	2	2	2
376	N	2		1	2	3	1	1	1	4	1	2	2	1	1	1	1	2	2	1	1	2	2	1	2	2	2	1	2	2	2
377	Y	2		5	2	3	1	1	1	4	1	2	2	1	1	1	1	2	2	1	1	2	2	1	2	2	2	1	2	2	2
378	Y	2		3	2	3	1	4	1	5	1	3	2	1	1	1	2	2	2	1	1	1	2	1	2	2	2	2	2	2	2
379	Y	2		1	2	3	1	1	2	4	1	3	2	1	2	Not applicable	1	1	2	1	1	1	2	1	1	2	2	2	1	2	2
380	N	2		3	10	6	6	1	2	10	1	2	2	1	2	Not applicable	1	2	2	1	1	1	2	1	1	1	2	1	1	2	2
381	Y	2		3	3	3	3	1	1	4	1	2	2	1	1	1	1	2	2	1	1	1	2	2	1	2	2	1	2	2	2
382	N	2		5	3	3	3	1	1	4	2	2	2	1	1	1	2	1	2	1	1	1	1	1	1	1	1	1	1	2	2
383	N	1	C	1	2	3	3	1	2	4	1	2	2	1	1	1	1	2	2	1	1	1	2	1	1	2	2	2	1	2	2
384	N	3		4	12	5	5	4	1	3	2	2	2	1	1	1	1	1	2	1	1	1	1	1	1	1	1	1	1	2	2
385	N	1	C	3	1	1	1	1	1	6	1	2	2	1	1	1	1	2	2	1	1	1	2	1	1	2	2	2	1	2	2
386	Y	1	C	2	3	2	2	1	1	3	2	2	2	1	1	1	1	2	2	1	1	1	2	1	1	2	2	2	1	2	2
387	Y	2		2	2	3	3	4	1	6	2	2	2	1	1	1	1	1	1	1	1	1	1	1	1	1	1	2	1	2	1
388	N	1	C	1	10	6	6	1	2	4	1	2	2	1	1	1	2	2	2	1	1	1	2	1	2	2	2	1	1	2	2
389	Y	1	B, C	3	2	3	1	1	1	3	1	2	2	1	1	1	1	1	2	1	1	1	2	2	1	1	2	1	2	2	2
390	Y	3		3	3	3	3	1	2	4	1	3	2	1	1	1	1	2	2	1	1	1	2	1	1	2	2	2	2	2	2
391	N	1	B, C	4	10	6	6	1	2	2	1	2	2	1	1	1	1	2	1	1	1	1	2	2	2	2	2	1	2	2	2
392	Y	1	B, C	2	3	3	3	1	2	2	1	2	2	1	2	Not applicable	1	2	2	1	1	1	2	1	2	2	2	1	1	2	2
393	Y	2		3	7	3	1	1	1	4	1	2	2	1	1	1	1	2	2	1	1	1	2	1	1	1	1	1	1	2	2
394	N	2		5	1	1	1	1	1	4	1	2	2	1	1	1	1	2	2	1	1	1	2	1	1	2	2	2	1	2	2
395	N	2		1	2	3	7	1	2	4	1	3	2	1	2	Not applicable	2	2	2	1	1	1	2	1	2	2	2	2	1	2	2
396	Y	2		1	2	3	1	1	1	2	1	2	2	1	2	Not applicable	1	2	1	1	1	1	1	1	2	2	2	1	1	2	2
397	Y	2		3	3	3	3	1	1	3	2	3	2	1	1	1	1	2	2	1	1	1	2	1	1	2	2	2	1	2	2
398	Y	2		5	3	3	3	1	2	3	1	2	2	1	2	Not applicable	1	2	2	1	1	1	2	1	1	2	2	2	1	2	2
399	Y	2		2	5	7	1	1	2	3	2	2	2	1	1	1	1	2	2	1	1	1	2	1	2	2	2	2	2	2	1
400	N	2		2	10	6	6	1	1	3	1	2	2	1	1	1	1	1	2	1	1	1	2	1	1	2	2	2	1	2	2
401	N	2		4	1	1	7	1	2	4	2	2	2	1	2	Not applicable	1	2	2	1	1	2	2	1	2	2	2	1	2	2	2
402	N	2		3	10	6	6	1	1	5	1	3	2	1	2	Not applicable	1	1	2	1	1	1	2	1	2	2	2	2	2	1	1
403	N	2		3	2	3	1	1	2	3	1	3	2	1	2	Not applicable	1	2	2	1	2	1	2	2	1	2	2	2	2	2	1
404	Y	2		2	5	7	7	1	1	5	1	3	2	1	1	1	1	2	2	1	1	1	2	1	2	2	2	2	1	2	2
405	N	2		2	1	1	1	1	1	3	1	2	2	1	1	1	1	1	2	1	1	1	2	1	1	2	2	2	1	1	2
406	Y	2		1	2	3	3	1	1	1	1	3	2	1	1	1	1	2	2	1	2	1	2	2	1	2	2	2	2	2	2
407	Y	2		3	3	3	3	1	2	3	1	2	2	1	1	1	1	2	2	1	1	1	2	1	1	2	2	2	1	1	2
408	N	2		2	10	6	6	1	2	4	2	2	2	1	1	1	1	2	2	1	1	1	2	1	2	2	2	1	2	1	2
409	Y	2		3	3	3	3	1	3	3	1	3	2	1	1	1	1	1	1	1	1	1	2	1	2	2	2	1	1	2	2
410	N	2		3	2	3	3	1	2	3	1	2	2	1	1	1	1	1	2	1	1	1	2	1	1	2	2	1	2	2	2
411	N	2		5	12	5	5	4	1	5	2	2	2	1	1	1	1	1	2	1	1	1	1	1	1	1	1	1	1	1	2
412	N	2		3	3	3	3	1	2	5	1	3	2	1	2	Not applicable	2	2	2	2	1	2	2	2	2	2	2	2	1	2	2
413	N	2		1	2	3	1	1	1	2	1	3	2	1	2	Not applicable	2	2	2	1	1	2	2	1	2	2	2	2	2	2	2
414	Y	1	G	3	3	3	3	1	1	4	1	2	2	1	1	1	1	2	2	1	1	1	2	1	1	1	2	2	2	2	2
415	N	2		5	1	1	1	1	2	4	1	3	5	1	1	1	1	2	2	1	1	1	2	1	2	2	2	2	1	2	2
416	N	2		4	12	5	5	1	2	4	2	2	2	1	1	1	1	1	2	1	1	1	1	1	1	2	2	2	1	1	1
417	Y	2		2	2	3	1	1	3	4	1	2	2	1	1	1	1	2	2	1	1	2	2	1	2	2	2	1	2	2	2
418	N	2		2	3	3	1	1	2	2	1	2	2	1	2	Not applicable	1	2	2	1	1	2	2	1	2	2	2	2	2	2	2
419	Y	2		3	2	3	3	1	1	2	1	3	2	1	1	1	2	2	2	1	1	2	2	1	2	2	2	1	1	2	2
420	N	2		4	3	3	3	1	1	5	1	2	2	1	1	1	1	2	2	1	1	1	1	1	1	2	2	2	1	2	2
421	N	2		3	3	3	1	1	1	2	1	2	2	1	1	1	2	2	2	1	1	2	2	1	2	2	2	2	1	1	2
422	N	2		2	10	6	6	1	1	2	2	3	2	1	1	1	1	2	2	1	1	1	2	1	1	2	2	2	1	1	2
423	N	2		3	2	3	1	1	1	3	1	3	2	1	1	1	1	2	2	1	1	2	2	1	1	2	2	1	2	2	2
424	N	2		3	4	3	3	1	1	3	1	2	2	1	2	Not applicable	1	2	2	1	1	1	2	1	1	1	2	2	1	2	2
425	Y	2		3	2	3	1	1	1	4	1	2	2	1	1	1	1	2	2	1	1	1	2	1	1	2	2	1	2	2	2
426	Y	2		2	5	7	1	1	2	10	2	3	2	1	1	1	1	2	2	1	1	1	1	1	1	2	2	2	2	2	2
427	Y	2		2	2	3	3	1	2	1	1	3	2	1	2	Not applicable	2	2	2	1	1	2	2	1	2	2	2	2	2	2	2
428	Y	2		3	3	3	1	1	1	7	2	2	2	1	1	1	1	2	2	1	1	1	2	1	1	2	1	1	2	2	2
429	Y	2		1	9	4	4	1	1	3	1	2	2	1	1	1	1	2	2	1	1	1	2	2	2	2	2	2	2	2	1
430	N	2		3	10	6	6	1	2	4	1	2	2	1	1	1	1	2	2	1	1	2	2	1	2	2	2	2	2	2	2
431	Y	1	H	6	8	7	7	1	1	5	2	2	2	1	1	1	1	2	2	1	1	1	1	1	1	2	2	1	1	2	2
432	N	2		4	1	1	1	1	2	3	1	3	2	1	1	1	1	2	2	1	1	1	2	1	2	2	2	2	1	2	1
433	N	2		4	1	1	1	1	1	4	1	3	2	1	1	1	1	2	2	1	1	2	2	1	2	2	2	1	2	2	2
434	Y	2		4	2	3	3	1	1	6	1	2	2	1	1	1	1	2	2	1	1	2	2	1	2	2	2	2	1	2	2
435	Y	2		2	2	3	3	1	2	3	1	Not applicable	10	1	2	Not applicable	2	2	2	1	1	2	2	1	2	2	2	1	2	2	2
436	N	2		2	2	3	1	1	2	6	1	3	2	1	2	Not applicable	1	2	2	1	1	1	2	2	2	2	2	2	2	2	2
437	N	2		1	2	3	3	1	2	5	1	3	2	1	2	Not applicable	1	2	1	1	1	1	2	2	2	2	2	1	2	2	2
438	N	2		4	2	3	3	1	2	4	1	3	2	1	2	Not applicable	1	2	2	1	1	1	2	1	1	2	2	2	1	2	1
439	N	2		2	2	3	3	1	1	4	1	3	2	1	2	Not applicable	1	2	2	1	1	1	2	2	2	2	2	2	2	2	2
440	Y	2		3	2	3	3	1	1	3	1	2	2	1	1	1	1	2	2	1	1	1	2	1	1	2	2	2	1	1	2
441	Y	2		5	3	2	2	1	2	2	1	3	2	1	2	Not applicable	2	2	2	1	1	2	2	1	2	2	2	2	2	2	2
442	N	2		5	1	1	1	4	1	4	1	3	2	1	1	1	1	2	2	1	1	1	2	1	2	2	2	2	2	2	2
443	N	2		3	3	3	3	1	2	2	1	3	2	1	2	Not applicable	1	2	2	1	1	2	2	1	2	2	2	2	2	2	2
444	Y	2		3	2	3	3	1	1	4	1	3	2	1	2	Not applicable	1	2	2	1	1	2	2	1	2	2	2	2	1	2	2
445	Y	2		3	5	7	7	1	1	4	1	2	2	1	1	1	1	2	2	1	1	1	2	1	2	2	2	2	1	2	2
446	N	2		3	9	4	4	1	1	3	1	2	2	1	2	Not applicable	1	1	2	1	1	1	2	2	1	2	2	2	1	2	2
447	N	2		4	10	6	6	1	2	5	1	2	2	1	2	Not applicable	1	1	2	1	1	1	1	1	2	2	2	2	1	2	2
448	Y	2		2	5	7	7	1	2	8	2	3	2	1	2	Not applicable	2	2	2	1	1	1	2	1	2	1	2	2	1	2	2
449	N	2		3	1	1	1	1	3	7	2	3	2	1	2	Not applicable	1	2	2	1	1	2	2	1	2	2	2	1	1	2	2
450	N	2		3	2	3	3	1	2	4	1	3	2	1	2	Not applicable	1	1	2	1	1	1	2	1	2	2	2	2	1	2	2
451	N	2		4	12	5	5	1	2	4	1	2	2	1	1	1	1	1	2	1	1	1	2	1	1	2	2	2	1	2	1
452	N	2		2	1	1	1	1	2	7	2	3	2	1	1	1	1	2	2	1	1	1	2	1	2	2	2	2	2	1	2
453	N	2		1	1	1	1	1	2	2	1	3	2	1	2	Not applicable	1	2	2	1	1	1	2	1	2	2	2	2	1	1	2
454	N	2		4	12	5	5	1	2	5	1	2	2	1	1	1	1	1	2	1	1	1	2	1	1	2	2	2	1	2	2
455	N	2		4	1	1	1	1	1	3	1	3	2	1	1	1	1	2	1	1	1	1	2	1	1	2	2	2	1	2	2
456	Y	2		2	3	3	1	1	2	2	1	3	2	1	2	Not applicable	1	2	2	1	1	1	2	2	1	2	2	2	2	2	2
457	N	2		4	12	5	5	1	1	5	1	2	2	1	1	1	1	1	2	1	1	1	2	1	1	2	2	2	2	2	2
458	Y	2		2	2	3	1	1	1	4	1	3	2	1	2	Not applicable	1	2	2	1	1	1	2	1	2	2	2	2	2	2	2
459	N	2		2	10	6	6	1	1	9	2	2	2	1	1	1	1	2	2	1	1	1	2	1	1	2	2	2	2	2	2
460	Y	2		3	7	2	2	1	1	6	2	2	2	1	1	1	1	2	2	1	1	1	1	1	1	1	1	2	2	2	2
461	N	2		3	3	3	3	1	1	3	1	2	2	1	2	Not applicable	1	2	2	1	1	1	2	1	1	2	2	2	2	2	2
462	N	2		3	10	6	6	1	1	4	1	3	2	1	2	Not applicable	2	1	2	2	1	2	2	1	2	2	2	2	2	2	2
463	N	2		5	12	5	5	1	2	6	1	3	2	1	2	Not applicable	1	2	2	1	1	1	2	1	1	2	2	2	1	2	2
464	Y	2		3	2	3	3	1	2	1	1	3	2	1	2	Not applicable	1	1	1	1	1	2	2	1	1	2	2	2	1	2	2
465	Y	2		4	2	3	1	1	2	3	1	3	2	1	2	Not applicable	2	2	2	1	1	2	2	1	2	2	2	1	2	2	2
466	N	2		2	10	6	6	1	1	5	2	2	2	1	1	1	1	2	2	1	1	2	2	1	2	2	2	2	2	2	1
467	N	2		4	3	3	3	1	2	5	2	2	2	1	2	Not applicable	1	2	2	1	1	1	2	1	1	2	2	1	1	2	2
468	N	2		3	3	3	1	1	1	6	2	2	2	1	2	Not applicable	1	2	2	1	1	1	2	1	1	1	1	2	2	2	2
469	N	2		4	1	1	1	1	2	8	1	3	2	1	1	1	1	1	2	1	1	1	2	1	1	2	2	1	2	2	2
470	N	2		3	1	1	1	1	1	4	1	2	2	1	1	1	1	1	2	1	1	1	2	1	1	1	2	1	1	2	2
471	N	2		3	10	6	6	1	1	5	1	2	2	1	1	1	1	2	2	1	1	2	2	1	1	2	2	2	1	2	2
472	N	2		3	1	1	3	4	3	4	1	3	2	1	2	Not applicable	1	2	2	1	1	1	2	2	1	2	2	2	2	2	2
473	N	2		2	10	6	6	1	1	6	1	2	2	1	1	1	1	2	2	1	1	1	2	1	1	1	2	2	1	2	2
474	N	2		5	1	1	1	1	1	4	2	2	2	1	1	1	1	2	2	1	1	2	1	1	1	1	1	2	2	2	2
475	Y	2		2	2	3	3	1	1	4	1	2	2	1	1	1	1	1	2	1	1	1	2	1	1	1	2	2	2	2	2
476	Y	2		1	2	3	1	4	1	5	1	2	2	1	1	1	1	2	1	1	1	1	2	1	1	1	2	2	2	2	2
477	N	2		4	10	6	6	1	3	1	1	3	2	1	1	1	1	2	2	1	1	2	2	1	1	2	2	2	1	2	2
478	N	2		4	1	1	1	1	1	5	1	2	2	1	1	1	1	2	2	1	1	2	1	1	1	1	2	2	1	2	2
479	N	2		3	12	5	5	1	1	14	1	2	2	1	1	1	1	1	2	1	1	2	1	1	1	1	2	1	1	1	1
480	N	2		1	10	6	6	4	1	5	2	2	2	1	1	1	1	1	2	1	1	1	2	1	1	1	2	2	2	1	2
481	Y	2		3	2	3	3	1	2	2	1	3	2	1	1	1	2	2	2	1	1	2	2	1	2	2	2	2	2	2	2
482	Y	2		3	5	7	1	4	1	5	1	2	2	1	1	1	1	1	2	1	1	1	2	1	1	1	1	2	1	2	1
483	Y	2		3	5	7	7	1	2	3	1	2	2	1	1	1	1	1	1	1	1	2	2	1	1	2	2	2	2	2	2
484	N	2		3	5	7	7	1	2	8	3	2	2	1	1	1	1	1	2	1	1	2	2	1	1	2	2	2	2	2	2
485	N	2		3	10	6	6	1	2	3	1	2	2	1	1	1	1	1	2	1	1	2	2	2	1	2	2	2	2	2	2
486	N	2		2	10	6	6	1	1	5	2	2	2	1	1	1	1	2	1	1	1	1	2	1	1	1	2	2	1	2	1
487	Y	2		4	5	7	7	1	2	5	1	2	2	1	1	1	1	1	2	1	1	1	2	1	1	1	2	2	2	2	2
488	N	2		1	10	6	6	1	1	15	1	2	2	1	1	1	1	1	2	1	1	2	2	1	2	1	2	2	2	2	1
489	N	2		4	3	3	1	1	2	2	1	2	10	1	1	1	1	2	2	1	1	1	2	1	1	2	2	2	2	2	2
490	N	2		3	10	6	6	1	2	3	1	2	2	1	1	1	1	1	2	1	1	2	1	1	2	2	2	2	2	2	2
491	N	2		3	10	6	6	1	2	3	1	2	2	1	1	1	1	2	2	1	1	1	1	2	2	2	2	2	2	2	2
492	N	2		2	10	6	7	1	2	5	1	2	2	1	1	1	1	2	2	1	2	2	2	2	2	2	2	2	2	2	2
493	N	2		2	2	3	1	1	2	3	1	3	2	1	1	1	2	2	2	1	1	2	2	1	1	2	2	2	2	2	2
494	N	2		3	10	6	6	1	2	3	1	3	2	1	1	1	1	2	2	1	1	1	2	2	1	2	2	2	2	2	2
495	N	2		2	10	6	6	1	2	5	1	3	2	1	1	1	1	1	2	2	1	1	2	2	2	2	2	2	2	2	2
496	Y	2		1	2	3	1	1	1	4	1	3	2	1	1	1	2	2	2	1	1	2	2	2	2	2	2	2	2	2	2
497	Y	2		3	3	3	1	1	2	3	1	3	2	1	2	Not applicable	1	2	2	1	1	2	2	1	2	2	2	2	2	2	2
498	Y	2		3	2	3	1	1	1	5	1	2	2	1	1	1	1	2	2	1	1	1	2	1	1	2	2	2	2	2	2
499	N	2		4	1	1	1	1	1	3	1	2	2	1	1	1	1	1	1	1	1	1	1	1	1	2	2	2	2	2	2
500	N	2		3	9	4	4	1	1	1	1	3	10	1	1	1	1	2	2	1	2	2	2	2	2	2	2	2	2	2	2
501	N	2		4	10	6	6	1	1	4	1	2	2	1	1	1	1	1	2	1	1	2	1	1	1	1	2	2	2	2	2
502	N	2		3	10	6	6	1	3	3	1	3	2	1	2	Not applicable	2	2	2	1	1	2	2	1	2	2	2	1	2	2	2
503	N	2		5	3	3	1	1	1	4	1	2	2	1	1	1	1	1	2	1	1	1	2	1	1	2	1	2	2	2	2
504	N	2		4	10	6	6	1	1	4	1	2	2	1	1	1	1	2	2	1	1	2	2	1	2	1	2	1	2	2	1
505	Y	2		3	5	7	7	4	1	7	2	2	2	1	1	1	1	1	2	1	1	2	2	1	1	2	2	2	2	2	2
506	Y	2		4	3	3	7	1	1	7	2	2	2	1	1	1	1	2	2	1	1	1	2	1	1	1	2	2	2	2	2
507	N	2		3	1	1	1	1	1	4	1	2	2	1	1	1	1	2	2	1	1	1	2	1	1	2	2	2	2	2	2
508	N	2		3	1	1	1	1	1	7	1	2	2	1	1	1	1	1	2	1	1	2	2	1	2	2	2	2	1	2	2
509	Y	2		3	3	3	1	1	2	4	1	2	2	1	1	1	1	2	2	1	1	2	2	2	2	2	2	2	2	2	2
510	Y	1	C	3	3	3	3	1	2	4	1	3	2	1	1	1	1	2	2	1	1	1	2	1	1	1	2	2	2	2	2
511	N	2		5	10	6	6	1	1	6	2	2	2	1	1	1	1	1	2	1	1	1	1	1	1	1	1	1	1	2	2
512	Y	2		3	2	3	3	4	2	6	1	2	2	1	1	1	1	1	2	1	1	1	2	2	2	2	2	2	2	2	2
513	N	2		4	12	5	5	1	1	4	2	2	2	1	1	1	1	1	2	1	1	2	1	1	1	2	2	2	2	2	2
514	N	2		4	10	6	6	1	1	5	1	2	2	1	1	1	1	1	2	1	1	2	2	1	1	1	2	1	2	2	2
515	N	2		4	3	3	1	1	2	4	2	2	2	1	2	Not applicable	1	2	2	1	1	1	2	1	2	2	2	2	2	2	2
516	N	2		3	3	3	1	1	2	4	1	2	2	1	1	1	1	2	2	1	1	1	2	1	1	2	2	2	2	2	2
517	N	2		3	2	3	3	1	1	5	1	2	2	1	1	1	1	2	2	1	1	1	2	1	1	1	2	2	2	2	2
518	Y	2		1	2	3	1	1	1	5	2	2	2	1	1	1	1	2	2	1	1	2	2	1	1	1	2	2	2	2	2
519	Y	2		3	3	2	1	1	1	2	1	2	2	1	1	1	1	2	2	1	1	2	2	1	1	2	2	2	2	2	2
520	N	2		1	10	6	6	1	1	6	1	2	2	1	1	1	1	1	1	1	1	1	2	1	1	1	1	2	1	1	2
521	N	2		4	12	5	5	1	1	2	1	3	2	1	1	1	1	2	2	1	1	2	2	1	2	2	1	2	2	1	2
522	N	2		4	12	5	5	1	1	4	1	2	2	1	1	1	1	1	2	1	1	1	2	1	2	2	2	1	1	1	2
523	N	2		4	10	6	6	1	1	8	3	2	2	1	1	1	1	1	1	1	1	1	2	1	1	2	1	2	1	1	2
524	Y	2		3	5	7	1	1	2	1	1	3	2	1	2	Not applicable	1	2	1	1	1	2	2	1	1	2	1	2	1	1	2
525	N	2		3	10	6	6	1	2	3	1	2	2	1	1	1	1	2	1	1	1	1	1	1	1	1	1	2	1	2	2
526	N	2		3	2	3	1	1	1	4	3	2	2	1	1	1	1	1	2	1	1	1	2	1	1	2	1	1	1	1	2

## Sheet: Household Expenditure
Sl no.	What is your household expenditure per month on food?	What is your household expenses per month on pan, tobacco, cigarette, bidi, liquor and other intoxicants?	What is your household expenditure per month on fuel, light etc.?	What is your household expenses per month on education?	What is your household medical expenses per month?	What is your household expenses per month on conveyance?	What is your household expenses on rent per month?	What is your household expenses per month on other consumer services	What is your household expenses per month on miscellaneous goods, entertainment?	What is your household expenditure per year on clothing and footwear?
1	10500	550	1300	260	0	0	1000	0	0	20000
2	5000	0	2000	7000	0	600	500	0	0	8900
3	6000	0	1500	350	500	500	200	0	300	15000
4	3000	50	900	0	0	0	50	150	300	8900
5	6000	0	1000	0	0	0	550	319	360	15000
6	7000	300	300	0	0	0	100	150	0	12000
7	1240	0	1160	0	100	800	0	0	100	1000
8	8000	0	1560	0	3000	588	0	0	320	5000
9	5000	200	1050	2000	800	600	50	500	350	24000
10	8000	0	1050	0	1500	1100	435	0	340	20000
11	3000	0	1320	0	0	1040	210	0	222	3000
12	5000	200	1060	0	0	500	500	0	0	5000
13	7000	0	1350	2500	0	600	300	399	200	5000
14	5500	247	1020	350	0	200	280	399	222	8000
15	3000	0	2300	0	2500	0	2500	0	0	6000
16	7000	0	950	700	400	0	0	70	0	5000
17	5000	100	2000	500	300	400	170	120	300	10000
18	2800	3000	700	0	300	250	0	200	220	0
19	4500	0	650	500	300	600	350	390	0	4000
20	7000	600	1260	4000	400	3000	300	0	300	12000
21	3500	0	680	140	0	0	150	35	0	2000
22	1950	600	0	0	0	0	0	0	0	3000
23	6300	0	1200	150	0	0	200	0	320	2000
24	3320	0	500	500	300	0	1200	1500	300	8000
25	7000	100	1600	0	300	1200	0	250	320	10000
26	12000	0	1000	0	0	0	500	366	350	18000
27	4500	300	1500	0	800	0	0	0	133	15000
28	3500	100	1280	1040	0	0	150	300	400	6000
29	5000	0	1600	100	300	1200	300	260	400	10000
30	3000	0	800	0	0	0	110	35	0	2000
31	8000	0	3300	940	655	588	150	360	260	6000
32	6000	0	1800	0	0	1040	600	0	200	6000
33	5000	0	1130	1150	4800	1000	100	320	300	6000
34	6000	0	950	2000	200	300	300	150	0	8000
35	5000	0	1100	1000	500	1000	475	300	270	8000
36	10000	0	670	2500	50	1500	1500	268	200	1500
37	6000	600	1950	2000	0	600	200	0	0	3000
38	12240	0	1370	0	0	1000	1500	550	0	7000
39	5000	80	1060	1000	0	0	1900	0	575	5000
40	6000	200	1050	950	600	300	0	735	0	0
41	6000	0	1350	3400	236	0	0	149	300	8000
42	10000	0	1000	0	200	300	400	335	350	5000
43	3500	210	1450	2000	0	0	322	154	300	6000
44	2800	100	700	500	0	0	770	0	35	12000
45	0	0	0	0	0	300	0	150	1100	4800
46	7000	30	1300	800	0	200	500	219	400	4000
47	7000	0	1200	800	0	400	0	120	300	5000
48	20000	0	2370	12000	5000	3000	0	1600	300	40000
49	242	1350	1280	1570	0	0	0	399	0	2000
50	6000	300	1050	900	0	0	0	183	330	20000
51	9000	0	1116	200	500	440	500	140	300	10000
52	4000	0	1760	100	700	300	3000	299	250	10000
53	8000	200	1160	900	6000	1500	130	370	360	12000
54	7000	0	1200	1000	900	1200	1000	370	400	18000
55	5000	0	980	0	356	300	125	195	0	10000
56	4000	0	300	400	200	400	500	56	0	5000
57	3000	0	300	0	240	300	0	153	0	2000
58	7500	20	540	0	6000	0	0	360	0	15000
59	4000	600	1260	1500	500	5200	500	450	380	5000
60	4500	0	2300	940	0	1820	1570	168	150	15000
61	6000	300	1730	500	0	0	0	0	985	8000
62	5200	3000	1125	0	0	0	700	150	0	7000
63	9000	2440	1350	600	1500	1000	1000	398	400	20000
64	6000	0	1360	500	1000	500	0	250	0	12000
65	12000	60	2250	0	3200	0	0	0	260	6000
66	3000	500	1000	0	2000	300	0	0	250	8000
67	10000	0	2000	4000	10000	0	0	0	500	15000
68	7000	60	400	0	800	0	250	0	370	4000
69	7200	900	2400	0	2500	1500	0	0	280	5000
70	1200	2500	0	0	400	0	0	0	0	2500
71	2500	15	930	0	0	40	1500	0	150	5000
72	8000	0	1300	0	1000	0	0	0	300	8000
73	4000	28500	2600	700	250	400	150	0	250	15000
74	5000	0	1250	400	2000	0	0	0	250	11000
75	6000	40	2300	250	200	0	150	200	0	6000
76	5000	100	1750	1200	300	2500	200	0	390	15000
77	7000	3000	1500	1000	1500	2200	600	0	400	10000
78	3000	500	600	0	1000	400	0	0	250	2000
79	1000	900	2000	0	0	720	0	0	250	1200
80	2500	0	550	0	400	400	500	0	0	3000
81	2400	2500	2100	0	0	450	0	150	250	10000
82	9000	0	0	400	600	0	0	700	250	7000
83	1500	0	350	0	40	360	150	0	0	5000
84	7000	300	3000	700	0	0	0	0	870	12000
85	8000	1500	1500	6000	1000	750	500	0	600	15000
86	5000	0	1500	500	600	0	0	70	300	25000
87	5000	100	1300	700	250	800	0	0	350	6000
88	6000	80	1300	0	500	500	300	0	250	10000
89	4000	0	1000	0	100	200	0	0	260	3000
90	20000	0	1700	3000	1000	1500	500	0	500	25000
91	3000	2100	1875	1500	600	750	0	0	300	8000
92	1200	3000	700	0	3000	300	0	0	0	6000
93	6000	300	700	800	500	500	0	0	300	5000
94	10000	0	800	5000	1000	500	0	0	150	4000
95	2000	40	1100	2000	2000	0	110	200	215	7000
96	8000	0	1500	950	0	528	4000	0	200	5000
97	2000	150	6500	1000	2000	500	500	0	350	5000
98	3000	200	1050	1000	500	400	130	0	400	6000
99	3000	180	1500	4000	400	400	600	500	250	12000
100	3000	0	1800	550	600	2120	3000	0	400	15000
101	4700	600	1000	0	600	1000	500	0	300	15000
102	12000	15	950	3000	1000	1100	0	0	1799	12000
103	5000	400	1250	0	700	1000	0	0	330	18000
104	5000	600	1040	0	500	0	0	0	0	6000
105	4500	0	1050	0	150	0	1200	400	0	6000
106	7000	100	300	0	0	200	120	0	60	6000
107	8000	500	1850	1000	600	500	0	0	0	12000
108	10500	120	1050	2000	1000	350	0	50	350	10000
109	12000	3000	1430	3200	0	600	370	0	0	15000
110	8000	400	1600	0	500	1200	1200	0	400	10000
111	6920	0	1400	0	0	1000	200	0	400	6000
112	4000	0	1500	1000	1100	0	0	0	300	6000
113	2000	0	1500	465	0	0	200	70	300	5000
114	5800	0	950	0	150	0	60	150	260	9000
115	2500	1200	510	0	0	1000	0	0	0	5000
116	7000	0	750	800	875	500	470	0	0	12000
117	3000	650	1150	500	200	400	0	105	220	5000
118	5000	50	900	0	400	0	0	150	250	10000
119	7360	1000	1200	0	1200	500	0	500	350	10000
120	5450	800	1435	4000	800	2300	0	500	417	5000
121	5000	0	900	0	0	360	300	0	0	3000
122	5000	0	1050	500	600	400	200	200	250	7000
123	8000	6000	1400	4500	1398	3000	5600	0	750	35000
124	10000	0	1350	2000	1600	1500	0	532	473	12000
125	4500	0	1050	600	100	0	200	154	240	6000
126	7000	0	1740	1500	2300	750	5517	3485	400	15000
127	3600	0	720	0	0	680	800	0	0	4000
128	9000	2200	1782	500	0	1000	0	500	250	4000
129	2400	400	575	1400	0	0	0	0	300	4000
130	2500	6000	600	0	0	0	100	140	0	3000
131	6000	2000	1450	0	2950	0	0	35	270	4000
132	12000	0	2300	2500	0	1400	0	0	599	8000
133	6000	0	1113	4900	900	2100	0	100	300	4000
134	5000	0	1060	200	600	500	0	55	240	12000
135	6000	0	1575	0	0	1500	3000	1000	300	500
136	8000	0	1630	4166	0	5300	7000	1500	320	24000
137	8520	2000	1500	83	0	400	5000	450	320	10000
138	4000	4500	877	3750	0	600	6000	1100	0	3000
139	15000	0	750	0	1000	3000	0	0	300	5000
140	4800	600	960	0	0	200	20800	300	250	3000
141	10000	6000	1200	6500	0	1250	10000	1100	200	10000
142	7000	0	1590	0	1500	1700	0	300	250	4000
143	10840	6800	800	0	0	3000	3000	550	330	7000
144	6000	4000	1810	1917	2500	3750	8000	800	250	10000
145	6960	1100	767	375	0	5600	750	700	250	5000
146	8840	200	657	5000	0	3640	850	320	0	10000
147	10000	0	1130	0	0	500	0	500	750	4500
148	9840	4760	1400	125	0	2100	750	1200	0	10000
149	7050	5472	1675	624	500	2000	3000	1200	400	10000
150	2000	0	1300	0	0	500	0	400	300	7000
151	7000	0	1900	0	500	3000	6000	647	260	10000
152	5980	1650	1570	500	0	500	3500	500	250	5000
153	5000	1000	1300	1961	0	1500	5000	300	250	15000
154	4900	3000	8000	0	0	2000	0	350	500	10000
155	0	7800	500	0	0	2400	150	275	300	2000
156	4000	1000	1150	1667	0	2500	5000	300	300	12000
157	5000	0	1600	1583	500	4000	7000	600	250	6000
158	6000	2500	1080	1766	0	0	0	0	0	2000
159	15420	0	1317	1250	0	2500	0	800	2000	20000
160	5400	0	0	0	0	0	1250	0	0	2000
161	15980	0	2650	4333	1500	1000	0	325	500	12000
162	7000	0	2600	1833	2000	4000	0	323	475	30000
163	2000	0	500	0	0	0	2500	160	0	0
164	6000	0	1350	0	3000	3000	9000	1500	300	6000
165	3000	4500	0	0	0	2000	0	250	0	1500
166	4500	4000	1150	0	0	3000	250	750	0	15000
167	2950	1800	360	0	0	1000	4000	350	0	3000
168	15480	0	1180	208	200	600	0	700	0	10000
169	2360	3600	450	0	0	100	5000	250	250	3000
170	6000	12000	500	0	0	1500	0	349	200	5000
171	3500	0	2300	0	4000	3360	5500	400	230	2500
172	6000	7000	1325	0	0	800	0	250	250	8000
173	3860	6000	500	0	0	1000	3800	475	250	7000
174	5000	500	1890	14333	0	3000	0	500	270	7000
175	12720	0	2000	2917	400	1500	0	800	270	15000
176	5992	3000	500	0	0	0	5000	349	0	5000
177	6280	900	333	0	150	1000	0	50	0	3000
178	10000	0	1230	7000	0	0	0	848	280	15000
179	5000	0	1650	0	0	250	0	300	350	5000
180	3500	50	0	0	0	1000	3000	500	250	50000
181	6000	2400	1750	0	400	2000	4500	100	300	3000
182	4000	0	1200	360	0	1600	500	450	300	5000
183	5000	9560	1200	0	175	2240	0	500	250	10000
184	10000	0	550	0	0	1180	5500	268	200	5000
185	6000	0	1300	2917	0	7200	7500	400	200	2000
186	6000	12200	1620	1833	0	1440	5000	900	380	10000
187	10000	0	900	0	2000	2000	4000	400	0	5000
188	6000	1200	1650	0	0	0	6000	650	250	6000
189	3000	3540	1390	0	200	500	2500	0	220	3000
190	3333	0	1290	0	400	600	2000	300	260	2000
191	7800	1400	662	167	200	3000	7000	1100	1000	15000
192	5000	1500	1300	2083	0	2000	4000	1000	300	20000
193	7000	600	600	0	1170	3000	4000	200	0	1200
194	3060	300	1250	500	0	1440	0	300	210	2000
195	10000	0	990	500	0	750	2000	250	250	3000
196	9000	0	945	0	2000	0	0	150	260	2000
197	7500	1000	0	0	0	500	3000	300	0	1000
198	3000	0	1583	1666	600	1560	5000	398	320	6000
199	10000	9000	1015	0	700	2500	7000	450	300	3000
200	10000	0	3370	0	3000	2000	0	500	600	3000
201	12416	0	1600	0	0	2000	7000	400	280	5000
202	5000	3000	2000	0	400	600	1000	260	900	6000
203	10240	800	835	0	500	700	3000	800	0	15000
204	6000	9000	1700	0	0	0	0	150	300	5000
205	3000	0	210	0	0	0	0	30	0	1000
206	9000	800	1350	500	0	3000	0	760	300	4000
207	9000	600	788	0	0	600	1000	750	300	6000
208	2000	0	695	0	0	1000	8000	200	200	5000
209	2000	2200	1390	0	0	500	5000	398	300	5000
210	4000	0	745	0	0	2000	7500	750	0	7000
211	4000	1000	925	0	800	0	6000	220	300	7000
212	6347	1800	1247	1073	312	1445	3000	491	246	6972
213	4980	4000	1150	0	100	100	0	300	300	5000
214	4840	1000	1200	18000	500	1000	0	580	900	5000
215	4840	0	1050	0	0	3000	0	400	300	6000
216	6000	0	1225	0	0	0	0	250	200	5000
217	3120	2400	300	0	0	0	0	125	150	0
218	8340	2600	2350	0	1500	500	12500	520	320	10000
219	3400	0	650	4583	0	700	6000	1700	300	2000
220	6000	4200	0	0	2000	250	0	0	0	3000
221	1000	0	670	0	0	300	3500	300	0	1000
222	3000	600	425	250	0	0	0	850	150	4000
223	8240	0	896	0	0	3000	3000	150	280	5000
224	1500	0	825	0	0	0	5000	500	200	2500
225	2000	0	810	0	1200	200	0	400	250	5000
226	4144	740	3000	0	0	0	5000	650	0	5000
227	6000	4800	750	0	0	900	2000	420	250	2500
228	6000	300	925	0	0	2120	8500	750	300	10000
229	4000	0	750	0	0	100	1500	150	250	5000
230	5000	900	0	0	0	0	4000	550	300	7000
231	7000	0	1050	0	0	1400	0	250	0	3000
232	10000	0	600	5166	0	1000	8000	800	250	8000
233	5000	3000	1490	0	0	1000	2500	150	0	2500
234	8000	2800	1190	6666	0	3000	4000	200	240	7000
235	8000	1200	1890	0	0	500	2500	450	150	7000
236	4500	0	1870	0	0	400	12000	1000	333	5000
237	10000	0	2000	0	0	3000	4000	450	0	10000
238	5000	0	2350	0	0	1000	0	500	240	3000
239	9000	1200	2350	0	700	500	2000	570	250	10000
240	7500	3000	2150	1417	0	0	0	450	200	10000
241	12000	1900	2356	0	0	800	0	720	250	6000
242	5000	1600	1626	0	0	500	0	200	199	4000
243	5480	2000	1200	0	0	0	0	600	150	10000
244	11680	760	950	1333	0	2000	0	730	250	10000
245	5560	2100	955	0	5	1500	4500	600	250	10000
246	5000	920	826	0	0	6000	4000	320	250	6000
247	8000	0	1135	3250	0	2100	0	650	200	5000
248	1800	0	200	0	0	200	0	50	200	0
249	5000	0	3140	6166	0	3000	0	600	250	8000
250	6000	8000	445	3333	200	1600	0	350	0	6000
251	3000	3440	1390	4166	1000	0	5000	400	300	5000
252	8280	0	1460	0	0	520	4000	350	200	5000
253	8750	1200	1350	1000	0	300	5000	1450	250	10000
254	3240	0	170	0	0	1000	2500	280	0	5000
255	4500	4200	1330	4625	0	1200	0	633	250	28000
256	7000	0	670	0	0	1500	5000	1200	200	30000
257	5000	0	847	0	0	1850	0	1300	220	25000
258	3000	400	700	0	0	500	2200	50	240	3000
259	2000	0	660	0	0	500	2000	350	0	5000
260	3000	250	1095	0	0	1000	4000	300	250	3000
261	1500	0	100	0	0	200	0	0	0	0
262	20000	0	1046	0	0	500	6000	370	0	5000
263	5000	1200	1490	0	0	0	0	100	250	2500
264	7500	250	750	0	0	1500	0	600	250	7000
265	8000	200	1200	0	0	0	3500	500	150	10000
266	10000	0	1628	0	0	1800	0	600	200	30000
267	10000	3083	1500	0	600	1500	0	0	9	8000
268	3000	0	750	125	0	500	2500	450	260	5000
269	4000	0	1050	0	0	0	0	300	250	2000
270	9000	0	1065	0	0	6000	5000	450	250	9500
271	3000	0	1065	0	500	0	3500	400	200	2000
272	6000	4500	1100	0	0	500	2500	400	275	5000
273	4000	4500	850	0	0	3000	2000	400	200	4000
274	2000	0	867	0	0	500	0	400	250	3000
275	7000	0	445	0	0	200	2500	390	200	8000
276	5000	5600	1425	3067	0	300	0	750	1250	10000
277	10000	300	1167	0	0	0	0	250	200	2000
278	6000	0	1400	2500	0	0	3000	500	230	4000
279	3000	0	875	0	350	0	0	150	0	2500
280	6000	0	750	7500	0	1000	4600	550	0	5000
281	4000	9300	245	0	0	0	1500	50	250	0
282	4000	0	1140	1333	0	1000	0	550	250	3000
283	6000	440	1170	0	0	2000	4500	500	250	6000
284	3000	5400	200	0	0	0	1500	60	0	1500
285	7000	0	1060	1000	0	800	4500	618	200	12000
286	6000	900	600	0	0	1000	2200	250	220	4500
287	2500	0	620	0	450	500	0	250	250	6000
288	7000	0	1930	3333	0	1000	0	500	300	10000
289	3000	0	350	1333	1000	0	3500	550	200	4000
290	3000	0	150	0	0	0	0	100	0	2000
291	200	890	0	0	0	700	0	100	0	1500
292	6000	7500	1049	0	0	500	1200	250	200	5000
293	4000	0	1400	0	0	3000	0	600	300	9000
294	8000	1400	1000	583	0	1750	1300	750	200	10000
295	12000	3600	809	0	0	0	3500	610	220	6000
296	3000	0	400	0	0	500	0	220	250	1500
297	3000	0	600	1000	0	500	0	430	200	10000
298	5000	0	1100	1250	200	2000	0	366	230	10000
299	3000	3000	1030	0	0	2000	0	550	350	6000
300	800	4000	790	0	0	600	0	550	120	5000
301	2500	0	765	0	0	2400	0	400	250	3000
302	1800	9300	955	0	150	0	0	927	230	6000
303	4000	850	1140	0	0	1200	0	650	250	2000
304	15000	0	1800	2667	0	1500	5000	1570	260	10000
305	9000	0	1194	584	0	3000	5000	600	260	15000
306	15000	1350	1380	3749	1000	3000	0	550	200	10000
307	4000	440	1230	0	0	3000	5500	600	0	7000
308	7500	6600	417	4167	550	1500	0	400	0	10000
309	15000	4500	1600	1000	2000	6000	3000	950	250	70000
310	3000	0	917	167	0	6000	3000	4671	200	5000
311	6000	0	1150	200	800	160	2500	250	250	10000
312	2000	0	950	0	0	0	3500	400	225	5000
313	7000	0	1475	3333	650	1000	8500	800	250	15000
314	40000	0	4290	1666	5000	12000	0	2000	600	60000
315	10000	0	1117	0	0	3000	0	300	220	10000
316	10000	800	1500	2500	1600	6000	0	700	130	3000
317	7500	1800	953	0	0	1500	3200	430	220	15000
318	5000	3300	588	0	0	3000	2500	900	0	10000
319	6000	0	650	0	6000	1500	1500	300	0	4000
320	7000	0	0	0	400	0	2000	300	0	1000
321	5000	0	625	0	0	500	3000	300	0	1500
322	3000	900	700	0	0	0	0	50	240	10000
323	4000	180	1192	0	0	0	2500	150	0	4000
324	4000	500	610	417	1000	1200	3000	550	250	15000
325	25000	0	1700	0	1500	4000	0	1500	600	250000
326	6000	2000	1230	0	2400	500	4500	750	250	5000
327	3000	6300	1030	0	0	1000	0	330	250	3000
328	6000	1800	1055	0	0	2000	0	300	250	5000
329	6000	0	848	125	0	450	600	250	0	3000
330	1000	0	740	0	700	500	0	300	0	3000
331	9000	0	733	0	0	1500	4167	860	0	10000
332	2500	0	1150	2917	0	2000	1200	750	220	10000
333	6000	0	1100	1250	0	1000	4000	250	150	10000
334	5000	0	1200	1082	0	500	3500	400	260	8000
335	5000	1960	1210	0	0	2500	0	629	200	15000
336	5000	2100	1010	0	3000	500	3000	700	250	3500
337	5000	800	675	0	0	600	0	700	250	10000
338	10000	0	820	8333	1000	2500	4900	545	200	10000
339	7250	24000	1360	0	0	11000	0	1700	260	20000
340	6000	3000	700	200	0	2000	2000	200	220	4000
341	4000	0	675	0	0	500	0	400	250	2000
342	5000	0	1164	1875	0	600	3000	300	250	5000
343	4000	0	1050	0	0	1500	4000	184	260	5000
344	10000	2400	1150	2000	0	6000	0	500	1667	5000
345	4000	16020	655	0	0	1200	0	670	250	5000
346	7000	0	1150	1500	0	2800	5000	728	250	10000
347	15000	2250	1270	1000	550	4200	4200	850	250	15000
348	12000	0	1120	0	0	3000	5000	545	260	5000
349	4500	0	595	308	0	1500	2000	149	0	3000
350	4500	15000	170	0	0	0	1200	200	0	3000
351	6000	400	235	0	1200	600	2500	300	200	0
352	10000	0	1100	450	0	4000	0	465	250	6000
353	3000	3600	650	0	0	0	1300	250	0	1000
354	5000	450	1000	0	0	0	2650	350	250	2000
355	8000	0	1375	1333	0	1000	0	947	225	10000
356	6000	0	770	183	0	1500	3500	570	270	3500
357	6000	0	1050	9583	2150	1100	0	750	120	10000
358	7500	2000	1045	0	0	5000	4000	1020	250	20000
359	5000	800	625	0	0	0	2000	425	0	7000
360	5000	2400	700	0	140	720	2000	550	210	7000
361	10000	0	635	417	500	500	5000	500	250	5000
362	15000	2000	792	0	0	900	4500	850	230	5000
363	4000	0	890	0	0	500	4000	300	240	5000
364	1500	1770	317	0	0	0	1000	255	0	1000
365	500	0	390	0	0	1000	1500	400	50	5000
366	5000	2400	1600	0	0	600	0	680	250	10000
367	4500	940	948	0	1200	3000	0	600	242	12000
368	3000	0	1450	0	0	6000	4000	175	0	1500
369	6000	0	1200	0	0	3000	1600	400	210	3000
370	3000	6000	1285	0	0	6000	0	1000	200	36000
371	2000	1050	520	0	0	1000	0	1300	200	5000
372	3000	0	560	0	0	2400	0	250	180	150
373	7000	0	520	0	0	4000	0	550	200	20000
374	2000	1000	740	0	200	500	0	650	250	3000
375	3500	300	1060	0	0	1500	0	245	225	5000
376	5000	7000	950	167	0	1000	0	500	0	3000
377	5000	7000	950	167	0	1000	0	500	0	3000
378	6000	0	846	0	1000	1000	0	500	190	5000
379	4000	1200	1725	2000	200	3000	0	850	200	6000
380	10500	0	1410	300	0	2200	2000	1000	225	83
381	2000	0	600	0	1040	500	0	317	200	2000
382	6000	3000	1650	0	0	1200	3000	300	250	3000
383	5000	3000	838	0	0	4500	0	700	200	8000
384	3000	0	1075	2333	0	3000	5000	388	499	3000
385	6000	150	1270	0	0	2000	5200	550	230	2000
386	5000	500	1550	0	2000	3000	8000	600	500	4000
387	0	0	1150	0	0	0	0	167	0	1000
388	5000	0	700	250	600	3000	0	350	150	4000
389	3000	0	1320	0	120	500	0	310	220	1500
390	4000	0	967	0	0	2000	3000	350	200	5000
391	5800	0	1100	0	300	0	0	200	351	2000
392	5000	0	680	0	0	0	2300	320	220	1000
393	3000	600	1280	2167	0	1000	0	890	100	5000
394	10000	0	725	0	2000	1000	0	0	0	10000
395	6000	1200	617	0	0	1500	3000	433	250	10000
396	4000	4000	136	0	0	3000	2500	500	200	4000
397	4500	600	1170	0	0	1500	4500	410	1000	7000
398	4000	0	1800	0	300	0	3000	340	0	5000
399	9000	0	933	0	800	3000	0	283	180	20000
400	7000	0	1350	250	0	2000	3500	816	0	10000
401	3000	300	0	0	0	0	3000	249	0	2000
402	2500	1000	2100	0	50	2500	0	600	0	4000
403	11000	0	1400	0	500	6200	3000	449	0	15000
404	1500	0	1920	2000	2000	2800	4400	870	0	10000
405	7000	3600	1920	0	1000	1500	0	500	450	7500
406	2000	0	1700	0	0	500	0	0	0	3000
407	7000	0	1900	0	0	3500	0	500	400	3000
408	10000	0	1500	0	250	800	5000	450	500	15000
409	5000	300	1290	0	100	400	0	433	350	12000
410	3000	0	907	0	0	0	4000	600	0	5000
411	15000	0	1930	10000	0	3200	0	467	300	40000
412	2000	6000	1380	0	300	900	0	155	0	1830
413	2000	0	940	0	200	450	0	250	0	2000
414	4000	0	1600	2251	200	3000	6000	100	330	25000
415	7000	100	3200	0	0	2500	0	1100	3000	20000
416	3000	30	1813	0	0	1250	0	1000	400	12000
417	5000	0	920	0	100	100	3000	250	0	5000
418	2000	90	1500	0	250	2000	0	450	0	9155
419	3000	0	1500	0	500	3000	4500	750	0	15000
420	4000	0	1930	120	350	3000	8800	729	330	10000
421	3000	0	930	0	300	2700	5000	808	0	19000
422	5000	0	1500	700	0	2000	0	350	350	10000
423	2500	300	1183	0	0	100	4000	225	0	10000
424	4000	100	1600	120	500	2500	6000	1000	330	5000
425	3000	100	1380	1700	100	0	0	410	250	2000
426	7500	6000	2700	500	0	2100	0	1400	350	10000
427	4000	0	1600	0	0	0	0	250	0	6000
428	3000	4600	900	2917	2000	1200	0	520	300	6000
429	12000	0	1150	0	0	3300	3000	648	550	4500
430	3000	0	1370	0	400	0	4400	550	0	5000
431	5000	0	2080	4000	500	2200	0	2746	1043	7000
432	3000	0	2010	0	0	3000	0	666	200	10000
433	5000	0	1050	1666	0	1000	3500	482	0	4000
434	3000	1000	1520	1168	300	1300	0	600	0	4000
435	833	0	233	0	0	0	833	500	0	9000
436	2000	0	1300	0	0	300	2500	700	400	3000
437	3000	0	1470	1041	0	0	5000	167	0	5000
438	3300	2000	1450	0	500	1600	0	675	350	5000
439	3000	150	1625	0	240	0	3000	570	300	5000
440	3000	0	406	0	0	1500	1666	550	0	8000
441	1500	1100	600	0	0	0	1500	400	0	5500
442	4120	0	1160	2499	0	3200	5000	550	0	4000
443	5000	60	850	0	0	0	3000	222	0	5000
444	3000	0	1000	0	0	1000	3500	400	0	5000
445	3000	500	1270	100	800	3000	7700	1300	300	20000
446	3000	30	920	0	250	300	0	199	0	4000
447	7000	600	2850	3000	500	3000	0	550	350	10000
448	15000	15000	2080	0	0	6000	8000	1800	400	25000
449	4000	2000	1250	0	0	4700	0	450	0	4000
450	2500	0	1550	0	0	2500	3300	910	0	5500
451	3500	150	2420	2500	120	15000	0	1200	350	17500
452	9000	5300	1600	0	0	1600	0	1300	300	30000
453	4000	0	1500	0	0	0	4500	220	350	3000
454	8000	200	1430	1708	0	3200	0	1000	270	6000
455	5000	300	951	0	0	3000	5500	860	350	6000
456	5140	800	1360	0	0	780	4000	260	350	2000
457	5500	0	1400	1500	0	6000	0	1245	350	10000
458	5500	0	1600	1500	0	1000	5000	600	450	6000
459	11000	0	1950	1000	2000	1000	0	0	0	17000
460	6000	0	3700	2999	0	100	0	1500	1283	15000
461	2000	0	1700	0	0	400	0	1298	0	10000
462	1500	0	970	500	0	0	3300	600	0	2000
463	2500	0	2500	600	0	3000	0	1098	300	5000
464	3000	0	1250	0	0	0	3500	230	0	10000
465	1400	70	900	0	0	0	0	609	0	9000
466	7500	0	2230	0	500	9000	6500	200	0	5000
467	5000	0	750	0	0	0	0	796	0	12000
468	5000	0	2000	0	500	5000	0	1000	400	4000
469	3000	0	1700	0	5000	2000	8000	1200	300	6000
470	5000	0	1390	0	0	3000	0	599	330	5000
471	4000	0	1450	1391	0	0	0	350	0	5000
472	5140	0	1770	0	280	9000	1700	600	380	1000
473	6000	0	3200	0	150	1820	5000	909	0	15000
474	7500	0	2500	3000	2000	0	0	500	500	30000
475	7500	40	1000	5833	0	2340	5500	1200	400	30000
476	6000	3000	2170	1000	0	3215	6500	800	880	15000
477	2000	0	2450	2000	0	6000	4500	400	0	3000
478	5000	0	1000	0	0	0	8000	538	0	5000
479	10000	0	970	0	0	0	0	4120	0	6000
480	3000	500	2200	167	150	6000	5000	600	500	5000
481	7500	64	840	0	3000	0	2200	500	0	2000
482	15210	0	2475	3766	0	4500	0	1150	0	15000
483	6000	0	1100	0	0	0	3000	300	0	2000
484	13000	0	2150	0	0	4000	3000	0	0	5000
485	10000	0	2250	300	1000	2000	0	500	0	4000
486	7000	3000	1000	0	2000	5000	0	800	0	0
487	5000	0	1350	1000	0	676	0	700	250	5500
488	30000	0	1950	0	0	12000	5500	2300	0	15000
489	0	0	1000	0	0	315	0	800	425	1500
490	1300	0	1280	2840	0	550	0	450	500	4000
491	3750	0	1500	2500	0	2420	0	900	780	8000
492	3500	0	1500	300	0	1800	3700	75	0	4000
493	4000	0	1700	0	600	0	7700	1000	0	5000
494	2000	300	1430	3500	0	3000	0	1000	733	15000
495	15000	0	1000	1300	0	600	3000	350	387	0
496	3000	5000	1050	0	0	1664	3500	410	0	8000
497	3000	0	1170	0	0	400	0	0	0	10000
498	9000	0	1300	2900	0	400	0	498	467	19000
499	6000	0	1410	0	180	1300	5000	549	250	3000
500	0	0	300	0	240	0	4000	0	0	0
501	9000	0	2000	0	0	2080	0	600	200	10000
502	3000	200	1600	0	0	0	2500	400	0	1500
503	6000	0	1650	1008	1500	2000	12500	495	300	12000
504	6000	0	1360	2083	0	0	4000	478	0	4000
505	6000	0	1000	400	1590	900	5000	950	0	20000
506	6000	0	667	800	0	500	0	1200	400	5000
507	6000	0	2500	2500	0	4500	0	800	667	10000
508	7500	0	1960	1500	500	720	6000	650	0	26000
509	15000	40	2300	0	0	2080	2500	623	0	15000
510	7200	0	1700	1083	4000	300	0	373.333	0	6000
511	2800	3000	2500	2000	4000	4200	15000	800	0	15000
512	2000	0	980	0	0	100	4500	400	500	0
513	6000	0	1530	542	0	0	0	600	0	12000
514	3000	0	1000	3000	0	0	0	300	0	3000
515	2000	0	980	0	0	0	4000	760	0	5000
516	4000	0	1200	0	0	815	0	880	330	10000
517	5000	190	1600	750	0	0	0	500	400	5000
518	6000	240	730	0	0	3000	0	1500	500	2000
519	2500	0	1300	0	0	490	4000	400	0	5000
520	6000	0	2500	0	30	6000	5000	800	300	25000
521	3000	1000	1167	0	0	667	2000	400	0	1000
522	3000	300	3500	3375	0	3000	0	1000	1100	24000
523	5000	0	2800	0	0	2000	0	600	300	10000
524	2000	1500	150	0	0	1350	0	350	0	3000
525	4000	0	975	0	2100	2500	0	600	350	4000
526	4500	0	1500	300	0	0	0	300	350	5000

## Sheet: Coping
Sl no.	Did you borrow or receive any money to cover costs incurred since you started TB treatment?	If yes, how much did you borrow/receive (in total)?	From whom did you borrow/ receive?	Are you expected to pay the amount back?	Have you sold / mortgagd any of your property to finance the cost incurred during TB treatment?	If yes, what did you sell / mortgage?	How much money did you receive from the sale of all items of your property (in total)?
1	1	11000	6	1	1	6	7000
2	1	500	2	2	2	Not applicable	Not applicable
3	1	3000	1	1	1	6	5000
4	2	Not applicable	Not applicable	Not applicable	2	Not applicable	Not applicable
5	2	Not applicable	Not applicable	Not applicable	2	Not applicable	Not applicable
6	2	Not applicable	Not applicable	Not applicable	2	Not applicable	Not applicable
7	2	Not applicable	Not applicable	Not applicable	2	Not applicable	Not applicable
8	2	Not applicable	Not applicable	Not applicable	2	Not applicable	Not applicable
9	1	2000	2	1	2	Not applicable	Not applicable
10	2	Not applicable	Not applicable	Not applicable	2	Not applicable	Not applicable
11	1	Not available	5	1	2	Not applicable	Not applicable
12	2	Not applicable	Not applicable	Not applicable	2	Not applicable	Not applicable
13	1	2000	2	1	2	Not applicable	Not applicable
14	2	Not applicable	Not applicable	Not applicable	1	6	20000
15	1	3000	2	1	2	Not applicable	Not applicable
16	2	Not applicable	Not applicable	Not applicable	2	Not applicable	Not applicable
17	1	600	2	1	2	Not applicable	Not applicable
18	1	2000	2	1	2	Not applicable	Not applicable
19	1	4000	2	1	2	Not applicable	Not applicable
20	1	5000	7	1	2	Not applicable	Not applicable
21	1	3000	2	1	2	Not applicable	Not applicable
22	2	Not applicable	Not applicable	Not applicable	2	Not applicable	Not applicable
23	2	Not applicable	Not applicable	Not applicable	2	Not applicable	Not applicable
24	1	4000	2	1	1	6	10000
25	1	10000	1	1	Y	4	1500
26	2	Not applicable	Not applicable	Not applicable	2	Not applicable	Not applicable
27	2	Not applicable	Not applicable	Not applicable	1	6	3000
28	1	2000	2	1	2	Not applicable	Not applicable
29	2	Not applicable	Not applicable	Not applicable	2	Not applicable	Not applicable
30	2	Not applicable	Not applicable	Not applicable	2	Not applicable	Not applicable
31	1	5000	2	1	2	Not applicable	Not applicable
32	2	Not applicable	Not applicable	Not applicable	2	Not applicable	Not applicable
33	1	2000	2	1	2	Not applicable	Not applicable
34	1	5000	2	1	2	Not applicable	Not applicable
35	2	Not applicable	Not applicable	Not applicable	2	Not applicable	Not applicable
36	1	8000	2	1	2	Not applicable	Not applicable
37	1	2000	2	1	2	Not applicable	Not applicable
38	2	Not applicable	Not applicable	Not applicable	2	Not applicable	Not applicable
39	1	40000	1,6	1,2	2	Not applicable	Not applicable
40	2	Not applicable	Not applicable	Not applicable	2	Not applicable	Not applicable
41	2	Not applicable	Not applicable	Not applicable	2	Not applicable	Not applicable
42	1	10000	1	1	2	Not applicable	Not applicable
43	1	30000	1,4	1	1	6	19000
44	1	10500	1,2	1	2	Not applicable	Not applicable
45	2	Not applicable	Not applicable	Not applicable	2	Not applicable	Not applicable
46	1	30000	4	1	2	Not applicable	Not applicable
47	1	15000	1	1	2	Not applicable	Not applicable
48	2	Not applicable	Not applicable	Not applicable	2	Not applicable	Not applicable
49	2	Not applicable	Not applicable	Not applicable	2	Not applicable	Not applicable
50	1	15000	1	1	2	Not applicable	Not applicable
51	2	Not applicable	Not applicable	Not applicable	2	Not applicable	Not applicable
52	2	Not applicable	Not applicable	Not applicable	2	Not applicable	Not applicable
53	2	Not applicable	Not applicable	Not applicable	2	Not applicable	Not applicable
54	1	1000	2	1	2	Not applicable	Not applicable
55	1	26000	4	1	2	Not applicable	Not applicable
56	1	2000	2	1	2	Not applicable	Not applicable
57	1	20000	2	1	2	Not applicable	Not applicable
58	2	Not applicable	Not applicable	Not applicable	2	Not applicable	Not applicable
59	1	10000	1	1	2	Not applicable	Not applicable
60	2	Not applicable	Not applicable	Not applicable	2	Not applicable	Not applicable
61	1	3500	5	1	2	Not applicable	Not applicable
62	1	40000	1	1	2	Not applicable	Not applicable
63	1	2000	5	1	2	Not applicable	Not applicable
64	1	2000	2	1	2	Not applicable	Not applicable
65	2	Not applicable	Not applicable	Not applicable	2	Not applicable	Not applicable
66	2	Not applicable	Not applicable	Not applicable	2	Not applicable	Not applicable
67	1	50000	6	1	2	Not applicable	Not applicable
68	3	Not applicable	Not applicable	Not applicable	2	Not applicable	Not applicable
69	1	3000	2	1	2	Not applicable	Not applicable
70	1	2000	2	1	2	Not applicable	Not applicable
71	2	Not applicable	Not applicable	Not applicable	2	Not applicable	Not applicable
72	2	Not applicable	Not applicable	Not applicable	2	Not applicable	Not applicable
73	2	Not applicable	Not applicable	Not applicable	2	Not applicable	Not applicable
74	2	Not applicable	Not applicable	Not applicable	2	Not applicable	Not applicable
75	2	Not applicable	Not applicable	Not applicable	2	Not applicable	Not applicable
76	2	Not applicable	Not applicable	Not applicable	2	Not applicable	Not applicable
77	2	Not applicable	Not applicable	Not applicable	1	6	2000
78	2	Not applicable	Not applicable	Not applicable	2	Not applicable	Not applicable
79	1	1000	1	1	2	Not applicable	Not applicable
80	1	5000	6	1	2	Not applicable	Not applicable
81	2	Not applicable	Not applicable	Not applicable	2	Not applicable	Not applicable
82	2	Not applicable	Not applicable	Not applicable	2	Not applicable	Not applicable
83	Not available	Not available	Not available	Not available	Not available	Not available	Not available
84	1	5000	2	1	2	Not applicable	Not applicable
85	1	50000	1	1	3	Not applicable	Not applicable
86	1	10000	2	1	2	Not applicable	Not applicable
87	2	Not applicable	Not applicable	Not applicable	2	Not applicable	Not applicable
88	2	Not applicable	Not applicable	Not applicable	2	Not applicable	Not applicable
89	2	Not applicable	Not applicable	Not applicable	2	Not applicable	Not applicable
90	2	Not applicable	Not applicable	Not applicable	2	Not applicable	Not applicable
91	1	10000	1	2	2	Not applicable	Not applicable
92	2	Not applicable	Not applicable	Not applicable	2	Not applicable	Not applicable
93	2	Not applicable	Not applicable	Not applicable	2	Not applicable	Not applicable
94	2	Not applicable	Not applicable	Not applicable	2	Not applicable	Not applicable
95	2	Not applicable	Not applicable	Not applicable	2	Not applicable	Not applicable
96	2	Not applicable	Not applicable	Not applicable	2	Not applicable	Not applicable
97	2	Not applicable	Not applicable	Not applicable	2	Not applicable	Not applicable
98	2	Not applicable	Not applicable	Not applicable	2	Not applicable	Not applicable
99	1	10000	1	1	2	Not applicable	Not applicable
100	1	5000	2	1	2	Not applicable	Not applicable
101	2	Not applicable	Not applicable	Not applicable	2	Not applicable	Not applicable
102	2	Not applicable	Not applicable	Not applicable	2	Not applicable	Not applicable
103	2	Not applicable	Not applicable	Not applicable	2	Not applicable	Not applicable
104	1	10000	5	1	2	Not applicable	Not applicable
105	2	Not applicable	Not applicable	Not applicable	2	Not applicable	Not applicable
106	2	Not applicable	Not applicable	Not applicable	2	Not applicable	Not applicable
107	2	Not applicable	Not applicable	Not applicable	2	Not applicable	Not applicable
108	2	Not applicable	Not applicable	Not applicable	2	Not applicable	Not applicable
109	1	18000	1	1	2	Not applicable	Not applicable
110	2	Not applicable	Not applicable	Not applicable	2	Not applicable	Not applicable
111	1	3000	2	1	2	Not applicable	Not applicable
112	2	Not applicable	Not applicable	Not applicable	1	6	3000
113	2	Not applicable	Not applicable	Not applicable	2	Not applicable	Not applicable
114	2	Not applicable	Not applicable	Not applicable	2	Not applicable	Not applicable
115	1	2000	2	1	2	Not applicable	Not applicable
116	2	Not applicable	Not applicable	Not applicable	2	Not applicable	Not applicable
117	2	Not applicable	Not applicable	Not applicable	2	Not applicable	Not applicable
118	2	Not applicable	Not applicable	Not applicable	2	Not applicable	Not applicable
119	1	10000	1	1	2	Not applicable	Not applicable
120	1	25000	3	1	1	6	5000
121	2	Not applicable	Not applicable	Not applicable	2	Not applicable	Not applicable
122	2	Not applicable	Not applicable	Not applicable	2	Not applicable	Not applicable
123	1	20000	1	1	1	6	22000
124	2	Not applicable	Not applicable	Not applicable	2	Not applicable	Not applicable
125	1	5000	1,2	2	2	Not applicable	Not applicable
126	1	8000	1	1	2	Not applicable	Not applicable
127	2	Not applicable	Not applicable	Not applicable	2	Not applicable	Not applicable
128	2	Not applicable	Not applicable	Not applicable	1	6	14000
129	1	35000	3	1	2	Not applicable	Not applicable
130	2	Not applicable	Not applicable	Not applicable	2	Not applicable	Not applicable
131	2	Not applicable	Not applicable	Not applicable	1	6	5000
132	2	Not applicable	Not applicable	Not applicable	2	Not applicable	Not applicable
133	1	Not available	Not available	Not available	1	6	Not available
134	1	12000	6	1	2	Not applicable	Not applicable
135	1	15000	6	1	1	6	5000
136	2	Not applicable	Not applicable	Not applicable	1	6	5000
137	1	50000	2	1	2	Not applicable	Not applicable
138	1	7000	1	1	2	Not applicable	Not applicable
139	2	Not applicable	Not applicable	Not applicable	2	Not applicable	Not applicable
140	2	Not applicable	Not applicable	Not applicable	2	Not applicable	Not applicable
141	2	Not applicable	Not applicable	Not applicable	2	Not applicable	Not applicable
142	2	Not applicable	Not applicable	Not applicable	2	Not applicable	Not applicable
143	1	1000	1	1	2	Not applicable	Not applicable
144	1	20000	2	1	1	6	15000
145	1	20000	2	1	1	6	20000
146	2	Not applicable	Not applicable	Not applicable	2	Not applicable	Not applicable
147	2	Not applicable	Not applicable	Not applicable	2	Not applicable	Not applicable
148	1	6000	2	1	2	Not applicable	Not applicable
149	1	15000	6	1	1	6	8800
150	2	Not applicable	Not applicable	Not applicable	2	Not applicable	Not applicable
151	2	Not applicable	Not applicable	Not applicable	2	Not applicable	Not applicable
152	2	Not applicable	Not applicable	Not applicable	2	Not applicable	Not applicable
153	1	15000	6	1	2	Not applicable	Not applicable
154	1	11500	1	2	2	Not applicable	Not applicable
155	2	Not applicable	Not applicable	Not applicable	2	Not applicable	Not applicable
156	2	Not applicable	Not applicable	Not applicable	2	Not applicable	Not applicable
157	1	10000	6	1	2	Not applicable	Not applicable
158	1	2000	2	1	2	Not applicable	Not applicable
159	2	Not applicable	Not applicable	Not applicable	2	Not applicable	Not applicable
160	2	Not applicable	Not applicable	Not applicable	1	6	8000
161	2	Not applicable	Not applicable	Not applicable	2	Not applicable	Not applicable
162	2	Not applicable	Not applicable	Not applicable	2	Not applicable	Not applicable
163	2	Not applicable	Not applicable	Not applicable	2	Not applicable	Not applicable
164	2	Not applicable	Not applicable	Not applicable	2	Not applicable	Not applicable
165	2	Not applicable	Not applicable	Not applicable	2	Not applicable	Not applicable
166	1	3000	1	2	2	Not applicable	Not applicable
167	2	Not applicable	Not applicable	Not applicable	2	Not applicable	Not applicable
168	1	60000	6	1	2	Not applicable	Not applicable
169	2	Not applicable	Not applicable	Not applicable	2	Not applicable	Not applicable
170	2	Not applicable	Not applicable	Not applicable	2	Not applicable	Not applicable
171	2	Not applicable	Not applicable	Not applicable	2	Not applicable	Not applicable
172	1	10000	1	1	2	Not applicable	Not applicable
173	1	7000	6	1	1	4	5000
174	2	Not applicable	Not applicable	Not applicable	2	Not applicable	Not applicable
175	2	Not applicable	Not applicable	Not applicable	2	Not applicable	Not applicable
176	1	20000	2,5	3	2	Not applicable	Not applicable
177	1	5000	6	1	1	6	16000
178	2	Not applicable	Not applicable	Not applicable	2	Not applicable	Not applicable
179	2	Not applicable	Not applicable	Not applicable	2	Not applicable	Not applicable
180	2	Not applicable	Not applicable	Not applicable	2	Not applicable	Not applicable
181	1	10000	6	1	2	Not applicable	Not applicable
182	2	Not applicable	Not applicable	Not applicable	2	Not applicable	Not applicable
183	1	15000	2	1	1	6	2000
184	2	Not applicable	Not applicable	Not applicable	2	Not applicable	Not applicable
185	2	Not applicable	Not applicable	Not applicable	2	Not applicable	Not applicable
186	2	Not applicable	Not applicable	Not applicable	1	6	30000
187	1	25000	1	1	2	Not applicable	Not applicable
188	2	Not applicable	Not applicable	Not applicable	2	Not applicable	Not applicable
189	2	Not applicable	Not applicable	Not applicable	1	6	100000
190	2	Not applicable	Not applicable	Not applicable	2	Not applicable	Not applicable
191	1	9000	5	1	2	Not applicable	Not applicable
192	1	5000	6	1	2	Not applicable	Not applicable
193	1	6000	2	1	1	6	3000
194	1	5000	2	1	1	6	5000
195	1	7000	2	1	2	Not applicable	Not applicable
196	1	50000	2	1	1	6	15000
197	1	10000	2	1	2	Not applicable	Not applicable
198	1	20000	1	1	1	6	30000
199	2	Not applicable	Not applicable	Not applicable	1	6	25000
200	2	Not applicable	Not applicable	Not applicable	2	Not applicable	Not applicable
201	2	Not applicable	Not applicable	Not applicable	2	Not applicable	Not applicable
202	1	200	2	1	2	Not applicable	Not applicable
203	1	2000	2	1	2	Not applicable	Not applicable
204	1	100000	2	1	2	Not applicable	Not applicable
205	1	25000	2	1	1	6	30000
206	2	Not applicable	Not applicable	Not applicable	2	Not applicable	Not applicable
207	1	30000	1	1	2	Not applicable	Not applicable
208	2	Not applicable	Not applicable	Not applicable	2	Not applicable	Not applicable
209	2	Not applicable	Not applicable	Not applicable	2	Not applicable	Not applicable
210	1	15000	2	1	2	Not applicable	Not applicable
211	1	35000	2	1	2	Not applicable	Not applicable
212	2	Not applicable	Not applicable	Not applicable	2	Not applicable	Not applicable
213	1	2000	2	1	1	6	Not available
214	2	Not applicable	Not applicable	Not applicable	2	Not applicable	Not applicable
215	2	Not applicable	Not applicable	Not applicable	2	Not applicable	Not applicable
216	2	Not applicable	Not applicable	Not applicable	2	Not applicable	Not applicable
217	1	200	1	2	2	Not applicable	Not applicable
218	2	Not applicable	Not applicable	Not applicable	2	Not applicable	Not applicable
219	2	Not applicable	Not applicable	Not applicable	2	Not applicable	Not applicable
220	1	5000	6	1	2	Not applicable	Not applicable
221	2	Not applicable	Not applicable	Not applicable	2	Not applicable	Not applicable
222	1	50000	1	1	1	6	60000
223	2	Not applicable	Not applicable	Not applicable	2	Not applicable	Not applicable
224	2	Not applicable	Not applicable	Not applicable	2	Not applicable	Not applicable
225	2	Not applicable	Not applicable	Not applicable	2	Not applicable	Not applicable
226	2	Not applicable	Not applicable	Not applicable	2	Not applicable	Not applicable
227	2	Not applicable	Not applicable	Not applicable	2	Not applicable	Not applicable
228	2	Not applicable	Not applicable	Not applicable	2	Not applicable	Not applicable
229	2	Not applicable	Not applicable	Not applicable	2	Not applicable	Not applicable
230	1	20000	6	1	2	Not applicable	Not applicable
231	2	Not applicable	Not applicable	Not applicable	2	Not applicable	Not applicable
232	1	15000	1	1	2	Not applicable	Not applicable
233	1	40000	2	1	2	Not applicable	Not applicable
234	1	30000	6	1	2	Not applicable	Not applicable
235	1	50000	6	1	2	Not applicable	Not applicable
236	2	Not applicable	Not applicable	Not applicable	2	Not applicable	Not applicable
237	1	12000	5	1	2	Not applicable	Not applicable
238	2	Not applicable	Not applicable	Not applicable	2	Not applicable	Not applicable
239	2	Not applicable	Not applicable	Not applicable	1	6	15000
240	2	Not applicable	Not applicable	Not applicable	2	Not applicable	Not applicable
241	2	Not applicable	Not applicable	Not applicable	2	Not applicable	Not applicable
242	1	5000	2	1	2	Not applicable	Not applicable
243	1	10000	2	1	2	Not applicable	Not applicable
244	1	5000	1,2	1	2	Not applicable	Not applicable
245	1	15000	2	1	2	Not applicable	Not applicable
246	2	Not applicable	Not applicable	Not applicable	1	6	2500
247	2	Not applicable	Not applicable	Not applicable	2	Not applicable	Not applicable
248	1	5000	2	1	2	Not applicable	Not applicable
249	2	Not applicable	Not applicable	Not applicable	1	6	75000
250	2	Not applicable	Not applicable	Not applicable	2	Not applicable	Not applicable
251	1	50000	6	1	1	6	70000
252	1	15000	2	1	2	Not applicable	Not applicable
253	2	Not applicable	Not applicable	Not applicable	2	Not applicable	Not applicable
254	2	Not applicable	Not applicable	Not applicable	2	Not applicable	Not applicable
255	1	10000	6	1	2	Not applicable	Not applicable
256	2	Not applicable	Not applicable	Not applicable	1	6	3000
257	1	20000	2	3	2	Not applicable	Not applicable
258	2	Not applicable	Not applicable	Not applicable	2	Not applicable	Not applicable
259	2	Not applicable	Not applicable	Not applicable	1	6	70000
260	2	Not applicable	Not applicable	Not applicable	1	6	30000
261	1	5000	2	2	2	Not applicable	Not applicable
262	1	5000	2	1	2	Not applicable	Not applicable
263	1	20000	6	1	2	Not applicable	Not applicable
264	1	2000	2	1	1	6	9000
265	2	Not applicable	Not applicable	Not applicable	1	6	40000
266	2	Not applicable	Not applicable	Not applicable	1	6	100000
267	1	2000	2	1	2	Not applicable	Not applicable
268	1	50000	6	1	2	Not applicable	Not applicable
269	1	1000	1	1	2	Not applicable	Not applicable
270	2	Not applicable	Not applicable	Not applicable	2	Not applicable	Not applicable
271	3	Not applicable	Not applicable	Not applicable	1	6	7000
272	2	Not applicable	Not applicable	Not applicable	2	Not applicable	Not applicable
273	1	10000	6	1	2	Not applicable	Not applicable
274	2	Not applicable	Not applicable	Not applicable	2	Not applicable	Not applicable
275	2	Not applicable	Not applicable	Not applicable	2	Not applicable	Not applicable
276	1	10000	6	1	2	Not applicable	Not applicable
277	2	Not applicable	Not applicable	Not applicable	2	Not applicable	Not applicable
278	2	Not applicable	Not applicable	Not applicable	2	Not applicable	Not applicable
279	1	5000	1	1	1	6	1500
280	2	Not applicable	Not applicable	Not applicable	2	Not applicable	Not applicable
281	2	Not applicable	Not applicable	Not applicable	2	Not applicable	Not applicable
282	2	Not applicable	Not applicable	Not applicable	2	Not applicable	Not applicable
283	2	Not applicable	Not applicable	Not applicable	2	Not applicable	Not applicable
284	1	10000	6	1	2	Not applicable	Not applicable
285	2	Not applicable	Not applicable	Not applicable	2	Not applicable	Not applicable
286	2	Not applicable	Not applicable	Not applicable	1	6	12000
287	2	Not applicable	Not applicable	Not applicable	2	Not applicable	Not applicable
288	1	20000	2	1	2	Not applicable	Not applicable
289	2	Not applicable	Not applicable	Not applicable	1	6	100000
290	1	4000	6	1	2	Not applicable	Not applicable
291	2	Not applicable	Not applicable	Not applicable	2	Not applicable	Not applicable
292	1	5000	5	1	2	Not applicable	Not applicable
293	2	Not applicable	Not applicable	Not applicable	2	Not applicable	Not applicable
294	2	Not applicable	Not applicable	Not applicable	2	Not applicable	Not applicable
295	1	10000	6	1	2	Not applicable	Not applicable
296	2	Not applicable	Not applicable	Not applicable	2	Not applicable	Not applicable
297	2	Not applicable	Not applicable	Not applicable	2	Not applicable	Not applicable
298	1	10000	4	1	1	6	10000
299	2	Not applicable	Not applicable	Not applicable	2	Not applicable	Not applicable
300	1	5000	2	1	2	Not applicable	Not applicable
301	2	Not applicable	Not applicable	Not applicable	1	6	35000
302	1	14000	2	1	2	Not applicable	Not applicable
303	1	10000	6	1	1	6	20000
304	2	Not applicable	Not applicable	Not applicable	2	Not applicable	Not applicable
305	2	Not applicable	Not applicable	Not applicable	2	Not applicable	Not applicable
306	2	Not applicable	Not applicable	Not applicable	2	Not applicable	Not applicable
307	1	10000	2	1	1	6	5000
308	1	10000	5	1	2	Not applicable	Not applicable
309	1	45000	6	1	1	6	16000
310	2	Not applicable	Not applicable	Not applicable	2	Not applicable	Not applicable
311	2	Not applicable	Not applicable	Not applicable	2	Not applicable	Not applicable
312	2	Not applicable	Not applicable	Not applicable	2	Not applicable	Not applicable
313	1	15000	2	1	2	Not applicable	Not applicable
314	2	Not applicable	Not applicable	Not applicable	2	Not applicable	Not applicable
315	2	Not applicable	Not applicable	Not applicable	2	Not applicable	Not applicable
316	2	Not applicable	Not applicable	Not applicable	2	Not applicable	Not applicable
317	1	5000	1	1	1	6	25000
318	1	5000	1	1	2	Not applicable	Not applicable
319	2	Not applicable	Not applicable	Not applicable	2	Not applicable	Not applicable
320	1	25000	1	1	2	Not applicable	Not applicable
321	1	15000	2	1	2	Not applicable	Not applicable
322	2	Not applicable	Not applicable	Not applicable	2	Not applicable	Not applicable
323	1	2000	6	1	2	Not applicable	Not applicable
324	1	3000	2	1	2	Not applicable	Not applicable
325	2	Not applicable	Not applicable	Not applicable	2	Not applicable	Not applicable
326	1	100000	1,2,6	1	2	Not applicable	Not applicable
327	2	Not applicable	Not applicable	Not applicable	2	Not applicable	Not applicable
328	1	5000	6	1	2	Not applicable	Not applicable
329	2	Not applicable	Not applicable	Not applicable	2	Not applicable	Not applicable
330	2	Not applicable	Not applicable	Not applicable	2	Not applicable	Not applicable
331	2	Not applicable	Not applicable	Not applicable	2	Not applicable	Not applicable
332	2	Not applicable	Not applicable	Not applicable	2	Not applicable	Not applicable
333	2	Not applicable	Not applicable	Not applicable	2	Not applicable	Not applicable
334	1	5000	2	1	2	Not applicable	Not applicable
335	2	Not applicable	Not applicable	Not applicable	2	Not applicable	Not applicable
336	1	100000	2	1	2	Not applicable	Not applicable
337	2	Not applicable	Not applicable	Not applicable	2	Not applicable	Not applicable
338	2	Not applicable	Not applicable	Not applicable	2	Not applicable	Not applicable
339	2	Not applicable	Not applicable	Not applicable	2	Not applicable	Not applicable
340	1	30000	6	1	2	Not applicable	Not applicable
341	2	Not applicable	Not applicable	Not applicable	2	Not applicable	Not applicable
342	1	5000	2	1	1	6	20000
343	2	Not applicable	Not applicable	Not applicable	1	6	53000
344	2	Not applicable	Not applicable	Not applicable	2	Not applicable	Not applicable
345	2	Not applicable	Not applicable	Not applicable	2	Not applicable	Not applicable
346	1	10000	2	1	1	6	20000
347	2	Not applicable	Not applicable	Not applicable	2	Not applicable	Not applicable
348	2	Not applicable	Not applicable	Not applicable	2	Not applicable	Not applicable
349	1	20000	6	1	1	6	15000
350	2	Not applicable	Not applicable	Not applicable	2	Not applicable	Not applicable
351	1	20000	6	1	2	Not applicable	Not applicable
352	2	Not applicable	Not applicable	Not applicable	1	6	8000
353	1	10000	6	1	2	Not applicable	Not applicable
354	1	10000	2	1	2	Not applicable	Not applicable
355	1	20000	6	1	2	Not applicable	Not applicable
356	2	Not applicable	Not applicable	Not applicable	2	Not applicable	Not applicable
357	2	Not applicable	Not applicable	Not applicable	2	Not applicable	Not applicable
358	2	Not applicable	Not applicable	Not applicable	2	Not applicable	Not applicable
359	1	3000	6	1	2	Not applicable	Not applicable
360	1	10000	2	1	2	Not applicable	Not applicable
361	2	Not applicable	Not applicable	Not applicable	2	Not applicable	Not applicable
362	2	Not applicable	Not applicable	Not applicable	2	Not applicable	Not applicable
363	2	Not applicable	Not applicable	Not applicable	2	Not applicable	Not applicable
364	1	6000	6	1	1	6	3000
365	2	Not applicable	Not applicable	Not applicable	2	Not applicable	Not applicable
366	2	Not applicable	Not applicable	Not applicable	2	Not applicable	Not applicable
367	1	1000	1	1	1	6	8500
368	1	5000	2	1	2	Not applicable	Not applicable
369	2	Not applicable	Not applicable	Not applicable	1	6	2000
370	2	Not applicable	Not applicable	Not applicable	2	Not applicable	Not applicable
371	2	Not applicable	Not applicable	Not applicable	2	Not applicable	Not applicable
372	2	Not applicable	Not applicable	Not applicable	2	Not applicable	Not applicable
373	1	30000	2	1	2	Not applicable	Not applicable
374	2	Not applicable	Not applicable	Not applicable	2	Not applicable	Not applicable
375	2	Not applicable	Not applicable	Not applicable	2	Not applicable	Not applicable
376	1	30000	2	1	2	Not applicable	Not applicable
377	2	Not applicable	Not applicable	Not applicable	2	Not applicable	Not applicable
378	2	Not applicable	Not applicable	Not applicable	1	6	8500
379	1	20000	2	1	2	Not applicable	Not applicable
380	2	Not applicable	Not applicable	Not applicable	1	6	20000
381	2	Not applicable	Not applicable	Not applicable	2	Not applicable	Not applicable
382	2	Not applicable	Not applicable	Not applicable	2	Not applicable	Not applicable
383	2	Not applicable	Not applicable	Not applicable	2	Not applicable	Not applicable
384	2	Not applicable	Not applicable	Not applicable	2	Not applicable	Not applicable
385	2	Not applicable	Not applicable	Not applicable	1	6	5000
386	2	Not applicable	Not applicable	Not applicable	2	Not applicable	Not applicable
387	2	Not applicable	Not applicable	Not applicable	2	Not applicable	Not applicable
388	2	Not applicable	Not applicable	Not applicable	2	Not applicable	Not applicable
389	1	8000	2	1	1	6	20000
390	2	Not applicable	Not applicable	Not applicable	1	6	35000
391	2	Not applicable	Not applicable	Not applicable	2	Not applicable	Not applicable
392	1	10000	6	1	1	6	4500
393	2	Not applicable	Not applicable	Not applicable	2	Not applicable	Not applicable
394	2	Not applicable	Not applicable	Not applicable	1	6	100000
395	1	20000	6	1	2	Not applicable	Not applicable
396	2	Not applicable	Not applicable	Not applicable	2	Not applicable	Not applicable
397	1	20000	5	1	2	Not applicable	Not applicable
398	2	Not applicable	Not applicable	Not applicable	2	Not applicable	Not applicable
399	1	10000	1	1	2	Not applicable	Not applicable
400	2	Not applicable	Not applicable	Not applicable	2	Not applicable	Not applicable
401	2	Not applicable	Not applicable	Not applicable	2	Not applicable	Not applicable
402	2	Not applicable	Not applicable	Not applicable	2	Not applicable	Not applicable
403	1	15000	1,2	1	2	Not applicable	Not applicable
404	2	Not applicable	Not applicable	Not applicable	2	Not applicable	Not applicable
405	2	Not applicable	Not applicable	Not applicable	2	Not applicable	Not applicable
406	2	Not applicable	Not applicable	Not applicable	2	Not applicable	Not applicable
407	1	5000	2	1	2	Not applicable	Not applicable
408	1	50000	1	1	1	6	10000
409	1	2000	5	1	2	Not applicable	Not applicable
410	2	Not applicable	Not applicable	Not applicable	2	Not applicable	Not applicable
411	2	Not applicable	Not applicable	Not applicable	2	Not applicable	Not applicable
412	1	5000	2	1	2	Not applicable	Not applicable
413	2	Not applicable	Not applicable	Not applicable	2	Not applicable	Not applicable
414	1	10000	5	1	2	Not applicable	Not applicable
415	1	5000	1	1	2	Not applicable	Not applicable
416	2	Not applicable	Not applicable	Not applicable	2	Not applicable	Not applicable
417	1	2000	2	1	2	Not applicable	Not applicable
418	1	1500	1	1	1	6	7000
419	2	Not applicable	Not applicable	Not applicable	2	Not applicable	Not applicable
420	1	5000	1	1	2	Not applicable	Not applicable
421	1	13000	2	1	2	Not applicable	Not applicable
422	2	Not applicable	Not applicable	Not applicable	2	Not applicable	Not applicable
423	1	11000	1,2	1	2	Not applicable	Not applicable
424	2	Not applicable	Not applicable	Not applicable	2	Not applicable	Not applicable
425	1	5000	2	1	2	Not applicable	Not applicable
426	2	Not applicable	Not applicable	Not applicable	2	Not applicable	Not applicable
427	2	Not applicable	Not applicable	Not applicable	2	Not applicable	Not applicable
428	1	5000	1	1	2	Not applicable	Not applicable
429	2	Not applicable	Not applicable	Not applicable	2	Not applicable	Not applicable
430	2	Not applicable	Not applicable	Not applicable	2	Not applicable	Not applicable
431	1	50000	1	1	2	Not applicable	Not applicable
432	2	Not applicable	Not applicable	Not applicable	2	Not applicable	Not applicable
433	1	13000	1	1	2	Not applicable	Not applicable
434	2	Not applicable	Not applicable	Not applicable	2	Not applicable	Not applicable
435	1	3000	2	1	2	Not applicable	Not applicable
436	2	Not applicable	Not applicable	Not applicable	2	Not applicable	Not applicable
437	2	Not applicable	Not applicable	Not applicable	2	Not applicable	Not applicable
438	2	Not applicable	Not applicable	Not applicable	2	Not applicable	Not applicable
439	2	Not applicable	Not applicable	Not applicable	2	Not applicable	Not applicable
440	2	Not applicable	Not applicable	Not applicable	2	Not applicable	Not applicable
441	2	Not applicable	Not applicable	Not applicable	2	Not applicable	Not applicable
442	1	400000	6	1	2	Not applicable	Not applicable
443	1	1000	1	1	2	Not applicable	Not applicable
444	2	Not applicable	Not applicable	Not applicable	2	Not applicable	Not applicable
445	2	Not applicable	Not applicable	Not applicable	2	Not applicable	Not applicable
446	1	10000	2	1	2	Not applicable	Not applicable
447	2	Not applicable	Not applicable	Not applicable	1	6	30000
448	2	Not applicable	Not applicable	Not applicable	2	Not applicable	Not applicable
449	2	Not applicable	Not applicable	Not applicable	2	Not applicable	Not applicable
450	2	Not applicable	Not applicable	Not applicable	2	Not applicable	Not applicable
451	1	50000	1	1	2	Not applicable	Not applicable
452	1	5000	2	1	2	Not applicable	Not applicable
453	2	Not applicable	Not applicable	Not applicable	2	Not applicable	Not applicable
454	2	Not applicable	Not applicable	Not applicable	1	6	15000
455	1	7600	7	1	2	Not applicable	Not applicable
456	2	Not applicable	Not applicable	Not applicable	2	Not applicable	Not applicable
457	2	Not applicable	Not applicable	Not applicable	2	Not applicable	Not applicable
458	1	15000	1	1	1	6	10000
459	1	2000	1	1	2	Not applicable	Not applicable
460	1	55000	2	1	2	Not applicable	Not applicable
461	1	10000	1	1	2	Not applicable	Not applicable
462	2	Not applicable	Not applicable	Not applicable	2	Not applicable	Not applicable
463	2	Not applicable	Not applicable	Not applicable	2	Not applicable	Not applicable
464	2	Not applicable	Not applicable	Not applicable	2	Not applicable	Not applicable
465	1	7000	2	1	2	Not applicable	Not applicable
466	1	25000	2	1	2	Not applicable	Not applicable
467	2	Not applicable	Not applicable	Not applicable	2	Not applicable	Not applicable
468	2	Not applicable	Not applicable	Not applicable	2	Not applicable	Not applicable
469	1	10000	2	1	2	Not applicable	Not applicable
470	2	Not applicable	Not applicable	Not applicable	2	Not applicable	Not applicable
471	2	Not applicable	Not applicable	Not applicable	2	Not applicable	Not applicable
472	1	10000	6	1	2	Not applicable	Not applicable
473	1	1000	1	1	2	Not applicable	Not applicable
474	1	95000	2	1	1	6	350000
475	2	Not applicable	Not applicable	Not applicable	1	6	20000
476	1	30000	1	1	2	Not applicable	Not applicable
477	1	50000	1	1	2	Not applicable	Not applicable
478	2	Not applicable	Not applicable	Not applicable	2	Not applicable	Not applicable
479	3	Not applicable	Not applicable	Not applicable	3	Not applicable	Not applicable
480	2	Not applicable	Not applicable	Not applicable	2	Not applicable	Not applicable
481	2	Not applicable	Not applicable	Not applicable	2	Not applicable	Not applicable
482	2	Not applicable	Not applicable	Not applicable	1	6	30000
483	2	Not applicable	Not applicable	Not applicable	1	6	20000
484	1	5000	1	1	2	Not applicable	Not applicable
485	2	Not applicable	Not applicable	Not applicable	2	Not applicable	Not applicable
486	1	12000	2	1	2	Not applicable	Not applicable
487	2	Not applicable	Not applicable	Not applicable	2	Not applicable	Not applicable
488	1	5000	2	1	2	Not applicable	Not applicable
489	2	Not applicable	Not applicable	Not applicable	2	Not applicable	Not applicable
490	3	Not applicable	Not applicable	Not applicable	2	Not applicable	Not applicable
491	2	Not applicable	Not applicable	Not applicable	2	Not applicable	Not applicable
492	1	1000	1	1	2	Not applicable	Not applicable
493	2	Not applicable	Not applicable	Not applicable	2	Not applicable	Not applicable
494	3	Not applicable	Not applicable	Not applicable	2	Not applicable	Not applicable
495	1	100000	1,2	1	2	Not applicable	Not applicable
496	1	23000	1	1	1	4	2500
497	2	Not applicable	Not applicable	Not applicable	2	Not applicable	Not applicable
498	1	7000	2	1	1	6	3000
499	1	3000	2	1	1	6	5000
500	2	Not applicable	Not applicable	Not applicable	2	Not applicable	Not applicable
501	1	6000	1	1	2	Not applicable	Not applicable
502	1	5000	1	1	2	Not applicable	Not applicable
503	2	Not applicable	Not applicable	Not applicable	2	Not applicable	Not applicable
504	1	20000	1	1	2	Not applicable	Not applicable
505	1	1000	2	1	2	Not applicable	Not applicable
506	1	10000	2	1	1	6	25000
507	2	Not applicable	Not applicable	Not applicable	2	Not applicable	Not applicable
508	2	Not applicable	Not applicable	Not applicable	2	Not applicable	Not applicable
509	1	5000	1	1	2	Not applicable	Not applicable
510	1	10000	2	1	2	Not applicable	Not applicable
511	3	Not applicable	Not applicable	Not applicable	2	Not applicable	Not applicable
512	2	Not applicable	Not applicable	Not applicable	2	Not applicable	Not applicable
513	1	10000	1	1	2	Not applicable	Not applicable
514	2	Not applicable	Not applicable	Not applicable	2	Not applicable	Not applicable
515	2	Not applicable	Not applicable	Not applicable	2	Not applicable	Not applicable
516	1	5000	5	1	2	Not applicable	Not applicable
517	2	Not applicable	Not applicable	Not applicable	2	Not applicable	Not applicable
518	1	35000	1,2	1	2	Not applicable	Not applicable
519	2	Not applicable	Not applicable	Not applicable	2	Not applicable	Not applicable
520	2	Not applicable	Not applicable	Not applicable	2	Not applicable	Not applicable
521	2	Not applicable	Not applicable	Not applicable	2	Not applicable	Not applicable
522	2	Not applicable	Not applicable	Not applicable	2	Not applicable	Not applicable
523	2	Not applicable	Not applicable	Not applicable	2	Not applicable	Not applicable
524	1	5000	2	1	2	Not applicable	Not applicable
525	2	Not applicable	Not applicable	Not applicable	2	Not applicable	Not applicable
526	1	1000	2	1	2	Not applicable	Not applicable
