# Supplementary material for: Catastrophic costs for tuberculosis patients in India: Impact of methodological choices
Source: PLOS Glob Public Health. 2024 Apr 26;4(4):e0003078. doi: 10.1371/journal.pgph.0003078 (PMC11051603; doi:10.1371/journal.pgph.0003078)
Supplement: S1 Data — (ZIP) [file pgph.0003078.s005.zip › Slum 2nd Round_Final.xlsx]

## Sheet: Basic info
Sl no.	Sex	Age	Start date of current TB treatment	Date of interview	Patient income during interview (INR)	Household income during interview	Reasons for missed interviews
1	1	60	2019-02-28	2019-07-09	0	10000
2	2	18	2019-01-22	2019-07-09	0	0
3	2	20	2019-02-22	2019-07-09	0	10000
4	1	50	2019-01-17	2019-07-09	0	3500
5	1	20	2019-01-22	2019-07-09	5000	14000
6	1	19	2019-02-02	2019-07-09	0	10500
7	1	57	2019-01-19	2019-07-09	3000	6500
8	2	18	2019-02-05	2019-07-09	0	10000
9	1	49	2019-02-16	2019-07-09	0	6200
10	1	26	2019-02-02	2019-07-09	8800	13800
11	2	27	2019-02-20	2019-07-09	0	11600
12	1	21	2019-02-12	2019-07-09	0	10000
13	2	20	2019-01-14	2019-07-25	0	13500
14	1	21	2019-02-06	2019-07-25	6000	11200
15	2	22	2019-02-14	2019-08-07	0	9000
16	1	45	2019-01-29				Shifted to MDR
17	2	40	2019-01-29	2019-08-07	0	13200
18	1	62	2019-02-01	2019-07-25	5000	5000
19	2	19	2019-01-23	2019-08-02	0	7000
20	2	18	2019-01-23	2019-07-25	2000	11000
21	2	55	2019-01-29	2019-07-25	0	12000
22	1	32	2019-01-24	2019-07-25	6000	6000
23	2	18	2019-02-09	2019-07-08	0	8000
24	1	47	2019-01-17	2019-07-08	0	16000
25	2	40	2019-02-11	2019-07-13	0	17000
26	2	51	2019-01-22	2019-07-06	0	23000
27	2	21	2019-02-18	2019-07-06	0	8000
28	2	31	2019-02-15	2019-07-06	0	6600
29	2	37	2019-01-15	2019-07-06	2000	7000
30	2	36	2019-02-19	2019-07-06	0	6000
31	2	24	2019-02-13	2019-07-06	0	4800
32	2	25	2019-02-20	2019-07-06	0	7800
33	2	25	2019-01-15	2019-07-06	0	4000
34	2	26	2019-02-08	2019-07-06	0	10000
35	2	21	2019-02-22	2019-07-06	0	10000
36	1	34	2019-02-23	2019-07-06	7000	14000
37	1	65	2019-01-15	2019-07-06	0	13600
38	2	22	2019-02-08	2019-07-03	0	10000
39	1	42	2019-03-05	2019-07-25	0	9000
40	1	58	2019-03-05	2019-07-25	0	2700
41	2	56	2019-02-20	2019-07-25	0	12400
42	2	21	2019-03-08	2019-07-25	0	12000
43	1	35	2019-03-09	2019-07-25	0	0
44	2	18	2019-02-21	2019-07-26	0	7800
45	1	26	2019-03-02	2019-07-27	4000	4500
46	2	18	2019-02-20	2019-07-25	0	10000
47	1	18	2019-02-25	2019-07-25	0	8000
48	1	60	2019-03-06				Death
49	1	47	2019-02-19	2019-07-25	0	0
50	2	22	2019-03-11	2019-07-25	0	8000
51	2	23	2019-02-27	2019-07-25	0	12000
52	2	19	2019-02-16	2019-07-25	0	8000
53	2	24	2019-03-19	2019-07-25	0	16000
54	2	28	2019-02-26	2019-08-07	0	16000
55	1	38	2019-02-21	2019-08-02	10000	10000
56	2	27	2019-02-28	2019-08-02	0	6500
57	2	22	2019-03-08	2019-07-25	0	3200
58	1	22	2019-02-15	2019-07-08	8000	11700
59	2	42	2019-02-11	2019-07-08	0	9000
60	1	30	2019-03-04	2019-07-08	7800	16900
61	2	19	2019-03-15	2019-07-08	0	16000
62	1	53	2019-03-11	2019-07-13	0	4500
63	1	22	2019-03-18	2019-07-08	8000	15000
64	2	18	2019-03-01	2019-07-13	0	7000
65	1	50	2019-01-28	2019-07-01	4000	8800
66	1	24	2019-02-07	2019-07-01	0	5000
67	1	48	2019-01-03	2019-07-01	0	15000
68	1	67	2019-01-17	2019-06-30	0	16300
69	1	38	2019-02-07	2019-07-04	0	6000
70	1	52	2019-01-25	2019-07-04	0	3000
71	1	40	2019-02-15	2019-07-01	7500	7500
72	2	20	2019-01-31	2019-07-04	0	10000
73	1	22	2019-02-02	2019-07-04	0	13000
74	2	26	2019-02-01	2019-07-04	1500	13500
75	1	38	2019-01-17	2019-07-04	0	1500
76	2	40	2019-01-17	2019-07-04	0	6000
77	1	45	2019-02-23	2019-07-10	3000	3000
78	2	50	2019-02-08	2019-07-10	0	7500
79	2	18	2019-02-12	2019-07-10	333	5000
80	1	25	2019-02-01	2019-07-10	8000	0
81	1	24	2019-01-14				Refusal
82	2	20	2019-02-21				Refusal
83	1	35	2019-01-30				Refusal
84	1	26	2019-02-01	2019-07-10	0	10000
85	1	46	2019-01-18	2019-07-10	8000	8000
86	2	21	2019-02-09	2019-07-10	0	6000
87	1	48	2019-01-24	2019-07-31	6000	7000
88	2	25	2019-02-07	2019-07-10	0	10000
89	2	21	2019-01-16	2019-07-10	1000	13500
90	2	20	2019-02-09	2019-08-01	2000	20000
91	2	27	2019-01-29	2019-08-03	0	8500
92	1	45	2019-02-05	2019-08-01	3200	3200
93	1	34	2019-01-28	2019-08-03	10000	10000
94	1	44	2019-01-28	2019-08-01	10000	10000
95	1	45	2019-02-02	2019-08-01	3000	18000
96	2	20	2019-01-19	2019-08-01	2000	17000
97	1	36	2019-01-24	2019-08-01	9600	9600
98	2	20	2019-01-24	2019-08-01	0	13000
99	1	49	2019-01-17	2019-08-01	0	6000
100	2	45	2019-01-17				Unable to contact
101	1	26	2019-02-04	2019-08-01	0	9000
102	1	19	2019-02-09	2019-08-01	12000	31000
103	1	55	2019-01-18	2019-07-04	10000	10000
104	2	35	2019-02-06	2019-06-28	5000	10100
105	1	24	2019-02-14	2019-07-15	0	11000
106	2	21	2019-01-21	2019-06-28	0	18000
107	2	25	2019-02-05	2019-07-04	0	16000
108	1	45	2019-01-30	2019-06-28	8000	13000
109	1	39	2019-01-30	2019-06-28	7800	26800
110	1	62	2019-02-01	2019-07-04	0	20000
111	2	35	2019-01-24	2019-07-04	0	5000
112	2	29	2019-01-25	2019-06-28	0	7000
113	1	45	2019-01-22	2019-07-13	3000	6000
114	1	48	2019-02-08				Death
115	1	29	2019-01-22	2019-07-16	6000	6000
116	1	21	2019-01-29	2019-07-16	0	10000
117	2	70	2019-02-01	2019-07-16	0	7000
118	1	73	2019-01-21	2019-07-16	0	12000
119	1	63	2019-02-22	2019-07-16	15000	21000
120	1	42	2019-02-14	2019-07-16	8000	10500
121	2	65	2019-03-12	2019-06-28	0	10000
122	2	25	2019-03-01	2019-06-28	0	10000
123	1	30	2019-03-05	2019-06-28	12000	24300
124	1	21	2019-03-13	2019-07-04	0	13000
125	2	33	2019-02-21	2019-06-28	0	6000
126	2	76	2019-02-21	2019-06-28	0	30000
127	1	29	2019-02-28	2019-07-13	7800	13000
128	1	30	2019-03-01	2019-06-29	15000	18750
129	1	30	2019-01-19	2019-08-16	2000	12000
130	1	23	2019-03-28	2019-08-16	0	4000
131	1	28	2019-02-27	2019-08-14	3200	10400
132	2	28	2019-03-12	2019-08-14	15000	30000
133	2	18	2019-03-13	2019-08-14	0	7000
134	1	50	2019-02-16	2019-08-16	0	3500
135	2	21	2021-05-04	2021-11-16	0	7000
136	2	20	2021-06-07	2021-11-15	0	9000
137	1	45	2021-06-18	2021-11-26	0	9000
138	1	46	2021-06-15	2021-11-15	10000	10000
139	1	55	2021-06-18	2021-11-17	0	19200
140	2	73	2021-06-11	2021-11-15	0	22000
141	1	24	2021-06-16	2021-11-15	15000	45000
142	1	58	2021-06-04	2021-11-30	0	0
143	2	24	2021-05-28	2021-11-17	6600	27400
144	1	37	2021-05-21	2021-11-17	15000	25000
145	1	48	2021-06-09	2021-11-19	0	6000
146	1	58	2021-06-08	2021-11-17	12000	12000
147	1	32	2021-07-05	2021-11-17	10000	10000
148	1	40	2021-06-16				Refusal
149	2	21	2021-07-08	2021-11-17	0	15000
150	1	30	2021-06-16	2021-11-17	0	2500
151	1	55	2021-07-10	2021-11-13	0	12000
152	1	43	2021-06-12	2021-11-13	8400	8400
153	1	40	2021-06-08	2021-11-13	0	3000
154	1	61	2021-06-03	2021-11-13	0	29500
155	1	30	2021-06-11	2021-11-12	7200	7200
156	1	43	2021-07-07	2021-11-13	14000	17000
157	1	18	2021-06-04	2021-11-12	0	7000
158	2	28	2021-07-02	2021-11-12	0	0
159	2	26	2021-05-25	2021-11-19	0	27000
160	2	56	2021-06-23	2021-11-19	0	0
161	1	57	2021-06-25	2021-11-19	0	20400
162	1	38	2021-06-07	2021-11-19	10000	10000
163	1	37	2021-06-28	2021-11-19	0	0
164	2	45	2021-07-01				Refusal and Defaulter
165	1	46	2021-07-07	2021-11-16	6000	6000
166	1	36	2021-07-01	2021-11-16	12000	26400
167	1	55	2021-06-25	2021-11-16	0	5500
168	1	50	2021-05-28	2021-11-16	0	7000
169	1	35	2021-07-02				Unable to contact
170	1	31	2021-06-10	2021-11-16	0	5000
171	1	32	2021-06-12	2021-11-26	12000	12000
172	1	35	2021-06-28	2021-11-26	18000	18000
173	1	30	2021-06-14	2021-11-26	0	0
174	1	53	2021-06-30	2021-11-26	8000	8000
175	2	65	2021-07-09	2021-11-26	0	19000
176	1	30	2021-06-19	2021-11-26	0	11000
177	2	52	2021-07-08	2021-11-18	0	0
178	1	49	2021-07-06	2021-11-18	0	40000
179	1	47	2021-06-28	2021-11-18	0	0
180	1	35	2021-07-13	2021-11-18	20000	20000
181	2	21	2021-06-30	2021-11-18	0	5000
182	1	58	2021-06-21	2021-11-18	5000	13000
183	1	38	2021-06-15	2021-11-23	0	10000
184	1	45	2021-07-12	2021-11-23	10000	16000
185	2	19	2021-05-21	2021-11-23	0	10000
186	1	20	2021-06-29	2021-11-23	0	12000
187	2	42	2021-07-09	2021-11-30	0	12000
188	1	58	2021-06-25	2021-11-23	0	9000
189	1	62	2021-06-14				Death
190	1	69	2021-06-24	2021-11-22	0	750
191	1	52	2021-07-15	2021-11-22	0	5000
192	1	56	2021-06-17	2021-11-27	10000	15000
193	1	42	2021-06-15	2021-11-28	0	0
194	1	83	2021-07-16	2021-11-26	0	18000
195	2	40	2021-06-16	2021-11-27	0	5000
196	2	51	2021-06-14	2021-11-25	0	0
197	1	45	2021-06-09	2021-12-01	0	0
198	2	38	2021-06-21	2021-11-25	0	8000
199	1	51	2021-06-17	2021-11-27	10000	10000
200	2	57	2021-06-22	2021-11-25	0	10000
201	1	62	2021-07-08	2021-11-25	0	30000
202	1	27	2021-06-11	2021-11-27	0	8000
203	1	38	2021-07-07	2021-11-27	18000	24000
204	2	58	2021-07-14	2021-11-25	0	14400
205	2	51	2021-07-01	2021-12-01	0	15000
206	2	47	2021-07-26	2021-11-25	7800	23800
207	1	59	2021-06-26	2021-11-27	0	10000
208	1	60	2021-05-18	2021-11-25	0	11000
209	2	49	2021-06-24	2021-11-25	0	0
210	2	26	2021-07-13	2021-11-25	0	12600
211	1	54	2021-06-07	2021-11-25	0	0
212	2	54	2021-05-31	2021-12-01	0	6000
213	1	32	2021-07-03	2021-11-27	6900	13900
214	1	31	2021-05-31	2021-11-25	9600	9600
215	2	36	2021-05-22	2021-11-27	0	12000
216	2	55	2021-06-10	2021-11-25	0	12000
217	1	40	2021-07-06				Unable to contact
218	1	51	2021-06-18	2021-11-27	2100	15100
219	1	42	2021-06-07	2021-11-20	11000	14000
220	1	60	2021-06-15				Unable to contact
221	2	58	2021-07-26	2021-11-20	0	4000
222	2	25	2021-05-24	2021-11-20	0	8000
223	1	24	2021-07-14	2021-11-20	20000	34000
224	1	58	2021-07-10	2021-11-20	10000	10000
225	2	56	2021-06-22	2021-11-30	0	12000
226	1	48	2021-07-21	2021-11-30	12000	18000
227	1	36	2021-07-08	2021-12-11	12000	13000
228	1	56	2021-07-25	2021-11-30	0	12000
229	2	65	2021-07-05	2021-11-30	0	2000
230	1	28	2021-06-29	2021-12-01	14400	24400
231	1	55	2021-06-11	2021-11-30	0	15000
232	2	21	2021-06-23	2021-11-30	0	15000
233	1	50	2021-06-23	2021-11-30	0	0
234	1	37	2021-06-04	2021-11-30	0	3200
235	1	50	2021-07-09	2021-11-30	0	10000
236	2	58	2021-07-03	2021-11-29	0	33000
237	2	26	2021-07-26	2021-11-30	0	10000
238	1	27	2021-07-16	2021-11-29	15000	15000
239	2	18	2021-07-08	2021-11-29	0	6400
240	1	18	2021-07-26	2021-11-29	0	11200
241	2	50	2021-07-12	2021-11-29	3200	3200
242	2	55	2021-07-05	2021-11-29	0	16000
243	1	25	2021-06-17	2021-11-24	18200	24700
244	1	39	2021-07-17	2021-11-24	10000	23000
245	1	53	2021-06-23	2021-11-24	12000	16800
246	1	39	2021-06-14	2021-11-24	12000	20000
247	2	39	2021-07-08	2021-11-24	0	12000
248	2	65	2021-06-30	2021-11-24	1000	1000
249	1	32	2021-07-15	2021-11-24	15000	15000
250	1	42	2021-06-18	2021-11-24	15000	15000
251	2	33	2021-06-21	2021-11-24	0	12000
252	1	70	2021-07-07				Death
253	1	43	2021-07-13	2021-11-24	8000	21000
254	1	36	2021-07-02	2021-11-24	15000	15000
255	1	46	2021-06-18	2021-12-13	19200	25200
256	1	54	2021-06-26				Death
257	1	31	2021-06-22	2021-12-06	15000	25000
258	1	49	2021-07-15	2021-12-13	8400	8400
259	2	50	2021-07-08	2021-12-13	0	6000
260	1	52	2021-07-14	2021-12-13	0	2000
261	1	52	2021-07-13	2021-12-13	6000	6000
262	2	52	2021-07-02	2021-12-06	0	27000
263	2	50	2021-06-22	2021-12-07	0	7000
264	2	19	2021-07-01	2021-12-07	0	11200
265	2	24	2021-07-14	2021-12-06	0	7000
266	2	53	2021-06-18	2021-12-06	0	8000
267	1	22	2021-07-08	2021-12-06	9000	9000
268	1	39	2021-06-21	2021-12-06	0	12000
269	1	61	2021-07-17	2021-12-08	0	7000
270	1	49	2021-06-29	2021-12-08	12000	18000
271	1	58	2021-07-21	2021-12-08	0	0
272	1	40	2021-07-27	2021-12-08	9000	9000
273	1	40	2021-07-07	2021-12-08	12000	24000
274	2	19	2021-07-07	2021-12-08	8000	13000
275	1	48	2021-06-24	2021-12-08	0	12480
276	1	41	2021-07-23	2021-12-08	7200	7200
277	2	64	2021-07-18	2021-12-08	0	10000
278	1	53	2021-06-30	2021-12-08	7500	7500
279	2	55	2021-07-13	2021-12-06	0	4800
280	1	38	2021-07-14	2021-12-06	0	0
281	1	70	2021-06-29	2021-12-06	21000	26000
282	1	38	2021-07-20	2021-12-06	0	6000
283	1	30	2021-07-12	2021-12-08	12000	17000
284	1	34	2021-07-17	2021-12-11	0	37000
285	2	45	2021-07-14	2021-12-07	0	8900
286	1	58	2021-08-05	2021-12-07	0	6000
287	2	40	2021-07-13	2021-12-07	10000	25000
288	1	47	2021-07-14	2021-12-24	0	11000
289	2	56	2021-08-04	2021-12-09	0	0
290	1	60	2021-07-08	2021-12-09	0	3600
291	1	36	2021-07-09	2021-12-09	1600	1600
292	2	40	2021-07-07	2021-12-09	0	12000
293	1	30	2021-07-31	2021-12-09	7000	7000
294	1	58	2021-07-26	2021-12-09	10000	19000
295	1	26	2021-08-04	2021-12-09	0	24000
296	1	58	2021-07-15	2021-12-09	1500	1500
297	1	49	2021-07-07	2021-12-09	6000	9600
298	2	52	2021-07-26	2021-12-09	0	7000
299	1	26	2021-07-24	2021-12-09	8000	43000
300	1	61	2021-07-23	2021-12-09	0	15000
301	2	45	2021-06-23	2021-12-10	0	6000
302	2	25	2021-08-09	2021-12-10	0	6000
303	1	28	2021-06-04	2021-12-11	0	0
304	1	51	2021-07-29	2021-12-15	0	20000
305	1	55	2021-07-14	2021-12-15	12000	19000
306	1	62	2021-08-09	2021-12-15	0	10000
307	2	51	2021-07-31	2021-12-15	0	40000
308	1	45	2021-07-17	2021-12-15	11500	19000
309	1	40	2021-07-02	2021-12-16	0	0
310	2	25	2021-07-13	2021-12-16	0	8000
311	1	48	2021-07-12	2021-12-16	12000	12000
312	1	60	2021-07-12	2021-12-24	0	12000
313	1	61	2021-07-14	2021-12-16	10000	33000
314	2	19	2021-07-05	2021-12-16	0	30000
315	2	63	2021-07-19	2021-12-16	0	5000
316	1	48	2021-07-02	2021-12-16	12000	15000
317	1	40	2021-07-14	2021-12-16	7200	15200
318	1	42	2021-08-13	2021-12-16	5600	13600
319	1	35	2021-08-14	2021-12-16	0	2000
320	1	57	2021-07-27	2021-12-16	14800	14800
321	1	60	2021-08-04	2021-12-16	0	2500
322	1	35	2021-07-31	2021-12-17	4000	4000
323	1	45	2021-07-30	2021-12-17	0	4000
324	1	34	2021-07-28	2021-12-17	4800	6800
325	1	60	2021-07-17	2021-12-17	0	60000
326	1	55	2021-08-16	2021-12-17	0	7200
327	1	28	2021-08-07	2021-12-17	10000	10000
328	1	33	2021-07-24	2021-12-17	10000	10000
329	1	54	2021-07-26	2021-12-17	7500	7500
330	2	53	2021-08-02	2021-12-17	0	0
331	1	26	2021-07-05	2021-12-15	0	15000
332	2	18	2021-07-12	2021-12-15	0	7000
333	2	43	2021-06-24	2021-12-15	0	0
334	2	18	2021-07-10	2021-12-15	0	8000
335	1	67	2021-07-31	2021-12-15	4500	15750
336	2	50	2021-07-27	2021-12-23	0	6500
337	1	65	2021-07-02	2021-12-23	0	10000
338	1	64	2021-07-27	2021-12-23	0	300
339	1	41	2021-07-29	2021-12-23	0	18500
340	1	31	2021-08-10	2021-12-23	0	2800
341	2	60	2021-07-29	2021-12-23	0	1000
342	2	21	2021-08-18	2021-12-23	0	18000
343	1	55	2021-07-26	2021-12-23	18000	18000
344	2	23	2021-08-13	2021-12-26	0	20000
345	1	42	2021-08-21	2021-12-18	12000	12000
346	1	47	2021-08-19	2021-12-18	7000	7000
347	1	40	2021-07-07	2021-12-18	9200	9200
348	1	55	2021-08-17	2021-12-18	9600	34600
349	2	30	2021-07-22	2021-12-18	0	3500
350	1	46	2021-08-21	2021-12-18	13500	13500
351	1	41	2021-08-21	2021-12-18	2880	3880
352	2	34	2021-07-31	2021-12-18	0	6000
353	1	47	2021-08-06	2021-12-22	12000	12000
354	2	57	2021-08-19	2021-12-18	0	15000
355	2	42	2021-08-23	2021-12-18	0	6000
356	1	31	2021-07-31	2021-12-20	14400	17400
357	1	20	2021-07-03	2021-12-20	0	15500
358	1	65	2021-07-10	2021-12-20	0	7500
359	1	27	2021-07-02	2021-12-20	10800	10800
360	1	45	2021-08-03	2021-12-20	0	6400
361	2	38	2021-07-26	2021-12-20	10000	17200
362	1	32	2021-07-13	2021-12-20	0	19200
363	2	21	2021-08-17	2021-12-20	0	8000
364	1	60	2021-08-06	2021-12-20	0	1000
365	1	23	2021-07-30	2021-12-20	15000	15000
366	1	46	2021-08-13	2021-12-22	14400	14400
367	2	19	2021-07-16	2021-12-29	0	9000
368	1	57	2021-07-28	2021-12-29	3000	3000
369	2	36	2021-08-02				Death
370	1	35	2021-07-29	2021-12-27	10500	10500
371	1	42	2021-07-17	2021-12-27	7200	7200
372	2	27	2021-07-28	2021-12-27	0	7000
373	2	44	2021-07-26	2021-12-27	0	12000
374	2	52	2021-08-04	2021-12-27	3600	7200
375	1	44	2021-07-31	2021-12-27	0	12000
376	2	40	2021-08-18	2021-12-27	0	4800
377	1	25	2021-08-24	2021-12-27	4800	4800
378	2	43	2021-08-10	2021-12-27	0	7000
379	1	40	2021-08-05	2021-12-27	0	0
380	2	23	2021-09-01	2021-12-28	0	12000
381	1	59	2021-08-09	2021-12-28	5600	5600
382	2	24	2021-07-27	2021-12-28	0	10000
383	1	53	2021-08-13	2021-12-28	9600	16600
384	1	18	2021-07-14	2021-12-29	0	24000
385	1	75	2021-07-17	2021-12-29	0	6000
386	1	35	2021-08-06	2021-12-29	12000	18000
387	2	48	2021-08-05	2021-12-29	15000	15000
388	2	41	2021-08-10	2021-12-29	0	8000
389	1	60	2021-07-16	2022-01-04	13000	13000
390	1	27	2021-08-11	2022-01-04	10000	10000
391	2	61	2021-07-16	2022-01-04	0	6000
392	1	51	2021-08-11	2022-01-04	5000	6800
393	1	50	2021-07-30	2022-01-04	40000	40000
394	2	21	2021-08-25	2022-01-04	0	15000
395	2	45	2021-08-02	2022-01-04	6400	12800
396	1	45	2021-08-25	2022-01-04	0	12000
397	1	27	2022-03-11	2022-08-21	30000	30000
398	1	25	2022-02-22	2022-09-02	12000	14000
399	1	58	2022-03-07	2022-08-21	15000	15000
400	2	32	2022-02-22	2022-08-21	0	11000
401	1	30	2022-02-12	2022-08-24	10000	10000
402	2	20	2022-02-24	2022-08-24	0	10000
403	2	28	2022-02-05	2022-08-24	6000	21000
404	1	41	2022-02-28	2022-08-24	15000	15000
405	2	37	2022-02-07	2022-08-24	0	15000
406	2	40	2022-01-20	2022-08-24	12000	12000
407	1	36	2022-03-04	2022-08-24	15000	15000
408	2	40	2022-01-18				Unable to contact
409	2	25	2022-02-24	2022-08-29	12000	20000
410	2	32	2022-03-02	2022-08-29	0	12000
411	2	20	2022-02-14	2022-08-29	0	6500
412	2	37	2022-02-24				Unable to contact
413	2	19	2022-03-10				Refusal
414	1	30	2022-03-14	2022-08-29	11000	11000
415	1	21	2022-01-12	2022-08-29	10000	20000
416	2	18	2022-02-10	2022-09-06	15000	30000
417	1	55	2022-03-14	2022-08-29	0	9000
418	2	27	2022-01-20	2022-09-06	0	12500
419	1	28	2022-02-14	2022-08-29	15000	15000
420	2	26	2022-03-14				Refusal
421	2	22	2022-02-10	2022-08-29	0	13000
422	2	59	2022-03-11	2022-08-29	0	20000
423	2	36	2022-02-16	2022-09-03	0	11000
424	1	25	2022-03-15				Unable to contact
425	1	36	2022-03-10	2022-08-21	0	15000
426	1	28	2022-03-11	2022-09-28	35000	70000
427	1	27	2022-02-11	2022-08-26	0	10000
428	2	33	2022-02-09	2022-08-26	10000	10000
429	1	65	2022-02-09				Unable to contact
430	2	22	2022-02-11	2022-08-26	0	12000
431	1	48	2022-02-24	2022-08-27	70000	95000
432	2	23	2022-02-25	2022-08-26	0	25000
433	1	38	2022-03-12	2022-08-25	7000	15000
434	2	34	2022-02-21	2022-08-25	7000	15400
435	1	25	2022-02-25	2022-08-25	12000	12000
436	1	40	2022-02-23	2022-08-25	18000	39000
437	2	32	2022-02-08	2022-08-25	1000	15000
438	1	23	2022-03-19	2022-08-25	21000	31000
439	2	35	2022-03-03	2022-09-01	6500	12500
440	1	23	2022-03-16	2022-08-27	10000	10000
441	1	26	2022-03-10	2022-09-01	0	22500
442	1	55	2022-01-25	2022-08-26	0	12000
443	1	18	2022-02-12	2022-08-25	7000	17000
444	1	38	2022-03-07	2022-09-01	12000	22500
445	1	29	2022-01-25	2022-09-02	15000	75000
446	1	61	2022-02-03	2022-09-02	0	3000
447	2	29	2022-02-24	2022-08-30	0	19000
448	1	21	2022-02-23	2022-08-30	20000	50000
449	2	25	2022-03-18	2022-08-30	0	20000
450	1	25	2022-02-04	2022-08-30	10000	10000
451	2	21	2022-03-21	2022-08-30	0	20000
452	1	30	2022-02-10				Unable to contact
453	2	47	2022-03-22	2022-08-30	0	12000
454	2	18	2022-02-03	2022-09-02	0	30000
455	1	23	2022-03-04	2022-09-02	0	15000
456	1	58	2022-03-03	2022-09-03	10000	13000
457	1	20	2022-03-24	2022-09-08	0	30000
458	1	34	2022-03-26	2022-09-03	5000	8000
459	2	32	2022-03-25	2022-09-05	0	15000
460	1	40	2022-02-28	2022-09-05	18000	18000
461	1	27	2022-03-04				Unable to contact
462	2	25	2022-03-16	2022-09-03	0	9000
463	2	20	2022-03-26	2022-09-03	0	10000
464	1	20	2022-03-03	2022-09-03	0	0
465	1	26	2022-03-09	2022-09-11	0	12000
466	2	24	2022-02-28	2022-09-05	0	15000
467	2	25	2022-03-28	2022-09-07	20000	50000
468	2	21	2022-02-28	2022-09-05	0	35000
469	2	22	2022-03-25	2022-09-05	0	27000
470	2	32	2022-03-16	2022-09-05	0	10000
471	2	37	2022-02-05	2022-09-10	0	20000
472	1	23	2022-02-04	2022-09-10	10000	27800
473	2	24	2022-02-12	2022-09-13	0	12000
474	2	22	2022-02-15	2022-09-16	0	30000
475	1	45	2022-03-22	2022-09-17	0	2500
476	1	38	2022-02-22	2022-09-17	6000	6000
477	2	31	2022-02-04	2022-09-19	0	7000
478	1	38	2022-02-08	2022-09-19	0	0
479	2	18	2022-02-15	2022-09-07	0	20000
480	2	45	2022-03-25	2022-09-20	0	13000
481	1	35	2022-03-12	2022-09-20	0	15000
482	1	48	2022-03-11	2022-09-09	0	0
483	1	34	2022-03-04	2022-09-09	10000	10000
484	1	23	2022-03-23	2022-09-09	9000	19000
485	2	33	2022-02-28	2022-09-10	0	9000
486	2	47	2022-03-08	2022-09-12	0	22000
487	1	25	2022-03-04	2022-09-11	10000	10000
488	2	25	2022-03-04	2022-09-11	0	42000
489	1	24	2022-03-24	2022-09-07	10000	38000
490	2	31	2022-02-21	2022-09-06	0	6000
491	2	42	2022-02-28	2022-09-07	0	18000
492	2	28	2022-02-10	2022-09-07	0	10000
493	2	28	2022-02-20	2022-09-06	0	6000
494	2	40	2022-03-23	2022-09-12	0	8000
495	2	32	2022-03-11	2022-09-20	0	0
496	1	42	2022-03-09	2022-09-16	12500	12500
497	1	54	2022-02-21	2022-09-09	15000	19500
498	1	43	2022-02-23	2022-09-13	0	0
499	2	20	2022-03-04	2022-09-13	8000	8000
500	2	70	2022-03-22				Unable to contact
501	2	22	2022-02-15	2022-09-17	0	13000
502	2	20	2022-03-04				Unable to contact
503	2	24	2022-03-08	2022-09-20	0	20000
504	2	27	2022-03-04	2022-09-19	0	15000
505	2	20	2022-03-25	2022-09-20	6000	6000
506	1	35	2022-03-05	2022-09-21	12000	12000
507	1	48	2022-03-08	2022-09-21	0	10000
508	2	24	2022-02-15	2022-09-10	8000	23000
509	1	22	2022-03-10	2022-09-10	3000	18000
510	1	44	2022-04-13	2022-09-11	14500	21500
511	2	29	2022-03-04	2022-09-11	0	45000
512	1	49	2022-04-13				Unable to contact
513	2	22	2022-04-04	2022-09-11	3600	15600
514	2	42	2022-02-18	2022-09-07	0	5000
515	1	23	2022-04-01	2022-09-07	0	15000
516	2	30	2022-04-11	2022-09-12	0	11000
517	2	38	2022-04-13	2022-09-08	6000	17000
518	1	72	2022-02-15				Death
519	1	39	2022-03-31	2022-09-17	12000	12000
520	2	60	2022-04-19	2022-09-12	0	50000
521	2	18	2022-03-11	2022-09-08	0	16000
522	2	18	2022-03-07	2022-09-01	0	28000
523	2	26	2022-03-15	2022-09-03	0	17000
524	1	25	2022-03-23	2022-09-16	21000	21000
525	2	55	2022-03-29	2022-09-16	0	15000
526	1	40	2022-04-04	2022-09-15	0	7200

## Sheet: Visit
Reasons for missed interviews	Sl no.	Provider type (1st visit)	Number of times visited	Provider type (2nd visit)	Number of times visited	Provider type (3rd visit)	Number of times visited	Provider type (4th visit)	Number of times visited	Provider type (5th visit)	Number of times visited	Provider type (6th visit)	Number of times visited	Provider type (7th visit)	Number of times visited	Provider type (8th visit)	Number of times visited	Provider type (9th visit)	Number of times visited	Visit # 1	Type of provider	Accompanying person (Y/N)	How Many	Travel time one way (Hours):	Mode of transport	Approx. km (one way) only if travelled by Bike or car	Time spent for visit (total hours)	Consultation fee	X-ray, CT Scan and other imaging	Lab tests	Medicines	Other procedures	Travel Expenses (one way)	Food during health care visit	Accommodation	Nutritional supplements	Any other Expenses	Reimbursements	Visit # 2	Type of provider	Accompanying person (Y/N)	How Many	Travel time one way (Hours):	Mode of transport	Approx. km (one way) only if travelled by Bike or car	Time spent for visit (total hours)	Consultation fee	X-ray, CT Scan and other imaging	Lab tests
	1	6	2	0	0	0	0	0	0	0	0	0	0	0	0	0	0	0	0	1	6	Y	1	0.25	Toto	0	1.25	0	0	0	0	0	20	0	0	0	0	0	2	6	Y	1	0.25	Bicycle	0	0.0333333	0	0	0
	2	6	3	0	0	0	0	0	0	0	0	0	0	0	0	0	0	0	0	1	6	Y	1	0.17	Toto	0	0.17	0	0	0	0	0	20	0	0	0	0	0	2	6	N	0	0.08	Scooty	1	0.0333333	0	0	0
	3	6	1	0	0	0	0	0	0	0	0	0	0	0	0	0	0	0	0	1	6	N	0	0.5	Toto	0	0.08	0	0	0	0	0	10	0	0	0	0	0	0	0	0	0	0	0	0	0	0	0	0
	4	11	1	6	2	0	0	0	0	0	0	0	0	0	0	0	0	0	0	1	11	N	0	0.25	Walk	0	0.08	0	0	0	0	0	0	0	0	0	0	0	2	6	N	0	0.5	Toto	0	0.5	0	0	0
	5	11	1	6	1	11	1	0	0	0	0	0	0	0	0	0	0	0	0	1	11	N	0	0.17	Bicycle	0	0.08	0	0	0	0	0	0	0	0	0	0	0	2	6	N	0	0.25	Bicycle	0	0.08	0	0	0
	6	0	0	0	0	0	0	0	0	0	0	0	0	0	0	0	0	0	0	0	0	0	0	0	0	0	0	0	0	0	0	0	0	0	0	0	0	0	0	0	0	0	0	0	0	0	0	0	0
	7	6	3	0	0	0	0	0	0	0	0	0	0	0	0	0	0	0	0	1	6	N	0	0.33	Toto	0	0.17	0	0	0	0	0	10	0	0	0	0	0	2	6	N	0	0.33	Toto	0	0.5	0	0	0
	8	6	2	0	0	0	0	0	0	0	0	0	0	0	0	0	0	0	0	1	6	Y	1	0.25	Toto	0	0.33	0	0	0	0	0	20	0	0	0	0	0	2	6	Y	1	0.25	Toto	0	0.08	0	0	0
	9	11	2	0	0	0	0	0	0	0	0	0	0	0	0	0	0	0	0	1	11	N	0	0.17	Walk	0	1	0	800	0	0	0	0	30	0	0	0	0	2	11	N	0	0.17	Walk	0	0.25	0	0	0
	10	11	1	6	2	0	0	0	0	0	0	0	0	0	0	0	0	0	0	1	11	N	0	0.08	Walk	0	0.0333333	0	0	0	0	0	0	0	0	0	0	0	2	6	N	0	0.17	Toto	0	0.33	0	0	0
	11	11	1	6	1	0	0	0	0	0	0	0	0	0	0	0	0	0	0	1	11	N	0	0	0	0	0.25	0	0	0	0	0	0	0	0	0	0	0	2	6	N	0	0.25	Toto	0	0.08	0	0	0
	12	11	2	6	1	1	2	0	0	0	0	0	0	0	0	0	0	0	0	1	11	N	0	0.5	Bus	0	0.08	0	0	0	0	0	9	0	0	0	0	0	2	6	N	0	1	Bus	0	0.5	0	0	0
	13	0	0	0	0	0	0	0	0	0	0	0	0	0	0	0	0	0	0	0	0	0	0	0	0	0	0	0	0	0	0	0	0	0	0	0	0	0	0	0	0	0	0	0	0	0	0	0	0
	14	0	0	0	0	0	0	0	0	0	0	0	0	0	0	0	0	0	0	0	0	0	0	0	0	0	0	0	0	0	0	0	0	0	0	0	0	0	0	0	0	0	0	0	0	0	0	0	0
	15	5	3	11	1	5	3	11	1	0	0	0	0	0	0	0	0	0	0	1	5	N	0	0.17	Toto	0	0.25	0	0	0	0	0	20	0	0	0	0	0	2	5	Y	1	0.25	Toto	0	0.33	0	0	0
Shifted to MDR	16	Not applicable	Not applicable	Not applicable	Not applicable	Not applicable	Not applicable	Not applicable	Not applicable	Not applicable	Not applicable	Not applicable	Not applicable	Not applicable	Not applicable	Not applicable	Not applicable	Not applicable	Not applicable	Not applicable	Not applicable	Not applicable	Not applicable	Not applicable	Not applicable	Not applicable	Not applicable	Not applicable	Not applicable	Not applicable	Not applicable	Not applicable	Not applicable	Not applicable	Not applicable	Not applicable	Not applicable	Not applicable	Not applicable	Not applicable	Not applicable	Not applicable	Not applicable	Not applicable	Not applicable	Not applicable	Not applicable	Not applicable	Not applicable
	17	0	0	0	0	0	0	0	0	0	0	0	0	0	0	0	0	0	0	0	0	0	0	0	0	0	0	0	0	0	0	0	0	0	0	0	0	0	0	0	0	0	0	0	0	0	0	0	0
	18	5	1	6	2	5	1	0	0	0	0	0	0	0	0	0	0	0	0	1	5	N	0	0.08	Walk	0	0.05	0	0	0	0	0	0	0	0	0	0	0	2	6	N	0	0.25	Bus	0	0.17	0	0	0
	19	6	2	0	0	0	0	0	0	0	0	0	0	0	0	0	0	0	0	1	6	Y	1	1	Bus	0	4	0	0	0	0	0	18	0	0	0	0	0	2	6	Y	1	1	Bus	0	3	0	0	0
	20	6	2	10	1	0	0	0	0	0	0	0	0	0	0	0	0	0	0	1	6	N	0	0.33	Toto	0	0.08	0	0	0	0	0	10	0	0	0	0	0	2	6	Y	1	0.33	Toto	0	0.25	0	0	0
	21	0	0	0	0	0	0	0	0	0	0	0	0	0	0	0	0	0	0	0	0	0	0	0	0	0	0	0	0	0	0	0	0	0	0	0	0	0	0	0	0	0	0	0	0	0	0	0	0
	22	5	1	6	1	0	0	0	0	0	0	0	0	0	0	0	0	0	0	1	5	N	0	0.25	Walk	0	0.17	0	0	0	0	0	0	0	0	0	0	0	2	6	N	0	0.5	Walk/Bus	0	0.5	0	0	0
	23	6	2	0	0	0	0	0	0	0	0	0	0	0	0	0	0	0	0	1	6	N	0	0.5	Toto	0	0.25	0	0	0	0	0	10	0	0	0	0	0	2	6	N	0	0.5	Toto	0	0.08	0	0	0
	24	0	0	0	0	0	0	0	0	0	0	0	0	0	0	0	0	0	0	0	0	0	0	0	0	0	0	0	0	0	0	0	0	0	0	0	0	0	0	0	0	0	0	0	0	0	0	0	0
	25	6	1	0	0	0	0	0	0	0	0	0	0	0	0	0	0	0	0	1	6	Y	1	0.5	Toto	0	1	0	0	0	0	0	50	0	0	0	0	0	0	0	0	0	0	0	0	0	0	0	0
	26	11	3	0	0	0	0	0	0	0	0	0	0	0	0	0	0	0	0	1	11	Y	1	0	0	0	0.08	0	0	0	0	0	0	0	0	0	0	0	2	11	Y	1	0	0	0	0.08	0	0	0
	27	6	4	0	0	0	0	0	0	0	0	0	0	0	0	0	0	0	0	1	6	Y	1	0.5	Toto	0	0.17	0	0	0	0	0	40	0	0	0	0	0	2	6	Y	1	0.5	Toto	0	0.17	0	0	0
	28	0	0	0	0	0	0	0	0	0	0	0	0	0	0	0	0	0	0	0	0	0	0	0	0	0	0	0	0	0	0	0	0	0	0	0	0	0	0	0	0	0	0	0	0	0	0	0	0
	29	11	5	11	2	11	4	0	0	0	0	0	0	0	0	0	0	0	0	1	11	N	0	0.33	Toto	0	2	5	0	0	0	0	10	15	0	0	0	0	2	11	N	0	0.33	Toto	0	3	2	0	0
	30	0	0	0	0	0	0	0	0	0	0	0	0	0	0	0	0	0	0	0	0	0	0	0	0	0	0	0	0	0	0	0	0	0	0	0	0	0	0	0	0	0	0	0	0	0	0	0	0
	31	0	0	0	0	0	0	0	0	0	0	0	0	0	0	0	0	0	0	0	0	0	0	0	0	0	0	0	0	0	0	0	0	0	0	0	0	0	0	0	0	0	0	0	0	0	0	0	0
	32	11	2	0	0	0	0	0	0	0	0	0	0	0	0	0	0	0	0	1	11	N	0	0	0	0	0.17	0	0	0	0	0	0	0	0	0	0	0	2	11	N	0	0	0	0	0.08	0	0	0
	33	0	0	0	0	0	0	0	0	0	0	0	0	0	0	0	0	0	0	0	0	0	0	0	0	0	0	0	0	0	0	0	0	0	0	0	0	0	0	0	0	0	0	0	0	0	0	0	0
	34	6	5	0	0	0	0	0	0	0	0	0	0	0	0	0	0	0	0	1	6	N	0	0.33	Bus	0	0.25	0	0	0	0	0	9	0	0	0	0	0	2	6	N	0	0.33	Bus	0	0.25	0	0	0
	35	11	2	11	2	11	2	0	0	0	0	0	0	0	0	0	0	0	0	1	11	N	0	1	Bus	0	4	5	0	0	0	0	16	20	0	0	0	0	2	11	Y	1	1.2	Bus/Auto	0	0.5	0	140	0
	36	11	6	0	0	0	0	0	0	0	0	0	0	0	0	0	0	0	0	1	11	N	0	0.33	Toto	0	0.08	0	0	0	0	0	0	0	0	0	0	0	2	11	N	0	0.33	Toto	0	0.75	0	0	0
	37	11	2	0	0	0	0	0	0	0	0	0	0	0	0	0	0	0	0	1	11	Y	1	0.5	Rickshaw	0	0.666667	0	0	0	0	0	40	0	0	0	0	0	2	11	Y	1	0.5	Rickshaw	0	0.25	0	0	0
	38	0	0	0	0	0	0	0	0	0	0	0	0	0	0	0	0	0	0	0	0	0	0	0	0	0	0	0	0	0	0	0	0	0	0	0	0	0	0	0	0	0	0	0	0	0	0	0	0
	39	6	10	1	2	0	0	0	0	0	0	0	0	0	0	0	0	0	0	1	6	Y	1	1	Bus	0	4	2	0	0	0	0	20	60	0	0	0	0	2	6	Y	1	1	Bus	0	4	0	0	0
	40	0	0	0	0	0	0	0	0	0	0	0	0	0	0	0	0	0	0	0	0	0	0	0	0	0	0	0	0	0	0	0	0	0	0	0	0	0	0	0	0	0	0	0	0	0	0	0	0
	41	6	2	0	0	0	0	0	0	0	0	0	0	0	0	0	0	0	0	1	6	Y	1	0.17	Walk	0	0.133333	0	0	0	0	0	0	0	0	0	0	0	2	6	Y	1	0.17	Walk	0	0.05	0	0	0
	42	3	5	1	3	0	0	0	0	0	0	0	0	0	0	0	0	0	0	1	3	Y	1	0.25	Auto	0	1	200	0	0	500	0	14	0	0	0	0	0	2	3	Y	1	0.25	Auto	0	2	200	0	1200
	43	6	1	0	0	0	0	0	0	0	0	0	0	0	0	0	0	0	0	1	6	Y	1	1	Taxi	0	4	2	0	0	70	0	200	0	0	0	0	0	0	0	0	0	0	0	0	0	0	0	0
	44	0	0	0	0	0	0	0	0	0	0	0	0	0	0	0	0	0	0	0	0	0	0	0	0	0	0	0	0	0	0	0	0	0	0	0	0	0	0	0	0	0	0	0	0	0	0	0	0
	45	0	0	0	0	0	0	0	0	0	0	0	0	0	0	0	0	0	0	0	0	0	0	0	0	0	0	0	0	0	0	0	0	0	0	0	0	0	0	0	0	0	0	0	0	0	0	0	0
	46	0	0	0	0	0	0	0	0	0	0	0	0	0	0	0	0	0	0	0	0	0	0	0	0	0	0	0	0	0	0	0	0	0	0	0	0	0	0	0	0	0	0	0	0	0	0	0	0
	47	6	3	0	0	0	0	0	0	0	0	0	0	0	0	0	0	0	0	1	6	N	0	0.5	Toto	0	0.5	0	0	0	0	0	10	0	0	0	0	0	2	6	Y	1	0.5	Toto	0	0.5	0	0	0
Death	48	Not applicable	Not applicable	Not applicable	Not applicable	Not applicable	Not applicable	Not applicable	Not applicable	Not applicable	Not applicable	Not applicable	Not applicable	Not applicable	Not applicable	Not applicable	Not applicable	Not applicable	Not applicable	Not applicable	Not applicable	Not applicable	Not applicable	Not applicable	Not applicable	Not applicable	Not applicable	Not applicable	Not applicable	Not applicable	Not applicable	Not applicable	Not applicable	Not applicable	Not applicable	Not applicable	Not applicable	Not applicable	Not applicable	Not applicable	Not applicable	Not applicable	Not applicable	Not applicable	Not applicable	Not applicable	Not applicable	Not applicable	Not applicable
	49	6	2	0	0	0	0	0	0	0	0	0	0	0	0	0	0	0	0	1	6	N	0	0.5	Auto	0	0.5	0	0	0	0	0	10	0	0	0	0	0	2	6	N	0	0.5	Auto	0	0.5	0	0	0
	50	6	3	0	0	0	0	0	0	0	0	0	0	0	0	0	0	0	0	1	6	Y	1	0.5	Toto	0	0.25	0	0	0	0	0	40	0	0	0	0	0	2	6	Y	1	0.5	Toto	0	0.25	0	0	0
	51	6	3	6	1	0	0	0	0	0	0	0	0	0	0	0	0	0	0	1	6	Y	1	0.25	Rickshaw	0	0.08	0	0	0	0	0	20	20	0	0	0	0	2	6	N	0	0.25	Rickshaw	0	0.08	0	0	0
	52	0	0	0	0	0	0	0	0	0	0	0	0	0	0	0	0	0	0	0	0	0	0	0	0	0	0	0	0	0	0	0	0	0	0	0	0	0	0	0	0	0	0	0	0	0	0	0	0
	53	5	1	6	2	0	0	0	0	0	0	0	0	0	0	0	0	0	0	1	5	Y	1	0.17	Walk	0	0.08	0	0	0	0	0	0	0	0	0	0	0	2	6	Y	1	0.25	Bus	0	0.08	0	0	0
	54	6	2	0	0	0	0	0	0	0	0	0	0	0	0	0	0	0	0	1	6	Y	1	0.5	Rickshaw	0	0.33	0	0	0	0	0	70	0	0	0	0	0	2	6	N	0	0.67	Walk/Bus	0	0.17	0	0	0
	55	6	3	0	0	0	0	0	0	0	0	0	0	0	0	0	0	0	0	1	6	Y	1	0.17	Bus	0	0.17	0	0	0	0	0	18	0	0	0	0	0	2	6	N	0	0.17	Bus	0	0.33	0	0	0
	56	5	1	6	2	5	1	0	0	0	0	0	0	0	0	0	0	0	0	1	5	N	0	0	0	0	0.17	0	0	0	0	0	0	0	0	0	0	0	2	6	N	0	0.17	Toto	0	0.17	0	0	0
	57	0	0	0	0	0	0	0	0	0	0	0	0	0	0	0	0	0	0	0	0	0	0	0	0	0	0	0	0	0	0	0	0	0	0	0	0	0	0	0	0	0	0	0	0	0	0	0	0
	58	6	2	0	0	0	0	0	0	0	0	0	0	0	0	0	0	0	0	1	6	N	0	0.25	Toto	0	1	0	0	0	0	0	20	0	0	0	0	0	2	6	N	0	0.25	Toto	0	0.5	0	0	0
	59	6	2	0	0	0	0	0	0	0	0	0	0	0	0	0	0	0	0	1	6	N	0	0.25	Toto	0	0.08	0	0	0	0	0	10	0	0	0	0	0	2	6	N	0	0.25	Toto	0	0.08	0	0	0
	60	0	0	0	0	0	0	0	0	0	0	0	0	0	0	0	0	0	0	0	0	0	0	0	0	0	0	0	0	0	0	0	0	0	0	0	0	0	0	0	0	0	0	0	0	0	0	0	0
	61	0	0	0	0	0	0	0	0	0	0	0	0	0	0	0	0	0	0	0	0	0	0	0	0	0	0	0	0	0	0	0	0	0	0	0	0	0	0	0	0	0	0	0	0	0	0	0	0
	62	6	1	0	0	0	0	0	0	0	0	0	0	0	0	0	0	0	0	1	6	Y	1	0	0	0	2.67	2	0	0	0	0	0	0	0	0	0	0	0	0	0	0	0	0	0	0	0	0	0
	63	4	1	1	1	6	4	0	0	0	0	0	0	0	0	0	0	0	0	1	4	N	0	0.17	Walk	0	0.33	50	0	0	0	0	0	30	0	0	0	0	2	1	Y	1	0.25	Walk	0	0.17	0	0	0
	64	6	2	0	0	0	0	0	0	0	0	0	0	0	0	0	0	0	0	1	6	N	0	0.5	Bus	0	0.17	0	0	0	0	0	9	0	0	0	0	0	2	6	N	0	0.5	Bus	0	0.33	0	0	0
	65	5	4	0	0	0	0	0	0	0	0	0	0	0	0	0	0	0	0	1	5	N	0	0.25	Bicycle	0	0.5	0	0	0	0	0	0	0	0	0	0	0	2	5	N	0	0.25	Bicycle	0	0.666667	0	0	0
	66	6	8	5	2	0	0	0	0	0	0	0	0	0	0	0	0	0	0	1	6	N	0	0.17	Bus	0	3	0	0	0	0	0	7	0	0	0	0	0	2	6	N	0	0.17	Bus	0	0.25	0	0	0
	67	5	5	0	0	0	0	0	0	0	0	0	0	0	0	0	0	0	0	1	5	N	0	0.05	Walk	0	1	0	0	0	0	0	0	0	0	0	0	0	2	5	N	0	0.05	Walk	0	1	0	0	0
	68	0	0	0	0	0	0	0	0	0	0	0	0	0	0	0	0	0	0	0	0	0	0	0	0	0	0	0	0	0	0	0	0	0	0	0	0	0	0	0	0	0	0	0	0	0	0	0	0
	69	5	3	0	0	0	0	0	0	0	0	0	0	0	0	0	0	0	0	1	5	N	0	0.25	Bus	0	0.08	0	0	0	0	0	7	0	0	0	0	0	2	5	N	0	0.25	Bus	0	0.5	0	0	0
	70	5	4	0	0	0	0	0	0	0	0	0	0	0	0	0	0	0	0	1	5	N	0	0.25	Walk	0	0.08	0	0	0	0	0	0	0	0	0	0	0	2	5	N	0	0.25	Walk	0	1	0	0	0
	71	0	0	0	0	0	0	0	0	0	0	0	0	0	0	0	0	0	0	0	0	0	0	0	0	0	0	0	0	0	0	0	0	0	0	0	0	0	0	0	0	0	0	0	0	0	0	0	0
	72	0	0	0	0	0	0	0	0	0	0	0	0	0	0	0	0	0	0	0	0	0	0	0	0	0	0	0	0	0	0	0	0	0	0	0	0	0	0	0	0	0	0	0	0	0	0	0	0
	73	5	2	11	1	0	0	0	0	0	0	0	0	0	0	0	0	0	0	1	5	N	0	0.25	Walk	0	0.08	0	0	0	0	0	0	0	0	0	0	0	2	11	N	0	1.5	Bus	0	0.25	0	0	0
	74	0	0	0	0	0	0	0	0	0	0	0	0	0	0	0	0	0	0	0	0	0	0	0	0	0	0	0	0	0	0	0	0	0	0	0	0	0	0	0	0	0	0	0	0	0	0	0	0
	75	5	2	0	0	0	0	0	0	0	0	0	0	0	0	0	0	0	0	1	5	N	0	0.08	Rickshaw	0	0.17	0	0	0	0	0	30	0	0	0	0	0	2	5	N	0	0.08	Rickshaw	0	0.17	0	0	0
	76	0	0	0	0	0	0	0	0	0	0	0	0	0	0	0	0	0	0	0	0	0	0	0	0	0	0	0	0	0	0	0	0	0	0	0	0	0	0	0	0	0	0	0	0	0	0	0	0
	77	0	0	0	0	0	0	0	0	0	0	0	0	0	0	0	0	0	0	0	0	0	0	0	0	0	0	0	0	0	0	0	0	0	0	0	0	0	0	0	0	0	0	0	0	0	0	0	0
	78	5	3	0	0	0	0	0	0	0	0	0	0	0	0	0	0	0	0	1	5	N	0	0.333333	Rickshaw	0	0.17	0	0	0	0	0	40	0	0	0	0	0	2	5	N	0	0.33	Rickshaw	0	0.25	0	0	0
	79	0	0	0	0	0	0	0	0	0	0	0	0	0	0	0	0	0	0	0	0	0	0	0	0	0	0	0	0	0	0	0	0	0	0	0	0	0	0	0	0	0	0	0	0	0	0	0	0
	80	5	1	5	1	5	3	1	1	0	0	0	0	0	0	0	0	0	0	1	5	N	0	0.17	Walk	0	0.33	0	0	0	0	0	0	0	0	0	0	0	2	5	N	0	0.75	Walk	0	0.67	0	0	0
Refusal	81	Not available	Not available	Not available	Not available	Not available	Not available	Not available	Not available	Not available	Not available	Not available	Not available	Not available	Not available	Not available	Not available	Not available	Not available	Not available	Not available	Not available	Not available	Not available	Not available	Not available	Not available	Not available	Not available	Not available	Not available	Not available	Not available	Not available	Not available	Not available	Not available	Not available	Not available	Not available	Not available	Not available	Not available	Not available	Not available	Not available	Not available	Not available	Not available
Refusal	82	Not available	Not available	Not available	Not available	Not available	Not available	Not available	Not available	Not available	Not available	Not available	Not available	Not available	Not available	Not available	Not available	Not available	Not available	Not available	Not available	Not available	Not available	Not available	Not available	Not available	Not available	Not available	Not available	Not available	Not available	Not available	Not available	Not available	Not available	Not available	Not available	Not available	Not available	Not available	Not available	Not available	Not available	Not available	Not available	Not available	Not available	Not available	Not available
Refusal	83	Not available	Not available	Not available	Not available	Not available	Not available	Not available	Not available	Not available	Not available	Not available	Not available	Not available	Not available	Not available	Not available	Not available	Not available	Not available	Not available	Not available	Not available	Not available	Not available	Not available	Not available	Not available	Not available	Not available	Not available	Not available	Not available	Not available	Not available	Not available	Not available	Not available	Not available	Not available	Not available	Not available	Not available	Not available	Not available	Not available	Not available	Not available	Not available
	84	5	2	0	0	0	0	0	0	0	0	0	0	0	0	0	0	0	0	1	5	N	0	0.5	Auto	0	0.08	0	0	0	0	0	15	0	0	0	0	0	2	5	N	0	0.5	Auto	0	0.08	0	0	0
	85	5	4	0	0	0	0	0	0	0	0	0	0	0	0	0	0	0	0	1	5	N	0	0.25	Walk	0	0.17	0	0	0	0	0	0	0	0	0	0	0	2	5	N	0	0.25	Walk	0	0.08	0	0	0
	86	0	0	0	0	0	0	0	0	0	0	0	0	0	0	0	0	0	0	0	0	0	0	0	0	0	0	0	0	0	0	0	0	0	0	0	0	0	0	0	0	0	0	0	0	0	0	0	0
	87	11	2	0	0	0	0	0	0	0	0	0	0	0	0	0	0	0	0	1	11	Y	1	0.416667	Auto/walk	0	0.33	0	0	0	0	0	10	0	0	0	0	0	2	11	Y	1	0.416667	Auto/walk	0	0.5	0	0	0
	88	0	0	0	0	0	0	0	0	0	0	0	0	0	0	0	0	0	0	0	0	0	0	0	0	0	0	0	0	0	0	0	0	0	0	0	0	0	0	0	0	0	0	0	0	0	0	0	0
	89	0	0	0	0	0	0	0	0	0	0	0	0	0	0	0	0	0	0	0	0	0	0	0	0	0	0	0	0	0	0	0	0	0	0	0	0	0	0	0	0	0	0	0	0	0	0	0	0
	90	5	1	5	2	5	2	5	2	5	1	3	1	11	2	3	1	0	0	1	5	N	0	0.17	Rickshaw	0	0.08	0	0	0	0	0	30	0	0	0	0	0	2	5	N	0	0.33	Rickshaw	0	0.17	0	0	0
	91	5	4	0	0	0	0	0	0	0	0	0	0	0	0	0	0	0	0	1	5	Y	1	0.5	Rickshaw	0	0.33	0	0	0	0	0	20	0	0	0	0	0	2	5	Y	1	0.5	Rickshaw	0	0.25	0	0	0
	92	5	4	0	0	0	0	0	0	0	0	0	0	0	0	0	0	0	0	1	5	N	0	0.5	Walk	0	0.33	0	0	0	0	0	0	0	0	0	0	0	2	5	N	0	0.5	Walk	0	0.33	0	0	0
	93	5	6	0	0	0	0	0	0	0	0	0	0	0	0	0	0	0	0	1	5	N	0	0.25	Walk	0	0.583333	0	0	0	0	0	0	0	0	0	0	0	2	5	N	0	0.25	Walk	0	0.5	0	0	0
	94	5	2	0	0	0	0	0	0	0	0	0	0	0	0	0	0	0	0	1	5	N	0	0.08	Bike	1	0.17	0	0	0	0	0	1	0	0	0	0	0	2	5	N	0	0.08	Bike	1	0.17	0	0	0
	95	5	4	0	0	0	0	0	0	0	0	0	0	0	0	0	0	0	0	1	5	N	0	0.08	Bicycle	0	0.0333333	0	0	0	0	0	0	0	0	0	0	0	2	5	N	0	0.08	Bicycle	0	0.0333333	0	0	0
	96	5	6	0	0	0	0	0	0	0	0	0	0	0	0	0	0	0	0	1	5	N	0	0.17	Walk	0	0.0333333	0	0	0	0	0	0	0	0	0	0	0	2	5	N	0	0.17	Walk	0	0.17	0	0	0
	97	0	0	0	0	0	0	0	0	0	0	0	0	0	0	0	0	0	0	0	0	0	0	0	0	0	0	0	0	0	0	0	0	0	0	0	0	0	0	0	0	0	0	0	0	0	0	0	0
	98	6	2	5	1	0	0	0	0	0	0	0	0	0	0	0	0	0	0	1	6	Y	1	0.5	Train/Auto	0	2	2	0	0	0	0	36	50	0	0	0	0	2	6	Y	1	0.5	Train/Auto	0	1.5	0	0	0
	99	5	6	0	0	0	0	0	0	0	0	0	0	0	0	0	0	0	0	1	5	N	0	0.33	Rickshaw	0	0.08	0	0	0	0	0	30	0	0	0	0	0	2	5	N	0	0.33	Rickshaw	0	0.5	0	0	0
Unable to contact	100	Not available	Not available	Not available	Not available	Not available	Not available	Not available	Not available	Not available	Not available	Not available	Not available	Not available	Not available	Not available	Not available	Not available	Not available	Not available	Not available	Not available	Not available	Not available	Not available	Not available	Not available	Not available	Not available	Not available	Not available	Not available	Not available	Not available	Not available	Not available	Not available	Not available	Not available	Not available	Not available	Not available	Not available	Not available	Not available	Not available	Not available	Not available	Not available
	101	5	8	5	3	0	0	0	0	0	0	0	0	0	0	0	0	0	0	1	5	N	0	0.17	Walk	0	0.08	0	0	0	0	0	0	0	0	0	0	0	2	5	N	0	0.25	Rickshaw	0	0.5	0	0	0
	102	5	1	5	2	5	1	5	1	5	2	5	1	0	0	0	0	0	0	1	5	N	0	0.116667	Bike	0.5	0.17	0	0	0	0	0	1	0	0	0	0	0	2	5	N	0	0.05	Bike	0.5	0.25	0	0	0
	103	5	3	0	0	0	0	0	0	0	0	0	0	0	0	0	0	0	0	1	5	N	0	0.08	Walk	0	0.08	0	0	0	0	0	0	0	0	0	0	0	2	5	N	0	0.08	Walk	0	0.17	0	0	0
	104	5	3	11	2	0	0	0	0	0	0	0	0	0	0	0	0	0	0	1	5	Y	1	0.25	Rickshaw	0	4	2	0	0	0	0	40	0	0	0	0	0	2	5	Y	1	0.25	Rickshaw	0	4	0	0	0
	105	6	2	0	0	0	0	0	0	0	0	0	0	0	0	0	0	0	0	1	6	N	0	0	0	0	0.08	0	0	0	0	0	0	0	0	0	0	0	2	6	N	0	0	0	0	0.08	0	0	0
	106	5	3	0	0	0	0	0	0	0	0	0	0	0	0	0	0	0	0	1	5	N	0	0.25	Walk	0	0.08	0	0	0	0	0	0	0	0	0	0	0	2	5	N	0	0.25	Walk	0	0.25	0	0	0
	107	5	3	0	0	0	0	0	0	0	0	0	0	0	0	0	0	0	0	1	5	Y	1	0.17	Rickshaw	0	0.25	0	0	0	0	0	30	0	0	0	0	0	2	5	Y	1	0.17	Rickshaw	0	0.17	0	0	0
	108	5	3	0	0	0	0	0	0	0	0	0	0	0	0	0	0	0	0	1	5	N	0	0.05	Walk	0	0.08	0	0	0	0	0	0	0	0	0	0	0	2	5	N	0	0.05	Walk	0	0.166667	0	0	0
	109	5	3	0	0	0	0	0	0	0	0	0	0	0	0	0	0	0	0	1	5	N	0	0.08	Walk	0	0.08	0	0	0	0	0	0	0	0	0	0	0	2	5	N	0	0.08	Walk	0	0.5	0	0	0
	110	5	2	9	1	6	1	0	0	0	0	0	0	0	0	0	0	0	0	1	5	Y	1	0.25	Rickshaw	0	0.25	0	0	0	0	0	20	0	0	0	0	0	2	5	Y	1	0.25	Rickshaw	0	0.33	0	0	0
	111	0	0	0	0	0	0	0	0	0	0	0	0	0	0	0	0	0	0	0	0	0	0	0	0	0	0	0	0	0	0	0	0	0	0	0	0	0	0	0	0	0	0	0	0	0	0	0	0
	112	5	2	0	0	0	0	0	0	0	0	0	0	0	0	0	0	0	0	1	5	N	0	0.17	Walk	0	0.17	0	0	0	0	0	0	0	0	0	0	0	2	5	N	0	0.17	Walk	0	1	0	0	0
	113	5	1	5	2	5	1	5	1	5	2	5	1	0	0	0	0	0	0	1	5	N	0	0.333333	Walk	0	0.08	0	0	0	0	0	0	0	0	0	0	0	2	5	N	0	0.33	Walk	0	0.17	0	0	0
Death	114	Not applicable	Not applicable	Not applicable	Not applicable	Not applicable	Not applicable	Not applicable	Not applicable	Not applicable	Not applicable	Not applicable	Not applicable	Not applicable	Not applicable	Not applicable	Not applicable	Not applicable	Not applicable	Not applicable	Not applicable	Not applicable	Not applicable	Not applicable	Not applicable	Not applicable	Not applicable	Not applicable	Not applicable	Not applicable	Not applicable	Not applicable	Not applicable	Not applicable	Not applicable	Not applicable	Not applicable	Not applicable	Not applicable	Not applicable	Not applicable	Not applicable	Not applicable	Not applicable	Not applicable	Not applicable	Not applicable	Not applicable	Not applicable
	115	5	1	0	0	0	0	0	0	0	0	0	0	0	0	0	0	0	0	1	5	N	0	0.5	Bus	0	0.33	0	0	0	0	0	8	0	0	0	0	0	0	0	0	0	0	0	0	0	0	0	0
	116	5	4	0	0	0	0	0	0	0	0	0	0	0	0	0	0	0	0	1	5	Y	1	1	Bus/Auto	0	0.17	0	0	0	0	0	38	0	0	0	0	0	2	5	Y	1	1	Bus/Auto	0	0.25	0	0	0
	117	5	1	5	2	0	0	0	0	0	0	0	0	0	0	0	0	0	0	1	5	N	0	0.5	Walk	0	0.08	0	0	0	0	0	0	0	0	0	0	0	2	5	Y	1	0.5	Bus	0	0.25	0	0	0
	118	5	1	5	2	5	1	5	2	0	0	0	0	0	0	0	0	0	0	1	5	N	0	0.17	Walk	0	0.08	0	0	0	0	0	0	0	0	0	0	0	2	5	N	0	0.5	Bus	0	0.5	0	0	0
	119	3	1	0	0	0	0	0	0	0	0	0	0	0	0	0	0	0	0	1	3	Y	1	0.25	Bus	0	0.666667	50	0	0	0	0	16	20	0	0	0	0	2	1	N	0	0.17	Walk	0	0.17	0	0	0
	120	0	0	0	0	0	0	0	0	0	0	0	0	0	0	0	0	0	0	0	0	0	0	0	0	0	0	0	0	0	0	0	0	0	0	0	0	0	0	0	0	0	0	0	0	0	0	0	0
	121	5	3	0	0	0	0	0	0	0	0	0	0	0	0	0	0	0	0	1	5	N	0	0.0833333	Auto	0	0.08	0	0	0	0	0	6	0	0	0	0	0	2	5	N	0	0.08	Auto	0	0.08	0	0	0
	122	5	3	0	0	0	0	0	0	0	0	0	0	0	0	0	0	0	0	1	5	N	0	0.17	Walk	0	0.25	0	0	0	0	0	0	0	0	0	0	0	2	5	N	0	0.17	Walk	0	0.5	0	0	0
	123	0	0	0	0	0	0	0	0	0	0	0	0	0	0	0	0	0	0	0	0	0	0	0	0	0	0	0	0	0	0	0	0	0	0	0	0	0	0	0	0	0	0	0	0	0	0	0	0
	124	5	3	0	0	0	0	0	0	0	0	0	0	0	0	0	0	0	0	1	5	N	0	0.17	Walk	0	0.25	0	0	0	0	0	0	0	0	0	0	0	2	5	N	0	0.17	Walk	0	0.08	0	0	0
	125	5	3	0	0	0	0	0	0	0	0	0	0	0	0	0	0	0	0	1	5	Y	1	0.08	Walk	0	1.5	0	0	0	0	0	0	10	0	0	0	0	2	5	N	0	0.08	Walk	0	0.17	0	0	0
	126	5	2	0	0	0	0	0	0	0	0	0	0	0	0	0	0	0	0	1	5	N	0	0.08	Walk	0	0.17	0	0	0	0	0	0	0	0	0	0	0	2	5	N	0	0.08	Walk	0	0.17	0	0	0
	127	5	2	0	0	0	0	0	0	0	0	0	0	0	0	0	0	0	0	1	5	N	0	0.17	Walk	0	0.17	0	0	0	0	0	0	0	0	0	0	0	2	5	N	0	0.17	Walk	0	1	0	0	0
	128	5	3	0	0	0	0	0	0	0	0	0	0	0	0	0	0	0	0	1	5	N	0	0.08	Bike	1	0.25	0	0	0	0	0	1.16	0	0	0	0	0	2	5	N	0	0.08	Bike	1	0.25	0	0	0
	129	5	7	1	2	0	0	0	0	0	0	0	0	0	0	0	0	0	0	1	5	N	0	0.5	Toto	0	1	0	0	0	0	0	15	0	0	0	0	0	2	5	N	0	0.5	Toto	0	0.5	0	0	0
	130	5	3	0	0	0	0	0	0	0	0	0	0	0	0	0	0	0	0	1	5	N	0	0.5	Walk	0	0.08	0	0	0	0	0	0	0	0	0	0	0	2	5	N	0	0.5	Walk	0	0.08	0	0	0
	131	6	4	0	0	0	0	0	0	0	0	0	0	0	0	0	0	0	0	1	6	Y	1	0.25	Rickshaw	0	0.5	0	0	0	0	0	20	0	0	0	0	0	2	6	Y	1	0.25	Rickshaw	0	0.666667	0	0	0
	132	6	3	0	0	0	0	0	0	0	0	0	0	0	0	0	0	0	0	1	6	Y	1	0.25	Rickshaw	0	0.5	0	0	0	0	0	20	0	0	0	0	0	2	6	Y	1	0.33	Auto	0	1	0	0	0
	133	6	4	0	0	0	0	0	0	0	0	0	0	0	0	0	0	0	0	1	6	N	0	0.25	Bicycle	0	0.08	0	0	0	0	0	0	0	0	0	0	0	2	6	N	0	0.25	Bicycle	0	0.333333	0	0	0
	134	6	3	0	0	0	0	0	0	0	0	0	0	0	0	0	0	0	0	1	6	Y	1	0.416667	Rickshaw	0	0.5	0	0	0	0	0	20	0	0	0	0	0	2	6	N	0	0.41	Rickshaw	0	0.5	0	0	0
	135	5	1	0	0	0	0	0	0	0	0	0	0	0	0	0	0	0	0	1	5	Y	1	0.5	Auto	0	0.5	0	0	0	0	0	100	30	0	0	0	0	0	0	0	0	0	0	0	0	0	0	0
	136	3	2	1	2	5	2	6	1	0	0	0	0	0	0	0	0	0	0	1	3	Y	1	0.33	Bike	2.5	0.75	300	0	0	0	0	5	0	0	0	0	0	2	3	Y	1	0.33	Bike	2.5	0.75	300	0	0
	137	0	0	0	0	0	0	0	0	0	0	0	0	0	0	0	0	0	0	0	0	0	0	0	0	0	0	0	0	0	0	0	0	0	0	0	0	0	0	0	0	0	0	0	0	0	0	0	0
	138	0	0	0	0	0	0	0	0	0	0	0	0	0	0	0	0	0	0	0	0	0	0	0	0	0	0	0	0	0	0	0	0	0	0	0	0	0	0	0	0	0	0	0	0	0	0	0	0
	139	3	15	5	1	0	0	0	0	0	0	0	0	0	0	0	0	0	0	1	3	Y	1	2.5	Auto	0	7.5	0	0	0	6000	0	2250	0	0	0	0	0	2	5	N	0	0.25	Auto	0	0.17	0	0	0
	140	11	4	5	1	0	0	0	0	0	0	0	0	0	0	0	0	0	0	1	11	Y	1	0.17	Bicycle	0	0.5	0	0	0	560	0	0	0	0	0	0	0	2	11	Y	1	0.5	Auto	0	2	0	0	1000
	141	0	0	0	0	0	0	0	0	0	0	0	0	0	0	0	0	0	0	0	0	0	0	0	0	0	0	0	0	0	0	0	0	0	0	0	0	0	0	0	0	0	0	0	0	0	0	0	0
	142	6	7	5	6	9	2	9	6	0	0	0	0	0	0	0	0	0	0	1	6	Y	2	7	Cab	0	35	0	0	0	0	0	3500	0	0	0	0	0	2	5	Y	2	1	Bike	12	6	0	0	0
	143	5	2	0	0	0	0	0	0	0	0	0	0	0	0	0	0	0	0	1	5	N	0	0.5	Auto/Bus	0	0.17	0	0	0	0	0	10	0	0	0	0	0	2	5	N	0	0.5	Auto/Bus	0	2	0	0	0
	144	0	0	0	0	0	0	0	0	0	0	0	0	0	0	0	0	0	0	0	0	0	0	0	0	0	0	0	0	0	0	0	0	0	0	0	0	0	0	0	0	0	0	0	0	0	0	0	0
	145	0	0	0	0	0	0	0	0	0	0	0	0	0	0	0	0	0	0	0	0	0	0	0	0	0	0	0	0	0	0	0	0	0	0	0	0	0	0	0	0	0	0	0	0	0	0	0	0
	146	5	1	0	0	0	0	0	0	0	0	0	0	0	0	0	0	0	0	1	5	N	0	0.08	Walk	0	0.17	0	0	0	0	0	0	0	0	0	0	0	0	0	0	0	0	0	0	0	0	0	0
	147	5	1	0	0	0	0	0	0	0	0	0	0	0	0	0	0	0	0	1	5	N	0	0.17	Walk	0	0.08	0	0	0	0	0	0	0	0	0	0	0	0	0	0	0	0	0	0	0	0	0	0
Refusal	148	Not available	Not available	Not available	Not available	Not available	Not available	Not available	Not available	Not available	Not available	Not available	Not available	Not available	Not available	Not available	Not available	Not available	Not available	Not available	Not available	Not available	Not available	Not available	Not available	Not available	Not available	Not available	Not available	Not available	Not available	Not available	Not available	Not available	Not available	Not available	Not available	Not available	Not available	Not available	Not available	Not available	Not available	Not available	Not available	Not available	Not available	Not available	Not available
	149	0	0	0	0	0	0	0	0	0	0	0	0	0	0	0	0	0	0	0	0	0	0	0	0	0	0	0	0	0	0	0	0	0	0	0	0	0	0	0	0	0	0	0	0	0	0	0	0
	150	0	0	0	0	0	0	0	0	0	0	0	0	0	0	0	0	0	0	0	0	0	0	0	0	0	0	0	0	0	0	0	0	0	0	0	0	0	0	0	0	0	0	0	0	0	0	0	0
	151	5	1	0	0	0	0	0	0	0	0	0	0	0	0	0	0	0	0	1	5	Y	1	0.17	Bike	1.5	0.17	0	0	0	0	0	3	0	0	0	0	0	0	0	0	0	0	0	0	0	0	0	0
	152	5	1	0	0	0	0	0	0	0	0	0	0	0	0	0	0	0	0	1	5	N	0	0.17	Walk	0	0.25	0	0	0	0	0	0	0	0	0	0	0	0	0	0	0	0	0	0	0	0	0	0
	153	0	0	0	0	0	0	0	0	0	0	0	0	0	0	0	0	0	0	0	0	0	0	0	0	0	0	0	0	0	0	0	0	0	0	0	0	0	0	0	0	0	0	0	0	0	0	0	0
	154	5	1	0	0	0	0	0	0	0	0	0	0	0	0	0	0	0	0	1	5	N	0	0.5	Bike	6	0.75	0	0	0	0	0	12	10	0	0	0	0	0	0	0	0	0	0	0	0	0	0	0
	155	5	1	0	0	0	0	0	0	0	0	0	0	0	0	0	0	0	0	1	5	N	0	0.17	Bike	1	0.17	0	0	0	0	0	2	0	0	0	0	0	0	0	0	0	0	0	0	0	0	0	0
	156	5	2	3	2	0	0	0	0	0	0	0	0	0	0	0	0	0	0	1	5	N	0	0.17	Bike	1	0.17	0	0	0	0	0	2	50	0	0	0	0	2	5	N	0	0.17	Bike	1	0.17	0	0	0
	157	5	2	0	0	0	0	0	0	0	0	0	0	0	0	0	0	0	0	1	5	Y	1	0.25	Bike	0.5	0.17	0	0	0	0	0	1	0	0	0	0	0	2	5	Y	1	0.25	Bike	0.5	0.17	0	0	0
	158	0	0	0	0	0	0	0	0	0	0	0	0	0	0	0	0	0	0	0	0	0	0	0	0	0	0	0	0	0	0	0	0	0	0	0	0	0	0	0	0	0	0	0	0	0	0	0	0
	159	5	1	3	2	6	1	0	0	0	0	0	0	0	0	0	0	0	0	1	5	N	0	0.17	Walk	0	0.33	0	0	0	0	0	0	0	0	0	0	0	2	3	Y	1	0.5	Bike	5	4	0	0	0
	160	5	2	0	0	0	0	0	0	0	0	0	0	0	0	0	0	0	0	1	5	N	0	0.08	Bike	2	0.05	0	0	0	0	0	4	0	0	0	0	0	2	5	N	0	0.08	Bike	2	0.08	0	0	0
	161	0	0	0	0	0	0	0	0	0	0	0	0	0	0	0	0	0	0	0	0	0	0	0	0	0	0	0	0	0	0	0	0	0	0	0	0	0	0	0	0	0	0	0	0	0	0	0	0
	162	6	2	11	2	9	4	0	0	0	0	0	0	0	0	0	0	0	0	1	6	Y	1	0.67	Cab	0	2	0	0	0	0	0	300	0	0	0	0	0	2	6	Y	1	0.67	Cab	0	1	0	0	0
	163	6	2	0	0	0	0	0	0	0	0	0	0	0	0	0	0	0	0	1	6	N	0	0.25	Bus	0	2	0	0	0	0	0	0	0	0	0	0	0	2	6	N	0	0.25	Bus	0	2	0	0	0
Refusal and Defaulter	164	Not available	Not available	Not available	Not available	Not available	Not available	Not available	Not available	Not available	Not available	Not available	Not available	Not available	Not available	Not available	Not available	Not available	Not available	Not available	Not available	Not available	Not available	Not available	Not available	Not available	Not available	Not available	Not available	Not available	Not available	Not available	Not available	Not available	Not available	Not available	Not available	Not available	Not available	Not available	Not available	Not available	Not available	Not available	Not available	Not available	Not available	Not available	Not available
	165	5	1	0	0	0	0	0	0	0	0	0	0	0	0	0	0	0	0	1	5	N	0	0.17	Own Auto	3	0.08	0	0	0	0	0	7	0	0	0	0	0	0	0	0	0	0	0	0	0	0	0	0
	166	0	0	0	0	0	0	0	0	0	0	0	0	0	0	0	0	0	0	0	0	0	0	0	0	0	0	0	0	0	0	0	0	0	0	0	0	0	0	0	0	0	0	0	0	0	0	0	0
	167	5	1	6	2	0	0	0	0	0	0	0	0	0	0	0	0	0	0	1	5	Y	1	0.17	Bike	2	0.33	0	0	0	0	0	4	0	0	0	0	0	2	6	Y	1	0.5	Bike	6	0.5	0	0	0
	168	5	2	0	0	0	0	0	0	0	0	0	0	0	0	0	0	0	0	1	5	Y	1	0.17	Auto	0	0.5	0	0	0	0	0	50	0	0	0	0	0	2	5	N	0	0.17	Auto	0	0.17	0	0	0
Unable to contact	169	Not available	Not available	Not available	Not available	Not available	Not available	Not available	Not available	Not available	Not available	Not available	Not available	Not available	Not available	Not available	Not available	Not available	Not available	Not available	Not available	Not available	Not available	Not available	Not available	Not available	Not available	Not available	Not available	Not available	Not available	Not available	Not available	Not available	Not available	Not available	Not available	Not available	Not available	Not available	Not available	Not available	Not available	Not available	Not available	Not available	Not available	Not available	Not available
	170	0	0	0	0	0	0	0	0	0	0	0	0	0	0	0	0	0	0	0	0	0	0	0	0	0	0	0	0	0	0	0	0	0	0	0	0	0	0	0	0	0	0	0	0	0	0	0	0
	171	5	1	0	0	0	0	0	0	0	0	0	0	0	0	0	0	0	0	1	5	N	0	0.17	Bike	2	0.5	0	0	0	0	0	4	0	0	0	0	0	0	0	0	0	0	0	0	0	0	0	0
	172	0	0	0	0	0	0	0	0	0	0	0	0	0	0	0	0	0	0	0	0	0	0	0	0	0	0	0	0	0	0	0	0	0	0	0	0	0	0	0	0	0	0	0	0	0	0	0	0
	173	0	0	0	0	0	0	0	0	0	0	0	0	0	0	0	0	0	0	0	0	0	0	0	0	0	0	0	0	0	0	0	0	0	0	0	0	0	0	0	0	0	0	0	0	0	0	0	0
	174	0	0	0	0	0	0	0	0	0	0	0	0	0	0	0	0	0	0	0	0	0	0	0	0	0	0	0	0	0	0	0	0	0	0	0	0	0	0	0	0	0	0	0	0	0	0	0	0
	175	5	1	0	0	0	0	0	0	0	0	0	0	0	0	0	0	0	0	1	5	Y	1	0.17	Bike	1	0.17	0	0	0	0	0	2	0	0	0	0	0	0	0	0	0	0	0	0	0	0	0	0
	176	0	0	0	0	0	0	0	0	0	0	0	0	0	0	0	0	0	0	0	0	0	0	0	0	0	0	0	0	0	0	0	0	0	0	0	0	0	0	0	0	0	0	0	0	0	0	0	0
	177	5	2	0	0	0	0	0	0	0	0	0	0	0	0	0	0	0	0	1	5	N	0	0.5	Auto	0	0.25	0	0	0	0	0	50	60	0	0	0	0	2	5	N	0	0.5	Auto	0	0.08	0	0	0
	178	5	1	0	0	0	0	0	0	0	0	0	0	0	0	0	0	0	0	1	5	N	0	0.5	Walk	0	0.17	0	0	0	0	0	0	0	0	0	0	0	0	0	0	0	0	0	0	0	0	0	0
	179	0	0	0	0	0	0	0	0	0	0	0	0	0	0	0	0	0	0	0	0	0	0	0	0	0	0	0	0	0	0	0	0	0	0	0	0	0	0	0	0	0	0	0	0	0	0	0	0
	180	6	1	0	0	0	0	0	0	0	0	0	0	0	0	0	0	0	0	1	6	N	0	0.17	Walk	0	0.17	0	0	0	0	0	0	0	0	0	0	0	0	0	0	0	0	0	0	0	0	0	0
	181	6	1	9	1	3	1	1	1	0	0	0	0	0	0	0	0	0	0	1	6	Y	1	0.25	Walk	0	0.17	0	0	0	0	0	0	0	0	0	0	0	2	9	Y	1	0.5	Bike	8	1	1500	0	0
	182	5	1	0	0	0	0	0	0	0	0	0	0	0	0	0	0	0	0	1	5	N	0	0.17	Bike	4	0.17	0	0	0	0	0	8	0	0	0	0	0	0	0	0	0	0	0	0	0	0	0	0
	183	5	1	0	0	0	0	0	0	0	0	0	0	0	0	0	0	0	0	1	5	Y	1	0.08	Walk	0	0.17	0	0	0	0	0	0	0	0	0	0	0	0	0	0	0	0	0	0	0	0	0	0
	184	5	1	0	0	0	0	0	0	0	0	0	0	0	0	0	0	0	0	1	5	N	0	0.25	Bicycle	0	0.25	0	0	0	0	0	0	0	0	0	0	0	0	0	0	0	0	0	0	0	0	0	0
	185	5	1	0	0	0	0	0	0	0	0	0	0	0	0	0	0	0	0	1	5	Y	1	0.5	Bike	4	0.17	0	0	0	0	0	8	0	0	0	0	0	0	0	0	0	0	0	0	0	0	0	0
	186	6	5	0	0	0	0	0	0	0	0	0	0	0	0	0	0	0	0	1	6	Y	1	1.5	Train/Auto	0	5	0	0	0	0	0	70	70	0	0	0	0	2	6	Y	1	1.5	Train/Auto	0	5	0	0	0
	187	0	0	0	0	0	0	0	0	0	0	0	0	0	0	0	0	0	0	0	0	0	0	0	0	0	0	0	0	0	0	0	0	0	0	0	0	0	0	0	0	0	0	0	0	0	0	0	0
	188	5	1	0	0	0	0	0	0	0	0	0	0	0	0	0	0	0	0	1	5	N	0	0.08	Walk	0	0.25	0	0	0	0	0	0	0	0	0	0	0	0	0	0	0	0	0	0	0	0	0	0
Death	189	Not applicable	Not applicable	Not applicable	Not applicable	Not applicable	Not applicable	Not applicable	Not applicable	Not applicable	Not applicable	Not applicable	Not applicable	Not applicable	Not applicable	Not applicable	Not applicable	Not applicable	Not applicable	Not applicable	Not applicable	Not applicable	Not applicable	Not applicable	Not applicable	Not applicable	Not applicable	Not applicable	Not applicable	Not applicable	Not applicable	Not applicable	Not applicable	Not applicable	Not applicable	Not applicable	Not applicable	Not applicable	Not applicable	Not applicable	Not applicable	Not applicable	Not applicable	Not applicable	Not applicable	Not applicable	Not applicable	Not applicable	Not applicable
	190	0	0	0	0	0	0	0	0	0	0	0	0	0	0	0	0	0	0	0	0	0	0	0	0	0	0	0	0	0	0	0	0	0	0	0	0	0	0	0	0	0	0	0	0	0	0	0	0
	191	5	1	0	0	0	0	0	0	0	0	0	0	0	0	0	0	0	0	1	5	N	0	0.25	Bike	3	0.25	0	0	0	0	0	6	0	0	0	0	0	0	0	0	0	0	0	0	0	0	0	0
	192	0	0	0	0	0	0	0	0	0	0	0	0	0	0	0	0	0	0	0	0	0	0	0	0	0	0	0	0	0	0	0	0	0	0	0	0	0	0	0	0	0	0	0	0	0	0	0	0
	193	5	1	0	0	0	0	0	0	0	0	0	0	0	0	0	0	0	0	1	5	N	0	0.5	Bike	3	0.0333333	0	0	0	0	0	6	20	0	0	0	0	0	0	0	0	0	0	0	0	0	0	0
	194	5	2	0	0	0	0	0	0	0	0	0	0	0	0	0	0	0	0	1	5	Y	1	0.5	Bike	5	0.25	0	0	0	0	0	10	0	0	0	0	0	2	5	N	0	0.58	Bus	0	0.17	0	0	0
	195	5	1	0	0	0	0	0	0	0	0	0	0	0	0	0	0	0	0	1	5	Y	1	0.17	Auto	0	0.5	0	0	0	0	0	30	50	0	0	0	0	0	0	0	0	0	0	0	0	0	0	0
	196	5	1	0	0	0	0	0	0	0	0	0	0	0	0	0	0	0	0	1	5	Y	1	0.25	Auto	0	0.17	0	0	0	0	0	50	0	0	0	0	0	0	0	0	0	0	0	0	0	0	0	0
	197	5	2	0	0	0	0	0	0	0	0	0	0	0	0	0	0	0	0	1	5	N	0	1	Walk	0	0.17	0	0	0	0	0	0	0	0	0	0	0	2	5	N	0	0.33	Auto	0	0.17	0	0	0
	198	6	2	5	2	0	0	0	0	0	0	0	0	0	0	0	0	0	0	1	6	Y	1	1	Auto	0	2	0	0	0	0	0	140	0	0	0	0	0	2	5	N	0	0.25	Walk	0	1.5	0	0	0
	199	5	1	0	0	0	0	0	0	0	0	0	0	0	0	0	0	0	0	1	5	Y	1	0.17	Walk	0	0.17	0	0	0	0	0	0	0	0	0	0	0	0	0	0	0	0	0	0	0	0	0	0
	200	5	1	0	0	0	0	0	0	0	0	0	0	0	0	0	0	0	0	1	5	Y	1	0.25	Bike	1	0.17	0	0	0	0	0	2	0	0	0	0	0	0	0	0	0	0	0	0	0	0	0	0
	201	5	1	0	0	0	0	0	0	0	0	0	0	0	0	0	0	0	0	1	5	N	0	0.17	Walk	0	0.08	0	0	0	0	0	0	0	0	0	0	0	0	0	0	0	0	0	0	0	0	0	0
	202	5	1	0	0	0	0	0	0	0	0	0	0	0	0	0	0	0	0	1	5	N	0	0.17	Walk/Auto	0	0.17	0	0	0	0	0	30	0	0	0	0	0	0	0	0	0	0	0	0	0	0	0	0
	203	5	1	0	0	0	0	0	0	0	0	0	0	0	0	0	0	0	0	1	5	N	0	0.5	Auto	0	0.17	0	0	0	0	0	20	0	0	0	0	0	0	0	0	0	0	0	0	0	0	0	0
	204	5	2	0	0	0	0	0	0	0	0	0	0	0	0	0	0	0	0	1	5	N	0	0.25	Walk	0	0.0333333	0	0	0	0	0	0	0	0	0	0	0	2	5	N	0	0.25	Walk	0	1	0	0	0
	205	5	1	0	0	0	0	0	0	0	0	0	0	0	0	0	0	0	0	1	5	Y	1	0.17	Walk	0	0.08	0	0	0	0	0	0	0	0	0	0	0	0	0	0	0	0	0	0	0	0	0	0
	206	5	1	3	1	1	1	0	0	0	0	0	0	0	0	0	0	0	0	1	5	N	0	0.17	Bike	1	0.03	0	0	0	0	0	2	0	0	0	0	0	2	3	Y	1	0.17	Walk	0	2	500	0	0
	207	5	1	0	0	0	0	0	0	0	0	0	0	0	0	0	0	0	0	1	5	Y	1	0.25	Auto	0	0.25	0	0	0	0	0	50	0	0	0	0	0	0	0	0	0	0	0	0	0	0	0	0
	208	5	1	0	0	0	0	0	0	0	0	0	0	0	0	0	0	0	0	1	5	N	0	0.25	Walk	0	0.5	0	0	0	0	0	0	0	0	0	0	0	0	0	0	0	0	0	0	0	0	0	0
	209	0	0	0	0	0	0	0	0	0	0	0	0	0	0	0	0	0	0	0	0	0	0	0	0	0	0	0	0	0	0	0	0	0	0	0	0	0	0	0	0	0	0	0	0	0	0	0	0
	210	6	2	0	0	0	0	0	0	0	0	0	0	0	0	0	0	0	0	1	6	Y	1	0.5	Bus	0	0.5	0	0	0	0	0	0	0	0	0	0	0	2	6	Y	1	0.5	Bus	0	2	0	0	0
	211	5	1	0	0	0	0	0	0	0	0	0	0	0	0	0	0	0	0	1	5	N	0	0.25	Walk	0	0	0	0	0	0	0	0	0	0	0	0	0	0	0	0	0	0	0	0	0	0	0	0
	212	5	1	0	0	0	0	0	0	0	0	0	0	0	0	0	0	0	0	1	5	Y	2	0.08	Auto	0	0.08	0	0	0	0	0	60	0	0	0	0	0	0	0	0	0	0	0	0	0	0	0	0
	213	5	1	0	0	0	0	0	0	0	0	0	0	0	0	0	0	0	0	1	5	N	0	0.5	Walk	0	0.17	0	0	0	0	0	0	0	0	0	0	0	0	0	0	0	0	0	0	0	0	0	0
	214	5	1	0	0	0	0	0	0	0	0	0	0	0	0	0	0	0	0	1	5	N	0	0.08	Bike	0.5	0.08	0	0	0	0	0	1	0	0	0	0	0	0	0	0	0	0	0	0	0	0	0	0
	215	6	1	0	0	0	0	0	0	0	0	0	0	0	0	0	0	0	0	1	6	Y	1	0.25	Bike	3	1	0	0	0	0	0	6	0	0	0	0	0	0	0	0	0	0	0	0	0	0	0	0
	216	5	2	0	0	0	0	0	0	0	0	0	0	0	0	0	0	0	0	1	5	Y	1	0.5	Auto	0	0.33	0	0	0	0	0	80	0	0	0	0	0	2	5	Y	1	0.5	Auto	0	1	0	0	0
Unable to contact	217	Not available	Not available	Not available	Not available	Not available	Not available	Not available	Not available	Not available	Not available	Not available	Not available	Not available	Not available	Not available	Not available	Not available	Not available	Not available	Not available	Not available	Not available	Not available	Not available	Not available	Not available	Not available	Not available	Not available	Not available	Not available	Not available	Not available	Not available	Not available	Not available	Not available	Not available	Not available	Not available	Not available	Not available	Not available	Not available	Not available	Not available	Not available	Not available
	218	5	1	0	0	0	0	0	0	0	0	0	0	0	0	0	0	0	0	1	5	N	0	0.17	Bike	1	0.17	0	0	0	0	0	2	0	0	0	0	0	0	0	0	0	0	0	0	0	0	0	0
	219	0	0	0	0	0	0	0	0	0	0	0	0	0	0	0	0	0	0	0	0	0	0	0	0	0	0	0	0	0	0	0	0	0	0	0	0	0	0	0	0	0	0	0	0	0	0	0	0
Unable to contact	220	Not available	Not available	Not available	Not available	Not available	Not available	Not available	Not available	Not available	Not available	Not available	Not available	Not available	Not available	Not available	Not available	Not available	Not available	Not available	Not available	Not available	Not available	Not available	Not available	Not available	Not available	Not available	Not available	Not available	Not available	Not available	Not available	Not available	Not available	Not available	Not available	Not available	Not available	Not available	Not available	Not available	Not available	Not available	Not available	Not available	Not available	Not available	Not available
	221	0	0	0	0	0	0	0	0	0	0	0	0	0	0	0	0	0	0	0	0	0	0	0	0	0	0	0	0	0	0	0	0	0	0	0	0	0	0	0	0	0	0	0	0	0	0	0	0
	222	6	2	0	0	0	0	0	0	0	0	0	0	0	0	0	0	0	0	1	6	Y	1	0.25	Auto	0	3	0	0	0	0	0	100	0	0	0	0	0	2	6	Y	1	0.25	Auto	0	4	0	0	0
	223	0	0	0	0	0	0	0	0	0	0	0	0	0	0	0	0	0	0	0	0	0	0	0	0	0	0	0	0	0	0	0	0	0	0	0	0	0	0	0	0	0	0	0	0	0	0	0	0
	224	0	0	0	0	0	0	0	0	0	0	0	0	0	0	0	0	0	0	0	0	0	0	0	0	0	0	0	0	0	0	0	0	0	0	0	0	0	0	0	0	0	0	0	0	0	0	0	0
	225	5	2	0	0	0	0	0	0	0	0	0	0	0	0	0	0	0	0	1	5	Y	1	0.08	Walk	0	0.17	0	0	0	0	0	0	0	0	0	0	0	2	5	Y	1	0.08	Walk	0	0.08	0	0	0
	226	5	1	0	0	0	0	0	0	0	0	0	0	0	0	0	0	0	0	1	5	N	0	0.33	Walk	0	1	0	0	0	0	0	0	0	0	0	0	0	0	0	0	0	0	0	0	0	0	0	0
	227	5	1	0	0	0	0	0	0	0	0	0	0	0	0	0	0	0	0	1	5	N	0	0.25	Auto	0	0.17	0	0	0	0	0	10	0	0	0	0	0	0	0	0	0	0	0	0	0	0	0	0
	228	5	1	0	0	0	0	0	0	0	0	0	0	0	0	0	0	0	0	1	5	Y	1	0.08	Bike	1	0.5	0	0	0	0	0	2	0	0	0	0	0	0	0	0	0	0	0	0	0	0	0	0
	229	5	1	0	0	0	0	0	0	0	0	0	0	0	0	0	0	0	0	1	5	N	0	0.08	Walk	0	0.17	0	0	0	0	0	0	0	0	0	0	0	0	0	0	0	0	0	0	0	0	0	0
	230	5	1	0	0	0	0	0	0	0	0	0	0	0	0	0	0	0	0	1	5	N	0	0.17	Auto	0	0.25	0	0	0	0	0	10	0	0	0	0	0	0	0	0	0	0	0	0	0	0	0	0
	231	5	1	0	0	0	0	0	0	0	0	0	0	0	0	0	0	0	0	1	5	N	0	0.25	Walk	0	0.5	0	0	0	0	0	0	10	0	0	0	0	0	0	0	0	0	0	0	0	0	0	0
	232	5	1	0	0	0	0	0	0	0	0	0	0	0	0	0	0	0	0	1	5	N	0	0.25	Walk	0	0.08	0	0	0	0	0	0	0	0	0	0	0	0	0	0	0	0	0	0	0	0	0	0
	233	5	1	0	0	0	0	0	0	0	0	0	0	0	0	0	0	0	0	1	5	N	0	1	Walk	0	0.25	0	0	0	0	0	0	0	0	0	0	0	0	0	0	0	0	0	0	0	0	0	0
	234	5	2	0	0	0	0	0	0	0	0	0	0	0	0	0	0	0	0	1	5	N	0	0.5	Walk	0	0.25	0	0	0	0	0	0	0	0	0	0	0	2	5	N	0	0.5	Walk	0	0.17	0	0	0
	235	5	1	0	0	0	0	0	0	0	0	0	0	0	0	0	0	0	0	1	5	N	0	0.25	Walk	0	0.33	0	0	0	0	0	0	0	0	0	0	0	0	0	0	0	0	0	0	0	0	0	0
	236	0	0	0	0	0	0	0	0	0	0	0	0	0	0	0	0	0	0	0	0	0	0	0	0	0	0	0	0	0	0	0	0	0	0	0	0	0	0	0	0	0	0	0	0	0	0	0	0
	237	6	1	0	0	0	0	0	0	0	0	0	0	0	0	0	0	0	0	1	6	Y	1	0.5	Bike	2	4	0	50	0	0	0	4	120	0	0	0	0	0	0	0	0	0	0	0	0	0	0	0
	238	5	1	6	1	0	0	0	0	0	0	0	0	0	0	0	0	0	0	1	5	N	0	0.33	Bike	5	0.5	0	0	0	0	0	10	0	0	0	0	0	2	6	N	0	1	Bike	15	1.5	0	0	0
	239	5	1	9	1	0	0	0	0	0	0	0	0	0	0	0	0	0	0	1	5	Y	1	0.5	Auto	0	0.17	0	0	0	0	0	50	0	0	0	0	0	2	9	Y	1	0.67	Auto	0	2	350	0	0
	240	0	0	0	0	0	0	0	0	0	0	0	0	0	0	0	0	0	0	0	0	0	0	0	0	0	0	0	0	0	0	0	0	0	0	0	0	0	0	0	0	0	0	0	0	0	0	0	0
	241	0	0	0	0	0	0	0	0	0	0	0	0	0	0	0	0	0	0	0	0	0	0	0	0	0	0	0	0	0	0	0	0	0	0	0	0	0	0	0	0	0	0	0	0	0	0	0	0
	242	0	0	0	0	0	0	0	0	0	0	0	0	0	0	0	0	0	0	0	0	0	0	0	0	0	0	0	0	0	0	0	0	0	0	0	0	0	0	0	0	0	0	0	0	0	0	0	0
	243	0	0	0	0	0	0	0	0	0	0	0	0	0	0	0	0	0	0	0	0	0	0	0	0	0	0	0	0	0	0	0	0	0	0	0	0	0	0	0	0	0	0	0	0	0	0	0	0
	244	0	0	0	0	0	0	0	0	0	0	0	0	0	0	0	0	0	0	0	0	0	0	0	0	0	0	0	0	0	0	0	0	0	0	0	0	0	0	0	0	0	0	0	0	0	0	0	0
	245	0	0	0	0	0	0	0	0	0	0	0	0	0	0	0	0	0	0	0	0	0	0	0	0	0	0	0	0	0	0	0	0	0	0	0	0	0	0	0	0	0	0	0	0	0	0	0	0
	246	0	0	0	0	0	0	0	0	0	0	0	0	0	0	0	0	0	0	0	0	0	0	0	0	0	0	0	0	0	0	0	0	0	0	0	0	0	0	0	0	0	0	0	0	0	0	0	0
	247	0	0	0	0	0	0	0	0	0	0	0	0	0	0	0	0	0	0	0	0	0	0	0	0	0	0	0	0	0	0	0	0	0	0	0	0	0	0	0	0	0	0	0	0	0	0	0	0
	248	0	0	0	0	0	0	0	0	0	0	0	0	0	0	0	0	0	0	0	0	0	0	0	0	0	0	0	0	0	0	0	0	0	0	0	0	0	0	0	0	0	0	0	0	0	0	0	0
	249	5	1	6	1	0	0	0	0	0	0	0	0	0	0	0	0	0	0	1	5	N	0	0.08	Bike	1	0.08	0	0	0	0	0	2	0	0	0	0	0	2	6	Y	1	0.33	Bike	5	3	0	0	0
	250	5	1	0	0	0	0	0	0	0	0	0	0	0	0	0	0	0	0	1	5	N	0	0.08	Bike	1	0.25	0	0	0	0	0	2	0	0	0	0	0	0	0	0	0	0	0	0	0	0	0	0
	251	5	1	9	1	1	1	0	0	0	0	0	0	0	0	0	0	0	0	1	5	N	0	0.25	Bike	2	0.17	0	0	0	0	0	4	0	0	0	0	0	2	9	Y	1	0.33	Auto	0	2	500	0	0
Death	252	Not applicable	Not applicable	Not applicable	Not applicable	Not applicable	Not applicable	Not applicable	Not applicable	Not applicable	Not applicable	Not applicable	Not applicable	Not applicable	Not applicable	Not applicable	Not applicable	Not applicable	Not applicable	Not applicable	Not applicable	Not applicable	Not applicable	Not applicable	Not applicable	Not applicable	Not applicable	Not applicable	Not applicable	Not applicable	Not applicable	Not applicable	Not applicable	Not applicable	Not applicable	Not applicable	Not applicable	Not applicable	Not applicable	Not applicable	Not applicable	Not applicable	Not applicable	Not applicable	Not applicable	Not applicable	Not applicable	Not applicable	Not applicable
	253	5	1	0	0	0	0	0	0	0	0	0	0	0	0	0	0	0	0	1	5	N	0	0.25	Auto	0	0.17	0	0	0	0	0	22	0	0	0	0	0	0	0	0	0	0	0	0	0	0	0	0
	254	0	0	0	0	0	0	0	0	0	0	0	0	0	0	0	0	0	0	0	0	0	0	0	0	0	0	0	0	0	0	0	0	0	0	0	0	0	0	0	0	0	0	0	0	0	0	0	0
	255	0	0	0	0	0	0	0	0	0	0	0	0	0	0	0	0	0	0	0	0	0	0	0	0	0	0	0	0	0	0	0	0	0	0	0	0	0	0	0	0	0	0	0	0	0	0	0	0
Death	256	Not applicable	Not applicable	Not applicable	Not applicable	Not applicable	Not applicable	Not applicable	Not applicable	Not applicable	Not applicable	Not applicable	Not applicable	Not applicable	Not applicable	Not applicable	Not applicable	Not applicable	Not applicable	Not applicable	Not applicable	Not applicable	Not applicable	Not applicable	Not applicable	Not applicable	Not applicable	Not applicable	Not applicable	Not applicable	Not applicable	Not applicable	Not applicable	Not applicable	Not applicable	Not applicable	Not applicable	Not applicable	Not applicable	Not applicable	Not applicable	Not applicable	Not applicable	Not applicable	Not applicable	Not applicable	Not applicable	Not applicable	Not applicable
	257	0	0	0	0	0	0	0	0	0	0	0	0	0	0	0	0	0	0	0	0	0	0	0	0	0	0	0	0	0	0	0	0	0	0	0	0	0	0	0	0	0	0	0	0	0	0	0	0
	258	0	0	0	0	0	0	0	0	0	0	0	0	0	0	0	0	0	0	0	0	0	0	0	0	0	0	0	0	0	0	0	0	0	0	0	0	0	0	0	0	0	0	0	0	0	0	0	0
	259	6	1	0	0	0	0	0	0	0	0	0	0	0	0	0	0	0	0	1	6	N	0	0.5	Walk	0	0.17	0	0	0	0	0	0	0	0	0	0	0	0	0	0	0	0	0	0	0	0	0	0
	260	5	1	0	0	0	0	0	0	0	0	0	0	0	0	0	0	0	0	1	5	N	0	1	Walk	0	0.08	0	0	0	0	0	0	0	0	0	0	0	0	0	0	0	0	0	0	0	0	0	0
	261	5	1	0	0	0	0	0	0	0	0	0	0	0	0	0	0	0	0	1	5	N	0	0.25	Walk	0	0.5	0	0	0	0	0	0	52	0	0	0	0	0	0	0	0	0	0	0	0	0	0	0
	262	5	2	3	1	0	0	0	0	0	0	0	0	0	0	0	0	0	0	1	5	Y	3	0.5	Bicycle/Bike	5	0.17	0	0	0	0	0	10	0	0	0	0	0	2	5	N	0	0.5	Bike	5	0.17	0	0	0
	263	6	2	0	0	0	0	0	0	0	0	0	0	0	0	0	0	0	0	1	6	N	0	0.67	Bus	0	1	0	0	0	0	0	15	0	0	0	0	0	2	6	N	0	0.67	Bus	0	1	0	0	0
	264	0	0	0	0	0	0	0	0	0	0	0	0	0	0	0	0	0	0	0	0	0	0	0	0	0	0	0	0	0	0	0	0	0	0	0	0	0	0	0	0	0	0	0	0	0	0	0	0
	265	6	1	0	0	0	0	0	0	0	0	0	0	0	0	0	0	0	0	1	6	N	0	0.33	Bike	2	0.5	0	0	0	0	0	4	0	0	0	0	0	0	0	0	0	0	0	0	0	0	0	0
	266	6	1	0	0	0	0	0	0	0	0	0	0	0	0	0	0	0	0	1	6	Y	1	0.25	Bike	3	0.5	0	0	0	0	0	6	0	0	0	0	0	0	0	0	0	0	0	0	0	0	0	0
	267	5	1	0	0	0	0	0	0	0	0	0	0	0	0	0	0	0	0	1	5	Y	1	0.25	Walk	0	0.17	0	0	0	0	0	0	0	0	0	0	0	0	0	0	0	0	0	0	0	0	0	0
	268	0	0	0	0	0	0	0	0	0	0	0	0	0	0	0	0	0	0	0	0	0	0	0	0	0	0	0	0	0	0	0	0	0	0	0	0	0	0	0	0	0	0	0	0	0	0	0	0
	269	6	2	0	0	0	0	0	0	0	0	0	0	0	0	0	0	0	0	1	6	Y	1	0.5	Bike	3	0.25	0	0	0	0	0	6	0	0	0	0	0	2	6	N	0	0.5	Bus	0	0.5	0	0	0
	270	5	1	0	0	0	0	0	0	0	0	0	0	0	0	0	0	0	0	1	5	N	0	0.17	Auto	1	0.08	0	0	0	0	0	2	0	0	0	0	0	0	0	0	0	0	0	0	0	0	0	0
	271	6	1	0	0	0	0	0	0	0	0	0	0	0	0	0	0	0	0	1	6	Y	3	0.33	Auto	0	3	0	0	0	0	0	200	0	0	0	0	0	0	0	0	0	0	0	0	0	0	0	0
	272	5	1	0	0	0	0	0	0	0	0	0	0	0	0	0	0	0	0	1	5	Y	1	0.5	Walk	0	0.08	0	0	0	0	0	0	0	0	0	0	0	0	0	0	0	0	0	0	0	0	0	0
	273	5	1	0	0	0	0	0	0	0	0	0	0	0	0	0	0	0	0	1	5	N	0	0.08	Walk	0	0.08	0	0	0	0	0	0	0	0	0	0	0	0	0	0	0	0	0	0	0	0	0	0
	274	9	2	0	0	0	0	0	0	0	0	0	0	0	0	0	0	0	0	1	9	Y	1	0.5	Bike	15	6	0	1200	800	0	0	30	100	0	0	0	0	2	9	Y	1	0.5	Bike	15	6	0	0	0
	275	0	0	0	0	0	0	0	0	0	0	0	0	0	0	0	0	0	0	0	0	0	0	0	0	0	0	0	0	0	0	0	0	0	0	0	0	0	0	0	0	0	0	0	0	0	0	0	0
	276	5	1	0	0	0	0	0	0	0	0	0	0	0	0	0	0	0	0	1	5	N	0	0.08	Own Auto	0.5	0.17	0	0	0	0	0	2	0	0	0	0	0	0	0	0	0	0	0	0	0	0	0	0
	277	0	0	0	0	0	0	0	0	0	0	0	0	0	0	0	0	0	0	0	0	0	0	0	0	0	0	0	0	0	0	0	0	0	0	0	0	0	0	0	0	0	0	0	0	0	0	0	0
	278	9	1	0	0	0	0	0	0	0	0	0	0	0	0	0	0	0	0	1	9	Y	1	2.5	Bus	0	5	0	3000	0	0	0	120	200	0	0	0	0	0	0	0	0	0	0	0	0	0	0	0
	279	0	0	0	0	0	0	0	0	0	0	0	0	0	0	0	0	0	0	0	0	0	0	0	0	0	0	0	0	0	0	0	0	0	0	0	0	0	0	0	0	0	0	0	0	0	0	0	0
	280	5	1	0	0	0	0	0	0	0	0	0	0	0	0	0	0	0	0	1	5	Y	1	0.08	Bike	1.5	0.08	0	0	0	0	0	3	0	0	0	0	0	0	0	0	0	0	0	0	0	0	0	0
	281	6	1	0	0	0	0	0	0	0	0	0	0	0	0	0	0	0	0	1	6	N	0	0.25	Bicycle	0	0.17	0	0	0	0	0	0	10	0	0	0	0	0	0	0	0	0	0	0	0	0	0	0
	282	5	1	0	0	0	0	0	0	0	0	0	0	0	0	0	0	0	0	1	5	N	0	0.17	Bike	4	0.08	0	0	0	0	0	8	20	0	0	0	0	0	0	0	0	0	0	0	0	0	0	0
	283	6	1	0	0	0	0	0	0	0	0	0	0	0	0	0	0	0	0	1	6	N	0	0.25	Bike	1	3	0	500	0	0	0	2	0	0	0	0	0	0	0	0	0	0	0	0	0	0	0	0
	284	5	1	6	1	0	0	0	0	0	0	0	0	0	0	0	0	0	0	1	5	Y	1	0.75	Auto	0	8	0	0	0	0	0	150	200	0	0	0	0	2	6	Y	3	1.5	Auto	0	8	0	50	0
	285	6	3	0	0	0	0	0	0	0	0	0	0	0	0	0	0	0	0	1	6	Y	1	0.5	Bus	0	1.5	0	0	0	0	0	15	0	0	0	0	0	2	6	Y	1	0.5	Bus	0	0.5	0	0	0
	286	6	2	0	0	0	0	0	0	0	0	0	0	0	0	0	0	0	0	1	6	Y	1	0.75	Auto	0	0.25	0	0	0	0	0	150	50	0	0	0	0	2	6	N	0	0.17	Bike	1	0.08	0	0	0
	287	6	3	0	0	0	0	0	0	0	0	0	0	0	0	0	0	0	0	1	6	N	0	0.67	Bus	0	1	0	0	0	0	0	30	0	0	0	0	0	2	6	N	0	0.67	Bus	0	0.75	0	0	0
	288	5	1	0	0	0	0	0	0	0	0	0	0	0	0	0	0	0	0	1	5	N	0	0.25	Bike	4	0.25	0	0	0	0	0	8	0	0	0	0	0	0	0	0	0	0	0	0	0	0	0	0
	289	0	0	0	0	0	0	0	0	0	0	0	0	0	0	0	0	0	0	0	0	0	0	0	0	0	0	0	0	0	0	0	0	0	0	0	0	0	0	0	0	0	0	0	0	0	0	0	0
	290	0	0	0	0	0	0	0	0	0	0	0	0	0	0	0	0	0	0	0	0	0	0	0	0	0	0	0	0	0	0	0	0	0	0	0	0	0	0	0	0	0	0	0	0	0	0	0	0
	291	0	0	0	0	0	0	0	0	0	0	0	0	0	0	0	0	0	0	0	0	0	0	0	0	0	0	0	0	0	0	0	0	0	0	0	0	0	0	0	0	0	0	0	0	0	0	0	0
	292	5	1	0	0	0	0	0	0	0	0	0	0	0	0	0	0	0	0	1	5	N	0	1	Bus	0	0.08	0	0	0	0	0	25	0	0	0	0	0	0	0	0	0	0	0	0	0	0	0	0
	293	5	1	0	0	0	0	0	0	0	0	0	0	0	0	0	0	0	0	1	5	N	0	0.17	Bike	3	0.08	0	0	0	0	0	6	0	0	0	0	0	0	0	0	0	0	0	0	0	0	0	0
	294	5	2	0	0	0	0	0	0	0	0	0	0	0	0	0	0	0	0	1	5	Y	1	0.25	Bike	3	0.17	0	0	0	0	0	6	0	0	0	0	0	2	5	Y	1	0.25	Bike	3	1	0	0	0
	295	0	0	0	0	0	0	0	0	0	0	0	0	0	0	0	0	0	0	0	0	0	0	0	0	0	0	0	0	0	0	0	0	0	0	0	0	0	0	0	0	0	0	0	0	0	0	0	0
	296	5	1	0	0	0	0	0	0	0	0	0	0	0	0	0	0	0	0	1	5	N	0	0.5	Bicycle	0	0.08	0	0	0	0	0	0	0	0	0	0	0	0	0	0	0	0	0	0	0	0	0	0
	297	0	0	0	0	0	0	0	0	0	0	0	0	0	0	0	0	0	0	0	0	0	0	0	0	0	0	0	0	0	0	0	0	0	0	0	0	0	0	0	0	0	0	0	0	0	0	0	0
	298	5	1	0	0	0	0	0	0	0	0	0	0	0	0	0	0	0	0	1	5	Y	1	0.33	Bus	0	0.17	0	0	0	0	0	10	0	0	0	0	0	0	0	0	0	0	0	0	0	0	0	0
	299	5	1	0	0	0	0	0	0	0	0	0	0	0	0	0	0	0	0	1	5	N	0	0.17	Bike	1	0.17	0	0	0	0	0	2	0	0	0	0	0	0	0	0	0	0	0	0	0	0	0	0
	300	0	0	0	0	0	0	0	0	0	0	0	0	0	0	0	0	0	0	0	0	0	0	0	0	0	0	0	0	0	0	0	0	0	0	0	0	0	0	0	0	0	0	0	0	0	0	0	0
	301	0	0	0	0	0	0	0	0	0	0	0	0	0	0	0	0	0	0	0	0	0	0	0	0	0	0	0	0	0	0	0	0	0	0	0	0	0	0	0	0	0	0	0	0	0	0	0	0
	302	0	0	0	0	0	0	0	0	0	0	0	0	0	0	0	0	0	0	0	0	0	0	0	0	0	0	0	0	0	0	0	0	0	0	0	0	0	0	0	0	0	0	0	0	0	0	0	0
	303	0	0	0	0	0	0	0	0	0	0	0	0	0	0	0	0	0	0	0	0	0	0	0	0	0	0	0	0	0	0	0	0	0	0	0	0	0	0	0	0	0	0	0	0	0	0	0	0
	304	6	1	0	0	0	0	0	0	0	0	0	0	0	0	0	0	0	0	1	6	Y	1	0.5	Auto	0	2	0	0	0	0	0	50	0	0	0	0	0	0	0	0	0	0	0	0	0	0	0	0
	305	0	0	0	0	0	0	0	0	0	0	0	0	0	0	0	0	0	0	0	0	0	0	0	0	0	0	0	0	0	0	0	0	0	0	0	0	0	0	0	0	0	0	0	0	0	0	0	0
	306	0	0	0	0	0	0	0	0	0	0	0	0	0	0	0	0	0	0	0	0	0	0	0	0	0	0	0	0	0	0	0	0	0	0	0	0	0	0	0	0	0	0	0	0	0	0	0	0
	307	6	29	0	0	0	0	0	0	0	0	0	0	0	0	0	0	0	0	1	6	Y	1	14.5	Bus	0	7.25	0	0	0	0	0	580	0	0	0	0	0	0	0	0	0	0	0	0	0	0	0	0
	308	6	1	0	0	0	0	0	0	0	0	0	0	0	0	0	0	0	0	1	6	Y	1	0.33	Bike	3	0.17	0	0	0	0	0	6	30	0	0	0	0	0	0	0	0	0	0	0	0	0	0	0
	309	5	2	0	0	0	0	0	0	0	0	0	0	0	0	0	0	0	0	1	5	Y	1	0.25	Bike	2	0.33	0	0	0	0	0	4	0	0	0	0	0	2	5	N	0	0.25	Bike	2	0.08	0	0	0
	310	5	1	0	0	0	0	0	0	0	0	0	0	0	0	0	0	0	0	1	5	N	0	0.5	Bus	0	0.08	0	0	0	0	0	15	0	0	0	0	0	0	0	0	0	0	0	0	0	0	0	0
	311	0	0	0	0	0	0	0	0	0	0	0	0	0	0	0	0	0	0	0	0	0	0	0	0	0	0	0	0	0	0	0	0	0	0	0	0	0	0	0	0	0	0	0	0	0	0	0	0
	312	5	1	0	0	0	0	0	0	0	0	0	0	0	0	0	0	0	0	1	5	Y	1	1	Walk	0	0.08	0	0	0	0	0	0	0	0	0	0	0	0	0	0	0	0	0	0	0	0	0	0
	313	9	1	0	0	0	0	0	0	0	0	0	0	0	0	0	0	0	0	1	9	N	0	0.5	Bike	3.5	2	100	0	0	0	0	7	0	0	0	0	0	0	0	0	0	0	0	0	0	0	0	0
	314	5	1	0	0	0	0	0	0	0	0	0	0	0	0	0	0	0	0	1	5	Y	1	0.17	Bike	1	0.17	0	0	0	0	0	2	0	0	0	0	0	0	0	0	0	0	0	0	0	0	0	0
	315	5	1	0	0	0	0	0	0	0	0	0	0	0	0	0	0	0	0	1	5	N	0	0.17	Walk	0	0.08	0	0	0	0	0	0	0	0	0	0	0	0	0	0	0	0	0	0	0	0	0	0
	316	5	1	0	0	0	0	0	0	0	0	0	0	0	0	0	0	0	0	1	5	N	0	0.25	Own Auto	3	0.17	0	0	0	0	0	7	0	0	0	0	0	0	0	0	0	0	0	0	0	0	0	0
	317	6	4	3	5	5	2	0	0	0	0	0	0	0	0	0	0	0	0	1	6	Y	1	3	Bus	0	12	0	50	0	0	0	400	1600	0	0	0	0	2	3	Y	1	1.25	Walk	0	2.5	2500	0	0
	318	5	1	0	0	0	0	0	0	0	0	0	0	0	0	0	0	0	0	1	5	N	0	0.5	Auto	0	0.08	0	0	0	0	0	40	0	0	0	0	0	0	0	0	0	0	0	0	0	0	0	0
	319	5	1	0	0	0	0	0	0	0	0	0	0	0	0	0	0	0	0	1	5	N	0	0.5	Walk	0	0.17	0	0	0	0	0	0	30	0	0	0	0	0	0	0	0	0	0	0	0	0	0	0
	320	0	0	0	0	0	0	0	0	0	0	0	0	0	0	0	0	0	0	0	0	0	0	0	0	0	0	0	0	0	0	0	0	0	0	0	0	0	0	0	0	0	0	0	0	0	0	0	0
	321	0	0	0	0	0	0	0	0	0	0	0	0	0	0	0	0	0	0	0	0	0	0	0	0	0	0	0	0	0	0	0	0	0	0	0	0	0	0	0	0	0	0	0	0	0	0	0	0
	322	5	1	0	0	0	0	0	0	0	0	0	0	0	0	0	0	0	0	1	5	N	0	0.17	Walk	0	0.08	0	0	0	0	0	0	0	0	0	0	0	0	0	0	0	0	0	0	0	0	0	0
	323	5	1	0	0	0	0	0	0	0	0	0	0	0	0	0	0	0	0	1	5	N	0	0.5	Walk	0	0.17	0	0	0	0	0	0	20	0	0	0	0	0	0	0	0	0	0	0	0	0	0	0
	324	0	0	0	0	0	0	0	0	0	0	0	0	0	0	0	0	0	0	0	0	0	0	0	0	0	0	0	0	0	0	0	0	0	0	0	0	0	0	0	0	0	0	0	0	0	0	0	0
	325	0	0	0	0	0	0	0	0	0	0	0	0	0	0	0	0	0	0	0	0	0	0	0	0	0	0	0	0	0	0	0	0	0	0	0	0	0	0	0	0	0	0	0	0	0	0	0	0
	326	6	2	5	1	0	0	0	0	0	0	0	0	0	0	0	0	0	0	1	6	Y	1	0.75	Bus	0	1.5	0	0	0	0	0	60	0	0	0	0	0	2	6	Y	1	0.75	Bus	0	2	0	0	0
	327	5	1	0	0	0	0	0	0	0	0	0	0	0	0	0	0	0	0	1	5	Y	1	0.03	Bike	0.5	0.17	0	0	0	0	0	1	0	0	0	0	0	0	0	0	0	0	0	0	0	0	0	0
	328	5	1	0	0	0	0	0	0	0	0	0	0	0	0	0	0	0	0	1	5	N	0	0.17	Bike	1.5	0.17	0	0	0	0	0	3	0	0	0	0	0	0	0	0	0	0	0	0	0	0	0	0
	329	0	0	0	0	0	0	0	0	0	0	0	0	0	0	0	0	0	0	0	0	0	0	0	0	0	0	0	0	0	0	0	0	0	0	0	0	0	0	0	0	0	0	0	0	0	0	0	0
	330	0	0	0	0	0	0	0	0	0	0	0	0	0	0	0	0	0	0	0	0	0	0	0	0	0	0	0	0	0	0	0	0	0	0	0	0	0	0	0	0	0	0	0	0	0	0	0	0
	331	0	0	0	0	0	0	0	0	0	0	0	0	0	0	0	0	0	0	0	0	0	0	0	0	0	0	0	0	0	0	0	0	0	0	0	0	0	0	0	0	0	0	0	0	0	0	0	0
	332	6	1	0	0	0	0	0	0	0	0	0	0	0	0	0	0	0	0	1	6	N	0	0.25	Bike	2	0.17	0	0	0	0	0	4	0	0	0	0	0	0	0	0	0	0	0	0	0	0	0	0
	333	0	0	0	0	0	0	0	0	0	0	0	0	0	0	0	0	0	0	0	0	0	0	0	0	0	0	0	0	0	0	0	0	0	0	0	0	0	0	0	0	0	0	0	0	0	0	0	0
	334	0	0	0	0	0	0	0	0	0	0	0	0	0	0	0	0	0	0	0	0	0	0	0	0	0	0	0	0	0	0	0	0	0	0	0	0	0	0	0	0	0	0	0	0	0	0	0	0
	335	6	2	0	0	0	0	0	0	0	0	0	0	0	0	0	0	0	0	1	6	N	0	0.25	Auto	0	0.17	0	0	0	0	0	20	0	0	0	0	0	2	6	N	0	0.25	Auto	0	0.17	0	0	0
	336	5	2	0	0	0	0	0	0	0	0	0	0	0	0	0	0	0	0	1	5	N	0	0.5	Bike	6	0.08	0	0	0	0	0	12	20	0	0	0	0	2	5	N	0	0.5	Bike	6	0.08	0	0	0
	337	0	0	0	0	0	0	0	0	0	0	0	0	0	0	0	0	0	0	0	0	0	0	0	0	0	0	0	0	0	0	0	0	0	0	0	0	0	0	0	0	0	0	0	0	0	0	0	0
	338	0	0	0	0	0	0	0	0	0	0	0	0	0	0	0	0	0	0	0	0	0	0	0	0	0	0	0	0	0	0	0	0	0	0	0	0	0	0	0	0	0	0	0	0	0	0	0	0
	339	5	1	0	0	0	0	0	0	0	0	0	0	0	0	0	0	0	0	1	5	N	0	0.75	Bike	10	0.08	0	0	0	0	0	20	0	0	0	0	0	0	0	0	0	0	0	0	0	0	0	0
	340	5	1	0	0	0	0	0	0	0	0	0	0	0	0	0	0	0	0	1	5	Y	1	0.5	Bike	4	0.17	0	0	0	0	0	8	0	0	0	0	0	0	0	0	0	0	0	0	0	0	0	0
	341	5	1	0	0	0	0	0	0	0	0	0	0	0	0	0	0	0	0	1	5	N	0	0.5	Auto	0	0.17	0	0	0	0	0	100	0	0	0	0	0	0	0	0	0	0	0	0	0	0	0	0
	342	5	2	0	0	0	0	0	0	0	0	0	0	0	0	0	0	0	0	1	5	Y	1	0.67	Auto	0	0.17	0	0	0	0	0	120	0	0	0	0	0	2	5	Y	1	0.5	Auto	0	0.33	0	0	0
	343	5	2	0	0	0	0	0	0	0	0	0	0	0	0	0	0	0	0	1	5	N	0	0.17	Bike	6	0.5	0	0	0	0	0	12	0	0	0	0	0	2	5	N	0	0.17	Bike	6	0.08	0	0	0
	344	0	0	0	0	0	0	0	0	0	0	0	0	0	0	0	0	0	0	0	0	0	0	0	0	0	0	0	0	0	0	0	0	0	0	0	0	0	0	0	0	0	0	0	0	0	0	0	0
	345	0	0	0	0	0	0	0	0	0	0	0	0	0	0	0	0	0	0	0	0	0	0	0	0	0	0	0	0	0	0	0	0	0	0	0	0	0	0	0	0	0	0	0	0	0	0	0	0
	346	0	0	0	0	0	0	0	0	0	0	0	0	0	0	0	0	0	0	0	0	0	0	0	0	0	0	0	0	0	0	0	0	0	0	0	0	0	0	0	0	0	0	0	0	0	0	0	0
	347	5	1	0	0	0	0	0	0	0	0	0	0	0	0	0	0	0	0	1	5	N	0	0.08	Walk	0	0.08	0	0	0	0	0	0	0	0	0	0	0	0	0	0	0	0	0	0	0	0	0	0
	348	0	0	0	0	0	0	0	0	0	0	0	0	0	0	0	0	0	0	0	0	0	0	0	0	0	0	0	0	0	0	0	0	0	0	0	0	0	0	0	0	0	0	0	0	0	0	0	0
	349	5	1	0	0	0	0	0	0	0	0	0	0	0	0	0	0	0	0	1	5	N	0	0.33	Walk	0	0.08	0	0	0	0	0	0	0	0	0	0	0	0	0	0	0	0	0	0	0	0	0	0
	350	0	0	0	0	0	0	0	0	0	0	0	0	0	0	0	0	0	0	0	0	0	0	0	0	0	0	0	0	0	0	0	0	0	0	0	0	0	0	0	0	0	0	0	0	0	0	0	0
	351	6	1	1	1	0	0	0	0	0	0	0	0	0	0	0	0	0	0	1	6	N	0	0.5	Auto	0	2	0	0	0	0	0	30	20	0	0	0	0	2	1	N	0	0.17	Walk	0	0.17	0	0	0
	352	0	0	0	0	0	0	0	0	0	0	0	0	0	0	0	0	0	0	0	0	0	0	0	0	0	0	0	0	0	0	0	0	0	0	0	0	0	0	0	0	0	0	0	0	0	0	0	0
	353	0	0	0	0	0	0	0	0	0	0	0	0	0	0	0	0	0	0	0	0	0	0	0	0	0	0	0	0	0	0	0	0	0	0	0	0	0	0	0	0	0	0	0	0	0	0	0	0
	354	5	1	0	0	0	0	0	0	0	0	0	0	0	0	0	0	0	0	1	5	Y	1	0.08	Bicycle	0	0.17	0	0	0	0	0	0	0	0	0	0	0	0	0	0	0	0	0	0	0	0	0	0
	355	5	1	0	0	0	0	0	0	0	0	0	0	0	0	0	0	0	0	1	5	Y	1	0.5	Walk	0	0.17	0	0	0	0	0	0	0	0	0	0	0	0	0	0	0	0	0	0	0	0	0	0
	356	3	2	1	2	6	2	0	0	0	0	0	0	0	0	0	0	0	0	1	3	Y	1	0.17	Walk	0	0.08	100	0	0	0	0	0	0	0	0	0	0	2	1	N	0	0.03	Walk	0	0.03	0	0	0
	357	0	0	0	0	0	0	0	0	0	0	0	0	0	0	0	0	0	0	0	0	0	0	0	0	0	0	0	0	0	0	0	0	0	0	0	0	0	0	0	0	0	0	0	0	0	0	0	0
	358	6	1	0	0	0	0	0	0	0	0	0	0	0	0	0	0	0	0	1	6	Y	1	0.33	Auto	0	0.25	0	0	0	0	0	60	0	0	0	0	0	0	0	0	0	0	0	0	0	0	0	0
	359	6	1	0	0	0	0	0	0	0	0	0	0	0	0	0	0	0	0	1	6	N	0	0.5	Auto	0	0.5	0	0	0	0	0	40	30	0	0	0	0	0	0	0	0	0	0	0	0	0	0	0
	360	6	1	0	0	0	0	0	0	0	0	0	0	0	0	0	0	0	0	1	6	Y	1	0.5	Auto	0	0.8	0	0	0	0	0	20	0	0	0	0	0	0	0	0	0	0	0	0	0	0	0	0
	361	0	0	0	0	0	0	0	0	0	0	0	0	0	0	0	0	0	0	0	0	0	0	0	0	0	0	0	0	0	0	0	0	0	0	0	0	0	0	0	0	0	0	0	0	0	0	0	0
	362	1	1	0	0	0	0	0	0	0	0	0	0	0	0	0	0	0	0	1	1	N	0	0.17	Walk	0	0.25	0	0	0	50	0	0	0	0	0	0	0	0	0	0	0	0	0	0	0	0	0	0
	363	6	3	0	0	0	0	0	0	0	0	0	0	0	0	0	0	0	0	1	6	Y	2	0.67	Bus	0	0.33	0	0	0	0	0	13	0	0	0	0	0	2	6	Y	2	0.5	Bus	0	0.67	0	0	0
	364	6	2	0	0	0	0	0	0	0	0	0	0	0	0	0	0	0	0	1	6	N	0	0.5	Walk	0	0.17	0	0	0	0	0	0	0	0	0	0	0	2	6	N	0	0.5	Bus	0	0.67	0	0	0
	365	6	1	0	0	0	0	0	0	0	0	0	0	0	0	0	0	0	0	1	6	N	0	0.08	Walk	0	0.17	0	0	0	0	0	0	0	0	0	0	0	0	0	0	0	0	0	0	0	0	0	0
	366	0	0	0	0	0	0	0	0	0	0	0	0	0	0	0	0	0	0	0	0	0	0	0	0	0	0	0	0	0	0	0	0	0	0	0	0	0	0	0	0	0	0	0	0	0	0	0	0
	367	5	2	0	0	0	0	0	0	0	0	0	0	0	0	0	0	0	0	1	5	Y	1	0.17	Bike	0.5	0.25	0	0	0	0	0	1	0	0	0	0	0	2	5	Y	1	0.5	Bus	0	1	0	0	0
	368	0	0	0	0	0	0	0	0	0	0	0	0	0	0	0	0	0	0	0	0	0	0	0	0	0	0	0	0	0	0	0	0	0	0	0	0	0	0	0	0	0	0	0	0	0	0	0	0
Death	369	Not applicable	Not applicable	Not applicable	Not applicable	Not applicable	Not applicable	Not applicable	Not applicable	Not applicable	Not applicable	Not applicable	Not applicable	Not applicable	Not applicable	Not applicable	Not applicable	Not applicable	Not applicable	Not applicable	Not applicable	Not applicable	Not applicable	Not applicable	Not applicable	Not applicable	Not applicable	Not applicable	Not applicable	Not applicable	Not applicable	Not applicable	Not applicable	Not applicable	Not applicable	Not applicable	Not applicable	Not applicable	Not applicable	Not applicable	Not applicable	Not applicable	Not applicable	Not applicable	Not applicable	Not applicable	Not applicable	Not applicable	Not applicable
	370	5	1	0	0	0	0	0	0	0	0	0	0	0	0	0	0	0	0	1	5	N	0	0.17	Bike	2	0.33	0	0	0	0	0	4	0	0	0	0	0	0	0	0	0	0	0	0	0	0	0	0
	371	5	2	0	0	0	0	0	0	0	0	0	0	0	0	0	0	0	0	1	5	Y	1	1	Bike	2	0.5	0	0	0	0	0	4	0	0	0	0	0	2	5	Y	1	1	Bike	2	0.17	0	0	0
	372	0	0	0	0	0	0	0	0	0	0	0	0	0	0	0	0	0	0	0	0	0	0	0	0	0	0	0	0	0	0	0	0	0	0	0	0	0	0	0	0	0	0	0	0	0	0	0	0
	373	5	1	0	0	0	0	0	0	0	0	0	0	0	0	0	0	0	0	1	5	Y	1	0.33	Bike	4.5	1	0	0	0	0	0	9	0	0	0	0	0	0	0	0	0	0	0	0	0	0	0	0
	374	0	0	0	0	0	0	0	0	0	0	0	0	0	0	0	0	0	0	0	0	0	0	0	0	0	0	0	0	0	0	0	0	0	0	0	0	0	0	0	0	0	0	0	0	0	0	0	0
	375	5	1	0	0	0	0	0	0	0	0	0	0	0	0	0	0	0	0	1	5	Y	1	0.75	Bus	0	0.33	0	0	0	0	0	20	0	0	0	0	0	0	0	0	0	0	0	0	0	0	0	0
	376	9	1	6	1	0	0	0	0	0	0	0	0	0	0	0	0	0	0	1	9	Y	1	0.25	Bus	0	5	0	400	0	300	0	20	0	0	0	0	0	2	6	Y	1	1	Bus	0	1	0	0	0
	377	0	0	0	0	0	0	0	0	0	0	0	0	0	0	0	0	0	0	0	0	0	0	0	0	0	0	0	0	0	0	0	0	0	0	0	0	0	0	0	0	0	0	0	0	0	0	0	0
	378	5	1	0	0	0	0	0	0	0	0	0	0	0	0	0	0	0	0	1	5	N	0	0.25	Bus	0	0.17	0	0	0	0	0	0	0	0	0	0	0	0	0	0	0	0	0	0	0	0	0	0
	379	5	1	0	0	0	0	0	0	0	0	0	0	0	0	0	0	0	0	1	5	Y	1	0.17	Bike	2	0.08	0	0	0	0	0	4	0	0	0	0	0	0	0	0	0	0	0	0	0	0	0	0
	380	6	1	0	0	0	0	0	0	0	0	0	0	0	0	0	0	0	0	1	6	Y	3	0.33	Auto	0	0.5	0	0	0	0	0	80	0	0	0	0	0	0	0	0	0	0	0	0	0	0	0	0
	381	5	1	0	0	0	0	0	0	0	0	0	0	0	0	0	0	0	0	1	5	N	0	0.17	Walk	0	0.08	0	0	0	0	0	0	0	0	0	0	0	0	0	0	0	0	0	0	0	0	0	0
	382	0	0	0	0	0	0	0	0	0	0	0	0	0	0	0	0	0	0	0	0	0	0	0	0	0	0	0	0	0	0	0	0	0	0	0	0	0	0	0	0	0	0	0	0	0	0	0	0
	383	0	0	0	0	0	0	0	0	0	0	0	0	0	0	0	0	0	0	0	0	0	0	0	0	0	0	0	0	0	0	0	0	0	0	0	0	0	0	0	0	0	0	0	0	0	0	0	0
	384	0	0	0	0	0	0	0	0	0	0	0	0	0	0	0	0	0	0	0	0	0	0	0	0	0	0	0	0	0	0	0	0	0	0	0	0	0	0	0	0	0	0	0	0	0	0	0	0
	385	6	4	0	0	0	0	0	0	0	0	0	0	0	0	0	0	0	0	1	6	Y	1	0.25	Bus	0	1	0	0	0	0	0	9	60	0	0	0	0	2	6	Y	1	0.25	Bus	0	0.17	0	0	0
	386	5	1	0	0	0	0	0	0	0	0	0	0	0	0	0	0	0	0	1	5	N	0	0.5	Walk	0	0.17	0	0	0	0	0	0	30	0	0	0	0	0	0	0	0	0	0	0	0	0	0	0
	387	0	0	0	0	0	0	0	0	0	0	0	0	0	0	0	0	0	0	0	0	0	0	0	0	0	0	0	0	0	0	0	0	0	0	0	0	0	0	0	0	0	0	0	0	0	0	0	0
	388	5	1	0	0	0	0	0	0	0	0	0	0	0	0	0	0	0	0	1	5	Y	1	0.17	Bike	1.5	0.08	0	0	0	0	0	3	0	0	0	0	0	0	0	0	0	0	0	0	0	0	0	0
	389	5	1	0	0	0	0	0	0	0	0	0	0	0	0	0	0	0	0	1	5	N	0	0.33	Bike	1	0.08	0	0	0	0	0	2	0	0	0	0	0	0	0	0	0	0	0	0	0	0	0	0
	390	0	0	0	0	0	0	0	0	0	0	0	0	0	0	0	0	0	0	0	0	0	0	0	0	0	0	0	0	0	0	0	0	0	0	0	0	0	0	0	0	0	0	0	0	0	0	0	0
	391	0	0	0	0	0	0	0	0	0	0	0	0	0	0	0	0	0	0	0	0	0	0	0	0	0	0	0	0	0	0	0	0	0	0	0	0	0	0	0	0	0	0	0	0	0	0	0	0
	392	0	0	0	0	0	0	0	0	0	0	0	0	0	0	0	0	0	0	0	0	0	0	0	0	0	0	0	0	0	0	0	0	0	0	0	0	0	0	0	0	0	0	0	0	0	0	0	0
	393	5	1	0	0	0	0	0	0	0	0	0	0	0	0	0	0	0	0	1	5	N	0	0.17	Bike	2	0.17	0	0	0	0	0	4	0	0	0	0	0	0	0	0	0	0	0	0	0	0	0	0
	394	3	10	0	0	0	0	0	0	0	0	0	0	0	0	0	0	0	0	1	3	Y	1	1.66667	Bike	5	20	0	0	0	0	2500	10	0	0	0	0	0	0	0	0	0	0	0	0	0	0	0	0
	395	0	0	0	0	0	0	0	0	0	0	0	0	0	0	0	0	0	0	0	0	0	0	0	0	0	0	0	0	0	0	0	0	0	0	0	0	0	0	0	0	0	0	0	0	0	0	0	0
	396	6	1	5	1	3	1	1	1	0	0	0	0	0	0	0	0	0	0	1	6	Y	1	0.5	Bike	12	2.5	0	0	0	0	0	24	0	0	0	0	0	2	5	Y	1	0.5	Bike	20	1	0	0	0
	397	0	0	0	0	0	0	0	0	0	0	0	0	0	0	0	0	0	0	0	0	0	0	0	0	0	0	0	0	0	0	0	0	0	0	0	0	0	0	0	0	0	0	0	0	0	0	0	0
	398	6	1	0	0	0	0	0	0	0	0	0	0	0	0	0	0	0	0	1	6	Y	1	0.25	Bike	4	1	10	0	0	0	0	8	0	0	0	0	0	0	0	0	0	0	0	0	0	0	0	0
	399	0	0	0	0	0	0	0	0	0	0	0	0	0	0	0	0	0	0	0	0	0	0	0	0	0	0	0	0	0	0	0	0	0	0	0	0	0	0	0	0	0	0	0	0	0	0	0	0
	400	5	2	0	0	0	0	0	0	0	0	0	0	0	0	0	0	0	0	1	5	N	0	0.25	Auto	0	0.17	0	0	0	0	0	30	0	0	0	0	0	2	5	N	0	0.266667	Auto	0	1	0	0	0
	401	6	3	0	0	0	0	0	0	0	0	0	0	0	0	0	0	0	0	1	6	Y	1	1.25	Rickshaw/Train/walk	0	0.17	10	0	0	0	0	150	0	0	0	0	0	2	6	Y	1	0.08	Auto	0	0.17	0	0	0
	402	6	2	0	0	0	0	0	0	0	0	0	0	0	0	0	0	0	0	1	6	N	0	0.5	Walk	0	0.08	0	0	0	0	0	0	0	0	0	0	0	2	6	Y	1	0.5	Walk	0	0.17	0	0	0
	403	6	2	0	0	0	0	0	0	0	0	0	0	0	0	0	0	0	0	1	6	Y	1	0.25	Own Auto	2	1	0	100	100	0	0	5	0	0	0	0	0	2	6	Y	1	0.25	Own Auto	2	0.5	0	100	0
	404	0	0	0	0	0	0	0	0	0	0	0	0	0	0	0	0	0	0	0	0	0	0	0	0	0	0	0	0	0	0	0	0	0	0	0	0	0	0	0	0	0	0	0	0	0	0	0	0
	405	0	0	0	0	0	0	0	0	0	0	0	0	0	0	0	0	0	0	0	0	0	0	0	0	0	0	0	0	0	0	0	0	0	0	0	0	0	0	0	0	0	0	0	0	0	0	0	0
	406	6	2	0	0	0	0	0	0	0	0	0	0	0	0	0	0	0	0	1	6	N	0	0.5	Walk	0	0.5	10	0	0	0	0	0	0	0	0	0	0	2	6	N	0	0.5	Walk	0	0.17	0	0	0
	407	6	1	0	0	0	0	0	0	0	0	0	0	0	0	0	0	0	0	1	6	N	0	0.17	Bike	1	0.17	0	0	0	0	0	2	0	0	0	0	0	0	0	0	0	0	0	0	0	0	0	0
Unable to contact	408	Not available	Not available	Not available	Not available	Not available	Not available	Not available	Not available	Not available	Not available	Not available	Not available	Not available	Not available	Not available	Not available	Not available	Not available	Not available	Not available	Not available	Not available	Not available	Not available	Not available	Not available	Not available	Not available	Not available	Not available	Not available	Not available	Not available	Not available	Not available	Not available	Not available	Not available	Not available	Not available	Not available	Not available	Not available	Not available	Not available	Not available	Not available	Not available
	409	5	6	0	0	0	0	0	0	0	0	0	0	0	0	0	0	0	0	1	5	N	0	0.33	Bike	3.5	0.25	0	0	0	0	0	7	0	0	0	0	0	2	5	N	0	0.33	Bike	3.5	0.17	0	0	0
	410	5	3	0	0	0	0	0	0	0	0	0	0	0	0	0	0	0	0	1	5	Y	1	0.5	Auto	0	0.33	0	0	0	0	0	50	0	0	0	0	0	2	5	Y	1	0.25	Auto	0	1.5	0	0	0
	411	6	4	11	2	0	0	0	0	0	0	0	0	0	0	0	0	0	0	1	6	N	0	0.33	Bike	8	3	10	0	0	0	0	16	0	0	0	0	0	2	6	Y	1	0.33	Bike	8	0.17	0	0	0
Unable to contact	412	Not available	Not available	Not available	Not available	Not available	Not available	Not available	Not available	Not available	Not available	Not available	Not available	Not available	Not available	Not available	Not available	Not available	Not available	Not available	Not available	Not available	Not available	Not available	Not available	Not available	Not available	Not available	Not available	Not available	Not available	Not available	Not available	Not available	Not available	Not available	Not available	Not available	Not available	Not available	Not available	Not available	Not available	Not available	Not available	Not available	Not available	Not available	Not available
Refusal	413	Not available	Not available	Not available	Not available	Not available	Not available	Not available	Not available	Not available	Not available	Not available	Not available	Not available	Not available	Not available	Not available	Not available	Not available	Not available	Not available	Not available	Not available	Not available	Not available	Not available	Not available	Not available	Not available	Not available	Not available	Not available	Not available	Not available	Not available	Not available	Not available	Not available	Not available	Not available	Not available	Not available	Not available	Not available	Not available	Not available	Not available	Not available	Not available
	414	5	2	6	1	0	0	0	0	0	0	0	0	0	0	0	0	0	0	1	5	N	0	0.5	Bus	0	0.33	0	0	0	0	0	20	0	0	0	0	0	2	5	Y	1	0.5	Bus	0	0.17	0	0	0
	415	6	2	0	0	0	0	0	0	0	0	0	0	0	0	0	0	0	0	1	6	Y	1	0.25	Bike	2.5	0.08	0	0	0	0	0	5	0	0	0	0	0	2	6	Y	1	0.33	Bike	5.5	1.5	0	0	0
	416	0	0	0	0	0	0	0	0	0	0	0	0	0	0	0	0	0	0	0	0	0	0	0	0	0	0	0	0	0	0	0	0	0	0	0	0	0	0	0	0	0	0	0	0	0	0	0	0
	417	5	2	0	0	0	0	0	0	0	0	0	0	0	0	0	0	0	0	1	5	N	0	0.25	Auto	0	0.17	0	0	0	0	0	10	0	0	0	0	0	2	5	N	0	0.25	Auto	0	0.25	0	0	0
	418	6	3	0	0	0	0	0	0	0	0	0	0	0	0	0	0	0	0	1	6	Y	1	0.25	Auto	0	1	0	0	0	0	0	60	20	0	0	0	0	2	6	Y	1	0.08	Auto	0	0.33	0	65	0
	419	5	3	0	0	0	0	0	0	0	0	0	0	0	0	0	0	0	0	1	5	N	0	0.5	Walk	0	0.0333333	0	0	0	0	0	0	0	0	0	0	0	2	5	N	0	0.17	Auto	0	0.17	0	0	0
Refusal	420	Not available	Not available	Not available	Not available	Not available	Not available	Not available	Not available	Not available	Not available	Not available	Not available	Not available	Not available	Not available	Not available	Not available	Not available	Not available	Not available	Not available	Not available	Not available	Not available	Not available	Not available	Not available	Not available	Not available	Not available	Not available	Not available	Not available	Not available	Not available	Not available	Not available	Not available	Not available	Not available	Not available	Not available	Not available	Not available	Not available	Not available	Not available	Not available
	421	6	3	0	0	0	0	0	0	0	0	0	0	0	0	0	0	0	0	1	6	N	0	0.75	Auto	0	0.5	0	0	0	0	0	150	0	0	0	0	0	2	6	N	0	0.75	Auto	0	0.22	0	0	0
	422	6	3	0	0	0	0	0	0	0	0	0	0	0	0	0	0	0	0	1	6	Y	1	0.67	Auto	0	3	0	0	0	0	0	300	0	0	0	0	0	2	6	Y	1	0.25	Walk	0	0.25	0	0	0
	423	9	2	0	0	0	0	0	0	0	0	0	0	0	0	0	0	0	0	1	9	Y	1	1	Bus	0	1.5	400	0	0	80	0	140	0	0	0	0	0	2	9	Y	1	1	Rickshaw/Bus	0	1.33	400	0	0
Unable to contact	424	Not available	Not available	Not available	Not available	Not available	Not available	Not available	Not available	Not available	Not available	Not available	Not available	Not available	Not available	Not available	Not available	Not available	Not available	Not available	Not available	Not available	Not available	Not available	Not available	Not available	Not available	Not available	Not available	Not available	Not available	Not available	Not available	Not available	Not available	Not available	Not available	Not available	Not available	Not available	Not available	Not available	Not available	Not available	Not available	Not available	Not available	Not available	Not available
	425	0	0	0	0	0	0	0	0	0	0	0	0	0	0	0	0	0	0	0	0	0	0	0	0	0	0	0	0	0	0	0	0	0	0	0	0	0	0	0	0	0	0	0	0	0	0	0	0
	426	5	4	0	0	0	0	0	0	0	0	0	0	0	0	0	0	0	0	1	5	Y	1	0.17	Walk	0	2	0	0	0	0	0	0	0	0	0	0	0	2	5	Y	1	0.33	Walk	0	4	0	0	0
	427	6	1	0	0	0	0	0	0	0	0	0	0	0	0	0	0	0	0	1	6	Y	1	0.25	Car	5	2	10	0	0	0	0	40	0	0	0	0	0	0	0	0	0	0	0	0	0	0	0	0
	428	6	3	0	0	0	0	0	0	0	0	0	0	0	0	0	0	0	0	1	6	Y	1	2	Bus	0	2	20	0	0	0	0	70	0	0	0	0	0	2	6	Y	1	2	Bus	0	2	20	0	0
Unable to contact	429	Not available	Not available	Not available	Not available	Not available	Not available	Not available	Not available	Not available	Not available	Not available	Not available	Not available	Not available	Not available	Not available	Not available	Not available	Not available	Not available	Not available	Not available	Not available	Not available	Not available	Not available	Not available	Not available	Not available	Not available	Not available	Not available	Not available	Not available	Not available	Not available	Not available	Not available	Not available	Not available	Not available	Not available	Not available	Not available	Not available	Not available	Not available	Not available
	430	6	3	0	0	0	0	0	0	0	0	0	0	0	0	0	0	0	0	1	6	Y	1	0.25	Auto	0	2	20	0	0	0	0	100	0	0	0	0	0	2	6	Y	1	0.25	Auto	0	0.33	0	0	0
	431	3	1	0	0	0	0	0	0	0	0	0	0	0	0	0	0	0	0	1	3	N	0	0.25	Bike	4	1	300	0	0	0	0	8	0	0	0	0	0	0	0	0	0	0	0	0	0	0	0	0
	432	5	1	6	1	0	0	0	0	0	0	0	0	0	0	0	0	0	0	1	5	Y	1	0.25	Bike	6	0.08	0	0	0	0	0	12	0	0	0	0	0	2	6	N	0	0.25	Auto	0	0.5	0	0	0
	433	6	2	0	0	0	0	0	0	0	0	0	0	0	0	0	0	0	0	1	6	Y	1	0.5	Auto	0	3	10	170	0	0	0	150	50	0	0	0	0	2	6	Y	1	0.5	Auto	0	3	10	170	0
	434	6	1	0	0	0	0	0	0	0	0	0	0	0	0	0	0	0	0	1	6	N	0	0.17	Bike	1	0.17	0	0	0	0	0	2	0	0	0	0	0	0	0	0	0	0	0	0	0	0	0	0
	435	6	6	0	0	0	0	0	0	0	0	0	0	0	0	0	0	0	0	1	6	N	0	0.17	Auto	0	1	10	0	0	0	0	40	0	0	0	0	0	2	6	N	0	0.17	Auto	0	0.5	0	0	0
	436	6	2	0	0	0	0	0	0	0	0	0	0	0	0	0	0	0	0	1	6	N	0	1	Walk	0	2	20	0	0	0	0	0	0	0	0	0	0	2	6	N	0	1	Walk	0	0.33	0	0	0
	437	0	0	0	0	0	0	0	0	0	0	0	0	0	0	0	0	0	0	0	0	0	0	0	0	0	0	0	0	0	0	0	0	0	0	0	0	0	0	0	0	0	0	0	0	0	0	0	0
	438	6	2	0	0	0	0	0	0	0	0	0	0	0	0	0	0	0	0	1	6	N	0	0.17	Own Auto	2	0.33	0	0	0	0	0	5	0	0	0	0	0	2	6	N	0	0.17	Own Auto	2	0.08	0	0	0
	439	0	0	0	0	0	0	0	0	0	0	0	0	0	0	0	0	0	0	0	0	0	0	0	0	0	0	0	0	0	0	0	0	0	0	0	0	0	0	0	0	0	0	0	0	0	0	0	0
	440	6	1	0	0	0	0	0	0	0	0	0	0	0	0	0	0	0	0	1	6	Y	1	0.25	Bike	2	1	0	0	0	0	0	4	0	0	0	0	0	0	0	0	0	0	0	0	0	0	0	0
	441	6	4	4	2	11	3	0	0	0	0	0	0	0	0	0	0	0	0	1	6	N	0	0.17	Walk	0	1.5	10	0	0	400	0	0	0	0	0	0	0	2	6	N	0	0.5	Walk	0	4.5	30	0	0
	442	0	0	0	0	0	0	0	0	0	0	0	0	0	0	0	0	0	0	0	0	0	0	0	0	0	0	0	0	0	0	0	0	0	0	0	0	0	0	0	0	0	0	0	0	0	0	0	0
	443	6	2	0	0	0	0	0	0	0	0	0	0	0	0	0	0	0	0	1	6	Y	1	0.5	Walk	0	1	10	0	0	0	0	0	0	0	0	0	0	2	6	Y	1	0.5	Walk	0	3	10	0	0
	444	6	3	0	0	0	0	0	0	0	0	0	0	0	0	0	0	0	0	1	6	N	0	0.17	Bike	2	1	0	0	0	0	0	4	0	0	0	0	0	2	6	N	0	0.17	Bike	2	0	0.5	0	0
	445	6	2	0	0	0	0	0	0	0	0	0	0	0	0	0	0	0	0	1	6	N	0	0.17	Bike	3	0.5	0	0	0	0	0	6	0	0	0	0	0	2	6	N	0	0.17	Bike	3	0.17	0	0	0
	446	6	3	0	0	0	0	0	0	0	0	0	0	0	0	0	0	0	0	1	6	Y	1	0.33	Bus	0	0.33	0	0	0	0	0	20	0	0	0	0	0	2	6	N	0	0.17	Bus	0	0.17	0	0	0
	447	6	1	5	5	0	0	0	0	0	0	0	0	0	0	0	0	0	0	1	6	Y	1	0.5	Bike	10	2.5	0	0	0	0	0	20	0	0	0	0	0	2	5	N	0	0.33	Walk	0	0.08	0	0	0
	448	0	0	0	0	0	0	0	0	0	0	0	0	0	0	0	0	0	0	0	0	0	0	0	0	0	0	0	0	0	0	0	0	0	0	0	0	0	0	0	0	0	0	0	0	0	0	0	0
	449	5	3	9	3	1	1	11	2	0	0	0	0	0	0	0	0	0	0	1	5	Y	1	0.33	Auto	0	0.25	0	0	0	0	0	50	0	0	0	0	0	2	5	N	0	0.25	Bike	5	1	0	0	0
	450	5	2	0	0	0	0	0	0	0	0	0	0	0	0	0	0	0	0	1	5	Y	1	0.25	Bike	2	0.25	0	0	0	0	0	4	0	0	0	0	0	2	5	Y	1	0.25	Bike	2	0.17	0	0	0
	451	8	2	9	6	0	0	0	0	0	0	0	0	0	0	0	0	0	0	1	8	Y	1	0.42	Bike	9	0.33	750	0	0	450	0	18	0	0	0	0	0	2	8	Y	1	0.42	Bike	9	0.17	0	0	0
Unable to contact	452	Not available	Not available	Not available	Not available	Not available	Not available	Not available	Not available	Not available	Not available	Not available	Not available	Not available	Not available	Not available	Not available	Not available	Not available	Not available	Not available	Not available	Not available	Not available	Not available	Not available	Not available	Not available	Not available	Not available	Not available	Not available	Not available	Not available	Not available	Not available	Not available	Not available	Not available	Not available	Not available	Not available	Not available	Not available	Not available	Not available	Not available	Not available	Not available
	453	5	2	0	0	0	0	0	0	0	0	0	0	0	0	0	0	0	0	1	5	Y	1	0.17	Auto	0	0.25	0	0	0	0	0	60	0	0	0	0	0	2	5	N	0	0.17	Bike	1	0.25	0	0	0
	454	6	3	0	0	0	0	0	0	0	0	0	0	0	0	0	0	0	0	1	6	Y	1	0.33	Auto	0	0.5	0	0	0	0	0	20	0	0	0	0	0	2	6	N	0	0.33	Auto	0	0.17	0	0	0
	455	6	2	0	0	0	0	0	0	0	0	0	0	0	0	0	0	0	0	1	6	N	0	0.17	Walk	0	0.08	0	0	0	0	0	0	0	0	0	0	0	2	6	N	0	0.17	Walk	0	0.5	0	0	0
	456	5	3	0	0	0	0	0	0	0	0	0	0	0	0	0	0	0	0	1	5	N	0	0.5	Walk	0	0.5	0	0	0	0	0	0	0	0	0	0	0	2	5	N	0	0.5	Walk	0	0.17	0	0	0
	457	6	1	0	0	0	0	0	0	0	0	0	0	0	0	0	0	0	0	1	6	N	0	0.58	Train	0	2	20	0	0	0	0	20	0	0	0	0	0	0	0	0	0	0	0	0	0	0	0	0
	458	0	0	0	0	0	0	0	0	0	0	0	0	0	0	0	0	0	0	0	0	0	0	0	0	0	0	0	0	0	0	0	0	0	0	0	0	0	0	0	0	0	0	0	0	0	0	0	0
	459	6	4	0	0	0	0	0	0	0	0	0	0	0	0	0	0	0	0	1	6	N	0	0.25	Auto	0	0.08	0	0	0	0	0	30	0	0	0	0	0	2	6	N	0	0.25	Auto	0	0.08	0	0	0
	460	5	4	0	0	0	0	0	0	0	0	0	0	0	0	0	0	0	0	1	5	N	0	0.5	Walk	0	0.5	0	0	0	0	0	0	0	0	0	0	0	2	5	N	0	0.5	Walk	0	0.17	0	0	0
Unable to contact	461	Not available	Not available	Not available	Not available	Not available	Not available	Not available	Not available	Not available	Not available	Not available	Not available	Not available	Not available	Not available	Not available	Not available	Not available	Not available	Not available	Not available	Not available	Not available	Not available	Not available	Not available	Not available	Not available	Not available	Not available	Not available	Not available	Not available	Not available	Not available	Not available	Not available	Not available	Not available	Not available	Not available	Not available	Not available	Not available	Not available	Not available	Not available	Not available
	462	6	2	0	0	0	0	0	0	0	0	0	0	0	0	0	0	0	0	1	6	Y	1	0.33	Auto	0	2	0	100	0	0	0	50	0	0	0	0	0	2	6	Y	1	0.33	Auto	0	0.5	0	0	0
	463	0	0	0	0	0	0	0	0	0	0	0	0	0	0	0	0	0	0	0	0	0	0	0	0	0	0	0	0	0	0	0	0	0	0	0	0	0	0	0	0	0	0	0	0	0	0	0	0
	464	3	7	11	1	0	0	0	0	0	0	0	0	0	0	0	0	0	0	1	3	Y	1	1.5	Hired car	0	1.5	1000	0	0	2500	0	1000	600	0	0	0	0	2	11	Y	1	1.5	Hired car	0	3	0	1500	0
	465	5	3	0	0	0	0	0	0	0	0	0	0	0	0	0	0	0	0	1	5	N	0	0.17	Bicycle	0	0.08	0	0	0	0	0	0	0	0	0	0	0	2	5	N	0	0.17	Bicycle	0	0.08	0	0	0
	466	6	2	0	0	0	0	0	0	0	0	0	0	0	0	0	0	0	0	1	6	Y	1	0.5	Auto	0	4	0	150	0	0	0	50	15	0	0	0	0	2	6	Y	1	0.5	Auto	0	0.5	0	0	0
	467	6	1	0	0	0	0	0	0	0	0	0	0	0	0	0	0	0	0	1	6	N	0	0.5	Auto	0	1	10	0	0	0	0	100	0	0	0	0	0	0	0	0	0	0	0	0	0	0	0	0
	468	5	4	0	0	0	0	0	0	0	0	0	0	0	0	0	0	0	0	1	5	N	0	0.17	Auto	0	0.33	0	0	0	0	0	25	0	0	0	0	0	2	5	N	0	0.17	Auto	0	0.5	0	0	0
	469	9	2	3	1	6	1	5	1	0	0	0	0	0	0	0	0	0	0	1	9	Y	1	0.17	Auto	0	2	0	5000	0	0	0	30	0	0	0	0	0	2	9	N	0	0.17	Auto	0	0.5	0	0	0
	470	6	1	5	1	0	0	0	0	0	0	0	0	0	0	0	0	0	0	1	6	Y	1	0.5	Auto	0	4	10	100	0	0	0	50	0	0	0	0	0	2	5	Y	1	0.17	Auto	0	1	0	0	0
	471	5	3	0	0	0	0	0	0	0	0	0	0	0	0	0	0	0	0	1	5	N	0	0.08	Bike	1	0.17	0	0	0	0	0	2	0	0	0	0	0	2	5	N	0	0.08	Bike	1	0.25	0	0	0
	472	5	4	9	2	0	0	0	0	0	0	0	0	0	0	0	0	0	0	1	5	N	0	0.5	Auto	0	0.25	0	0	0	0	0	12	0	0	0	0	0	2	5	N	0	0.5	Auto	0	0.25	0	0	0
	473	9	2	5	4	0	0	0	0	0	0	0	0	0	0	0	0	0	0	1	9	N	0	0.25	Auto	0	0.42	0	0	0	0	0	10	0	0	0	0	0	2	9	Y	1	0.25	Auto	0	1.5	0	0	0
	474	5	2	0	0	0	0	0	0	0	0	0	0	0	0	0	0	0	0	1	5	Y	1	0.33	Walk	0	8	0	0	0	0	0	0	0	0	0	0	0	0	0	0	0	0	0	0	0	0	0	0
	475	0	0	0	0	0	0	0	0	0	0	0	0	0	0	0	0	0	0	0	0	0	0	0	0	0	0	0	0	0	0	0	0	0	0	0	0	0	0	0	0	0	0	0	0	0	0	0	0
	476	5	1	0	0	0	0	0	0	0	0	0	0	0	0	0	0	0	0	1	5	Y	1	0.25	Auto	0	0.25	0	0	0	0	0	15	0	0	0	0	0	0	0	0	0	0	0	0	0	0	0	0
	477	5	1	0	0	0	0	0	0	0	0	0	0	0	0	0	0	0	0	1	5	N	0	0.08	Walk	0	0.75	0	0	0	0	0	0	0	0	0	0	0	0	0	0	0	0	0	0	0	0	0	0
	478	6	2	11	1	0	0	0	0	0	0	0	0	0	0	0	0	0	0	1	6	Y	1	0.5	Bike	15	1	10	0	0	0	0	30	0	0	0	0	0	2	6	Y	1	0.5	Bike	15	1	0	0	0
	479	6	4	5	1	0	0	0	0	0	0	0	0	0	0	0	0	0	0	1	6	Y	1	0.5	Bus	0	1	0	1500	0	0	0	20	0	0	0	0	0	2	6	N	0	0.5	Auto	0	0.5	0	0	0
	480	0	0	0	0	0	0	0	0	0	0	0	0	0	0	0	0	0	0	0	0	0	0	0	0	0	0	0	0	0	0	0	0	0	0	0	0	0	0	0	0	0	0	0	0	0	0	0	0
	481	5	2	0	0	0	0	0	0	0	0	0	0	0	0	0	0	0	0	1	5	N	0	0.17	Walk	0	1	0	0	0	0	0	0	0	0	0	0	0	0	0	0	0	0	0	0	0	0	0	0
	482	5	3	0	0	0	0	0	0	0	0	0	0	0	0	0	0	0	0	1	5	N	0	0.5	Auto	0	0.17	0	0	0	0	0	30	0	0	0	0	0	2	5	N	0	0.5	Auto	0	0.25	0	0	0
	483	5	1	9	2	0	0	0	0	0	0	0	0	0	0	0	0	0	0	1	5	N	0	0.5	Auto	0	0.17	0	0	0	0	0	50	0	0	0	0	0	2	9	Y	1	0.5	Auto	0	1	0	0	0
	484	0	0	0	0	0	0	0	0	0	0	0	0	0	0	0	0	0	0	0	0	0	0	0	0	0	0	0	0	0	0	0	0	0	0	0	0	0	0	0	0	0	0	0	0	0	0	0	0
	485	0	0	0	0	0	0	0	0	0	0	0	0	0	0	0	0	0	0	0	0	0	0	0	0	0	0	0	0	0	0	0	0	0	0	0	0	0	0	0	0	0	0	0	0	0	0	0	0
	486	5	3	11	2	6	1	0	0	0	0	0	0	0	0	0	0	0	0	1	5	Y	1	0.33	Auto	0	0.17	0	0	0	0	0	50	0	0	0	0	0	2	5	Y	1	0.33	Auto	0	0.17	0	0	0
	487	5	1	6	2	0	0	0	0	0	0	0	0	0	0	0	0	0	0	1	5	N	0	0.08	Walk	0	0.5	0	0	0	0	0	0	0	0	0	0	0	2	6	N	0	1	Bus	0	7	20	4500	0
	488	5	3	11	2	0	0	0	0	0	0	0	0	0	0	0	0	0	0	1	5	N	0	0.5	Auto	0	1	0	0	0	0	0	30	0	0	0	0	0	2	11	N	0	0.25	Auto	0	1	0	0	0
	489	5	2	0	0	0	0	0	0	0	0	0	0	0	0	0	0	0	0	1	5	N	0	0.5	Auto	0	1	0	0	0	0	0	20	0	0	0	0	0	2	5	N	0	0.5	Auto	0	0.5	0	0	0
	490	0	0	0	0	0	0	0	0	0	0	0	0	0	0	0	0	0	0	0	0	0	0	0	0	0	0	0	0	0	0	0	0	0	0	0	0	0	0	0	0	0	0	0	0	0	0	0	0
	491	0	0	0	0	0	0	0	0	0	0	0	0	0	0	0	0	0	0	0	0	0	0	0	0	0	0	0	0	0	0	0	0	0	0	0	0	0	0	0	0	0	0	0	0	0	0	0	0
	492	6	3	5	1	0	0	0	0	0	0	0	0	0	0	0	0	0	0	1	6	Y	1	0.17	Auto	0	0.5	0	0	0	0	0	10	0	0	0	0	0	2	6	Y	1	0.17	Auto	0	0.17	0	0	0
	493	6	1	0	0	0	0	0	0	0	0	0	0	0	0	0	0	0	0	1	6	Y	1	0.25	Auto	0	0.5	0	0	0	0	0	20	0	0	0	0	0	0	0	0	0	0	0	0	0	0	0	0
	494	0	0	0	0	0	0	0	0	0	0	0	0	0	0	0	0	0	0	0	0	0	0	0	0	0	0	0	0	0	0	0	0	0	0	0	0	0	0	0	0	0	0	0	0	0	0	0	0
	495	6	3	0	0	0	0	0	0	0	0	0	0	0	0	0	0	0	0	1	6	Y	1	4.5	Ola	0	9	0	3000	0	0	0	2250	750	0	0	0	0	0	0	0	0	0	0	0	0	0	0	0
	496	0	0	0	0	0	0	0	0	0	0	0	0	0	0	0	0	0	0	0	0	0	0	0	0	0	0	0	0	0	0	0	0	0	0	0	0	0	0	0	0	0	0	0	0	0	0	0	0
	497	5	2	0	0	0	0	0	0	0	0	0	0	0	0	0	0	0	0	1	5	N	0	0.17	Auto	0	0.17	0	0	0	0	0	25	0	0	0	0	0	2	5	N	0	0.17	Auto	0	0.25	0	0	0
	498	5	4	0	0	0	0	0	0	0	0	0	0	0	0	0	0	0	0	1	5	N	0	0.17	Auto	0	0.17	0	0	0	0	0	10	0	0	0	0	0	2	5	N	0	0.17	Auto	0	0.17	0	0	0
	499	0	0	0	0	0	0	0	0	0	0	0	0	0	0	0	0	0	0	0	0	0	0	0	0	0	0	0	0	0	0	0	0	0	0	0	0	0	0	0	0	0	0	0	0	0	0	0	0
Unable to contact	500	Not available	Not available	Not available	Not available	Not available	Not available	Not available	Not available	Not available	Not available	Not available	Not available	Not available	Not available	Not available	Not available	Not available	Not available	Not available	Not available	Not available	Not available	Not available	Not available	Not available	Not available	Not available	Not available	Not available	Not available	Not available	Not available	Not available	Not available	Not available	Not available	Not available	Not available	Not available	Not available	Not available	Not available	Not available	Not available	Not available	Not available	Not available	Not available
	501	5	1	6	1	11	1	0	0	0	0	0	0	0	0	0	0	0	0	1	5	Y	1	0.17	Auto	0	4	0	0	0	0	0	20	0	0	0	0	0	2	6	Y	1	0.75	Auto	0	1	0	0	0
Unable to contact	502	Not available	Not available	Not available	Not available	Not available	Not available	Not available	Not available	Not available	Not available	Not available	Not available	Not available	Not available	Not available	Not available	Not available	Not available	Not available	Not available	Not available	Not available	Not available	Not available	Not available	Not available	Not available	Not available	Not available	Not available	Not available	Not available	Not available	Not available	Not available	Not available	Not available	Not available	Not available	Not available	Not available	Not available	Not available	Not available	Not available	Not available	Not available	Not available
	503	6	1	0	0	0	0	0	0	0	0	0	0	0	0	0	0	0	0	1	6	Y	1	0.5	Auto	0	6	0	250	0	0	0	100	0	0	0	0	0	0	0	0	0	0	0	0	0	0	0	0
	504	0	0	0	0	0	0	0	0	0	0	0	0	0	0	0	0	0	0	0	0	0	0	0	0	0	0	0	0	0	0	0	0	0	0	0	0	0	0	0	0	0	0	0	0	0	0	0	0
	505	6	3	0	0	0	0	0	0	0	0	0	0	0	0	0	0	0	0	1	6	Y	1	0.5	Train	0	3	0	4800	0	0	0	20	0	0	0	0	0	2	6	Y	0	0.5	Train	0	0.5	0	0	0
	506	5	1	0	0	0	0	0	0	0	0	0	0	0	0	0	0	0	0	1	5	Y	1	0.17	Bike	0.5	4	0	0	0	0	0	1	0	0	0	0	0	0	0	0	0	0	0	0	0	0	0	0
	507	5	2	0	0	0	0	0	0	0	0	0	0	0	0	0	0	0	0	1	5	N	0	0.17	Walk	0	0.17	0	0	0	0	0	0	0	0	0	0	0	2	5	N	0	0.17	Walk	0	0.17	0	0	0
	508	5	4	0	0	0	0	0	0	0	0	0	0	0	0	0	0	0	0	1	5	Y	1	0.5	Auto	0	0.5	0	0	0	0	0	40	0	0	0	0	0	2	5	Y	1	0.5	Auto	0	0.25	0	0	0
	509	5	3	0	0	0	0	0	0	0	0	0	0	0	0	0	0	0	0	1	5	N	0	0.17	Walk	0	0.17	0	0	0	0	0	0	0	0	0	0	0	2	5	N	0	0.58	Auto	0	0.17	0	0	0
	510	0	0	0	0	0	0	0	0	0	0	0	0	0	0	0	0	0	0	0	0	0	0	0	0	0	0	0	0	0	0	0	0	0	0	0	0	0	0	0	0	0	0	0	0	0	0	0	0
	511	3	3	0	0	0	0	0	0	0	0	0	0	0	0	0	0	0	0	1	3	Y	1	1	Auto	0	1.5	600	0	0	800	250	0	0	0	0	0	0	2	3	Y	1	2	Auto	0	3	1200	0	0
Unable to contact	512	Not available	Not available	Not available	Not available	Not available	Not available	Not available	Not available	Not available	Not available	Not available	Not available	Not available	Not available	Not available	Not available	Not available	Not available	Not available	Not available	Not available	Not available	Not available	Not available	Not available	Not available	Not available	Not available	Not available	Not available	Not available	Not available	Not available	Not available	Not available	Not available	Not available	Not available	Not available	Not available	Not available	Not available	Not available	Not available	Not available	Not available	Not available	Not available
	513	5	1	0	0	0	0	0	0	0	0	0	0	0	0	0	0	0	0	1	5	Y	1	0.25	Walk	0	0.5	0	0	0	0	0	0	0	0	0	0	0	0	0	0	0	0	0	0	0	0	0	0
	514	6	1	0	0	0	0	0	0	0	0	0	0	0	0	0	0	0	0	1	6	N	0	1	Train	0	3	10	100	50	0	0	20	0	0	0	0	0	0	0	0	0	0	0	0	0	0	0	0
	515	6	1	0	0	0	0	0	0	0	0	0	0	0	0	0	0	0	0	1	6	Y	1	1.5	Train	0	6	0	500	500	0	0	40	0	0	0	0	0	0	0	0	0	0	0	0	0	0	0	0
	516	6	1	0	0	0	0	0	0	0	0	0	0	0	0	0	0	0	0	1	6	Y	1	1	Train	0	3	0	0	0	0	0	40	0	0	0	0	0	0	0	0	0	0	0	0	0	0	0	0
	517	5	2	0	0	0	0	0	0	0	0	0	0	0	0	0	0	0	0	1	5	N	0	1	Auto	0	0.17	0	0	0	0	0	40	0	0	0	0	0	2	5	N	0	1	Auto	0	0.25	0	0	0
Death	518	Not applicable	Not applicable	Not applicable	Not applicable	Not applicable	Not applicable	Not applicable	Not applicable	Not applicable	Not applicable	Not applicable	Not applicable	Not applicable	Not applicable	Not applicable	Not applicable	Not applicable	Not applicable	Not applicable	Not applicable	Not applicable	Not applicable	Not applicable	Not applicable	Not applicable	Not applicable	Not applicable	Not applicable	Not applicable	Not applicable	Not applicable	Not applicable	Not applicable	Not applicable	Not applicable	Not applicable	Not applicable	Not applicable	Not applicable	Not applicable	Not applicable	Not applicable	Not applicable	Not applicable	Not applicable	Not applicable	Not applicable	Not applicable
	519	0	0	0	0	0	0	0	0	0	0	0	0	0	0	0	0	0	0	0	0	0	0	0	0	0	0	0	0	0	0	0	0	0	0	0	0	0	0	0	0	0	0	0	0	0	0	0	0
	520	0	0	0	0	0	0	0	0	0	0	0	0	0	0	0	0	0	0	0	0	0	0	0	0	0	0	0	0	0	0	0	0	0	0	0	0	0	0	0	0	0	0	0	0	0	0	0	0
	521	5	4	11	2	0	0	0	0	0	0	0	0	0	0	0	0	0	0	1	5	N	0	0.25	Auto	0	0.17	0	0	0	0	0	20	0	0	0	0	0	2	11	N	0	0.25	Auto	0	0.5	0	0	0
	522	0	0	0	0	0	0	0	0	0	0	0	0	0	0	0	0	0	0	0	0	0	0	0	0	0	0	0	0	0	0	0	0	0	0	0	0	0	0	0	0	0	0	0	0	0	0	0	0
	523	6	1	0	0	0	0	0	0	0	0	0	0	0	0	0	0	0	0	1	6	Y	1	0.42	Bike	8	0	0	0	0	0	0	16	0	0	0	0	0	0	0	0	0	0	0	0	0	0	0	0
	524	0	0	0	0	0	0	0	0	0	0	0	0	0	0	0	0	0	0	0	0	0	0	0	0	0	0	0	0	0	0	0	0	0	0	0	0	0	0	0	0	0	0	0	0	0	0	0	0
	525	6	1	0	0	0	0	0	0	0	0	0	0	0	0	0	0	0	0	1	6	Y	1	0.33	Bike	7	1.5	20	0	0	0	0	14	0	0	0	0	0	0	0	0	0	0	0	0	0	0	0	0
	526	0	0	0	0	0	0	0	0	0	0	0	0	0	0	0	0	0	0	0	0	0	0	0	0	0	0	0	0	0	0	0	0	0	0	0	0	0	0	0	0	0	0	0	0	0	0	0	0
[truncated: 198 more columns]

## Sheet: Hospitalization
Reasons for missed interviews	Sl no.	Since we last met on…..were you hospitalized for TB treatment? (Y/N)	Time	Hospitalization (#1)	Type of hospital	Number of days hospitalised	Travel time one way (hours)	Day charges (total for stay)	Consultation fee (total for stay)	Radiography and other imaging (total for stay)	Lab tests including cost of transporting samples (total for stay)	Other procedures, including surgery, biopsy, etc	Medicines to treat TB (total for stay)	Other medicines, including nutritional supplements (total for stay)	Travel (total for stay)	Food (total for stay)	Other (payment for linen, soap, other services & administrative) (total for stay)	Did anyone accompany you? (Y/N)	If yes, how many	Mode of transport	Approx. km (one way)	Did anyone stayed with you (Y/N)	How Many	How many days did they stay with you?	Accommodation cost**	Reimbursements	Hospitalization (#2)	Type of hospital	Number of days hospitalised	Travel time one way (hours)	Day charges (total for stay)	Consultation fee (total for stay)	Radiography and other imaging (total for stay)	Lab tests including cost of transporting samples (total for stay)	Other procedures, including surgery, biopsy, etc	Medicines to treat TB (total for stay)	Other medicines, including nutritional supplements (total for stay)	Travel (total for stay)	Food (total for stay)	Other (payment for linen, soap, other services & administrative) (total for stay)	Did anyone accompany you? (Y/N)	If yes, how many	Mode of transport	Approx. km (one way)	Did anyone stayed with you (Y/N)	How Many	How many days did they stay with you?	Accommodation cost**	Reimbursements
	1	N	0	0	0	0	0	0	0	0	0	0	0	0	0	0	0	0	0	0	0	0	0	0	0	0	0	0	0	0	0	0	0	0	0	0	0	0	0	0	0	0	0	0	0	0	0	0	0
	2	N	0	0	0	0	0	0	0	0	0	0	0	0	0	0	0	0	0	0	0	0	0	0	0	0	0	0	0	0	0	0	0	0	0	0	0	0	0	0	0	0	0	0	0	0	0	0	0
	3	N	0	0	0	0	0	0	0	0	0	0	0	0	0	0	0	0	0	0	0	0	0	0	0	0	0	0	0	0	0	0	0	0	0	0	0	0	0	0	0	0	0	0	0	0	0	0	0
	4	N	0	0	0	0	0	0	0	0	0	0	0	0	0	0	0	0	0	0	0	0	0	0	0	0	0	0	0	0	0	0	0	0	0	0	0	0	0	0	0	0	0	0	0	0	0	0	0
	5	N	0	0	0	0	0	0	0	0	0	0	0	0	0	0	0	0	0	0	0	0	0	0	0	0	0	0	0	0	0	0	0	0	0	0	0	0	0	0	0	0	0	0	0	0	0	0	0
	6	N	0	0	0	0	0	0	0	0	0	0	0	0	0	0	0	0	0	0	0	0	0	0	0	0	0	0	0	0	0	0	0	0	0	0	0	0	0	0	0	0	0	0	0	0	0	0	0
	7	N	0	0	0	0	0	0	0	0	0	0	0	0	0	0	0	0	0	0	0	0	0	0	0	0	0	0	0	0	0	0	0	0	0	0	0	0	0	0	0	0	0	0	0	0	0	0	0
	8	N	0	0	0	0	0	0	0	0	0	0	0	0	0	0	0	0	0	0	0	0	0	0	0	0	0	0	0	0	0	0	0	0	0	0	0	0	0	0	0	0	0	0	0	0	0	0	0
	9	N	0	0	0	0	0	0	0	0	0	0	0	0	0	0	0	0	0	0	0	0	0	0	0	0	0	0	0	0	0	0	0	0	0	0	0	0	0	0	0	0	0	0	0	0	0	0	0
	10	N	0	0	0	0	0	0	0	0	0	0	0	0	0	0	0	0	0	0	0	0	0	0	0	0	0	0	0	0	0	0	0	0	0	0	0	0	0	0	0	0	0	0	0	0	0	0	0
	11	N	0	0	0	0	0	0	0	0	0	0	0	0	0	0	0	0	0	0	0	0	0	0	0	0	0	0	0	0	0	0	0	0	0	0	0	0	0	0	0	0	0	0	0	0	0	0	0
	12	N	0	0	0	0	0	0	0	0	0	0	0	0	0	0	0	0	0	0	0	0	0	0	0	0	0	0	0	0	0	0	0	0	0	0	0	0	0	0	0	0	0	0	0	0	0	0	0
	13	N	0	0	0	0	0	0	0	0	0	0	0	0	0	0	0	0	0	0	0	0	0	0	0	0	0	0	0	0	0	0	0	0	0	0	0	0	0	0	0	0	0	0	0	0	0	0	0
	14	N	0	0	0	0	0	0	0	0	0	0	0	0	0	0	0	0	0	0	0	0	0	0	0	0	0	0	0	0	0	0	0	0	0	0	0	0	0	0	0	0	0	0	0	0	0	0	0
	15	N	0	0	0	0	0	0	0	0	0	0	0	0	0	0	0	0	0	0	0	0	0	0	0	0	0	0	0	0	0	0	0	0	0	0	0	0	0	0	0	0	0	0	0	0	0	0	0
Shifted to MDR	16	Not applicable	Not applicable	Not applicable	Not applicable	Not applicable	Not applicable	Not applicable	Not applicable	Not applicable	Not applicable	Not applicable	Not applicable	Not applicable	Not applicable	Not applicable	Not applicable	Not applicable	Not applicable	Not applicable	Not applicable	Not applicable	Not applicable	Not applicable	Not applicable	Not applicable	Not applicable	Not applicable	Not applicable	Not applicable	Not applicable	Not applicable	Not applicable	Not applicable	Not applicable	Not applicable	Not applicable	Not applicable	Not applicable	Not applicable	Not applicable	Not applicable	Not applicable	Not applicable	Not applicable	Not applicable	Not applicable	Not applicable	Not applicable
	17	N	0	0	0	0	0	0	0	0	0	0	0	0	0	0	0	0	0	0	0	0	0	0	0	0	0	0	0	0	0	0	0	0	0	0	0	0	0	0	0	0	0	0	0	0	0	0	0
	18	N	0	0	0	0	0	0	0	0	0	0	0	0	0	0	0	0	0	0	0	0	0	0	0	0	0	0	0	0	0	0	0	0	0	0	0	0	0	0	0	0	0	0	0	0	0	0	0
	19	N	0	0	0	0	0	0	0	0	0	0	0	0	0	0	0	0	0	0	0	0	0	0	0	0	0	0	0	0	0	0	0	0	0	0	0	0	0	0	0	0	0	0	0	0	0	0	0
	20	N	0	0	0	0	0	0	0	0	0	0	0	0	0	0	0	0	0	0	0	0	0	0	0	0	0	0	0	0	0	0	0	0	0	0	0	0	0	0	0	0	0	0	0	0	0	0	0
	21	N	0	0	0	0	0	0	0	0	0	0	0	0	0	0	0	0	0	0	0	0	0	0	0	0	0	0	0	0	0	0	0	0	0	0	0	0	0	0	0	0	0	0	0	0	0	0	0
	22	N	0	0	0	0	0	0	0	0	0	0	0	0	0	0	0	0	0	0	0	0	0	0	0	0	0	0	0	0	0	0	0	0	0	0	0	0	0	0	0	0	0	0	0	0	0	0	0
	23	N	0	0	0	0	0	0	0	0	0	0	0	0	0	0	0	0	0	0	0	0	0	0	0	0	0	0	0	0	0	0	0	0	0	0	0	0	0	0	0	0	0	0	0	0	0	0	0
	24	N	0	0	0	0	0	0	0	0	0	0	0	0	0	0	0	0	0	0	0	0	0	0	0	0	0	0	0	0	0	0	0	0	0	0	0	0	0	0	0	0	0	0	0	0	0	0	0
	25	N	0	0	0	0	0	0	0	0	0	0	0	0	0	0	0	0	0	0	0	0	0	0	0	0	0	0	0	0	0	0	0	0	0	0	0	0	0	0	0	0	0	0	0	0	0	0	0
	26	N	0	0	0	0	0	0	0	0	0	0	0	0	0	0	0	0	0	0	0	0	0	0	0	0	0	0	0	0	0	0	0	0	0	0	0	0	0	0	0	0	0	0	0	0	0	0	0
	27	N	0	0	0	0	0	0	0	0	0	0	0	0	0	0	0	0	0	0	0	0	0	0	0	0	0	0	0	0	0	0	0	0	0	0	0	0	0	0	0	0	0	0	0	0	0	0	0
	28	N	0	0	0	0	0	0	0	0	0	0	0	0	0	0	0	0	0	0	0	0	0	0	0	0	0	0	0	0	0	0	0	0	0	0	0	0	0	0	0	0	0	0	0	0	0	0	0
	29	N	0	0	0	0	0	0	0	0	0	0	0	0	0	0	0	0	0	0	0	0	0	0	0	0	0	0	0	0	0	0	0	0	0	0	0	0	0	0	0	0	0	0	0	0	0	0	0
	30	N	0	0	0	0	0	0	0	0	0	0	0	0	0	0	0	0	0	0	0	0	0	0	0	0	0	0	0	0	0	0	0	0	0	0	0	0	0	0	0	0	0	0	0	0	0	0	0
	31	N	0	0	0	0	0	0	0	0	0	0	0	0	0	0	0	0	0	0	0	0	0	0	0	0	0	0	0	0	0	0	0	0	0	0	0	0	0	0	0	0	0	0	0	0	0	0	0
	32	N	0	0	0	0	0	0	0	0	0	0	0	0	0	0	0	0	0	0	0	0	0	0	0	0	0	0	0	0	0	0	0	0	0	0	0	0	0	0	0	0	0	0	0	0	0	0	0
	33	N	0	0	0	0	0	0	0	0	0	0	0	0	0	0	0	0	0	0	0	0	0	0	0	0	0	0	0	0	0	0	0	0	0	0	0	0	0	0	0	0	0	0	0	0	0	0	0
	34	N	0	0	0	0	0	0	0	0	0	0	0	0	0	0	0	0	0	0	0	0	0	0	0	0	0	0	0	0	0	0	0	0	0	0	0	0	0	0	0	0	0	0	0	0	0	0	0
	35	N	0	0	0	0	0	0	0	0	0	0	0	0	0	0	0	0	0	0	0	0	0	0	0	0	0	0	0	0	0	0	0	0	0	0	0	0	0	0	0	0	0	0	0	0	0	0	0
	36	N	0	0	0	0	0	0	0	0	0	0	0	0	0	0	0	0	0	0	0	0	0	0	0	0	0	0	0	0	0	0	0	0	0	0	0	0	0	0	0	0	0	0	0	0	0	0	0
	37	N	0	0	0	0	0	0	0	0	0	0	0	0	0	0	0	0	0	0	0	0	0	0	0	0	0	0	0	0	0	0	0	0	0	0	0	0	0	0	0	0	0	0	0	0	0	0	0
	38	N	0	0	0	0	0	0	0	0	0	0	0	0	0	0	0	0	0	0	0	0	0	0	0	0	0	0	0	0	0	0	0	0	0	0	0	0	0	0	0	0	0	0	0	0	0	0	0
	39	N	0	0	0	0	0	0	0	0	0	0	0	0	0	0	0	0	0	0	0	0	0	0	0	0	0	0	0	0	0	0	0	0	0	0	0	0	0	0	0	0	0	0	0	0	0	0	0
	40	N	0	0	0	0	0	0	0	0	0	0	0	0	0	0	0	0	0	0	0	0	0	0	0	0	0	0	0	0	0	0	0	0	0	0	0	0	0	0	0	0	0	0	0	0	0	0	0
	41	N	0	0	0	0	0	0	0	0	0	0	0	0	0	0	0	0	0	0	0	0	0	0	0	0	0	0	0	0	0	0	0	0	0	0	0	0	0	0	0	0	0	0	0	0	0	0	0
	42	N	0	0	0	0	0	0	0	0	0	0	0	0	0	0	0	0	0	0	0	0	0	0	0	0	0	0	0	0	0	0	0	0	0	0	0	0	0	0	0	0	0	0	0	0	0	0	0
	43	Y	2	1	1	25	0.33	0	0	0	0	0	0	600	695	4950	600	Y	1	Rickshaw/Bus	0	N	0	0	0	0	2	1	6	1	0	0	0	0	0	0	150	620	150	0	Y	1	Taxi	0	N	0	0	0	0
	44	N	0	0	0	0	0	0	0	0	0	0	0	0	0	0	0	0	0	0	0	0	0	0	0	0	0	0	0	0	0	0	0	0	0	0	0	0	0	0	0	0	0	0	0	0	0	0	0
	45	N	0	0	0	0	0	0	0	0	0	0	0	0	0	0	0	0	0	0	0	0	0	0	0	0	0	0	0	0	0	0	0	0	0	0	0	0	0	0	0	0	0	0	0	0	0	0	0
	46	N	0	0	0	0	0	0	0	0	0	0	0	0	0	0	0	0	0	0	0	0	0	0	0	0	0	0	0	0	0	0	0	0	0	0	0	0	0	0	0	0	0	0	0	0	0	0	0
	47	N	0	0	0	0	0	0	0	0	0	0	0	0	0	0	0	0	0	0	0	0	0	0	0	0	0	0	0	0	0	0	0	0	0	0	0	0	0	0	0	0	0	0	0	0	0	0	0
Death	48	Not applicable	Not applicable	Not applicable	Not applicable	Not applicable	Not applicable	Not applicable	Not applicable	Not applicable	Not applicable	Not applicable	Not applicable	Not applicable	Not applicable	Not applicable	Not applicable	Not applicable	Not applicable	Not applicable	Not applicable	Not applicable	Not applicable	Not applicable	Not applicable	Not applicable	Not applicable	Not applicable	Not applicable	Not applicable	Not applicable	Not applicable	Not applicable	Not applicable	Not applicable	Not applicable	Not applicable	Not applicable	Not applicable	Not applicable	Not applicable	Not applicable	Not applicable	Not applicable	Not applicable	Not applicable	Not applicable	Not applicable	Not applicable
	49	N	0	0	0	0	0	0	0	0	0	0	0	0	0	0	0	0	0	0	0	0	0	0	0	0	0	0	0	0	0	0	0	0	0	0	0	0	0	0	0	0	0	0	0	0	0	0	0
	50	N	0	0	0	0	0	0	0	0	0	0	0	0	0	0	0	0	0	0	0	0	0	0	0	0	0	0	0	0	0	0	0	0	0	0	0	0	0	0	0	0	0	0	0	0	0	0	0
	51	N	0	0	0	0	0	0	0	0	0	0	0	0	0	0	0	0	0	0	0	0	0	0	0	0	0	0	0	0	0	0	0	0	0	0	0	0	0	0	0	0	0	0	0	0	0	0	0
	52	N	0	0	0	0	0	0	0	0	0	0	0	0	0	0	0	0	0	0	0	0	0	0	0	0	0	0	0	0	0	0	0	0	0	0	0	0	0	0	0	0	0	0	0	0	0	0	0
	53	N	0	0	0	0	0	0	0	0	0	0	0	0	0	0	0	0	0	0	0	0	0	0	0	0	0	0	0	0	0	0	0	0	0	0	0	0	0	0	0	0	0	0	0	0	0	0	0
	54	N	0	0	0	0	0	0	0	0	0	0	0	0	0	0	0	0	0	0	0	0	0	0	0	0	0	0	0	0	0	0	0	0	0	0	0	0	0	0	0	0	0	0	0	0	0	0	0
	55	N	0	0	0	0	0	0	0	0	0	0	0	0	0	0	0	0	0	0	0	0	0	0	0	0	0	0	0	0	0	0	0	0	0	0	0	0	0	0	0	0	0	0	0	0	0	0	0
	56	N	0	0	0	0	0	0	0	0	0	0	0	0	0	0	0	0	0	0	0	0	0	0	0	0	0	0	0	0	0	0	0	0	0	0	0	0	0	0	0	0	0	0	0	0	0	0	0
	57	N	0	0	0	0	0	0	0	0	0	0	0	0	0	0	0	0	0	0	0	0	0	0	0	0	0	0	0	0	0	0	0	0	0	0	0	0	0	0	0	0	0	0	0	0	0	0	0
	58	N	0	0	0	0	0	0	0	0	0	0	0	0	0	0	0	0	0	0	0	0	0	0	0	0	0	0	0	0	0	0	0	0	0	0	0	0	0	0	0	0	0	0	0	0	0	0	0
	59	N	0	0	0	0	0	0	0	0	0	0	0	0	0	0	0	0	0	0	0	0	0	0	0	0	0	0	0	0	0	0	0	0	0	0	0	0	0	0	0	0	0	0	0	0	0	0	0
	60	N	0	0	0	0	0	0	0	0	0	0	0	0	0	0	0	0	0	0	0	0	0	0	0	0	0	0	0	0	0	0	0	0	0	0	0	0	0	0	0	0	0	0	0	0	0	0	0
	61	N	0	0	0	0	0	0	0	0	0	0	0	0	0	0	0	0	0	0	0	0	0	0	0	0	0	0	0	0	0	0	0	0	0	0	0	0	0	0	0	0	0	0	0	0	0	0	0
	62	N	0	0	0	0	0	0	0	0	0	0	0	0	0	0	0	0	0	0	0	0	0	0	0	0	0	0	0	0	0	0	0	0	0	0	0	0	0	0	0	0	0	0	0	0	0	0	0
	63	N	0	0	0	0	0	0	0	0	0	0	0	0	0	0	0	0	0	0	0	0	0	0	0	0	0	0	0	0	0	0	0	0	0	0	0	0	0	0	0	0	0	0	0	0	0	0	0
	64	N	0	0	0	0	0	0	0	0	0	0	0	0	0	0	0	0	0	0	0	0	0	0	0	0	0	0	0	0	0	0	0	0	0	0	0	0	0	0	0	0	0	0	0	0	0	0	0
	65	N	0	0	0	0	0	0	0	0	0	0	0	0	0	0	0	0	0	0	0	0	0	0	0	0	0	0	0	0	0	0	0	0	0	0	0	0	0	0	0	0	0	0	0	0	0	0	0
	66	N	0	0	0	0	0	0	0	0	0	0	0	0	0	0	0	0	0	0	0	0	0	0	0	0	0	0	0	0	0	0	0	0	0	0	0	0	0	0	0	0	0	0	0	0	0	0	0
	67	N	0	0	0	0	0	0	0	0	0	0	0	0	0	0	0	0	0	0	0	0	0	0	0	0	0	0	0	0	0	0	0	0	0	0	0	0	0	0	0	0	0	0	0	0	0	0	0
	68	N	0	0	0	0	0	0	0	0	0	0	0	0	0	0	0	0	0	0	0	0	0	0	0	0	0	0	0	0	0	0	0	0	0	0	0	0	0	0	0	0	0	0	0	0	0	0	0
	69	N	0	0	0	0	0	0	0	0	0	0	0	0	0	0	0	0	0	0	0	0	0	0	0	0	0	0	0	0	0	0	0	0	0	0	0	0	0	0	0	0	0	0	0	0	0	0	0
	70	N	0	0	0	0	0	0	0	0	0	0	0	0	0	0	0	0	0	0	0	0	0	0	0	0	0	0	0	0	0	0	0	0	0	0	0	0	0	0	0	0	0	0	0	0	0	0	0
	71	N	0	0	0	0	0	0	0	0	0	0	0	0	0	0	0	0	0	0	0	0	0	0	0	0	0	0	0	0	0	0	0	0	0	0	0	0	0	0	0	0	0	0	0	0	0	0	0
	72	N	0	0	0	0	0	0	0	0	0	0	0	0	0	0	0	0	0	0	0	0	0	0	0	0	0	0	0	0	0	0	0	0	0	0	0	0	0	0	0	0	0	0	0	0	0	0	0
	73	N	0	0	0	0	0	0	0	0	0	0	0	0	0	0	0	0	0	0	0	0	0	0	0	0	0	0	0	0	0	0	0	0	0	0	0	0	0	0	0	0	0	0	0	0	0	0	0
	74	N	0	0	0	0	0	0	0	0	0	0	0	0	0	0	0	0	0	0	0	0	0	0	0	0	0	0	0	0	0	0	0	0	0	0	0	0	0	0	0	0	0	0	0	0	0	0	0
	75	N	0	0	0	0	0	0	0	0	0	0	0	0	0	0	0	0	0	0	0	0	0	0	0	0	0	0	0	0	0	0	0	0	0	0	0	0	0	0	0	0	0	0	0	0	0	0	0
	76	N	0	0	0	0	0	0	0	0	0	0	0	0	0	0	0	0	0	0	0	0	0	0	0	0	0	0	0	0	0	0	0	0	0	0	0	0	0	0	0	0	0	0	0	0	0	0	0
	77	N	0	0	0	0	0	0	0	0	0	0	0	0	0	0	0	0	0	0	0	0	0	0	0	0	0	0	0	0	0	0	0	0	0	0	0	0	0	0	0	0	0	0	0	0	0	0	0
	78	N	0	0	0	0	0	0	0	0	0	0	0	0	0	0	0	0	0	0	0	0	0	0	0	0	0	0	0	0	0	0	0	0	0	0	0	0	0	0	0	0	0	0	0	0	0	0	0
	79	N	0	0	0	0	0	0	0	0	0	0	0	0	0	0	0	0	0	0	0	0	0	0	0	0	0	0	0	0	0	0	0	0	0	0	0	0	0	0	0	0	0	0	0	0	0	0	0
	80	N	0	0	0	0	0	0	0	0	0	0	0	0	0	0	0	0	0	0	0	0	0	0	0	0	0	0	0	0	0	0	0	0	0	0	0	0	0	0	0	0	0	0	0	0	0	0	0
Refusal	81	Not available	Not available	Not available	Not available	Not available	Not available	Not available	Not available	Not available	Not available	Not available	Not available	Not available	Not available	Not available	Not available	Not available	Not available	Not available	Not available	Not available	Not available	Not available	Not available	Not available	Not available	Not available	Not available	Not available	Not available	Not available	Not available	Not available	Not available	Not available	Not available	Not available	Not available	Not available	Not available	Not available	Not available	Not available	Not available	Not available	Not available	Not available	Not available
Refusal	82	Not available	Not available	Not available	Not available	Not available	Not available	Not available	Not available	Not available	Not available	Not available	Not available	Not available	Not available	Not available	Not available	Not available	Not available	Not available	Not available	Not available	Not available	Not available	Not available	Not available	Not available	Not available	Not available	Not available	Not available	Not available	Not available	Not available	Not available	Not available	Not available	Not available	Not available	Not available	Not available	Not available	Not available	Not available	Not available	Not available	Not available	Not available	Not available
Refusal	83	Not available	Not available	Not available	Not available	Not available	Not available	Not available	Not available	Not available	Not available	Not available	Not available	Not available	Not available	Not available	Not available	Not available	Not available	Not available	Not available	Not available	Not available	Not available	Not available	Not available	Not available	Not available	Not available	Not available	Not available	Not available	Not available	Not available	Not available	Not available	Not available	Not available	Not available	Not available	Not available	Not available	Not available	Not available	Not available	Not available	Not available	Not available	Not available
	84	N	0	0	0	0	0	0	0	0	0	0	0	0	0	0	0	0	0	0	0	0	0	0	0	0	0	0	0	0	0	0	0	0	0	0	0	0	0	0	0	0	0	0	0	0	0	0	0
	85	N	0	0	0	0	0	0	0	0	0	0	0	0	0	0	0	0	0	0	0	0	0	0	0	0	0	0	0	0	0	0	0	0	0	0	0	0	0	0	0	0	0	0	0	0	0	0	0
	86	N	0	0	0	0	0	0	0	0	0	0	0	0	0	0	0	0	0	0	0	0	0	0	0	0	0	0	0	0	0	0	0	0	0	0	0	0	0	0	0	0	0	0	0	0	0	0	0
	87	N	0	0	0	0	0	0	0	0	0	0	0	0	0	0	0	0	0	0	0	0	0	0	0	0	0	0	0	0	0	0	0	0	0	0	0	0	0	0	0	0	0	0	0	0	0	0	0
	88	N	0	0	0	0	0	0	0	0	0	0	0	0	0	0	0	0	0	0	0	0	0	0	0	0	0	0	0	0	0	0	0	0	0	0	0	0	0	0	0	0	0	0	0	0	0	0	0
	89	N	0	0	0	0	0	0	0	0	0	0	0	0	0	0	0	0	0	0	0	0	0	0	0	0	0	0	0	0	0	0	0	0	0	0	0	0	0	0	0	0	0	0	0	0	0	0	0
	90	N	0	0	0	0	0	0	0	0	0	0	0	0	0	0	0	0	0	0	0	0	0	0	0	0	0	0	0	0	0	0	0	0	0	0	0	0	0	0	0	0	0	0	0	0	0	0	0
	91	N	0	0	0	0	0	0	0	0	0	0	0	0	0	0	0	0	0	0	0	0	0	0	0	0	0	0	0	0	0	0	0	0	0	0	0	0	0	0	0	0	0	0	0	0	0	0	0
	92	N	0	0	0	0	0	0	0	0	0	0	0	0	0	0	0	0	0	0	0	0	0	0	0	0	0	0	0	0	0	0	0	0	0	0	0	0	0	0	0	0	0	0	0	0	0	0	0
	93	N	0	0	0	0	0	0	0	0	0	0	0	0	0	0	0	0	0	0	0	0	0	0	0	0	0	0	0	0	0	0	0	0	0	0	0	0	0	0	0	0	0	0	0	0	0	0	0
	94	N	0	0	0	0	0	0	0	0	0	0	0	0	0	0	0	0	0	0	0	0	0	0	0	0	0	0	0	0	0	0	0	0	0	0	0	0	0	0	0	0	0	0	0	0	0	0	0
	95	N	0	0	0	0	0	0	0	0	0	0	0	0	0	0	0	0	0	0	0	0	0	0	0	0	0	0	0	0	0	0	0	0	0	0	0	0	0	0	0	0	0	0	0	0	0	0	0
	96	N	0	0	0	0	0	0	0	0	0	0	0	0	0	0	0	0	0	0	0	0	0	0	0	0	0	0	0	0	0	0	0	0	0	0	0	0	0	0	0	0	0	0	0	0	0	0	0
	97	N	0	0	0	0	0	0	0	0	0	0	0	0	0	0	0	0	0	0	0	0	0	0	0	0	0	0	0	0	0	0	0	0	0	0	0	0	0	0	0	0	0	0	0	0	0	0	0
	98	N	0	0	0	0	0	0	0	0	0	0	0	0	0	0	0	0	0	0	0	0	0	0	0	0	0	0	0	0	0	0	0	0	0	0	0	0	0	0	0	0	0	0	0	0	0	0	0
	99	N	0	0	0	0	0	0	0	0	0	0	0	0	0	0	0	0	0	0	0	0	0	0	0	0	0	0	0	0	0	0	0	0	0	0	0	0	0	0	0	0	0	0	0	0	0	0	0
Unable to contact	100	Not available	Not available	Not available	Not available	Not available	Not available	Not available	Not available	Not available	Not available	Not available	Not available	Not available	Not available	Not available	Not available	Not available	Not available	Not available	Not available	Not available	Not available	Not available	Not available	Not available	Not available	Not available	Not available	Not available	Not available	Not available	Not available	Not available	Not available	Not available	Not available	Not available	Not available	Not available	Not available	Not available	Not available	Not available	Not available	Not available	Not available	Not available	Not available
	101	N	0	0	0	0	0	0	0	0	0	0	0	0	0	0	0	0	0	0	0	0	0	0	0	0	0	0	0	0	0	0	0	0	0	0	0	0	0	0	0	0	0	0	0	0	0	0	0
	102	N	0	0	0	0	0	0	0	0	0	0	0	0	0	0	0	0	0	0	0	0	0	0	0	0	0	0	0	0	0	0	0	0	0	0	0	0	0	0	0	0	0	0	0	0	0	0	0
	103	N	0	0	0	0	0	0	0	0	0	0	0	0	0	0	0	0	0	0	0	0	0	0	0	0	0	0	0	0	0	0	0	0	0	0	0	0	0	0	0	0	0	0	0	0	0	0	0
	104	N	0	0	0	0	0	0	0	0	0	0	0	0	0	0	0	0	0	0	0	0	0	0	0	0	0	0	0	0	0	0	0	0	0	0	0	0	0	0	0	0	0	0	0	0	0	0	0
	105	Y	1	1	1	113	1.5	0	0	0	0	0	0	0	2400	6400	0	Y	4	Taxi	0	N	0	0	0	0	0	0	0	0	0	0	0	0	0	0	0	0	0	0	0	0	0	0	0	0	0	0	0
	106	N	0	0	0	0	0	0	0	0	0	0	0	0	0	0	0	0	0	0	0	0	0	0	0	0	0	0	0	0	0	0	0	0	0	0	0	0	0	0	0	0	0	0	0	0	0	0	0
	107	N	0	0	0	0	0	0	0	0	0	0	0	0	0	0	0	0	0	0	0	0	0	0	0	0	0	0	0	0	0	0	0	0	0	0	0	0	0	0	0	0	0	0	0	0	0	0	0
	108	N	0	0	0	0	0	0	0	0	0	0	0	0	0	0	0	0	0	0	0	0	0	0	0	0	0	0	0	0	0	0	0	0	0	0	0	0	0	0	0	0	0	0	0	0	0	0	0
	109	N	0	0	0	0	0	0	0	0	0	0	0	0	0	0	0	0	0	0	0	0	0	0	0	0	0	0	0	0	0	0	0	0	0	0	0	0	0	0	0	0	0	0	0	0	0	0	0
	110	Y	1	1	3	14	0.5	0	0	0	210000	0	0	0	2412	5600	0	Y	4	Ambulance	0	N	0	0	0	0	0	0	0	0	0	0	0	0	0	0	0	0	0	0	0	0	0	0	0	0	0	0	0
	111	N	0	0	0	0	0	0	0	0	0	0	0	0	0	0	0	0	0	0	0	0	0	0	0	0	0	0	0	0	0	0	0	0	0	0	0	0	0	0	0	0	0	0	0	0	0	0	0
	112	N	0	0	0	0	0	0	0	0	0	0	0	0	0	0	0	0	0	0	0	0	0	0	0	0	0	0	0	0	0	0	0	0	0	0	0	0	0	0	0	0	0	0	0	0	0	0	0
	113	N	0	0	0	0	0	0	0	0	0	0	0	0	0	0	0	0	0	0	0	0	0	0	0	0	0	0	0	0	0	0	0	0	0	0	0	0	0	0	0	0	0	0	0	0	0	0	0
Death	114	Not applicable	Not applicable	Not applicable	Not applicable	Not applicable	Not applicable	Not applicable	Not applicable	Not applicable	Not applicable	Not applicable	Not applicable	Not applicable	Not applicable	Not applicable	Not applicable	Not applicable	Not applicable	Not applicable	Not applicable	Not applicable	Not applicable	Not applicable	Not applicable	Not applicable	Not applicable	Not applicable	Not applicable	Not applicable	Not applicable	Not applicable	Not applicable	Not applicable	Not applicable	Not applicable	Not applicable	Not applicable	Not applicable	Not applicable	Not applicable	Not applicable	Not applicable	Not applicable	Not applicable	Not applicable	Not applicable	Not applicable	Not applicable
	115	N	0	0	0	0	0	0	0	0	0	0	0	0	0	0	0	0	0	0	0	0	0	0	0	0	0	0	0	0	0	0	0	0	0	0	0	0	0	0	0	0	0	0	0	0	0	0	0
	116	N	0	0	0	0	0	0	0	0	0	0	0	0	0	0	0	0	0	0	0	0	0	0	0	0	0	0	0	0	0	0	0	0	0	0	0	0	0	0	0	0	0	0	0	0	0	0	0
	117	N	0	0	0	0	0	0	0	0	0	0	0	0	0	0	0	0	0	0	0	0	0	0	0	0	0	0	0	0	0	0	0	0	0	0	0	0	0	0	0	0	0	0	0	0	0	0	0
	118	N	0	0	0	0	0	0	0	0	0	0	0	0	0	0	0	0	0	0	0	0	0	0	0	0	0	0	0	0	0	0	0	0	0	0	0	0	0	0	0	0	0	0	0	0	0	0	0
	119	N	0	0	0	0	0	0	0	0	0	0	0	0	0	0	0	0	0	0	0	0	0	0	0	0	0	0	0	0	0	0	0	0	0	0	0	0	0	0	0	0	0	0	0	0	0	0	0
	120	N	0	0	0	0	0	0	0	0	0	0	0	0	0	0	0	0	0	0	0	0	0	0	0	0	0	0	0	0	0	0	0	0	0	0	0	0	0	0	0	0	0	0	0	0	0	0	0
	121	N	0	0	0	0	0	0	0	0	0	0	0	0	0	0	0	0	0	0	0	0	0	0	0	0	0	0	0	0	0	0	0	0	0	0	0	0	0	0	0	0	0	0	0	0	0	0	0
	122	N	0	0	0	0	0	0	0	0	0	0	0	0	0	0	0	0	0	0	0	0	0	0	0	0	0	0	0	0	0	0	0	0	0	0	0	0	0	0	0	0	0	0	0	0	0	0	0
	123	N	0	0	0	0	0	0	0	0	0	0	0	0	0	0	0	0	0	0	0	0	0	0	0	0	0	0	0	0	0	0	0	0	0	0	0	0	0	0	0	0	0	0	0	0	0	0	0
	124	N	0	0	0	0	0	0	0	0	0	0	0	0	0	0	0	0	0	0	0	0	0	0	0	0	0	0	0	0	0	0	0	0	0	0	0	0	0	0	0	0	0	0	0	0	0	0	0
	125	N	0	0	0	0	0	0	0	0	0	0	0	0	0	0	0	0	0	0	0	0	0	0	0	0	0	0	0	0	0	0	0	0	0	0	0	0	0	0	0	0	0	0	0	0	0	0	0
	126	N	0	0	0	0	0	0	0	0	0	0	0	0	0	0	0	0	0	0	0	0	0	0	0	0	0	0	0	0	0	0	0	0	0	0	0	0	0	0	0	0	0	0	0	0	0	0	0
	127	N	0	0	0	0	0	0	0	0	0	0	0	0	0	0	0	0	0	0	0	0	0	0	0	0	0	0	0	0	0	0	0	0	0	0	0	0	0	0	0	0	0	0	0	0	0	0	0
	128	N	0	0	0	0	0	0	0	0	0	0	0	0	0	0	0	0	0	0	0	0	0	0	0	0	0	0	0	0	0	0	0	0	0	0	0	0	0	0	0	0	0	0	0	0	0	0	0
	129	N	0	0	0	0	0	0	0	0	0	0	0	0	0	0	0	0	0	0	0	0	0	0	0	0	0	0	0	0	0	0	0	0	0	0	0	0	0	0	0	0	0	0	0	0	0	0	0
	130	N	0	0	0	0	0	0	0	0	0	0	0	0	0	0	0	0	0	0	0	0	0	0	0	0	0	0	0	0	0	0	0	0	0	0	0	0	0	0	0	0	0	0	0	0	0	0	0
	131	N	0	0	0	0	0	0	0	0	0	0	0	0	0	0	0	0	0	0	0	0	0	0	0	0	0	0	0	0	0	0	0	0	0	0	0	0	0	0	0	0	0	0	0	0	0	0	0
	132	N	0	0	0	0	0	0	0	0	0	0	0	0	0	0	0	0	0	0	0	0	0	0	0	0	0	0	0	0	0	0	0	0	0	0	0	0	0	0	0	0	0	0	0	0	0	0	0
	133	N	0	0	0	0	0	0	0	0	0	0	0	0	0	0	0	0	0	0	0	0	0	0	0	0	0	0	0	0	0	0	0	0	0	0	0	0	0	0	0	0	0	0	0	0	0	0	0
	134	N	0	0	0	0	0	0	0	0	0	0	0	0	0	0	0	0	0	0	0	0	0	0	0	0	0	0	0	0	0	0	0	0	0	0	0	0	0	0	0	0	0	0	0	0	0	0	0
	135	N	0	0	0	0	0	0	0	0	0	0	0	0	0	0	0	0	0	0	0	0	0	0	0	0	0	0	0	0	0	0	0	0	0	0	0	0	0	0	0	0	0	0	0	0	0	0	0
	136	N	0	0	0	0	0	0	0	0	0	0	0	0	0	0	0	0	0	0	0	0	0	0	0	0	0	0	0	0	0	0	0	0	0	0	0	0	0	0	0	0	0	0	0	0	0	0	0
	137	N	0	0	0	0	0	0	0	0	0	0	0	0	0	0	0	0	0	0	0	0	0	0	0	0	0	0	0	0	0	0	0	0	0	0	0	0	0	0	0	0	0	0	0	0	0	0	0
	138	N	0	0	0	0	0	0	0	0	0	0	0	0	0	0	0	0	0	0	0	0	0	0	0	0	0	0	0	0	0	0	0	0	0	0	0	0	0	0	0	0	0	0	0	0	0	0	0
	139	N	0	0	0	0	0	0	0	0	0	0	0	0	0	0	0	0	0	0	0	0	0	0	0	0	0	0	0	0	0	0	0	0	0	0	0	0	0	0	0	0	0	0	0	0	0	0	0
	140	N	0	0	0	0	0	0	0	0	0	0	0	0	0	0	0	0	0	0	0	0	0	0	0	0	0	0	0	0	0	0	0	0	0	0	0	0	0	0	0	0	0	0	0	0	0	0	0
	141	N	0	0	0	0	0	0	0	0	0	0	0	0	0	0	0	0	0	0	0	0	0	0	0	0	0	0	0	0	0	0	0	0	0	0	0	0	0	0	0	0	0	0	0	0	0	0	0
	142	N	0	0	0	0	0	0	0	0	0	0	0	0	0	0	0	0	0	0	0	0	0	0	0	0	0	0	0	0	0	0	0	0	0	0	0	0	0	0	0	0	0	0	0	0	0	0	0
	143	N	0	0	0	0	0	0	0	0	0	0	0	0	0	0	0	0	0	0	0	0	0	0	0	0	0	0	0	0	0	0	0	0	0	0	0	0	0	0	0	0	0	0	0	0	0	0	0
	144	N	0	0	0	0	0	0	0	0	0	0	0	0	0	0	0	0	0	0	0	0	0	0	0	0	0	0	0	0	0	0	0	0	0	0	0	0	0	0	0	0	0	0	0	0	0	0	0
	145	N	0	0	0	0	0	0	0	0	0	0	0	0	0	0	0	0	0	0	0	0	0	0	0	0	0	0	0	0	0	0	0	0	0	0	0	0	0	0	0	0	0	0	0	0	0	0	0
	146	N	0	0	0	0	0	0	0	0	0	0	0	0	0	0	0	0	0	0	0	0	0	0	0	0	0	0	0	0	0	0	0	0	0	0	0	0	0	0	0	0	0	0	0	0	0	0	0
	147	N	0	0	0	0	0	0	0	0	0	0	0	0	0	0	0	0	0	0	0	0	0	0	0	0	0	0	0	0	0	0	0	0	0	0	0	0	0	0	0	0	0	0	0	0	0	0	0
Refusal	148	Not available	Not available	Not available	Not available	Not available	Not available	Not available	Not available	Not available	Not available	Not available	Not available	Not available	Not available	Not available	Not available	Not available	Not available	Not available	Not available	Not available	Not available	Not available	Not available	Not available	Not available	Not available	Not available	Not available	Not available	Not available	Not available	Not available	Not available	Not available	Not available	Not available	Not available	Not available	Not available	Not available	Not available	Not available	Not available	Not available	Not available	Not available	Not available
	149	N	0	0	0	0	0	0	0	0	0	0	0	0	0	0	0	0	0	0	0	0	0	0	0	0	0	0	0	0	0	0	0	0	0	0	0	0	0	0	0	0	0	0	0	0	0	0	0
	150	N	0	0	0	0	0	0	0	0	0	0	0	0	0	0	0	0	0	0	0	0	0	0	0	0	0	0	0	0	0	0	0	0	0	0	0	0	0	0	0	0	0	0	0	0	0	0	0
	151	N	0	0	0	0	0	0	0	0	0	0	0	0	0	0	0	0	0	0	0	0	0	0	0	0	0	0	0	0	0	0	0	0	0	0	0	0	0	0	0	0	0	0	0	0	0	0	0
	152	N	0	0	0	0	0	0	0	0	0	0	0	0	0	0	0	0	0	0	0	0	0	0	0	0	0	0	0	0	0	0	0	0	0	0	0	0	0	0	0	0	0	0	0	0	0	0	0
	153	Y	1	1	1	30	8	0	0	1500	0	0	0	0	11200	6000	0	Y	1	Auto	0	Y	1	30	0	0	0	0	0	0	0	0	0	0	0	0	0	0	0	0	0	0	0	0	0	0	0	0	0
	154	N	0	0	0	0	0	0	0	0	0	0	0	0	0	0	0	0	0	0	0	0	0	0	0	0	0	0	0	0	0	0	0	0	0	0	0	0	0	0	0	0	0	0	0	0	0	0	0
	155	N	0	0	0	0	0	0	0	0	0	0	0	0	0	0	0	0	0	0	0	0	0	0	0	0	0	0	0	0	0	0	0	0	0	0	0	0	0	0	0	0	0	0	0	0	0	0	0
	156	N	0	0	0	0	0	0	0	0	0	0	0	0	0	0	0	0	0	0	0	0	0	0	0	0	0	0	0	0	0	0	0	0	0	0	0	0	0	0	0	0	0	0	0	0	0	0	0
	157	N	0	0	0	0	0	0	0	0	0	0	0	0	0	0	0	0	0	0	0	0	0	0	0	0	0	0	0	0	0	0	0	0	0	0	0	0	0	0	0	0	0	0	0	0	0	0	0
	158	N	0	0	0	0	0	0	0	0	0	0	0	0	0	0	0	0	0	0	0	0	0	0	0	0	0	0	0	0	0	0	0	0	0	0	0	0	0	0	0	0	0	0	0	0	0	0	0
	159	N	0	0	0	0	0	0	0	0	0	0	0	0	0	0	0	0	0	0	0	0	0	0	0	0	0	0	0	0	0	0	0	0	0	0	0	0	0	0	0	0	0	0	0	0	0	0	0
	160	N	0	0	0	0	0	0	0	0	0	0	0	0	0	0	0	0	0	0	0	0	0	0	0	0	0	0	0	0	0	0	0	0	0	0	0	0	0	0	0	0	0	0	0	0	0	0	0
	161	N	0	0	0	0	0	0	0	0	0	0	0	0	0	0	0	0	0	0	0	0	0	0	0	0	0	0	0	0	0	0	0	0	0	0	0	0	0	0	0	0	0	0	0	0	0	0	0
	162	N	0	0	0	0	0	0	0	0	0	0	0	0	0	0	0	0	0	0	0	0	0	0	0	0	0	0	0	0	0	0	0	0	0	0	0	0	0	0	0	0	0	0	0	0	0	0	0
	163	N	0	0	0	0	0	0	0	0	0	0	0	0	0	0	0	0	0	0	0	0	0	0	0	0	0	0	0	0	0	0	0	0	0	0	0	0	0	0	0	0	0	0	0	0	0	0	0
Refusal and Defaulter	164	Not available	Not available	Not available	Not available	Not available	Not available	Not available	Not available	Not available	Not available	Not available	Not available	Not available	Not available	Not available	Not available	Not available	Not available	Not available	Not available	Not available	Not available	Not available	Not available	Not available	Not available	Not available	Not available	Not available	Not available	Not available	Not available	Not available	Not available	Not available	Not available	Not available	Not available	Not available	Not available	Not available	Not available	Not available	Not available	Not available	Not available	Not available	Not available
	165	N	0	0	0	0	0	0	0	0	0	0	0	0	0	0	0	0	0	0	0	0	0	0	0	0	0	0	0	0	0	0	0	0	0	0	0	0	0	0	0	0	0	0	0	0	0	0	0
	166	N	0	0	0	0	0	0	0	0	0	0	0	0	0	0	0	0	0	0	0	0	0	0	0	0	0	0	0	0	0	0	0	0	0	0	0	0	0	0	0	0	0	0	0	0	0	0	0
	167	N	0	0	0	0	0	0	0	0	0	0	0	0	0	0	0	0	0	0	0	0	0	0	0	0	0	0	0	0	0	0	0	0	0	0	0	0	0	0	0	0	0	0	0	0	0	0	0
	168	N	0	0	0	0	0	0	0	0	0	0	0	0	0	0	0	0	0	0	0	0	0	0	0	0	0	0	0	0	0	0	0	0	0	0	0	0	0	0	0	0	0	0	0	0	0	0	0
Unable to contact	169	Not available	Not available	Not available	Not available	Not available	Not available	Not available	Not available	Not available	Not available	Not available	Not available	Not available	Not available	Not available	Not available	Not available	Not available	Not available	Not available	Not available	Not available	Not available	Not available	Not available	Not available	Not available	Not available	Not available	Not available	Not available	Not available	Not available	Not available	Not available	Not available	Not available	Not available	Not available	Not available	Not available	Not available	Not available	Not available	Not available	Not available	Not available	Not available
	170	N	0	0	0	0	0	0	0	0	0	0	0	0	0	0	0	0	0	0	0	0	0	0	0	0	0	0	0	0	0	0	0	0	0	0	0	0	0	0	0	0	0	0	0	0	0	0	0
	171	N	0	0	0	0	0	0	0	0	0	0	0	0	0	0	0	0	0	0	0	0	0	0	0	0	0	0	0	0	0	0	0	0	0	0	0	0	0	0	0	0	0	0	0	0	0	0	0
	172	N	0	0	0	0	0	0	0	0	0	0	0	0	0	0	0	0	0	0	0	0	0	0	0	0	0	0	0	0	0	0	0	0	0	0	0	0	0	0	0	0	0	0	0	0	0	0	0
	173	N	0	0	0	0	0	0	0	0	0	0	0	0	0	0	0	0	0	0	0	0	0	0	0	0	0	0	0	0	0	0	0	0	0	0	0	0	0	0	0	0	0	0	0	0	0	0	0
	174	N	0	0	0	0	0	0	0	0	0	0	0	0	0	0	0	0	0	0	0	0	0	0	0	0	0	0	0	0	0	0	0	0	0	0	0	0	0	0	0	0	0	0	0	0	0	0	0
	175	N	0	0	0	0	0	0	0	0	0	0	0	0	0	0	0	0	0	0	0	0	0	0	0	0	0	0	0	0	0	0	0	0	0	0	0	0	0	0	0	0	0	0	0	0	0	0	0
	176	Y	1	1	1	45	45.75	0	0	2000	0	0	0	0	4980	4500	0	Y	2	Bus	0	Y	1	45	0	0	0	0	0	0	0	0	0	0	0	0	0	0	0	0	0	0	0	0	0	0	0	0	0
	177	N	0	0	0	0	0	0	0	0	0	0	0	0	0	0	0	0	0	0	0	0	0	0	0	0	0	0	0	0	0	0	0	0	0	0	0	0	0	0	0	0	0	0	0	0	0	0	0
	178	N	0	0	0	0	0	0	0	0	0	0	0	0	0	0	0	0	0	0	0	0	0	0	0	0	0	0	0	0	0	0	0	0	0	0	0	0	0	0	0	0	0	0	0	0	0	0	0
	179	N	0	0	0	0	0	0	0	0	0	0	0	0	0	0	0	0	0	0	0	0	0	0	0	0	0	0	0	0	0	0	0	0	0	0	0	0	0	0	0	0	0	0	0	0	0	0	0
	180	N	0	0	0	0	0	0	0	0	0	0	0	0	0	0	0	0	0	0	0	0	0	0	0	0	0	0	0	0	0	0	0	0	0	0	0	0	0	0	0	0	0	0	0	0	0	0	0
	181	N	0	0	0	0	0	0	0	0	0	0	0	0	0	0	0	0	0	0	0	0	0	0	0	0	0	0	0	0	0	0	0	0	0	0	0	0	0	0	0	0	0	0	0	0	0	0	0
	182	N	0	0	0	0	0	0	0	0	0	0	0	0	0	0	0	0	0	0	0	0	0	0	0	0	0	0	0	0	0	0	0	0	0	0	0	0	0	0	0	0	0	0	0	0	0	0	0
	183	N	0	0	0	0	0	0	0	0	0	0	0	0	0	0	0	0	0	0	0	0	0	0	0	0	0	0	0	0	0	0	0	0	0	0	0	0	0	0	0	0	0	0	0	0	0	0	0
	184	N	0	0	0	0	0	0	0	0	0	0	0	0	0	0	0	0	0	0	0	0	0	0	0	0	0	0	0	0	0	0	0	0	0	0	0	0	0	0	0	0	0	0	0	0	0	0	0
	185	N	0	0	0	0	0	0	0	0	0	0	0	0	0	0	0	0	0	0	0	0	0	0	0	0	0	0	0	0	0	0	0	0	0	0	0	0	0	0	0	0	0	0	0	0	0	0	0
	186	N	0	0	0	0	0	0	0	0	0	0	0	0	0	0	0	0	0	0	0	0	0	0	0	0	0	0	0	0	0	0	0	0	0	0	0	0	0	0	0	0	0	0	0	0	0	0	0
	187	N	0	0	0	0	0	0	0	0	0	0	0	0	0	0	0	0	0	0	0	0	0	0	0	0	0	0	0	0	0	0	0	0	0	0	0	0	0	0	0	0	0	0	0	0	0	0	0
	188	N	0	0	0	0	0	0	0	0	0	0	0	0	0	0	0	0	0	0	0	0	0	0	0	0	0	0	0	0	0	0	0	0	0	0	0	0	0	0	0	0	0	0	0	0	0	0	0
Death	189	Not applicable	Not applicable	Not applicable	Not applicable	Not applicable	Not applicable	Not applicable	Not applicable	Not applicable	Not applicable	Not applicable	Not applicable	Not applicable	Not applicable	Not applicable	Not applicable	Not applicable	Not applicable	Not applicable	Not applicable	Not applicable	Not applicable	Not applicable	Not applicable	Not applicable	Not applicable	Not applicable	Not applicable	Not applicable	Not applicable	Not applicable	Not applicable	Not applicable	Not applicable	Not applicable	Not applicable	Not applicable	Not applicable	Not applicable	Not applicable	Not applicable	Not applicable	Not applicable	Not applicable	Not applicable	Not applicable	Not applicable	Not applicable
	190	Y	1	1	1	25	0	0	0	0	0	0	0	0	200	5000	0	Y	1	Auto	0	Y	1	25	0	0	0	0	0	0	0	0	0	0	0	0	0	0	0	0	0	0	0	0	0	0	0	0	0
	191	N	0	0	0	0	0	0	0	0	0	0	0	0	0	0	0	0	0	0	0	0	0	0	0	0	0	0	0	0	0	0	0	0	0	0	0	0	0	0	0	0	0	0	0	0	0	0	0
	192	N	0	0	0	0	0	0	0	0	0	0	0	0	0	0	0	0	0	0	0	0	0	0	0	0	0	0	0	0	0	0	0	0	0	0	0	0	0	0	0	0	0	0	0	0	0	0	0
	193	N	0	0	0	0	0	0	0	0	0	0	0	0	0	0	0	0	0	0	0	0	0	0	0	0	0	0	0	0	0	0	0	0	0	0	0	0	0	0	0	0	0	0	0	0	0	0	0
	194	N	0	0	0	0	0	0	0	0	0	0	0	0	0	0	0	0	0	0	0	0	0	0	0	0	0	0	0	0	0	0	0	0	0	0	0	0	0	0	0	0	0	0	0	0	0	0	0
	195	N	0	0	0	0	0	0	0	0	0	0	0	0	0	0	0	0	0	0	0	0	0	0	0	0	0	0	0	0	0	0	0	0	0	0	0	0	0	0	0	0	0	0	0	0	0	0	0
	196	N	0	0	0	0	0	0	0	0	0	0	0	0	0	0	0	0	0	0	0	0	0	0	0	0	0	0	0	0	0	0	0	0	0	0	0	0	0	0	0	0	0	0	0	0	0	0	0
	197	N	0	0	0	0	0	0	0	0	0	0	0	0	0	0	0	0	0	0	0	0	0	0	0	0	0	0	0	0	0	0	0	0	0	0	0	0	0	0	0	0	0	0	0	0	0	0	0
	198	N	0	0	0	0	0	0	0	0	0	0	0	0	0	0	0	0	0	0	0	0	0	0	0	0	0	0	0	0	0	0	0	0	0	0	0	0	0	0	0	0	0	0	0	0	0	0	0
	199	N	0	0	0	0	0	0	0	0	0	0	0	0	0	0	0	0	0	0	0	0	0	0	0	0	0	0	0	0	0	0	0	0	0	0	0	0	0	0	0	0	0	0	0	0	0	0	0
	200	N	0	0	0	0	0	0	0	0	0	0	0	0	0	0	0	0	0	0	0	0	0	0	0	0	0	0	0	0	0	0	0	0	0	0	0	0	0	0	0	0	0	0	0	0	0	0	0
	201	N	0	0	0	0	0	0	0	0	0	0	0	0	0	0	0	0	0	0	0	0	0	0	0	0	0	0	0	0	0	0	0	0	0	0	0	0	0	0	0	0	0	0	0	0	0	0	0
	202	N	0	0	0	0	0	0	0	0	0	0	0	0	0	0	0	0	0	0	0	0	0	0	0	0	0	0	0	0	0	0	0	0	0	0	0	0	0	0	0	0	0	0	0	0	0	0	0
	203	N	0	0	0	0	0	0	0	0	0	0	0	0	0	0	0	0	0	0	0	0	0	0	0	0	0	0	0	0	0	0	0	0	0	0	0	0	0	0	0	0	0	0	0	0	0	0	0
	204	N	0	0	0	0	0	0	0	0	0	0	0	0	0	0	0	0	0	0	0	0	0	0	0	0	0	0	0	0	0	0	0	0	0	0	0	0	0	0	0	0	0	0	0	0	0	0	0
	205	N	0	0	0	0	0	0	0	0	0	0	0	0	0	0	0	0	0	0	0	0	0	0	0	0	0	0	0	0	0	0	0	0	0	0	0	0	0	0	0	0	0	0	0	0	0	0	0
	206	N	0	0	0	0	0	0	0	0	0	0	0	0	0	0	0	0	0	0	0	0	0	0	0	0	0	0	0	0	0	0	0	0	0	0	0	0	0	0	0	0	0	0	0	0	0	0	0
	207	N	0	0	0	0	0	0	0	0	0	0	0	0	0	0	0	0	0	0	0	0	0	0	0	0	0	0	0	0	0	0	0	0	0	0	0	0	0	0	0	0	0	0	0	0	0	0	0
	208	N	0	0	0	0	0	0	0	0	0	0	0	0	0	0	0	0	0	0	0	0	0	0	0	0	0	0	0	0	0	0	0	0	0	0	0	0	0	0	0	0	0	0	0	0	0	0	0
	209	N	0	0	0	0	0	0	0	0	0	0	0	0	0	0	0	0	0	0	0	0	0	0	0	0	0	0	0	0	0	0	0	0	0	0	0	0	0	0	0	0	0	0	0	0	0	0	0
	210	N	0	0	0	0	0	0	0	0	0	0	0	0	0	0	0	0	0	0	0	0	0	0	0	0	0	0	0	0	0	0	0	0	0	0	0	0	0	0	0	0	0	0	0	0	0	0	0
	211	N	0	0	0	0	0	0	0	0	0	0	0	0	0	0	0	0	0	0	0	0	0	0	0	0	0	0	0	0	0	0	0	0	0	0	0	0	0	0	0	0	0	0	0	0	0	0	0
	212	N	0	0	0	0	0	0	0	0	0	0	0	0	0	0	0	0	0	0	0	0	0	0	0	0	0	0	0	0	0	0	0	0	0	0	0	0	0	0	0	0	0	0	0	0	0	0	0
	213	N	0	0	0	0	0	0	0	0	0	0	0	0	0	0	0	0	0	0	0	0	0	0	0	0	0	0	0	0	0	0	0	0	0	0	0	0	0	0	0	0	0	0	0	0	0	0	0
	214	N	0	0	0	0	0	0	0	0	0	0	0	0	0	0	0	0	0	0	0	0	0	0	0	0	0	0	0	0	0	0	0	0	0	0	0	0	0	0	0	0	0	0	0	0	0	0	0
	215	N	0	0	0	0	0	0	0	0	0	0	0	0	0	0	0	0	0	0	0	0	0	0	0	0	0	0	0	0	0	0	0	0	0	0	0	0	0	0	0	0	0	0	0	0	0	0	0
	216	N	0	0	0	0	0	0	0	0	0	0	0	0	0	0	0	0	0	0	0	0	0	0	0	0	0	0	0	0	0	0	0	0	0	0	0	0	0	0	0	0	0	0	0	0	0	0	0
Unable to contact	217	Not available	Not available	Not available	Not available	Not available	Not available	Not available	Not available	Not available	Not available	Not available	Not available	Not available	Not available	Not available	Not available	Not available	Not available	Not available	Not available	Not available	Not available	Not available	Not available	Not available	Not available	Not available	Not available	Not available	Not available	Not available	Not available	Not available	Not available	Not available	Not available	Not available	Not available	Not available	Not available	Not available	Not available	Not available	Not available	Not available	Not available	Not available	Not available
	218	N	0	0	0	0	0	0	0	0	0	0	0	0	0	0	0	0	0	0	0	0	0	0	0	0	0	0	0	0	0	0	0	0	0	0	0	0	0	0	0	0	0	0	0	0	0	0	0
	219	N	0	0	0	0	0	0	0	0	0	0	0	0	0	0	0	0	0	0	0	0	0	0	0	0	0	0	0	0	0	0	0	0	0	0	0	0	0	0	0	0	0	0	0	0	0	0	0
Unable to contact	220	Not available	Not available	Not available	Not available	Not available	Not available	Not available	Not available	Not available	Not available	Not available	Not available	Not available	Not available	Not available	Not available	Not available	Not available	Not available	Not available	Not available	Not available	Not available	Not available	Not available	Not available	Not available	Not available	Not available	Not available	Not available	Not available	Not available	Not available	Not available	Not available	Not available	Not available	Not available	Not available	Not available	Not available	Not available	Not available	Not available	Not available	Not available	Not available
	221	N	0	0	0	0	0	0	0	0	0	0	0	0	0	0	0	0	0	0	0	0	0	0	0	0	0	0	0	0	0	0	0	0	0	0	0	0	0	0	0	0	0	0	0	0	0	0	0
	222	N	0	0	0	0	0	0	0	0	0	0	0	0	0	0	0	0	0	0	0	0	0	0	0	0	0	0	0	0	0	0	0	0	0	0	0	0	0	0	0	0	0	0	0	0	0	0	0
	223	N	0	0	0	0	0	0	0	0	0	0	0	0	0	0	0	0	0	0	0	0	0	0	0	0	0	0	0	0	0	0	0	0	0	0	0	0	0	0	0	0	0	0	0	0	0	0	0
	224	N	0	0	0	0	0	0	0	0	0	0	0	0	0	0	0	0	0	0	0	0	0	0	0	0	0	0	0	0	0	0	0	0	0	0	0	0	0	0	0	0	0	0	0	0	0	0	0
	225	N	0	0	0	0	0	0	0	0	0	0	0	0	0	0	0	0	0	0	0	0	0	0	0	0	0	0	0	0	0	0	0	0	0	0	0	0	0	0	0	0	0	0	0	0	0	0	0
	226	N	0	0	0	0	0	0	0	0	0	0	0	0	0	0	0	0	0	0	0	0	0	0	0	0	0	0	0	0	0	0	0	0	0	0	0	0	0	0	0	0	0	0	0	0	0	0	0
	227	N	0	0	0	0	0	0	0	0	0	0	0	0	0	0	0	0	0	0	0	0	0	0	0	0	0	0	0	0	0	0	0	0	0	0	0	0	0	0	0	0	0	0	0	0	0	0	0
	228	N	0	0	0	0	0	0	0	0	0	0	0	0	0	0	0	0	0	0	0	0	0	0	0	0	0	0	0	0	0	0	0	0	0	0	0	0	0	0	0	0	0	0	0	0	0	0	0
	229	N	0	0	0	0	0	0	0	0	0	0	0	0	0	0	0	0	0	0	0	0	0	0	0	0	0	0	0	0	0	0	0	0	0	0	0	0	0	0	0	0	0	0	0	0	0	0	0
	230	N	0	0	0	0	0	0	0	0	0	0	0	0	0	0	0	0	0	0	0	0	0	0	0	0	0	0	0	0	0	0	0	0	0	0	0	0	0	0	0	0	0	0	0	0	0	0	0
	231	N	0	0	0	0	0	0	0	0	0	0	0	0	0	0	0	0	0	0	0	0	0	0	0	0	0	0	0	0	0	0	0	0	0	0	0	0	0	0	0	0	0	0	0	0	0	0	0
	232	N	0	0	0	0	0	0	0	0	0	0	0	0	0	0	0	0	0	0	0	0	0	0	0	0	0	0	0	0	0	0	0	0	0	0	0	0	0	0	0	0	0	0	0	0	0	0	0
	233	N	0	0	0	0	0	0	0	0	0	0	0	0	0	0	0	0	0	0	0	0	0	0	0	0	0	0	0	0	0	0	0	0	0	0	0	0	0	0	0	0	0	0	0	0	0	0	0
	234	N	0	0	0	0	0	0	0	0	0	0	0	0	0	0	0	0	0	0	0	0	0	0	0	0	0	0	0	0	0	0	0	0	0	0	0	0	0	0	0	0	0	0	0	0	0	0	0
	235	N	0	0	0	0	0	0	0	0	0	0	0	0	0	0	0	0	0	0	0	0	0	0	0	0	0	0	0	0	0	0	0	0	0	0	0	0	0	0	0	0	0	0	0	0	0	0	0
	236	N	0	0	0	0	0	0	0	0	0	0	0	0	0	0	0	0	0	0	0	0	0	0	0	0	0	0	0	0	0	0	0	0	0	0	0	0	0	0	0	0	0	0	0	0	0	0	0
	237	N	0	0	0	0	0	0	0	0	0	0	0	0	0	0	0	0	0	0	0	0	0	0	0	0	0	0	0	0	0	0	0	0	0	0	0	0	0	0	0	0	0	0	0	0	0	0	0
	238	N	0	0	0	0	0	0	0	0	0	0	0	0	0	0	0	0	0	0	0	0	0	0	0	0	0	0	0	0	0	0	0	0	0	0	0	0	0	0	0	0	0	0	0	0	0	0	0
	239	N	0	0	0	0	0	0	0	0	0	0	0	0	0	0	0	0	0	0	0	0	0	0	0	0	0	0	0	0	0	0	0	0	0	0	0	0	0	0	0	0	0	0	0	0	0	0	0
	240	N	0	0	0	0	0	0	0	0	0	0	0	0	0	0	0	0	0	0	0	0	0	0	0	0	0	0	0	0	0	0	0	0	0	0	0	0	0	0	0	0	0	0	0	0	0	0	0
	241	N	0	0	0	0	0	0	0	0	0	0	0	0	0	0	0	0	0	0	0	0	0	0	0	0	0	0	0	0	0	0	0	0	0	0	0	0	0	0	0	0	0	0	0	0	0	0	0
	242	N	0	0	0	0	0	0	0	0	0	0	0	0	0	0	0	0	0	0	0	0	0	0	0	0	0	0	0	0	0	0	0	0	0	0	0	0	0	0	0	0	0	0	0	0	0	0	0
	243	N	0	0	0	0	0	0	0	0	0	0	0	0	0	0	0	0	0	0	0	0	0	0	0	0	0	0	0	0	0	0	0	0	0	0	0	0	0	0	0	0	0	0	0	0	0	0	0
	244	N	0	0	0	0	0	0	0	0	0	0	0	0	0	0	0	0	0	0	0	0	0	0	0	0	0	0	0	0	0	0	0	0	0	0	0	0	0	0	0	0	0	0	0	0	0	0	0
	245	N	0	0	0	0	0	0	0	0	0	0	0	0	0	0	0	0	0	0	0	0	0	0	0	0	0	0	0	0	0	0	0	0	0	0	0	0	0	0	0	0	0	0	0	0	0	0	0
	246	N	0	0	0	0	0	0	0	0	0	0	0	0	0	0	0	0	0	0	0	0	0	0	0	0	0	0	0	0	0	0	0	0	0	0	0	0	0	0	0	0	0	0	0	0	0	0	0
	247	N	0	0	0	0	0	0	0	0	0	0	0	0	0	0	0	0	0	0	0	0	0	0	0	0	0	0	0	0	0	0	0	0	0	0	0	0	0	0	0	0	0	0	0	0	0	0	0
	248	N	0	0	0	0	0	0	0	0	0	0	0	0	0	0	0	0	0	0	0	0	0	0	0	0	0	0	0	0	0	0	0	0	0	0	0	0	0	0	0	0	0	0	0	0	0	0	0
	249	N	0	0	0	0	0	0	0	0	0	0	0	0	0	0	0	0	0	0	0	0	0	0	0	0	0	0	0	0	0	0	0	0	0	0	0	0	0	0	0	0	0	0	0	0	0	0	0
	250	N	0	0	0	0	0	0	0	0	0	0	0	0	0	0	0	0	0	0	0	0	0	0	0	0	0	0	0	0	0	0	0	0	0	0	0	0	0	0	0	0	0	0	0	0	0	0	0
	251	N	0	0	0	0	0	0	0	0	0	0	0	0	0	0	0	0	0	0	0	0	0	0	0	0	0	0	0	0	0	0	0	0	0	0	0	0	0	0	0	0	0	0	0	0	0	0	0
Death	252	Not applicable	Not applicable	Not applicable	Not applicable	Not applicable	Not applicable	Not applicable	Not applicable	Not applicable	Not applicable	Not applicable	Not applicable	Not applicable	Not applicable	Not applicable	Not applicable	Not applicable	Not applicable	Not applicable	Not applicable	Not applicable	Not applicable	Not applicable	Not applicable	Not applicable	Not applicable	Not applicable	Not applicable	Not applicable	Not applicable	Not applicable	Not applicable	Not applicable	Not applicable	Not applicable	Not applicable	Not applicable	Not applicable	Not applicable	Not applicable	Not applicable	Not applicable	Not applicable	Not applicable	Not applicable	Not applicable	Not applicable	Not applicable
	253	N	0	0	0	0	0	0	0	0	0	0	0	0	0	0	0	0	0	0	0	0	0	0	0	0	0	0	0	0	0	0	0	0	0	0	0	0	0	0	0	0	0	0	0	0	0	0	0
	254	N	0	0	0	0	0	0	0	0	0	0	0	0	0	0	0	0	0	0	0	0	0	0	0	0	0	0	0	0	0	0	0	0	0	0	0	0	0	0	0	0	0	0	0	0	0	0	0
	255	N	0	0	0	0	0	0	0	0	0	0	0	0	0	0	0	0	0	0	0	0	0	0	0	0	0	0	0	0	0	0	0	0	0	0	0	0	0	0	0	0	0	0	0	0	0	0	0
Death	256	Not applicable	Not applicable	Not applicable	Not applicable	Not applicable	Not applicable	Not applicable	Not applicable	Not applicable	Not applicable	Not applicable	Not applicable	Not applicable	Not applicable	Not applicable	Not applicable	Not applicable	Not applicable	Not applicable	Not applicable	Not applicable	Not applicable	Not applicable	Not applicable	Not applicable	Not applicable	Not applicable	Not applicable	Not applicable	Not applicable	Not applicable	Not applicable	Not applicable	Not applicable	Not applicable	Not applicable	Not applicable	Not applicable	Not applicable	Not applicable	Not applicable	Not applicable	Not applicable	Not applicable	Not applicable	Not applicable	Not applicable	Not applicable
	257	N	0	0	0	0	0	0	0	0	0	0	0	0	0	0	0	0	0	0	0	0	0	0	0	0	0	0	0	0	0	0	0	0	0	0	0	0	0	0	0	0	0	0	0	0	0	0	0
	258	N	0	0	0	0	0	0	0	0	0	0	0	0	0	0	0	0	0	0	0	0	0	0	0	0	0	0	0	0	0	0	0	0	0	0	0	0	0	0	0	0	0	0	0	0	0	0	0
	259	N	0	0	0	0	0	0	0	0	0	0	0	0	0	0	0	0	0	0	0	0	0	0	0	0	0	0	0	0	0	0	0	0	0	0	0	0	0	0	0	0	0	0	0	0	0	0	0
	260	N	0	0	0	0	0	0	0	0	0	0	0	0	0	0	0	0	0	0	0	0	0	0	0	0	0	0	0	0	0	0	0	0	0	0	0	0	0	0	0	0	0	0	0	0	0	0	0
	261	N	0	0	0	0	0	0	0	0	0	0	0	0	0	0	0	0	0	0	0	0	0	0	0	0	0	0	0	0	0	0	0	0	0	0	0	0	0	0	0	0	0	0	0	0	0	0	0
	262	N	0	0	0	0	0	0	0	0	0	0	0	0	0	0	0	0	0	0	0	0	0	0	0	0	0	0	0	0	0	0	0	0	0	0	0	0	0	0	0	0	0	0	0	0	0	0	0
	263	N	0	0	0	0	0	0	0	0	0	0	0	0	0	0	0	0	0	0	0	0	0	0	0	0	0	0	0	0	0	0	0	0	0	0	0	0	0	0	0	0	0	0	0	0	0	0	0
	264	N	0	0	0	0	0	0	0	0	0	0	0	0	0	0	0	0	0	0	0	0	0	0	0	0	0	0	0	0	0	0	0	0	0	0	0	0	0	0	0	0	0	0	0	0	0	0	0
	265	N	0	0	0	0	0	0	0	0	0	0	0	0	0	0	0	0	0	0	0	0	0	0	0	0	0	0	0	0	0	0	0	0	0	0	0	0	0	0	0	0	0	0	0	0	0	0	0
	266	N	0	0	0	0	0	0	0	0	0	0	0	0	0	0	0	0	0	0	0	0	0	0	0	0	0	0	0	0	0	0	0	0	0	0	0	0	0	0	0	0	0	0	0	0	0	0	0
	267	N	0	0	0	0	0	0	0	0	0	0	0	0	0	0	0	0	0	0	0	0	0	0	0	0	0	0	0	0	0	0	0	0	0	0	0	0	0	0	0	0	0	0	0	0	0	0	0
	268	N	0	0	0	0	0	0	0	0	0	0	0	0	0	0	0	0	0	0	0	0	0	0	0	0	0	0	0	0	0	0	0	0	0	0	0	0	0	0	0	0	0	0	0	0	0	0	0
	269	N	0	0	0	0	0	0	0	0	0	0	0	0	0	0	0	0	0	0	0	0	0	0	0	0	0	0	0	0	0	0	0	0	0	0	0	0	0	0	0	0	0	0	0	0	0	0	0
	270	N	0	0	0	0	0	0	0	0	0	0	0	0	0	0	0	0	0	0	0	0	0	0	0	0	0	0	0	0	0	0	0	0	0	0	0	0	0	0	0	0	0	0	0	0	0	0	0
	271	Y	1	1	1	9	0.75	0	0	0	0	0	0	0	2952	1800	0	Y	2	Auto	0	Y	1	9	0	0	0	0	0	0	0	0	0	0	0	0	0	0	0	0	0	0	0	0	0	0	0	0	0
	272	N	0	0	0	0	0	0	0	0	0	0	0	0	0	0	0	0	0	0	0	0	0	0	0	0	0	0	0	0	0	0	0	0	0	0	0	0	0	0	0	0	0	0	0	0	0	0	0
	273	N	0	0	0	0	0	0	0	0	0	0	0	0	0	0	0	0	0	0	0	0	0	0	0	0	0	0	0	0	0	0	0	0	0	0	0	0	0	0	0	0	0	0	0	0	0	0	0
	274	N	0	0	0	0	0	0	0	0	0	0	0	0	0	0	0	0	0	0	0	0	0	0	0	0	0	0	0	0	0	0	0	0	0	0	0	0	0	0	0	0	0	0	0	0	0	0	0
	275	N	0	0	0	0	0	0	0	0	0	0	0	0	0	0	0	0	0	0	0	0	0	0	0	0	0	0	0	0	0	0	0	0	0	0	0	0	0	0	0	0	0	0	0	0	0	0	0
	276	N	0	0	0	0	0	0	0	0	0	0	0	0	0	0	0	0	0	0	0	0	0	0	0	0	0	0	0	0	0	0	0	0	0	0	0	0	0	0	0	0	0	0	0	0	0	0	0
	277	N	0	0	0	0	0	0	0	0	0	0	0	0	0	0	0	0	0	0	0	0	0	0	0	0	0	0	0	0	0	0	0	0	0	0	0	0	0	0	0	0	0	0	0	0	0	0	0
	278	N	0	0	0	0	0	0	0	0	0	0	0	0	0	0	0	0	0	0	0	0	0	0	0	0	0	0	0	0	0	0	0	0	0	0	0	0	0	0	0	0	0	0	0	0	0	0	0
	279	N	0	0	0	0	0	0	0	0	0	0	0	0	0	0	0	0	0	0	0	0	0	0	0	0	0	0	0	0	0	0	0	0	0	0	0	0	0	0	0	0	0	0	0	0	0	0	0
	280	Y	1	1	3	4	1.33	2000	4000	5000	4000	0	0	4000	395	400	0	Y	1	Auto/Bike	24	Y	1	4	0	0	0	0	0	0	0	0	0	0	0	0	0	0	0	0	0	0	0	0	0	0	0	0	0
	281	N	0	0	0	0	0	0	0	0	0	0	0	0	0	0	0	0	0	0	0	0	0	0	0	0	0	0	0	0	0	0	0	0	0	0	0	0	0	0	0	0	0	0	0	0	0	0	0
	282	N	0	0	0	0	0	0	0	0	0	0	0	0	0	0	0	0	0	0	0	0	0	0	0	0	0	0	0	0	0	0	0	0	0	0	0	0	0	0	0	0	0	0	0	0	0	0	0
	283	N	0	0	0	0	0	0	0	0	0	0	0	0	0	0	0	0	0	0	0	0	0	0	0	0	0	0	0	0	0	0	0	0	0	0	0	0	0	0	0	0	0	0	0	0	0	0	0
	284	Y	1	1	1	52	17.5	0	0	50	0	0	0	0	3536	5200	0	Y	3	Auto	0	Y	1	52	0	0	0	0	0	0	0	0	0	0	0	0	0	0	0	0	0	0	0	0	0	0	0	0	0
	285	N	0	0	0	0	0	0	0	0	0	0	0	0	0	0	0	0	0	0	0	0	0	0	0	0	0	0	0	0	0	0	0	0	0	0	0	0	0	0	0	0	0	0	0	0	0	0	0
	286	N	0	0	0	0	0	0	0	0	0	0	0	0	0	0	0	0	0	0	0	0	0	0	0	0	0	0	0	0	0	0	0	0	0	0	0	0	0	0	0	0	0	0	0	0	0	0	0
	287	N	0	0	0	0	0	0	0	0	0	0	0	0	0	0	0	0	0	0	0	0	0	0	0	0	0	0	0	0	0	0	0	0	0	0	0	0	0	0	0	0	0	0	0	0	0	0	0
	288	N	0	0	0	0	0	0	0	0	0	0	0	0	0	0	0	0	0	0	0	0	0	0	0	0	0	0	0	0	0	0	0	0	0	0	0	0	0	0	0	0	0	0	0	0	0	0	0
	289	N	0	0	0	0	0	0	0	0	0	0	0	0	0	0	0	0	0	0	0	0	0	0	0	0	0	0	0	0	0	0	0	0	0	0	0	0	0	0	0	0	0	0	0	0	0	0	0
	290	N	0	0	0	0	0	0	0	0	0	0	0	0	0	0	0	0	0	0	0	0	0	0	0	0	0	0	0	0	0	0	0	0	0	0	0	0	0	0	0	0	0	0	0	0	0	0	0
	291	N	0	0	0	0	0	0	0	0	0	0	0	0	0	0	0	0	0	0	0	0	0	0	0	0	0	0	0	0	0	0	0	0	0	0	0	0	0	0	0	0	0	0	0	0	0	0	0
	292	N	0	0	0	0	0	0	0	0	0	0	0	0	0	0	0	0	0	0	0	0	0	0	0	0	0	0	0	0	0	0	0	0	0	0	0	0	0	0	0	0	0	0	0	0	0	0	0
	293	N	0	0	0	0	0	0	0	0	0	0	0	0	0	0	0	0	0	0	0	0	0	0	0	0	0	0	0	0	0	0	0	0	0	0	0	0	0	0	0	0	0	0	0	0	0	0	0
	294	N	0	0	0	0	0	0	0	0	0	0	0	0	0	0	0	0	0	0	0	0	0	0	0	0	0	0	0	0	0	0	0	0	0	0	0	0	0	0	0	0	0	0	0	0	0	0	0
	295	N	0	0	0	0	0	0	0	0	0	0	0	0	0	0	0	0	0	0	0	0	0	0	0	0	0	0	0	0	0	0	0	0	0	0	0	0	0	0	0	0	0	0	0	0	0	0	0
	296	N	0	0	0	0	0	0	0	0	0	0	0	0	0	0	0	0	0	0	0	0	0	0	0	0	0	0	0	0	0	0	0	0	0	0	0	0	0	0	0	0	0	0	0	0	0	0	0
	297	N	0	0	0	0	0	0	0	0	0	0	0	0	0	0	0	0	0	0	0	0	0	0	0	0	0	0	0	0	0	0	0	0	0	0	0	0	0	0	0	0	0	0	0	0	0	0	0
	298	N	0	0	0	0	0	0	0	0	0	0	0	0	0	0	0	0	0	0	0	0	0	0	0	0	0	0	0	0	0	0	0	0	0	0	0	0	0	0	0	0	0	0	0	0	0	0	0
	299	N	0	0	0	0	0	0	0	0	0	0	0	0	0	0	0	0	0	0	0	0	0	0	0	0	0	0	0	0	0	0	0	0	0	0	0	0	0	0	0	0	0	0	0	0	0	0	0
	300	N	0	0	0	0	0	0	0	0	0	0	0	0	0	0	0	0	0	0	0	0	0	0	0	0	0	0	0	0	0	0	0	0	0	0	0	0	0	0	0	0	0	0	0	0	0	0	0
	301	N	0	0	0	0	0	0	0	0	0	0	0	0	0	0	0	0	0	0	0	0	0	0	0	0	0	0	0	0	0	0	0	0	0	0	0	0	0	0	0	0	0	0	0	0	0	0	0
	302	N	0	0	0	0	0	0	0	0	0	0	0	0	0	0	0	0	0	0	0	0	0	0	0	0	0	0	0	0	0	0	0	0	0	0	0	0	0	0	0	0	0	0	0	0	0	0	0
	303	N	0	0	0	0	0	0	0	0	0	0	0	0	0	0	0	0	0	0	0	0	0	0	0	0	0	0	0	0	0	0	0	0	0	0	0	0	0	0	0	0	0	0	0	0	0	0	0
	304	N	0	0	0	0	0	0	0	0	0	0	0	0	0	0	0	0	0	0	0	0	0	0	0	0	0	0	0	0	0	0	0	0	0	0	0	0	0	0	0	0	0	0	0	0	0	0	0
	305	N	0	0	0	0	0	0	0	0	0	0	0	0	0	0	0	0	0	0	0	0	0	0	0	0	0	0	0	0	0	0	0	0	0	0	0	0	0	0	0	0	0	0	0	0	0	0	0
	306	N	0	0	0	0	0	0	0	0	0	0	0	0	0	0	0	0	0	0	0	0	0	0	0	0	0	0	0	0	0	0	0	0	0	0	0	0	0	0	0	0	0	0	0	0	0	0	0
	307	N	0	0	0	0	0	0	0	0	0	0	0	0	0	0	0	0	0	0	0	0	0	0	0	0	0	0	0	0	0	0	0	0	0	0	0	0	0	0	0	0	0	0	0	0	0	0	0
	308	N	0	0	0	0	0	0	0	0	0	0	0	0	0	0	0	0	0	0	0	0	0	0	0	0	0	0	0	0	0	0	0	0	0	0	0	0	0	0	0	0	0	0	0	0	0	0	0
	309	N	0	0	0	0	0	0	0	0	0	0	0	0	0	0	0	0	0	0	0	0	0	0	0	0	0	0	0	0	0	0	0	0	0	0	0	0	0	0	0	0	0	0	0	0	0	0	0
	310	N	0	0	0	0	0	0	0	0	0	0	0	0	0	0	0	0	0	0	0	0	0	0	0	0	0	0	0	0	0	0	0	0	0	0	0	0	0	0	0	0	0	0	0	0	0	0	0
	311	N	0	0	0	0	0	0	0	0	0	0	0	0	0	0	0	0	0	0	0	0	0	0	0	0	0	0	0	0	0	0	0	0	0	0	0	0	0	0	0	0	0	0	0	0	0	0	0
	312	N	0	0	0	0	0	0	0	0	0	0	0	0	0	0	0	0	0	0	0	0	0	0	0	0	0	0	0	0	0	0	0	0	0	0	0	0	0	0	0	0	0	0	0	0	0	0	0
	313	N	0	0	0	0	0	0	0	0	0	0	0	0	0	0	0	0	0	0	0	0	0	0	0	0	0	0	0	0	0	0	0	0	0	0	0	0	0	0	0	0	0	0	0	0	0	0	0
	314	N	0	0	0	0	0	0	0	0	0	0	0	0	0	0	0	0	0	0	0	0	0	0	0	0	0	0	0	0	0	0	0	0	0	0	0	0	0	0	0	0	0	0	0	0	0	0	0
	315	N	0	0	0	0	0	0	0	0	0	0	0	0	0	0	0	0	0	0	0	0	0	0	0	0	0	0	0	0	0	0	0	0	0	0	0	0	0	0	0	0	0	0	0	0	0	0	0
	316	N	0	0	0	0	0	0	0	0	0	0	0	0	0	0	0	0	0	0	0	0	0	0	0	0	0	0	0	0	0	0	0	0	0	0	0	0	0	0	0	0	0	0	0	0	0	0	0
	317	N	0	0	0	0	0	0	0	0	0	0	0	0	0	0	0	0	0	0	0	0	0	0	0	0	0	0	0	0	0	0	0	0	0	0	0	0	0	0	0	0	0	0	0	0	0	0	0
	318	N	0	0	0	0	0	0	0	0	0	0	0	0	0	0	0	0	0	0	0	0	0	0	0	0	0	0	0	0	0	0	0	0	0	0	0	0	0	0	0	0	0	0	0	0	0	0	0
	319	N	0	0	0	0	0	0	0	0	0	0	0	0	0	0	0	0	0	0	0	0	0	0	0	0	0	0	0	0	0	0	0	0	0	0	0	0	0	0	0	0	0	0	0	0	0	0	0
	320	N	0	0	0	0	0	0	0	0	0	0	0	0	0	0	0	0	0	0	0	0	0	0	0	0	0	0	0	0	0	0	0	0	0	0	0	0	0	0	0	0	0	0	0	0	0	0	0
	321	N	0	0	0	0	0	0	0	0	0	0	0	0	0	0	0	0	0	0	0	0	0	0	0	0	0	0	0	0	0	0	0	0	0	0	0	0	0	0	0	0	0	0	0	0	0	0	0
	322	N	0	0	0	0	0	0	0	0	0	0	0	0	0	0	0	0	0	0	0	0	0	0	0	0	0	0	0	0	0	0	0	0	0	0	0	0	0	0	0	0	0	0	0	0	0	0	0
	323	N	0	0	0	0	0	0	0	0	0	0	0	0	0	0	0	0	0	0	0	0	0	0	0	0	0	0	0	0	0	0	0	0	0	0	0	0	0	0	0	0	0	0	0	0	0	0	0
	324	N	0	0	0	0	0	0	0	0	0	0	0	0	0	0	0	0	0	0	0	0	0	0	0	0	0	0	0	0	0	0	0	0	0	0	0	0	0	0	0	0	0	0	0	0	0	0	0
	325	N	0	0	0	0	0	0	0	0	0	0	0	0	0	0	0	0	0	0	0	0	0	0	0	0	0	0	0	0	0	0	0	0	0	0	0	0	0	0	0	0	0	0	0	0	0	0	0
	326	N	0	0	0	0	0	0	0	0	0	0	0	0	0	0	0	0	0	0	0	0	0	0	0	0	0	0	0	0	0	0	0	0	0	0	0	0	0	0	0	0	0	0	0	0	0	0	0
	327	N	0	0	0	0	0	0	0	0	0	0	0	0	0	0	0	0	0	0	0	0	0	0	0	0	0	0	0	0	0	0	0	0	0	0	0	0	0	0	0	0	0	0	0	0	0	0	0
	328	N	0	0	0	0	0	0	0	0	0	0	0	0	0	0	0	0	0	0	0	0	0	0	0	0	0	0	0	0	0	0	0	0	0	0	0	0	0	0	0	0	0	0	0	0	0	0	0
	329	N	0	0	0	0	0	0	0	0	0	0	0	0	0	0	0	0	0	0	0	0	0	0	0	0	0	0	0	0	0	0	0	0	0	0	0	0	0	0	0	0	0	0	0	0	0	0	0
	330	N	0	0	0	0	0	0	0	0	0	0	0	0	0	0	0	0	0	0	0	0	0	0	0	0	0	0	0	0	0	0	0	0	0	0	0	0	0	0	0	0	0	0	0	0	0	0	0
	331	N	0	0	0	0	0	0	0	0	0	0	0	0	0	0	0	0	0	0	0	0	0	0	0	0	0	0	0	0	0	0	0	0	0	0	0	0	0	0	0	0	0	0	0	0	0	0	0
	332	N	0	0	0	0	0	0	0	0	0	0	0	0	0	0	0	0	0	0	0	0	0	0	0	0	0	0	0	0	0	0	0	0	0	0	0	0	0	0	0	0	0	0	0	0	0	0	0
	333	N	0	0	0	0	0	0	0	0	0	0	0	0	0	0	0	0	0	0	0	0	0	0	0	0	0	0	0	0	0	0	0	0	0	0	0	0	0	0	0	0	0	0	0	0	0	0	0
	334	N	0	0	0	0	0	0	0	0	0	0	0	0	0	0	0	0	0	0	0	0	0	0	0	0	0	0	0	0	0	0	0	0	0	0	0	0	0	0	0	0	0	0	0	0	0	0	0
	335	N	0	0	0	0	0	0	0	0	0	0	0	0	0	0	0	0	0	0	0	0	0	0	0	0	0	0	0	0	0	0	0	0	0	0	0	0	0	0	0	0	0	0	0	0	0	0	0
	336	N	0	0	0	0	0	0	0	0	0	0	0	0	0	0	0	0	0	0	0	0	0	0	0	0	0	0	0	0	0	0	0	0	0	0	0	0	0	0	0	0	0	0	0	0	0	0	0
	337	N	0	0	0	0	0	0	0	0	0	0	0	0	0	0	0	0	0	0	0	0	0	0	0	0	0	0	0	0	0	0	0	0	0	0	0	0	0	0	0	0	0	0	0	0	0	0	0
	338	N	0	0	0	0	0	0	0	0	0	0	0	0	0	0	0	0	0	0	0	0	0	0	0	0	0	0	0	0	0	0	0	0	0	0	0	0	0	0	0	0	0	0	0	0	0	0	0
	339	N	0	0	0	0	0	0	0	0	0	0	0	0	0	0	0	0	0	0	0	0	0	0	0	0	0	0	0	0	0	0	0	0	0	0	0	0	0	0	0	0	0	0	0	0	0	0	0
	340	N	0	0	0	0	0	0	0	0	0	0	0	0	0	0	0	0	0	0	0	0	0	0	0	0	0	0	0	0	0	0	0	0	0	0	0	0	0	0	0	0	0	0	0	0	0	0	0
	341	N	0	0	0	0	0	0	0	0	0	0	0	0	0	0	0	0	0	0	0	0	0	0	0	0	0	0	0	0	0	0	0	0	0	0	0	0	0	0	0	0	0	0	0	0	0	0	0
	342	N	0	0	0	0	0	0	0	0	0	0	0	0	0	0	0	0	0	0	0	0	0	0	0	0	0	0	0	0	0	0	0	0	0	0	0	0	0	0	0	0	0	0	0	0	0	0	0
	343	N	0	0	0	0	0	0	0	0	0	0	0	0	0	0	0	0	0	0	0	0	0	0	0	0	0	0	0	0	0	0	0	0	0	0	0	0	0	0	0	0	0	0	0	0	0	0	0
	344	N	0	0	0	0	0	0	0	0	0	0	0	0	0	0	0	0	0	0	0	0	0	0	0	0	0	0	0	0	0	0	0	0	0	0	0	0	0	0	0	0	0	0	0	0	0	0	0
	345	N	0	0	0	0	0	0	0	0	0	0	0	0	0	0	0	0	0	0	0	0	0	0	0	0	0	0	0	0	0	0	0	0	0	0	0	0	0	0	0	0	0	0	0	0	0	0	0
	346	N	0	0	0	0	0	0	0	0	0	0	0	0	0	0	0	0	0	0	0	0	0	0	0	0	0	0	0	0	0	0	0	0	0	0	0	0	0	0	0	0	0	0	0	0	0	0	0
	347	N	0	0	0	0	0	0	0	0	0	0	0	0	0	0	0	0	0	0	0	0	0	0	0	0	0	0	0	0	0	0	0	0	0	0	0	0	0	0	0	0	0	0	0	0	0	0	0
	348	N	0	0	0	0	0	0	0	0	0	0	0	0	0	0	0	0	0	0	0	0	0	0	0	0	0	0	0	0	0	0	0	0	0	0	0	0	0	0	0	0	0	0	0	0	0	0	0
	349	N	0	0	0	0	0	0	0	0	0	0	0	0	0	0	0	0	0	0	0	0	0	0	0	0	0	0	0	0	0	0	0	0	0	0	0	0	0	0	0	0	0	0	0	0	0	0	0
	350	N	0	0	0	0	0	0	0	0	0	0	0	0	0	0	0	0	0	0	0	0	0	0	0	0	0	0	0	0	0	0	0	0	0	0	0	0	0	0	0	0	0	0	0	0	0	0	0
	351	N	0	0	0	0	0	0	0	0	0	0	0	0	0	0	0	0	0	0	0	0	0	0	0	0	0	0	0	0	0	0	0	0	0	0	0	0	0	0	0	0	0	0	0	0	0	0	0
	352	N	0	0	0	0	0	0	0	0	0	0	0	0	0	0	0	0	0	0	0	0	0	0	0	0	0	0	0	0	0	0	0	0	0	0	0	0	0	0	0	0	0	0	0	0	0	0	0
	353	N	0	0	0	0	0	0	0	0	0	0	0	0	0	0	0	0	0	0	0	0	0	0	0	0	0	0	0	0	0	0	0	0	0	0	0	0	0	0	0	0	0	0	0	0	0	0	0
	354	N	0	0	0	0	0	0	0	0	0	0	0	0	0	0	0	0	0	0	0	0	0	0	0	0	0	0	0	0	0	0	0	0	0	0	0	0	0	0	0	0	0	0	0	0	0	0	0
	355	N	0	0	0	0	0	0	0	0	0	0	0	0	0	0	0	0	0	0	0	0	0	0	0	0	0	0	0	0	0	0	0	0	0	0	0	0	0	0	0	0	0	0	0	0	0	0	0
	356	N	0	0	0	0	0	0	0	0	0	0	0	0	0	0	0	0	0	0	0	0	0	0	0	0	0	0	0	0	0	0	0	0	0	0	0	0	0	0	0	0	0	0	0	0	0	0	0
	357	N	0	0	0	0	0	0	0	0	0	0	0	0	0	0	0	0	0	0	0	0	0	0	0	0	0	0	0	0	0	0	0	0	0	0	0	0	0	0	0	0	0	0	0	0	0	0	0
	358	N	0	0	0	0	0	0	0	0	0	0	0	0	0	0	0	0	0	0	0	0	0	0	0	0	0	0	0	0	0	0	0	0	0	0	0	0	0	0	0	0	0	0	0	0	0	0	0
	359	N	0	0	0	0	0	0	0	0	0	0	0	0	0	0	0	0	0	0	0	0	0	0	0	0	0	0	0	0	0	0	0	0	0	0	0	0	0	0	0	0	0	0	0	0	0	0	0
	360	N	0	0	0	0	0	0	0	0	0	0	0	0	0	0	0	0	0	0	0	0	0	0	0	0	0	0	0	0	0	0	0	0	0	0	0	0	0	0	0	0	0	0	0	0	0	0	0
	361	N	0	0	0	0	0	0	0	0	0	0	0	0	0	0	0	0	0	0	0	0	0	0	0	0	0	0	0	0	0	0	0	0	0	0	0	0	0	0	0	0	0	0	0	0	0	0	0
	362	N	0	0	0	0	0	0	0	0	0	0	0	0	0	0	0	0	0	0	0	0	0	0	0	0	0	0	0	0	0	0	0	0	0	0	0	0	0	0	0	0	0	0	0	0	0	0	0
	363	N	0	0	0	0	0	0	0	0	0	0	0	0	0	0	0	0	0	0	0	0	0	0	0	0	0	0	0	0	0	0	0	0	0	0	0	0	0	0	0	0	0	0	0	0	0	0	0
	364	N	0	0	0	0	0	0	0	0	0	0	0	0	0	0	0	0	0	0	0	0	0	0	0	0	0	0	0	0	0	0	0	0	0	0	0	0	0	0	0	0	0	0	0	0	0	0	0
	365	N	0	0	0	0	0	0	0	0	0	0	0	0	0	0	0	0	0	0	0	0	0	0	0	0	0	0	0	0	0	0	0	0	0	0	0	0	0	0	0	0	0	0	0	0	0	0	0
	366	N	0	0	0	0	0	0	0	0	0	0	0	0	0	0	0	0	0	0	0	0	0	0	0	0	0	0	0	0	0	0	0	0	0	0	0	0	0	0	0	0	0	0	0	0	0	0	0
	367	Y	1	1	1	2	0.5	0	0	500	0	0	0	0	40	450	0	Y	1	Bus	0	Y	1	2	0	0	0	0	0	0	0	0	0	0	0	0	0	0	0	0	0	0	0	0	0	0	0	0	0
	368	N	0	0	0	0	0	0	0	0	0	0	0	0	0	0	0	0	0	0	0	0	0	0	0	0	0	0	0	0	0	0	0	0	0	0	0	0	0	0	0	0	0	0	0	0	0	0	0
Death	369	Not applicable	Not applicable	Not applicable	Not applicable	Not applicable	Not applicable	Not applicable	Not applicable	Not applicable	Not applicable	Not applicable	Not applicable	Not applicable	Not applicable	Not applicable	Not applicable	Not applicable	Not applicable	Not applicable	Not applicable	Not applicable	Not applicable	Not applicable	Not applicable	Not applicable	Not applicable	Not applicable	Not applicable	Not applicable	Not applicable	Not applicable	Not applicable	Not applicable	Not applicable	Not applicable	Not applicable	Not applicable	Not applicable	Not applicable	Not applicable	Not applicable	Not applicable	Not applicable	Not applicable	Not applicable	Not applicable	Not applicable	Not applicable
	370	N	0	0	0	0	0	0	0	0	0	0	0	0	0	0	0	0	0	0	0	0	0	0	0	0	0	0	0	0	0	0	0	0	0	0	0	0	0	0	0	0	0	0	0	0	0	0	0
	371	N	0	0	0	0	0	0	0	0	0	0	0	0	0	0	0	0	0	0	0	0	0	0	0	0	0	0	0	0	0	0	0	0	0	0	0	0	0	0	0	0	0	0	0	0	0	0	0
	372	N	0	0	0	0	0	0	0	0	0	0	0	0	0	0	0	0	0	0	0	0	0	0	0	0	0	0	0	0	0	0	0	0	0	0	0	0	0	0	0	0	0	0	0	0	0	0	0
	373	N	0	0	0	0	0	0	0	0	0	0	0	0	0	0	0	0	0	0	0	0	0	0	0	0	0	0	0	0	0	0	0	0	0	0	0	0	0	0	0	0	0	0	0	0	0	0	0
	374	N	0	0	0	0	0	0	0	0	0	0	0	0	0	0	0	0	0	0	0	0	0	0	0	0	0	0	0	0	0	0	0	0	0	0	0	0	0	0	0	0	0	0	0	0	0	0	0
	375	N	0	0	0	0	0	0	0	0	0	0	0	0	0	0	0	0	0	0	0	0	0	0	0	0	0	0	0	0	0	0	0	0	0	0	0	0	0	0	0	0	0	0	0	0	0	0	0
	376	N	0	0	0	0	0	0	0	0	0	0	0	0	0	0	0	0	0	0	0	0	0	0	0	0	0	0	0	0	0	0	0	0	0	0	0	0	0	0	0	0	0	0	0	0	0	0	0
	377	N	0	0	0	0	0	0	0	0	0	0	0	0	0	0	0	0	0	0	0	0	0	0	0	0	0	0	0	0	0	0	0	0	0	0	0	0	0	0	0	0	0	0	0	0	0	0	0
	378	N	0	0	0	0	0	0	0	0	0	0	0	0	0	0	0	0	0	0	0	0	0	0	0	0	0	0	0	0	0	0	0	0	0	0	0	0	0	0	0	0	0	0	0	0	0	0	0
	379	N	0	0	0	0	0	0	0	0	0	0	0	0	0	0	0	0	0	0	0	0	0	0	0	0	0	0	0	0	0	0	0	0	0	0	0	0	0	0	0	0	0	0	0	0	0	0	0
	380	N	0	0	0	0	0	0	0	0	0	0	0	0	0	0	0	0	0	0	0	0	0	0	0	0	0	0	0	0	0	0	0	0	0	0	0	0	0	0	0	0	0	0	0	0	0	0	0
	381	N	0	0	0	0	0	0	0	0	0	0	0	0	0	0	0	0	0	0	0	0	0	0	0	0	0	0	0	0	0	0	0	0	0	0	0	0	0	0	0	0	0	0	0	0	0	0	0
	382	N	0	0	0	0	0	0	0	0	0	0	0	0	0	0	0	0	0	0	0	0	0	0	0	0	0	0	0	0	0	0	0	0	0	0	0	0	0	0	0	0	0	0	0	0	0	0	0
	383	N	0	0	0	0	0	0	0	0	0	0	0	0	0	0	0	0	0	0	0	0	0	0	0	0	0	0	0	0	0	0	0	0	0	0	0	0	0	0	0	0	0	0	0	0	0	0	0
	384	N	0	0	0	0	0	0	0	0	0	0	0	0	0	0	0	0	0	0	0	0	0	0	0	0	0	0	0	0	0	0	0	0	0	0	0	0	0	0	0	0	0	0	0	0	0	0	0
	385	N	0	0	0	0	0	0	0	0	0	0	0	0	0	0	0	0	0	0	0	0	0	0	0	0	0	0	0	0	0	0	0	0	0	0	0	0	0	0	0	0	0	0	0	0	0	0	0
	386	N	0	0	0	0	0	0	0	0	0	0	0	0	0	0	0	0	0	0	0	0	0	0	0	0	0	0	0	0	0	0	0	0	0	0	0	0	0	0	0	0	0	0	0	0	0	0	0
	387	N	0	0	0	0	0	0	0	0	0	0	0	0	0	0	0	0	0	0	0	0	0	0	0	0	0	0	0	0	0	0	0	0	0	0	0	0	0	0	0	0	0	0	0	0	0	0	0
	388	N	0	0	0	0	0	0	0	0	0	0	0	0	0	0	0	0	0	0	0	0	0	0	0	0	0	0	0	0	0	0	0	0	0	0	0	0	0	0	0	0	0	0	0	0	0	0	0
	389	N	0	0	0	0	0	0	0	0	0	0	0	0	0	0	0	0	0	0	0	0	0	0	0	0	0	0	0	0	0	0	0	0	0	0	0	0	0	0	0	0	0	0	0	0	0	0	0
	390	N	0	0	0	0	0	0	0	0	0	0	0	0	0	0	0	0	0	0	0	0	0	0	0	0	0	0	0	0	0	0	0	0	0	0	0	0	0	0	0	0	0	0	0	0	0	0	0
	391	N	0	0	0	0	0	0	0	0	0	0	0	0	0	0	0	0	0	0	0	0	0	0	0	0	0	0	0	0	0	0	0	0	0	0	0	0	0	0	0	0	0	0	0	0	0	0	0
	392	N	0	0	0	0	0	0	0	0	0	0	0	0	0	0	0	0	0	0	0	0	0	0	0	0	0	0	0	0	0	0	0	0	0	0	0	0	0	0	0	0	0	0	0	0	0	0	0
	393	N	0	0	0	0	0	0	0	0	0	0	0	0	0	0	0	0	0	0	0	0	0	0	0	0	0	0	0	0	0	0	0	0	0	0	0	0	0	0	0	0	0	0	0	0	0	0	0
	394	N	0	0	0	0	0	0	0	0	0	0	0	0	0	0	0	0	0	0	0	0	0	0	0	0	0	0	0	0	0	0	0	0	0	0	0	0	0	0	0	0	0	0	0	0	0	0	0
	395	N	0	0	0	0	0	0	0	0	0	0	0	0	0	0	0	0	0	0	0	0	0	0	0	0	0	0	0	0	0	0	0	0	0	0	0	0	0	0	0	0	0	0	0	0	0	0	0
	396	N	0	0	0	0	0	0	0	0	0	0	0	0	0	0	0	0	0	0	0	0	0	0	0	0	0	0	0	0	0	0	0	0	0	0	0	0	0	0	0	0	0	0	0	0	0	0	0
	397	N	0	0	0	0	0	0	0	0	0	0	0	0	0	0	0	0	0	0	0	0	0	0	0	0	0	0	0	0	0	0	0	0	0	0	0	0	0	0	0	0	0	0	0	0	0	0	0
	398	N	0	0	0	0	0	0	0	0	0	0	0	0	0	0	0	0	0	0	0	0	0	0	0	0	0	0	0	0	0	0	0	0	0	0	0	0	0	0	0	0	0	0	0	0	0	0	0
	399	N	0	0	0	0	0	0	0	0	0	0	0	0	0	0	0	0	0	0	0	0	0	0	0	0	0	0	0	0	0	0	0	0	0	0	0	0	0	0	0	0	0	0	0	0	0	0	0
	400	N	0	0	0	0	0	0	0	0	0	0	0	0	0	0	0	0	0	0	0	0	0	0	0	0	0	0	0	0	0	0	0	0	0	0	0	0	0	0	0	0	0	0	0	0	0	0	0
	401	N	0	0	0	0	0	0	0	0	0	0	0	0	0	0	0	0	0	0	0	0	0	0	0	0	0	0	0	0	0	0	0	0	0	0	0	0	0	0	0	0	0	0	0	0	0	0	0
	402	N	0	0	0	0	0	0	0	0	0	0	0	0	0	0	0	0	0	0	0	0	0	0	0	0	0	0	0	0	0	0	0	0	0	0	0	0	0	0	0	0	0	0	0	0	0	0	0
	403	N	0	0	0	0	0	0	0	0	0	0	0	0	0	0	0	0	0	0	0	0	0	0	0	0	0	0	0	0	0	0	0	0	0	0	0	0	0	0	0	0	0	0	0	0	0	0	0
	404	N	0	0	0	0	0	0	0	0	0	0	0	0	0	0	0	0	0	0	0	0	0	0	0	0	0	0	0	0	0	0	0	0	0	0	0	0	0	0	0	0	0	0	0	0	0	0	0
	405	N	0	0	0	0	0	0	0	0	0	0	0	0	0	0	0	0	0	0	0	0	0	0	0	0	0	0	0	0	0	0	0	0	0	0	0	0	0	0	0	0	0	0	0	0	0	0	0
	406	N	0	0	0	0	0	0	0	0	0	0	0	0	0	0	0	0	0	0	0	0	0	0	0	0	0	0	0	0	0	0	0	0	0	0	0	0	0	0	0	0	0	0	0	0	0	0	0
	407	N	0	0	0	0	0	0	0	0	0	0	0	0	0	0	0	0	0	0	0	0	0	0	0	0	0	0	0	0	0	0	0	0	0	0	0	0	0	0	0	0	0	0	0	0	0	0	0
Unable to contact	408	Not available	Not available	Not available	Not available	Not available	Not available	Not available	Not available	Not available	Not available	Not available	Not available	Not available	Not available	Not available	Not available	Not available	Not available	Not available	Not available	Not available	Not available	Not available	Not available	Not available	Not available	Not available	Not available	Not available	Not available	Not available	Not available	Not available	Not available	Not available	Not available	Not available	Not available	Not available	Not available	Not available	Not available	Not available	Not available	Not available	Not available	Not available	Not available
	409	N	0	0	0	0	0	0	0	0	0	0	0	0	0	0	0	0	0	0	0	0	0	0	0	0	0	0	0	0	0	0	0	0	0	0	0	0	0	0	0	0	0	0	0	0	0	0	0
	410	N	0	0	0	0	0	0	0	0	0	0	0	0	0	0	0	0	0	0	0	0	0	0	0	0	0	0	0	0	0	0	0	0	0	0	0	0	0	0	0	0	0	0	0	0	0	0	0
	411	N	0	0	0	0	0	0	0	0	0	0	0	0	0	0	0	0	0	0	0	0	0	0	0	0	0	0	0	0	0	0	0	0	0	0	0	0	0	0	0	0	0	0	0	0	0	0	0
Unable to contact	412	Not available	Not available	Not available	Not available	Not available	Not available	Not available	Not available	Not available	Not available	Not available	Not available	Not available	Not available	Not available	Not available	Not available	Not available	Not available	Not available	Not available	Not available	Not available	Not available	Not available	Not available	Not available	Not available	Not available	Not available	Not available	Not available	Not available	Not available	Not available	Not available	Not available	Not available	Not available	Not available	Not available	Not available	Not available	Not available	Not available	Not available	Not available	Not available
Refusal	413	Not available	Not available	Not available	Not available	Not available	Not available	Not available	Not available	Not available	Not available	Not available	Not available	Not available	Not available	Not available	Not available	Not available	Not available	Not available	Not available	Not available	Not available	Not available	Not available	Not available	Not available	Not available	Not available	Not available	Not available	Not available	Not available	Not available	Not available	Not available	Not available	Not available	Not available	Not available	Not available	Not available	Not available	Not available	Not available	Not available	Not available	Not available	Not available
	414	N	0	0	0	0	0	0	0	0	0	0	0	0	0	0	0	0	0	0	0	0	0	0	0	0	0	0	0	0	0	0	0	0	0	0	0	0	0	0	0	0	0	0	0	0	0	0	0
	415	N	0	0	0	0	0	0	0	0	0	0	0	0	0	0	0	0	0	0	0	0	0	0	0	0	0	0	0	0	0	0	0	0	0	0	0	0	0	0	0	0	0	0	0	0	0	0	0
	416	N	0	0	0	0	0	0	0	0	0	0	0	0	0	0	0	0	0	0	0	0	0	0	0	0	0	0	0	0	0	0	0	0	0	0	0	0	0	0	0	0	0	0	0	0	0	0	0
	417	N	0	0	0	0	0	0	0	0	0	0	0	0	0	0	0	0	0	0	0	0	0	0	0	0	0	0	0	0	0	0	0	0	0	0	0	0	0	0	0	0	0	0	0	0	0	0	0
	418	N	0	0	0	0	0	0	0	0	0	0	0	0	0	0	0	0	0	0	0	0	0	0	0	0	0	0	0	0	0	0	0	0	0	0	0	0	0	0	0	0	0	0	0	0	0	0	0
	419	N	0	0	0	0	0	0	0	0	0	0	0	0	0	0	0	0	0	0	0	0	0	0	0	0	0	0	0	0	0	0	0	0	0	0	0	0	0	0	0	0	0	0	0	0	0	0	0
Refusal	420	Not available	Not available	Not available	Not available	Not available	Not available	Not available	Not available	Not available	Not available	Not available	Not available	Not available	Not available	Not available	Not available	Not available	Not available	Not available	Not available	Not available	Not available	Not available	Not available	Not available	Not available	Not available	Not available	Not available	Not available	Not available	Not available	Not available	Not available	Not available	Not available	Not available	Not available	Not available	Not available	Not available	Not available	Not available	Not available	Not available	Not available	Not available	Not available
	421	N	0	0	0	0	0	0	0	0	0	0	0	0	0	0	0	0	0	0	0	0	0	0	0	0	0	0	0	0	0	0	0	0	0	0	0	0	0	0	0	0	0	0	0	0	0	0	0
	422	N	0	0	0	0	0	0	0	0	0	0	0	0	0	0	0	0	0	0	0	0	0	0	0	0	0	0	0	0	0	0	0	0	0	0	0	0	0	0	0	0	0	0	0	0	0	0	0
	423	N	0	0	0	0	0	0	0	0	0	0	0	0	0	0	0	0	0	0	0	0	0	0	0	0	0	0	0	0	0	0	0	0	0	0	0	0	0	0	0	0	0	0	0	0	0	0	0
Unable to contact	424	Not available	Not available	Not available	Not available	Not available	Not available	Not available	Not available	Not available	Not available	Not available	Not available	Not available	Not available	Not available	Not available	Not available	Not available	Not available	Not available	Not available	Not available	Not available	Not available	Not available	Not available	Not available	Not available	Not available	Not available	Not available	Not available	Not available	Not available	Not available	Not available	Not available	Not available	Not available	Not available	Not available	Not available	Not available	Not available	Not available	Not available	Not available	Not available
	425	N	0	0	0	0	0	0	0	0	0	0	0	0	0	0	0	0	0	0	0	0	0	0	0	0	0	0	0	0	0	0	0	0	0	0	0	0	0	0	0	0	0	0	0	0	0	0	0
	426	N	0	0	0	0	0	0	0	0	0	0	0	0	0	0	0	0	0	0	0	0	0	0	0	0	0	0	0	0	0	0	0	0	0	0	0	0	0	0	0	0	0	0	0	0	0	0	0
	427	N	0	0	0	0	0	0	0	0	0	0	0	0	0	0	0	0	0	0	0	0	0	0	0	0	0	0	0	0	0	0	0	0	0	0	0	0	0	0	0	0	0	0	0	0	0	0	0
	428	N	0	0	0	0	0	0	0	0	0	0	0	0	0	0	0	0	0	0	0	0	0	0	0	0	0	0	0	0	0	0	0	0	0	0	0	0	0	0	0	0	0	0	0	0	0	0	0
Unable to contact	429	Not available	Not available	Not available	Not available	Not available	Not available	Not available	Not available	Not available	Not available	Not available	Not available	Not available	Not available	Not available	Not available	Not available	Not available	Not available	Not available	Not available	Not available	Not available	Not available	Not available	Not available	Not available	Not available	Not available	Not available	Not available	Not available	Not available	Not available	Not available	Not available	Not available	Not available	Not available	Not available	Not available	Not available	Not available	Not available	Not available	Not available	Not available	Not available
	430	N	0	0	0	0	0	0	0	0	0	0	0	0	0	0	0	0	0	0	0	0	0	0	0	0	0	0	0	0	0	0	0	0	0	0	0	0	0	0	0	0	0	0	0	0	0	0	0
	431	N	0	0	0	0	0	0	0	0	0	0	0	0	0	0	0	0	0	0	0	0	0	0	0	0	0	0	0	0	0	0	0	0	0	0	0	0	0	0	0	0	0	0	0	0	0	0	0
	432	N	0	0	0	0	0	0	0	0	0	0	0	0	0	0	0	0	0	0	0	0	0	0	0	0	0	0	0	0	0	0	0	0	0	0	0	0	0	0	0	0	0	0	0	0	0	0	0
	433	N	0	0	0	0	0	0	0	0	0	0	0	0	0	0	0	0	0	0	0	0	0	0	0	0	0	0	0	0	0	0	0	0	0	0	0	0	0	0	0	0	0	0	0	0	0	0	0
	434	N	0	0	0	0	0	0	0	0	0	0	0	0	0	0	0	0	0	0	0	0	0	0	0	0	0	0	0	0	0	0	0	0	0	0	0	0	0	0	0	0	0	0	0	0	0	0	0
	435	N	0	0	0	0	0	0	0	0	0	0	0	0	0	0	0	0	0	0	0	0	0	0	0	0	0	0	0	0	0	0	0	0	0	0	0	0	0	0	0	0	0	0	0	0	0	0	0
	436	N	0	0	0	0	0	0	0	0	0	0	0	0	0	0	0	0	0	0	0	0	0	0	0	0	0	0	0	0	0	0	0	0	0	0	0	0	0	0	0	0	0	0	0	0	0	0	0
	437	N	0	0	0	0	0	0	0	0	0	0	0	0	0	0	0	0	0	0	0	0	0	0	0	0	0	0	0	0	0	0	0	0	0	0	0	0	0	0	0	0	0	0	0	0	0	0	0
	438	N	0	0	0	0	0	0	0	0	0	0	0	0	0	0	0	0	0	0	0	0	0	0	0	0	0	0	0	0	0	0	0	0	0	0	0	0	0	0	0	0	0	0	0	0	0	0	0
	439	N	0	0	0	0	0	0	0	0	0	0	0	0	0	0	0	0	0	0	0	0	0	0	0	0	0	0	0	0	0	0	0	0	0	0	0	0	0	0	0	0	0	0	0	0	0	0	0
	440	N	0	0	0	0	0	0	0	0	0	0	0	0	0	0	0	0	0	0	0	0	0	0	0	0	0	0	0	0	0	0	0	0	0	0	0	0	0	0	0	0	0	0	0	0	0	0	0
	441	N	0	0	0	0	0	0	0	0	0	0	0	0	0	0	0	0	0	0	0	0	0	0	0	0	0	0	0	0	0	0	0	0	0	0	0	0	0	0	0	0	0	0	0	0	0	0	0
	442	N	0	0	0	0	0	0	0	0	0	0	0	0	0	0	0	0	0	0	0	0	0	0	0	0	0	0	0	0	0	0	0	0	0	0	0	0	0	0	0	0	0	0	0	0	0	0	0
	443	N	0	0	0	0	0	0	0	0	0	0	0	0	0	0	0	0	0	0	0	0	0	0	0	0	0	0	0	0	0	0	0	0	0	0	0	0	0	0	0	0	0	0	0	0	0	0	0
	444	N	0	0	0	0	0	0	0	0	0	0	0	0	0	0	0	0	0	0	0	0	0	0	0	0	0	0	0	0	0	0	0	0	0	0	0	0	0	0	0	0	0	0	0	0	0	0	0
	445	N	0	0	0	0	0	0	0	0	0	0	0	0	0	0	0	0	0	0	0	0	0	0	0	0	0	0	0	0	0	0	0	0	0	0	0	0	0	0	0	0	0	0	0	0	0	0	0
	446	N	0	0	0	0	0	0	0	0	0	0	0	0	0	0	0	0	0	0	0	0	0	0	0	0	0	0	0	0	0	0	0	0	0	0	0	0	0	0	0	0	0	0	0	0	0	0	0
	447	N	0	0	0	0	0	0	0	0	0	0	0	0	0	0	0	0	0	0	0	0	0	0	0	0	0	0	0	0	0	0	0	0	0	0	0	0	0	0	0	0	0	0	0	0	0	0	0
	448	N	0	0	0	0	0	0	0	0	0	0	0	0	0	0	0	0	0	0	0	0	0	0	0	0	0	0	0	0	0	0	0	0	0	0	0	0	0	0	0	0	0	0	0	0	0	0	0
	449	N	0	0	0	0	0	0	0	0	0	0	0	0	0	0	0	0	0	0	0	0	0	0	0	0	0	0	0	0	0	0	0	0	0	0	0	0	0	0	0	0	0	0	0	0	0	0	0
	450	N	0	0	0	0	0	0	0	0	0	0	0	0	0	0	0	0	0	0	0	0	0	0	0	0	0	0	0	0	0	0	0	0	0	0	0	0	0	0	0	0	0	0	0	0	0	0	0
	451	N	0	0	0	0	0	0	0	0	0	0	0	0	0	0	0	0	0	0	0	0	0	0	0	0	0	0	0	0	0	0	0	0	0	0	0	0	0	0	0	0	0	0	0	0	0	0	0
Unable to contact	452	Not available	Not available	Not available	Not available	Not available	Not available	Not available	Not available	Not available	Not available	Not available	Not available	Not available	Not available	Not available	Not available	Not available	Not available	Not available	Not available	Not available	Not available	Not available	Not available	Not available	Not available	Not available	Not available	Not available	Not available	Not available	Not available	Not available	Not available	Not available	Not available	Not available	Not available	Not available	Not available	Not available	Not available	Not available	Not available	Not available	Not available	Not available	Not available
	453	N	0	0	0	0	0	0	0	0	0	0	0	0	0	0	0	0	0	0	0	0	0	0	0	0	0	0	0	0	0	0	0	0	0	0	0	0	0	0	0	0	0	0	0	0	0	0	0
	454	N	0	0	0	0	0	0	0	0	0	0	0	0	0	0	0	0	0	0	0	0	0	0	0	0	0	0	0	0	0	0	0	0	0	0	0	0	0	0	0	0	0	0	0	0	0	0	0
	455	N	0	0	0	0	0	0	0	0	0	0	0	0	0	0	0	0	0	0	0	0	0	0	0	0	0	0	0	0	0	0	0	0	0	0	0	0	0	0	0	0	0	0	0	0	0	0	0
	456	N	0	0	0	0	0	0	0	0	0	0	0	0	0	0	0	0	0	0	0	0	0	0	0	0	0	0	0	0	0	0	0	0	0	0	0	0	0	0	0	0	0	0	0	0	0	0	0
	457	N	0	0	0	0	0	0	0	0	0	0	0	0	0	0	0	0	0	0	0	0	0	0	0	0	0	0	0	0	0	0	0	0	0	0	0	0	0	0	0	0	0	0	0	0	0	0	0
	458	N	0	0	0	0	0	0	0	0	0	0	0	0	0	0	0	0	0	0	0	0	0	0	0	0	0	0	0	0	0	0	0	0	0	0	0	0	0	0	0	0	0	0	0	0	0	0	0
	459	N	0	0	0	0	0	0	0	0	0	0	0	0	0	0	0	0	0	0	0	0	0	0	0	0	0	0	0	0	0	0	0	0	0	0	0	0	0	0	0	0	0	0	0	0	0	0	0
	460	N	0	0	0	0	0	0	0	0	0	0	0	0	0	0	0	0	0	0	0	0	0	0	0	0	0	0	0	0	0	0	0	0	0	0	0	0	0	0	0	0	0	0	0	0	0	0	0
Unable to contact	461	Not available	Not available	Not available	Not available	Not available	Not available	Not available	Not available	Not available	Not available	Not available	Not available	Not available	Not available	Not available	Not available	Not available	Not available	Not available	Not available	Not available	Not available	Not available	Not available	Not available	Not available	Not available	Not available	Not available	Not available	Not available	Not available	Not available	Not available	Not available	Not available	Not available	Not available	Not available	Not available	Not available	Not available	Not available	Not available	Not available	Not available	Not available	Not available
	462	N	0	0	0	0	0	0	0	0	0	0	0	0	0	0	0	0	0	0	0	0	0	0	0	0	0	0	0	0	0	0	0	0	0	0	0	0	0	0	0	0	0	0	0	0	0	0	0
	463	N	0	0	0	0	0	0	0	0	0	0	0	0	0	0	0	0	0	0	0	0	0	0	0	0	0	0	0	0	0	0	0	0	0	0	0	0	0	0	0	0	0	0	0	0	0	0	0
	464	Y	1	1	1	4	0.5	0	0	0	0	0	0	0	100	0	0	Y	1	Auto	0	N	0	0	0	0	0	0	0	0	0	0	0	0	0	0	0	0	0	0	0	0	0	0	0	0	0	0	0
	465	N	0	0	0	0	0	0	0	0	0	0	0	0	0	0	0	0	0	0	0	0	0	0	0	0	0	0	0	0	0	0	0	0	0	0	0	0	0	0	0	0	0	0	0	0	0	0	0
	466	N	0	0	0	0	0	0	0	0	0	0	0	0	0	0	0	0	0	0	0	0	0	0	0	0	0	0	0	0	0	0	0	0	0	0	0	0	0	0	0	0	0	0	0	0	0	0	0
	467	N	0	0	0	0	0	0	0	0	0	0	0	0	0	0	0	0	0	0	0	0	0	0	0	0	0	0	0	0	0	0	0	0	0	0	0	0	0	0	0	0	0	0	0	0	0	0	0
	468	N	0	0	0	0	0	0	0	0	0	0	0	0	0	0	0	0	0	0	0	0	0	0	0	0	0	0	0	0	0	0	0	0	0	0	0	0	0	0	0	0	0	0	0	0	0	0	0
	469	N	0	0	0	0	0	0	0	0	0	0	0	0	0	0	0	0	0	0	0	0	0	0	0	0	0	0	0	0	0	0	0	0	0	0	0	0	0	0	0	0	0	0	0	0	0	0	0
	470	N	0	0	0	0	0	0	0	0	0	0	0	0	0	0	0	0	0	0	0	0	0	0	0	0	0	0	0	0	0	0	0	0	0	0	0	0	0	0	0	0	0	0	0	0	0	0	0
	471	N	0	0	0	0	0	0	0	0	0	0	0	0	0	0	0	0	0	0	0	0	0	0	0	0	0	0	0	0	0	0	0	0	0	0	0	0	0	0	0	0	0	0	0	0	0	0	0
	472	N	0	0	0	0	0	0	0	0	0	0	0	0	0	0	0	0	0	0	0	0	0	0	0	0	0	0	0	0	0	0	0	0	0	0	0	0	0	0	0	0	0	0	0	0	0	0	0
	473	N	0	0	0	0	0	0	0	0	0	0	0	0	0	0	0	0	0	0	0	0	0	0	0	0	0	0	0	0	0	0	0	0	0	0	0	0	0	0	0	0	0	0	0	0	0	0	0
	474	N	0	0	0	0	0	0	0	0	0	0	0	0	0	0	0	0	0	0	0	0	0	0	0	0	0	0	0	0	0	0	0	0	0	0	0	0	0	0	0	0	0	0	0	0	0	0	0
	475	N	0	0	0	0	0	0	0	0	0	0	0	0	0	0	0	0	0	0	0	0	0	0	0	0	0	0	0	0	0	0	0	0	0	0	0	0	0	0	0	0	0	0	0	0	0	0	0
	476	N	0	0	0	0	0	0	0	0	0	0	0	0	0	0	0	0	0	0	0	0	0	0	0	0	0	0	0	0	0	0	0	0	0	0	0	0	0	0	0	0	0	0	0	0	0	0	0
	477	N	0	0	0	0	0	0	0	0	0	0	0	0	0	0	0	0	0	0	0	0	0	0	0	0	0	0	0	0	0	0	0	0	0	0	0	0	0	0	0	0	0	0	0	0	0	0	0
	478	N	0	0	0	0	0	0	0	0	0	0	0	0	0	0	0	0	0	0	0	0	0	0	0	0	0	0	0	0	0	0	0	0	0	0	0	0	0	0	0	0	0	0	0	0	0	0	0
	479	N	0	0	0	0	0	0	0	0	0	0	0	0	0	0	0	0	0	0	0	0	0	0	0	0	0	0	0	0	0	0	0	0	0	0	0	0	0	0	0	0	0	0	0	0	0	0	0
	480	N	0	0	0	0	0	0	0	0	0	0	0	0	0	0	0	0	0	0	0	0	0	0	0	0	0	0	0	0	0	0	0	0	0	0	0	0	0	0	0	0	0	0	0	0	0	0	0
	481	N	0	0	0	0	0	0	0	0	0	0	0	0	0	0	0	0	0	0	0	0	0	0	0	0	0	0	0	0	0	0	0	0	0	0	0	0	0	0	0	0	0	0	0	0	0	0	0
	482	N	0	0	0	0	0	0	0	0	0	0	0	0	0	0	0	0	0	0	0	0	0	0	0	0	0	0	0	0	0	0	0	0	0	0	0	0	0	0	0	0	0	0	0	0	0	0	0
	483	N	0	0	0	0	0	0	0	0	0	0	0	0	0	0	0	0	0	0	0	0	0	0	0	0	0	0	0	0	0	0	0	0	0	0	0	0	0	0	0	0	0	0	0	0	0	0	0
	484	N	0	0	0	0	0	0	0	0	0	0	0	0	0	0	0	0	0	0	0	0	0	0	0	0	0	0	0	0	0	0	0	0	0	0	0	0	0	0	0	0	0	0	0	0	0	0	0
	485	N	0	0	0	0	0	0	0	0	0	0	0	0	0	0	0	0	0	0	0	0	0	0	0	0	0	0	0	0	0	0	0	0	0	0	0	0	0	0	0	0	0	0	0	0	0	0	0
	486	N	0	0	0	0	0	0	0	0	0	0	0	0	0	0	0	0	0	0	0	0	0	0	0	0	0	0	0	0	0	0	0	0	0	0	0	0	0	0	0	0	0	0	0	0	0	0	0
	487	N	0	0	0	0	0	0	0	0	0	0	0	0	0	0	0	0	0	0	0	0	0	0	0	0	0	0	0	0	0	0	0	0	0	0	0	0	0	0	0	0	0	0	0	0	0	0	0
	488	N	0	0	0	0	0	0	0	0	0	0	0	0	0	0	0	0	0	0	0	0	0	0	0	0	0	0	0	0	0	0	0	0	0	0	0	0	0	0	0	0	0	0	0	0	0	0	0
	489	N	0	0	0	0	0	0	0	0	0	0	0	0	0	0	0	0	0	0	0	0	0	0	0	0	0	0	0	0	0	0	0	0	0	0	0	0	0	0	0	0	0	0	0	0	0	0	0
	490	N	0	0	0	0	0	0	0	0	0	0	0	0	0	0	0	0	0	0	0	0	0	0	0	0	0	0	0	0	0	0	0	0	0	0	0	0	0	0	0	0	0	0	0	0	0	0	0
	491	N	0	0	0	0	0	0	0	0	0	0	0	0	0	0	0	0	0	0	0	0	0	0	0	0	0	0	0	0	0	0	0	0	0	0	0	0	0	0	0	0	0	0	0	0	0	0	0
	492	N	0	0	0	0	0	0	0	0	0	0	0	0	0	0	0	0	0	0	0	0	0	0	0	0	0	0	0	0	0	0	0	0	0	0	0	0	0	0	0	0	0	0	0	0	0	0	0
	493	N	0	0	0	0	0	0	0	0	0	0	0	0	0	0	0	0	0	0	0	0	0	0	0	0	0	0	0	0	0	0	0	0	0	0	0	0	0	0	0	0	0	0	0	0	0	0	0
	494	N	0	0	0	0	0	0	0	0	0	0	0	0	0	0	0	0	0	0	0	0	0	0	0	0	0	0	0	0	0	0	0	0	0	0	0	0	0	0	0	0	0	0	0	0	0	0	0
	495	N	0	0	0	0	0	0	0	0	0	0	0	0	0	0	0	0	0	0	0	0	0	0	0	0	0	0	0	0	0	0	0	0	0	0	0	0	0	0	0	0	0	0	0	0	0	0	0
	496	N	0	0	0	0	0	0	0	0	0	0	0	0	0	0	0	0	0	0	0	0	0	0	0	0	0	0	0	0	0	0	0	0	0	0	0	0	0	0	0	0	0	0	0	0	0	0	0
	497	N	0	0	0	0	0	0	0	0	0	0	0	0	0	0	0	0	0	0	0	0	0	0	0	0	0	0	0	0	0	0	0	0	0	0	0	0	0	0	0	0	0	0	0	0	0	0	0
	498	N	0	0	0	0	0	0	0	0	0	0	0	0	0	0	0	0	0	0	0	0	0	0	0	0	0	0	0	0	0	0	0	0	0	0	0	0	0	0	0	0	0	0	0	0	0	0	0
	499	N	0	0	0	0	0	0	0	0	0	0	0	0	0	0	0	0	0	0	0	0	0	0	0	0	0	0	0	0	0	0	0	0	0	0	0	0	0	0	0	0	0	0	0	0	0	0	0
Unable to contact	500	Not available	Not available	Not available	Not available	Not available	Not available	Not available	Not available	Not available	Not available	Not available	Not available	Not available	Not available	Not available	Not available	Not available	Not available	Not available	Not available	Not available	Not available	Not available	Not available	Not available	Not available	Not available	Not available	Not available	Not available	Not available	Not available	Not available	Not available	Not available	Not available	Not available	Not available	Not available	Not available	Not available	Not available	Not available	Not available	Not available	Not available	Not available	Not available
	501	N	0	0	0	0	0	0	0	0	0	0	0	0	0	0	0	0	0	0	0	0	0	0	0	0	0	0	0	0	0	0	0	0	0	0	0	0	0	0	0	0	0	0	0	0	0	0	0
Unable to contact	502	Not available	Not available	Not available	Not available	Not available	Not available	Not available	Not available	Not available	Not available	Not available	Not available	Not available	Not available	Not available	Not available	Not available	Not available	Not available	Not available	Not available	Not available	Not available	Not available	Not available	Not available	Not available	Not available	Not available	Not available	Not available	Not available	Not available	Not available	Not available	Not available	Not available	Not available	Not available	Not available	Not available	Not available	Not available	Not available	Not available	Not available	Not available	Not available
	503	N	0	0	0	0	0	0	0	0	0	0	0	0	0	0	0	0	0	0	0	0	0	0	0	0	0	0	0	0	0	0	0	0	0	0	0	0	0	0	0	0	0	0	0	0	0	0	0
	504	N	0	0	0	0	0	0	0	0	0	0	0	0	0	0	0	0	0	0	0	0	0	0	0	0	0	0	0	0	0	0	0	0	0	0	0	0	0	0	0	0	0	0	0	0	0	0	0
	505	N	0	0	0	0	0	0	0	0	0	0	0	0	0	0	0	0	0	0	0	0	0	0	0	0	0	0	0	0	0	0	0	0	0	0	0	0	0	0	0	0	0	0	0	0	0	0	0
	506	N	0	0	0	0	0	0	0	0	0	0	0	0	0	0	0	0	0	0	0	0	0	0	0	0	0	0	0	0	0	0	0	0	0	0	0	0	0	0	0	0	0	0	0	0	0	0	0
	507	N	0	0	0	0	0	0	0	0	0	0	0	0	0	0	0	0	0	0	0	0	0	0	0	0	0	0	0	0	0	0	0	0	0	0	0	0	0	0	0	0	0	0	0	0	0	0	0
	508	N	0	0	0	0	0	0	0	0	0	0	0	0	0	0	0	0	0	0	0	0	0	0	0	0	0	0	0	0	0	0	0	0	0	0	0	0	0	0	0	0	0	0	0	0	0	0	0
	509	N	0	0	0	0	0	0	0	0	0	0	0	0	0	0	0	0	0	0	0	0	0	0	0	0	0	0	0	0	0	0	0	0	0	0	0	0	0	0	0	0	0	0	0	0	0	0	0
	510	N	0	0	0	0	0	0	0	0	0	0	0	0	0	0	0	0	0	0	0	0	0	0	0	0	0	0	0	0	0	0	0	0	0	0	0	0	0	0	0	0	0	0	0	0	0	0	0
	511	N	0	0	0	0	0	0	0	0	0	0	0	0	0	0	0	0	0	0	0	0	0	0	0	0	0	0	0	0	0	0	0	0	0	0	0	0	0	0	0	0	0	0	0	0	0	0	0
Unable to contact	512	Not available	Not available	Not available	Not available	Not available	Not available	Not available	Not available	Not available	Not available	Not available	Not available	Not available	Not available	Not available	Not available	Not available	Not available	Not available	Not available	Not available	Not available	Not available	Not available	Not available	Not available	Not available	Not available	Not available	Not available	Not available	Not available	Not available	Not available	Not available	Not available	Not available	Not available	Not available	Not available	Not available	Not available	Not available	Not available	Not available	Not available	Not available	Not available
	513	N	0	0	0	0	0	0	0	0	0	0	0	0	0	0	0	0	0	0	0	0	0	0	0	0	0	0	0	0	0	0	0	0	0	0	0	0	0	0	0	0	0	0	0	0	0	0	0
	514	N	0	0	0	0	0	0	0	0	0	0	0	0	0	0	0	0	0	0	0	0	0	0	0	0	0	0	0	0	0	0	0	0	0	0	0	0	0	0	0	0	0	0	0	0	0	0	0
	515	N	0	0	0	0	0	0	0	0	0	0	0	0	0	0	0	0	0	0	0	0	0	0	0	0	0	0	0	0	0	0	0	0	0	0	0	0	0	0	0	0	0	0	0	0	0	0	0
	516	N	0	0	0	0	0	0	0	0	0	0	0	0	0	0	0	0	0	0	0	0	0	0	0	0	0	0	0	0	0	0	0	0	0	0	0	0	0	0	0	0	0	0	0	0	0	0	0
	517	N	0	0	0	0	0	0	0	0	0	0	0	0	0	0	0	0	0	0	0	0	0	0	0	0	0	0	0	0	0	0	0	0	0	0	0	0	0	0	0	0	0	0	0	0	0	0	0
Death	518	Not applicable	Not applicable	Not applicable	Not applicable	Not applicable	Not applicable	Not applicable	Not applicable	Not applicable	Not applicable	Not applicable	Not applicable	Not applicable	Not applicable	Not applicable	Not applicable	Not applicable	Not applicable	Not applicable	Not applicable	Not applicable	Not applicable	Not applicable	Not applicable	Not applicable	Not applicable	Not applicable	Not applicable	Not applicable	Not applicable	Not applicable	Not applicable	Not applicable	Not applicable	Not applicable	Not applicable	Not applicable	Not applicable	Not applicable	Not applicable	Not applicable	Not applicable	Not applicable	Not applicable	Not applicable	Not applicable	Not applicable	Not applicable
	519	N	0	0	0	0	0	0	0	0	0	0	0	0	0	0	0	0	0	0	0	0	0	0	0	0	0	0	0	0	0	0	0	0	0	0	0	0	0	0	0	0	0	0	0	0	0	0	0
	520	N	0	0	0	0	0	0	0	0	0	0	0	0	0	0	0	0	0	0	0	0	0	0	0	0	0	0	0	0	0	0	0	0	0	0	0	0	0	0	0	0	0	0	0	0	0	0	0
	521	N	0	0	0	0	0	0	0	0	0	0	0	0	0	0	0	0	0	0	0	0	0	0	0	0	0	0	0	0	0	0	0	0	0	0	0	0	0	0	0	0	0	0	0	0	0	0	0
	522	N	0	0	0	0	0	0	0	0	0	0	0	0	0	0	0	0	0	0	0	0	0	0	0	0	0	0	0	0	0	0	0	0	0	0	0	0	0	0	0	0	0	0	0	0	0	0	0
	523	N	0	0	0	0	0	0	0	0	0	0	0	0	0	0	0	0	0	0	0	0	0	0	0	0	0	0	0	0	0	0	0	0	0	0	0	0	0	0	0	0	0	0	0	0	0	0	0
	524	N	0	0	0	0	0	0	0	0	0	0	0	0	0	0	0	0	0	0	0	0	0	0	0	0	0	0	0	0	0	0	0	0	0	0	0	0	0	0	0	0	0	0	0	0	0	0	0
	525	N	0	0	0	0	0	0	0	0	0	0	0	0	0	0	0	0	0	0	0	0	0	0	0	0	0	0	0	0	0	0	0	0	0	0	0	0	0	0	0	0	0	0	0	0	0	0	0
	526	N	0	0	0	0	0	0	0	0	0	0	0	0	0	0	0	0	0	0	0	0	0	0	0	0	0	0	0	0	0	0	0	0	0	0	0	0	0	0	0	0	0	0	0	0	0	0	0
[truncated: 23 more columns]

## Sheet: DOT
Reasons for missed interviews	Sl no.	On a daily basis, do you currently take your medicines yourself without supervision or support (self-administered) or do you have a treatment supervisor or supporter (DOT)?	If DOT, how many times a week?	If DOT, who is the DOT provider/ supporter?	If DOT, how long did the last DOT visit take, including travel time and waiting time (total turnaround time)?	What was the mode of transport?	What is the approximate distance from home to the DOT provider place (in km) one way?	Does anyone accompany you during this visit	If yes, how many	What was the cost of transport (one way) for the last DOT visit, in total for you and any accompanying household member?	Was there a fee paid to the DOT provider?	How much did you spend on food and drinks for the last DOT visit (on the road, while waiting, lunch etc.), in total for you and any accompanying household member?
	1	2	6	5	1.66667	walk	0	2	0	0	2	0
	2	2	6	5	0.333333	walk	0	1	1	0	2	0
	3	1	Not applicable	Not applicable	Not applicable	Not applicable	Not applicable	Not applicable	Not applicable	Not applicable	Not applicable	Not applicable
	4	2	6	5	0.67	walk	0	2	0	0	2	0
	5	2	6	5	0.5	Toto	0	2	0	10	2	0
	6	2	7	5	0.5	walk	0	1	1	0	2	0
	7	2	6	5	0.25	walk	0	2	0	0	2	0
	8	2	6	5	0.5	walk	0	1	1	0	2	0
	9	2	6	5	0.33	walk	0	2	0	0	2	0
	10	2	6	5	0.33	walk	0	2	0	0	2	0
	11	2	6	5	0.33	Toto	0	2	0	10	2	0
	12	2	1	5	1.16667	Bus	0	2	0	9	2	0
	13	2	6	1	0.583333	walk	0	2	0	0	2	0
	14	2	6	2	0.17	walk	0	2	0	0	2	0
	15	2	6	2	0.416667	walk	0	2	0	0	2	0
Shifted to MDR	16	Not applicable	Not applicable	Not applicable	Not applicable	Not applicable	Not applicable	Not applicable	Not applicable	Not applicable	Not applicable	Not applicable
	17	2	6	2	0.33	walk	0	2	0	0	2	0
	18	2	6	1	0.25	walk	0	2	0	0	2	0
	19	1	Not applicable	Not applicable	Not applicable	Not applicable	Not applicable	Not applicable	Not applicable	Not applicable	Not applicable	Not applicable
	20	2	6	2	0.17	walk	0	2	0	0	2	0
	21	2	6	2	0.416667	walk	0	2	0	0	2	0
	22	2	6	1	0.833333	walk	0	2	0	0	2	0
	23	2	6	5	0.416667	walk	0	2	0	0	2	0
	24	2	6	1	1.5	Toto	0	1	1	50	2	0
	25	2	4	1	0.916667	Bike	1	1	1	1.16	2	0
	26	2	6	5	1.5	Rickshaw	0	1	1	30	2	0
	27	2	3	2	0.25	walk	0	2	0	0	2	0
	28	2	6	5	1.16667	Auto	7	1	1	23	2	0
	29	2	6	5	0.833333	Toto	0	2	0	10	2	0
	30	2	7	5	0.17	Not applicable	Not applicable	Not applicable	Not applicable	Not applicable	Not applicable	Not applicable
	31	1	Not applicable	Not applicable	Not applicable	Not applicable	Not applicable	Not applicable	Not applicable	Not applicable	Not applicable	Not applicable
	32	2	6	5	0.833333	Toto	0	2	0	10	2	0
	33	2	6	5	1	Toto	0	2	0	10	2	0
	34	2	7	2	0.666667	walk	0	1	1	0	2	0
	35	2	6	5	1.25	Bus	0	2	0	16	2	0
	36	2	6	5	1	Toto	0	2	0	10	2	0
	37	2	6	5	1.33333	Rickshaw	0	1	1	40	2	0
	38	2	5	1	0.583333	Toto	0	1	1	20	2	10
	39	1	Not applicable	Not applicable	Not applicable	Not applicable	Not applicable	Not applicable	Not applicable	Not applicable	Not applicable	Not applicable
	40	1	Not applicable	Not applicable	Not applicable	Not applicable	Not applicable	Not applicable	Not applicable	Not applicable	Not applicable	Not applicable
	41	1	Not applicable	Not applicable	Not applicable	Not applicable	Not applicable	Not applicable	Not applicable	Not applicable	Not applicable	Not applicable
	42	2	6	2	0.75	walk	0	2	0	0	2	0
	43	1	Not applicable	Not applicable	Not applicable	Not applicable	Not applicable	Not applicable	Not applicable	Not applicable	Not applicable	Not applicable
	44	1	Not applicable	Not applicable	Not applicable	Not applicable	Not applicable	Not applicable	Not applicable	Not applicable	Not applicable	Not applicable
	45	2	7	2	0.5	walk	0	2	0	0	2	0
	46	2	6	1	1	Bus	0	1	1	20	2	0
	47	1	Not applicable	Not applicable	Not applicable	Not applicable	Not applicable	Not applicable	Not applicable	Not applicable	Not applicable	Not applicable
Death	48	Not applicable	Not applicable	Not applicable	Not applicable	Not applicable	Not applicable	Not applicable	Not applicable	Not applicable	Not applicable	Not applicable
	49	1	Not applicable	Not applicable	Not applicable	Not applicable	Not applicable	Not applicable	Not applicable	Not applicable	Not applicable	Not applicable
	50	1	Not applicable	Not applicable	Not applicable	Not applicable	Not applicable	Not applicable	Not applicable	Not applicable	Not applicable	Not applicable
	51	2	6	1	0.67	Rickshaw	0	1	1	20	2	10
	52	2	6	1	0.833333	Auto	0	1	1	20	2	10
	53	2	6	1	0.5	walk	0	1	1	0	2	0
	54	2	6	1	1	Rickshaw	0	1	1	20	2	0
	55	2	6	1	0.583333	Bus	0	2	0	9	2	0
	56	2	6	1	0.33	walk	0	2	0	0	2	0
	57	2	6	1	0.333333	Toto	0	1	1	20	2	10
	58	1	Not applicable	Not applicable	Not applicable	Not applicable	Not applicable	Not applicable	Not applicable	Not applicable	Not applicable	Not applicable
	59	2	6	5	0.5	Toto	0	2	0	10	2	0
	60	2	7	2	0.25	walk	0	2	0	0	2	0
	61	2	6	1	0.916667	Toto	0	2	0	15	2	0
	62	2	6	1	1.66667	Toto	0	1	1	40	2	0
	63	2	6	1	1.2	Toto	0	2	0	15	2	20
	64	2	6	1	1.25	Bus	0	1	1	18	2	0
	65	1	Not applicable	Not applicable	Not applicable	Not applicable	Not applicable	Not applicable	Not applicable	Not applicable	Not applicable	Not applicable
	66	1	Not applicable	Not applicable	Not applicable	Not applicable	Not applicable	Not applicable	Not applicable	Not applicable	Not applicable	Not applicable
	67	1	Not applicable	Not applicable	Not applicable	Not applicable	Not applicable	Not applicable	Not applicable	Not applicable	Not applicable	Not applicable
	68	2	6	1	0.25	walk	0	2	0	0	2	0
	69	1	Not applicable	Not applicable	Not applicable	Not applicable	Not applicable	Not applicable	Not applicable	Not applicable	Not applicable	Not applicable
	70	1	Not applicable	Not applicable	Not applicable	Not applicable	Not applicable	Not applicable	Not applicable	Not applicable	Not applicable	Not applicable
	71	1	Not applicable	Not applicable	Not applicable	Not applicable	Not applicable	Not applicable	Not applicable	Not applicable	Not applicable	Not applicable
	72	1	Not applicable	Not applicable	Not applicable	Not applicable	Not applicable	Not applicable	Not applicable	Not applicable	Not applicable	Not applicable
	73	1	Not applicable	Not applicable	Not applicable	Not applicable	Not applicable	Not applicable	Not applicable	Not applicable	Not applicable	Not applicable
	74	1	Not applicable	Not applicable	Not applicable	Not applicable	Not applicable	Not applicable	Not applicable	Not applicable	Not applicable	Not applicable
	75	1	Not applicable	Not applicable	Not applicable	Not applicable	Not applicable	Not applicable	Not applicable	Not applicable	Not applicable	Not applicable
	76	1	Not applicable	Not applicable	Not applicable	Not applicable	Not applicable	Not applicable	Not applicable	Not applicable	Not applicable	Not applicable
	77	1	Not applicable	Not applicable	Not applicable	Not applicable	Not applicable	Not applicable	Not applicable	Not applicable	Not applicable	Not applicable
	78	1	Not applicable	Not applicable	Not applicable	Not applicable	Not applicable	Not applicable	Not applicable	Not applicable	Not applicable	Not applicable
	79	1	Not applicable	Not applicable	Not applicable	Not applicable	Not applicable	Not applicable	Not applicable	Not applicable	Not applicable	Not applicable
	80	1	Not applicable	Not applicable	Not applicable	Not applicable	Not applicable	Not applicable	Not applicable	Not applicable	Not applicable	Not applicable
Refusal	81	Not available	Not available	Not available	Not available	Not available	Not available	Not available	Not available	Not available	Not available	Not available
Refusal	82	Not available	Not available	Not available	Not available	Not available	Not available	Not available	Not available	Not available	Not available	Not available
Refusal	83	Not available	Not available	Not available	Not available	Not available	Not available	Not available	Not available	Not available	Not available	Not available
	84	1	Not applicable	Not applicable	Not applicable	Not applicable	Not applicable	Not applicable	Not applicable	Not applicable	Not applicable	Not applicable
	85	2	2	1	0.5	walk	0	2	0	0	2	0
	86	1	Not applicable	Not applicable	Not applicable	Not applicable	Not applicable	Not applicable	Not applicable	Not applicable	Not applicable	Not applicable
	87	2	6	5	0.75	Auto/walk	0	2	0	10	2	0
	88	1	Not applicable	Not applicable	Not applicable	Not applicable	Not applicable	Not applicable	Not applicable	Not applicable	Not applicable	Not applicable
	89	2	6	1	1	walk	0	1	1	0	2	0
	90	2	6	1	1	Rickshaw	0	2	0	30	2	0
	91	1	Not applicable	Not applicable	Not applicable	Not applicable	Not applicable	Not applicable	Not applicable	Not applicable	Not applicable	Not applicable
	92	2	6	1	1.33333	walk	0	2	0	0	2	0
	93	2	6	1	1.15	walk	0	2	0	0	2	10
	94	2	6	1	1	Bike	0.5	2	0	1	2	0
	95	2	6	1	0.5	Bicycle	0	2	0	0	2	0
	96	2	6	1	1	walk	0	2	0	0	2	0
	97	1	Not applicable	Not applicable	Not applicable	Not applicable	Not applicable	Not applicable	Not applicable	Not applicable	Not applicable	Not applicable
	98	2	6	1	0.833333	walk	0	1	1	0	2	0
	99	2	6	1	0.666667	Auto	0	1	1	20	2	0
Unable to contact	100	Not available	Not available	Not available	Not available	Not available	Not available	Not available	Not available	Not available	Not available	Not available
	101	2	3	1	0.583333	Rickshaw	0	2	0	20	2	0
	102	2	5	1	0.5	Bike	0.5	2	0	1	2	0
	103	2	1	1	0.416667	walk	0	2	0	0	2	0
	104	1	Not applicable	Not applicable	Not applicable	Not applicable	Not applicable	Not applicable	Not applicable	Not applicable	Not applicable	Not applicable
	105	Not applicable	Not applicable	Not applicable	Not applicable	Not applicable	Not applicable	Not applicable	Not applicable	Not applicable	Not applicable	Not applicable
	106	1	Not applicable	Not applicable	Not applicable	Not applicable	Not applicable	Not applicable	Not applicable	Not applicable	Not applicable	Not applicable
	107	2	1	1	1	walk	0	2	0	0	2	0
	108	1	Not applicable	Not applicable	Not applicable	Not applicable	Not applicable	Not applicable	Not applicable	Not applicable	Not applicable	Not applicable
	109	1	Not applicable	Not applicable	Not applicable	Not applicable	Not applicable	Not applicable	Not applicable	Not applicable	Not applicable	Not applicable
	110	2	1	1	0.75	Rickshaw	0	1	1	20	2	0
	111	1	Not applicable	Not applicable	Not applicable	Not applicable	Not applicable	Not applicable	Not applicable	Not applicable	Not applicable	Not applicable
	112	1	Not applicable	Not applicable	Not applicable	Not applicable	Not applicable	Not applicable	Not applicable	Not applicable	Not applicable	Not applicable
	113	2	6	1	0.833333	walk	0	2	0	0	2	0
Death	114	Not applicable	Not applicable	Not applicable	Not applicable	Not applicable	Not applicable	Not applicable	Not applicable	Not applicable	Not applicable	Not applicable
	115	Not available	Not available	Not available	Not available	Not available	Not available	Not available	Not available	Not available	Not available	Not available
	116	2	1	1	2.5	walk	0	2	0	0	2	30
	117	2	1	1	1.66667	walk	0	2	0	0	2	0
	118	2	1	1	1	walk	0	2	0	0	2	0
	119	2	1	1	1.25	Bus/Auto	0	1	1	36	2	0
	120	2	1	1	0.833333	Bicycle	0	2	0	0	2	0
	121	1	Not applicable	Not applicable	Not applicable	Not applicable	Not applicable	Not applicable	Not applicable	Not applicable	Not applicable	Not applicable
	122	1	Not applicable	Not applicable	Not applicable	Not applicable	Not applicable	Not applicable	Not applicable	Not applicable	Not applicable	Not applicable
	123	1	Not applicable	Not applicable	Not applicable	Not applicable	Not applicable	Not applicable	Not applicable	Not applicable	Not applicable	Not applicable
	124	2	1	1	0.583333	walk	0	2	0	0	2	0
	125	1	Not applicable	Not applicable	Not applicable	Not applicable	Not applicable	Not applicable	Not applicable	Not applicable	Not applicable	Not applicable
	126	2	7	2	0.08	Not applicable	Not applicable	Not applicable	Not applicable	Not applicable	2	Not applicable
	127	2	1	1	0.833333	walk	0	2	0	0	2	0
	128	1	Not applicable	Not applicable	Not applicable	Not applicable	Not applicable	Not applicable	Not applicable	Not applicable	Not applicable	Not applicable
	129	1	Not applicable	Not applicable	Not applicable	Not applicable	Not applicable	Not applicable	Not applicable	Not applicable	Not applicable	Not applicable
	130	1	Not applicable	Not applicable	Not applicable	Not applicable	Not applicable	Not applicable	Not applicable	Not applicable	Not applicable	Not applicable
	131	2	7	2	0.333333	Not applicable	Not applicable	Not applicable	Not applicable	Not applicable	2	0
	132	1	Not applicable	Not applicable	Not applicable	Not applicable	Not applicable	Not applicable	Not applicable	Not applicable	Not applicable	Not applicable
	133	2	2	2	0.17	Not applicable	Not applicable	Not applicable	Not applicable	Not applicable	2	0
	134	1	Not applicable	Not applicable	Not applicable	Not applicable	Not applicable	Not applicable	Not applicable	Not applicable	Not applicable	Not applicable
	135	1	Not applicable	Not applicable	Not applicable	Not applicable	Not applicable	Not applicable	Not applicable	Not applicable	Not applicable	Not applicable
	136	1	Not applicable	Not applicable	Not applicable	Not applicable	Not applicable	Not applicable	Not applicable	Not applicable	Not applicable	Not applicable
	137	1	Not applicable	Not applicable	Not applicable	Not applicable	Not applicable	Not applicable	Not applicable	Not applicable	Not applicable	Not applicable
	138	1	Not applicable	Not applicable	Not applicable	Not applicable	Not applicable	Not applicable	Not applicable	Not applicable	Not applicable	Not applicable
	139	1	Not applicable	Not applicable	Not applicable	Not applicable	Not applicable	Not applicable	Not applicable	Not applicable	Not applicable	Not applicable
	140	1	Not applicable	Not applicable	Not applicable	Not applicable	Not applicable	Not applicable	Not applicable	Not applicable	Not applicable	Not applicable
	141	1	Not applicable	Not applicable	Not applicable	Not applicable	Not applicable	Not applicable	Not applicable	Not applicable	Not applicable	Not applicable
	142	1	Not applicable	Not applicable	Not applicable	Not applicable	Not applicable	Not applicable	Not applicable	Not applicable	Not applicable	Not applicable
	143	1	Not applicable	Not applicable	Not applicable	Not applicable	Not applicable	Not applicable	Not applicable	Not applicable	Not applicable	Not applicable
	144	1	Not applicable	Not applicable	Not applicable	Not applicable	Not applicable	Not applicable	Not applicable	Not applicable	Not applicable	Not applicable
	145	1	Not applicable	Not applicable	Not applicable	Not applicable	Not applicable	Not applicable	Not applicable	Not applicable	Not applicable	Not applicable
	146	1	Not applicable	Not applicable	Not applicable	Not applicable	Not applicable	Not applicable	Not applicable	Not applicable	Not applicable	Not applicable
	147	1	Not applicable	Not applicable	Not applicable	Not applicable	Not applicable	Not applicable	Not applicable	Not applicable	Not applicable	Not applicable
Refusal	148	Not available	Not available	Not available	Not available	Not available	Not available	Not available	Not available	Not available	Not available	Not available
	149	1	Not applicable	Not applicable	Not applicable	Not applicable	Not applicable	Not applicable	Not applicable	Not applicable	Not applicable	Not applicable
	150	1	Not applicable	Not applicable	Not applicable	Not applicable	Not applicable	Not applicable	Not applicable	Not applicable	Not applicable	Not applicable
	151	1	Not applicable	Not applicable	Not applicable	Not applicable	Not applicable	Not applicable	Not applicable	Not applicable	Not applicable	Not applicable
	152	1	Not applicable	Not applicable	Not applicable	Not applicable	Not applicable	Not applicable	Not applicable	Not applicable	Not applicable	Not applicable
	153	1	Not applicable	Not applicable	Not applicable	Not applicable	Not applicable	Not applicable	Not applicable	Not applicable	Not applicable	Not applicable
	154	1	Not applicable	Not applicable	Not applicable	Not applicable	Not applicable	Not applicable	Not applicable	Not applicable	Not applicable	Not applicable
	155	1	Not applicable	Not applicable	Not applicable	Not applicable	Not applicable	Not applicable	Not applicable	Not applicable	Not applicable	Not applicable
	156	1	Not applicable	Not applicable	Not applicable	Not applicable	Not applicable	Not applicable	Not applicable	Not applicable	Not applicable	Not applicable
	157	1	Not applicable	Not applicable	Not applicable	Not applicable	Not applicable	Not applicable	Not applicable	Not applicable	Not applicable	Not applicable
	158	1	Not applicable	Not applicable	Not applicable	Not applicable	Not applicable	Not applicable	Not applicable	Not applicable	Not applicable	Not applicable
	159	1	Not applicable	Not applicable	Not applicable	Not applicable	Not applicable	Not applicable	Not applicable	Not applicable	Not applicable	Not applicable
	160	1	Not applicable	Not applicable	Not applicable	Not applicable	Not applicable	Not applicable	Not applicable	Not applicable	Not applicable	Not applicable
	161	1	Not applicable	Not applicable	Not applicable	Not applicable	Not applicable	Not applicable	Not applicable	Not applicable	Not applicable	Not applicable
	162	1	Not applicable	Not applicable	Not applicable	Not applicable	Not applicable	Not applicable	Not applicable	Not applicable	Not applicable	Not applicable
	163	1	Not applicable	Not applicable	Not applicable	Not applicable	Not applicable	Not applicable	Not applicable	Not applicable	Not applicable	Not applicable
Refusal and Defaulter	164	Not available	Not available	Not available	Not available	Not available	Not available	Not available	Not available	Not available	Not available	Not available
	165	1	Not applicable	Not applicable	Not applicable	Not applicable	Not applicable	Not applicable	Not applicable	Not applicable	Not applicable	Not applicable
	166	1	Not applicable	Not applicable	Not applicable	Not applicable	Not applicable	Not applicable	Not applicable	Not applicable	Not applicable	Not applicable
	167	1	Not applicable	Not applicable	Not applicable	Not applicable	Not applicable	Not applicable	Not applicable	Not applicable	Not applicable	Not applicable
	168	1	Not applicable	Not applicable	Not applicable	Not applicable	Not applicable	Not applicable	Not applicable	Not applicable	Not applicable	Not applicable
Unable to contact	169	Not available	Not available	Not available	Not available	Not available	Not available	Not available	Not available	Not available	Not available	Not available
	170	1	Not applicable	Not applicable	Not applicable	Not applicable	Not applicable	Not applicable	Not applicable	Not applicable	Not applicable	Not applicable
	171	1	Not applicable	Not applicable	Not applicable	Not applicable	Not applicable	Not applicable	Not applicable	Not applicable	Not applicable	Not applicable
	172	1	Not applicable	Not applicable	Not applicable	Not applicable	Not applicable	Not applicable	Not applicable	Not applicable	Not applicable	Not applicable
	173	1	Not applicable	Not applicable	Not applicable	Not applicable	Not applicable	Not applicable	Not applicable	Not applicable	Not applicable	Not applicable
	174	1	Not applicable	Not applicable	Not applicable	Not applicable	Not applicable	Not applicable	Not applicable	Not applicable	Not applicable	Not applicable
	175	1	Not applicable	Not applicable	Not applicable	Not applicable	Not applicable	Not applicable	Not applicable	Not applicable	Not applicable	Not applicable
	176	1	Not applicable	Not applicable	Not applicable	Not applicable	Not applicable	Not applicable	Not applicable	Not applicable	Not applicable	Not applicable
	177	1	Not applicable	Not applicable	Not applicable	Not applicable	Not applicable	Not applicable	Not applicable	Not applicable	Not applicable	Not applicable
	178	1	Not applicable	Not applicable	Not applicable	Not applicable	Not applicable	Not applicable	Not applicable	Not applicable	Not applicable	Not applicable
	179	1	Not applicable	Not applicable	Not applicable	Not applicable	Not applicable	Not applicable	Not applicable	Not applicable	Not applicable	Not applicable
	180	1	Not applicable	Not applicable	Not applicable	Not applicable	Not applicable	Not applicable	Not applicable	Not applicable	Not applicable	Not applicable
	181	1	Not applicable	Not applicable	Not applicable	Not applicable	Not applicable	Not applicable	Not applicable	Not applicable	Not applicable	Not applicable
	182	1	Not applicable	Not applicable	Not applicable	Not applicable	Not applicable	Not applicable	Not applicable	Not applicable	Not applicable	Not applicable
	183	1	Not applicable	Not applicable	Not applicable	Not applicable	Not applicable	Not applicable	Not applicable	Not applicable	Not applicable	Not applicable
	184	1	Not applicable	Not applicable	Not applicable	Not applicable	Not applicable	Not applicable	Not applicable	Not applicable	Not applicable	Not applicable
	185	1	Not applicable	Not applicable	Not applicable	Not applicable	Not applicable	Not applicable	Not applicable	Not applicable	Not applicable	Not applicable
	186	1	Not applicable	Not applicable	Not applicable	Not applicable	Not applicable	Not applicable	Not applicable	Not applicable	Not applicable	Not applicable
	187	1	Not applicable	Not applicable	Not applicable	Not applicable	Not applicable	Not applicable	Not applicable	Not applicable	Not applicable	Not applicable
	188	1	Not applicable	Not applicable	Not applicable	Not applicable	Not applicable	Not applicable	Not applicable	Not applicable	Not applicable	Not applicable
Death	189	Not applicable	Not applicable	Not applicable	Not applicable	Not applicable	Not applicable	Not applicable	Not applicable	Not applicable	Not applicable	Not applicable
	190	1	Not applicable	Not applicable	Not applicable	Not applicable	Not applicable	Not applicable	Not applicable	Not applicable	Not applicable	Not applicable
	191	1	Not applicable	Not applicable	Not applicable	Not applicable	Not applicable	Not applicable	Not applicable	Not applicable	Not applicable	Not applicable
	192	1	Not applicable	Not applicable	Not applicable	Not applicable	Not applicable	Not applicable	Not applicable	Not applicable	Not applicable	Not applicable
	193	1	Not applicable	Not applicable	Not applicable	Not applicable	Not applicable	Not applicable	Not applicable	Not applicable	Not applicable	Not applicable
	194	1	Not applicable	Not applicable	Not applicable	Not applicable	Not applicable	Not applicable	Not applicable	Not applicable	Not applicable	Not applicable
	195	1	Not applicable	Not applicable	Not applicable	Not applicable	Not applicable	Not applicable	Not applicable	Not applicable	Not applicable	Not applicable
	196	1	Not applicable	Not applicable	Not applicable	Not applicable	Not applicable	Not applicable	Not applicable	Not applicable	Not applicable	Not applicable
	197	1	Not applicable	Not applicable	Not applicable	Not applicable	Not applicable	Not applicable	Not applicable	Not applicable	Not applicable	Not applicable
	198	1	Not applicable	Not applicable	Not applicable	Not applicable	Not applicable	Not applicable	Not applicable	Not applicable	Not applicable	Not applicable
	199	1	Not applicable	Not applicable	Not applicable	Not applicable	Not applicable	Not applicable	Not applicable	Not applicable	Not applicable	Not applicable
	200	1	Not applicable	Not applicable	Not applicable	Not applicable	Not applicable	Not applicable	Not applicable	Not applicable	Not applicable	Not applicable
	201	1	Not applicable	Not applicable	Not applicable	Not applicable	Not applicable	Not applicable	Not applicable	Not applicable	Not applicable	Not applicable
	202	1	Not applicable	Not applicable	Not applicable	Not applicable	Not applicable	Not applicable	Not applicable	Not applicable	Not applicable	Not applicable
	203	1	Not applicable	Not applicable	Not applicable	Not applicable	Not applicable	Not applicable	Not applicable	Not applicable	Not applicable	Not applicable
	204	1	Not applicable	Not applicable	Not applicable	Not applicable	Not applicable	Not applicable	Not applicable	Not applicable	Not applicable	Not applicable
	205	1	Not applicable	Not applicable	Not applicable	Not applicable	Not applicable	Not applicable	Not applicable	Not applicable	Not applicable	Not applicable
	206	1	Not applicable	Not applicable	Not applicable	Not applicable	Not applicable	Not applicable	Not applicable	Not applicable	Not applicable	Not applicable
	207	1	Not applicable	Not applicable	Not applicable	Not applicable	Not applicable	Not applicable	Not applicable	Not applicable	Not applicable	Not applicable
	208	1	Not applicable	Not applicable	Not applicable	Not applicable	Not applicable	Not applicable	Not applicable	Not applicable	Not applicable	Not applicable
	209	1	Not applicable	Not applicable	Not applicable	Not applicable	Not applicable	Not applicable	Not applicable	Not applicable	Not applicable	Not applicable
	210	1	Not applicable	Not applicable	Not applicable	Not applicable	Not applicable	Not applicable	Not applicable	Not applicable	Not applicable	Not applicable
	211	1	Not applicable	Not applicable	Not applicable	Not applicable	Not applicable	Not applicable	Not applicable	Not applicable	Not applicable	Not applicable
	212	1	Not applicable	Not applicable	Not applicable	Not applicable	Not applicable	Not applicable	Not applicable	Not applicable	Not applicable	Not applicable
	213	1	Not applicable	Not applicable	Not applicable	Not applicable	Not applicable	Not applicable	Not applicable	Not applicable	Not applicable	Not applicable
	214	1	Not applicable	Not applicable	Not applicable	Not applicable	Not applicable	Not applicable	Not applicable	Not applicable	Not applicable	Not applicable
	215	1	Not applicable	Not applicable	Not applicable	Not applicable	Not applicable	Not applicable	Not applicable	Not applicable	Not applicable	Not applicable
	216	1	Not applicable	Not applicable	Not applicable	Not applicable	Not applicable	Not applicable	Not applicable	Not applicable	Not applicable	Not applicable
Unable to contact	217	Not available	Not available	Not available	Not available	Not available	Not available	Not available	Not available	Not available	Not available	Not available
	218	1	Not applicable	Not applicable	Not applicable	Not applicable	Not applicable	Not applicable	Not applicable	Not applicable	Not applicable	Not applicable
	219	1	Not applicable	Not applicable	Not applicable	Not applicable	Not applicable	Not applicable	Not applicable	Not applicable	Not applicable	Not applicable
Unable to contact	220	Not available	Not available	Not available	Not available	Not available	Not available	Not available	Not available	Not available	Not available	Not available
	221	1	Not applicable	Not applicable	Not applicable	Not applicable	Not applicable	Not applicable	Not applicable	Not applicable	Not applicable	Not applicable
	222	1	Not applicable	Not applicable	Not applicable	Not applicable	Not applicable	Not applicable	Not applicable	Not applicable	Not applicable	Not applicable
	223	1	Not applicable	Not applicable	Not applicable	Not applicable	Not applicable	Not applicable	Not applicable	Not applicable	Not applicable	Not applicable
	224	1	Not applicable	Not applicable	Not applicable	Not applicable	Not applicable	Not applicable	Not applicable	Not applicable	Not applicable	Not applicable
	225	1	Not applicable	Not applicable	Not applicable	Not applicable	Not applicable	Not applicable	Not applicable	Not applicable	Not applicable	Not applicable
	226	1	Not applicable	Not applicable	Not applicable	Not applicable	Not applicable	Not applicable	Not applicable	Not applicable	Not applicable	Not applicable
	227	1	Not applicable	Not applicable	Not applicable	Not applicable	Not applicable	Not applicable	Not applicable	Not applicable	Not applicable	Not applicable
	228	1	Not applicable	Not applicable	Not applicable	Not applicable	Not applicable	Not applicable	Not applicable	Not applicable	Not applicable	Not applicable
	229	1	Not applicable	Not applicable	Not applicable	Not applicable	Not applicable	Not applicable	Not applicable	Not applicable	Not applicable	Not applicable
	230	1	Not applicable	Not applicable	Not applicable	Not applicable	Not applicable	Not applicable	Not applicable	Not applicable	Not applicable	Not applicable
	231	1	Not applicable	Not applicable	Not applicable	Not applicable	Not applicable	Not applicable	Not applicable	Not applicable	Not applicable	Not applicable
	232	1	Not applicable	Not applicable	Not applicable	Not applicable	Not applicable	Not applicable	Not applicable	Not applicable	Not applicable	Not applicable
	233	1	Not applicable	Not applicable	Not applicable	Not applicable	Not applicable	Not applicable	Not applicable	Not applicable	Not applicable	Not applicable
	234	1	Not applicable	Not applicable	Not applicable	Not applicable	Not applicable	Not applicable	Not applicable	Not applicable	Not applicable	Not applicable
	235	1	Not applicable	Not applicable	Not applicable	Not applicable	Not applicable	Not applicable	Not applicable	Not applicable	Not applicable	Not applicable
	236	1	Not applicable	Not applicable	Not applicable	Not applicable	Not applicable	Not applicable	Not applicable	Not applicable	Not applicable	Not applicable
	237	1	Not applicable	Not applicable	Not applicable	Not applicable	Not applicable	Not applicable	Not applicable	Not applicable	Not applicable	Not applicable
	238	1	Not applicable	Not applicable	Not applicable	Not applicable	Not applicable	Not applicable	Not applicable	Not applicable	Not applicable	Not applicable
	239	1	Not applicable	Not applicable	Not applicable	Not applicable	Not applicable	Not applicable	Not applicable	Not applicable	Not applicable	Not applicable
	240	1	Not applicable	Not applicable	Not applicable	Not applicable	Not applicable	Not applicable	Not applicable	Not applicable	Not applicable	Not applicable
	241	1	Not applicable	Not applicable	Not applicable	Not applicable	Not applicable	Not applicable	Not applicable	Not applicable	Not applicable	Not applicable
	242	1	Not applicable	Not applicable	Not applicable	Not applicable	Not applicable	Not applicable	Not applicable	Not applicable	Not applicable	Not applicable
	243	1	Not applicable	Not applicable	Not applicable	Not applicable	Not applicable	Not applicable	Not applicable	Not applicable	Not applicable	Not applicable
	244	1	Not applicable	Not applicable	Not applicable	Not applicable	Not applicable	Not applicable	Not applicable	Not applicable	Not applicable	Not applicable
	245	1	Not applicable	Not applicable	Not applicable	Not applicable	Not applicable	Not applicable	Not applicable	Not applicable	Not applicable	Not applicable
	246	1	Not applicable	Not applicable	Not applicable	Not applicable	Not applicable	Not applicable	Not applicable	Not applicable	Not applicable	Not applicable
	247	1	Not applicable	Not applicable	Not applicable	Not applicable	Not applicable	Not applicable	Not applicable	Not applicable	Not applicable	Not applicable
	248	1	Not applicable	Not applicable	Not applicable	Not applicable	Not applicable	Not applicable	Not applicable	Not applicable	Not applicable	Not applicable
	249	1	Not applicable	Not applicable	Not applicable	Not applicable	Not applicable	Not applicable	Not applicable	Not applicable	Not applicable	Not applicable
	250	1	Not applicable	Not applicable	Not applicable	Not applicable	Not applicable	Not applicable	Not applicable	Not applicable	Not applicable	Not applicable
	251	1	Not applicable	Not applicable	Not applicable	Not applicable	Not applicable	Not applicable	Not applicable	Not applicable	Not applicable	Not applicable
Death	252	Not applicable	Not applicable	Not applicable	Not applicable	Not applicable	Not applicable	Not applicable	Not applicable	Not applicable	Not applicable	Not applicable
	253	1	Not applicable	Not applicable	Not applicable	Not applicable	Not applicable	Not applicable	Not applicable	Not applicable	Not applicable	Not applicable
	254	1	Not applicable	Not applicable	Not applicable	Not applicable	Not applicable	Not applicable	Not applicable	Not applicable	Not applicable	Not applicable
	255	1	Not applicable	Not applicable	Not applicable	Not applicable	Not applicable	Not applicable	Not applicable	Not applicable	Not applicable	Not applicable
Death	256	Not applicable	Not applicable	Not applicable	Not applicable	Not applicable	Not applicable	Not applicable	Not applicable	Not applicable	Not applicable	Not applicable
	257	1	Not applicable	Not applicable	Not applicable	Not applicable	Not applicable	Not applicable	Not applicable	Not applicable	Not applicable	Not applicable
	258	1	Not applicable	Not applicable	Not applicable	Not applicable	Not applicable	Not applicable	Not applicable	Not applicable	Not applicable	Not applicable
	259	1	Not applicable	Not applicable	Not applicable	Not applicable	Not applicable	Not applicable	Not applicable	Not applicable	Not applicable	Not applicable
	260	1	Not applicable	Not applicable	Not applicable	Not applicable	Not applicable	Not applicable	Not applicable	Not applicable	Not applicable	Not applicable
	261	1	Not applicable	Not applicable	Not applicable	Not applicable	Not applicable	Not applicable	Not applicable	Not applicable	Not applicable	Not applicable
	262	1	Not applicable	Not applicable	Not applicable	Not applicable	Not applicable	Not applicable	Not applicable	Not applicable	Not applicable	Not applicable
	263	1	Not applicable	Not applicable	Not applicable	Not applicable	Not applicable	Not applicable	Not applicable	Not applicable	Not applicable	Not applicable
	264	1	Not applicable	Not applicable	Not applicable	Not applicable	Not applicable	Not applicable	Not applicable	Not applicable	Not applicable	Not applicable
	265	1	Not applicable	Not applicable	Not applicable	Not applicable	Not applicable	Not applicable	Not applicable	Not applicable	Not applicable	Not applicable
	266	1	Not applicable	Not applicable	Not applicable	Not applicable	Not applicable	Not applicable	Not applicable	Not applicable	Not applicable	Not applicable
	267	1	Not applicable	Not applicable	Not applicable	Not applicable	Not applicable	Not applicable	Not applicable	Not applicable	Not applicable	Not applicable
	268	1	Not applicable	Not applicable	Not applicable	Not applicable	Not applicable	Not applicable	Not applicable	Not applicable	Not applicable	Not applicable
	269	1	Not applicable	Not applicable	Not applicable	Not applicable	Not applicable	Not applicable	Not applicable	Not applicable	Not applicable	Not applicable
	270	1	Not applicable	Not applicable	Not applicable	Not applicable	Not applicable	Not applicable	Not applicable	Not applicable	Not applicable	Not applicable
	271	1	Not applicable	Not applicable	Not applicable	Not applicable	Not applicable	Not applicable	Not applicable	Not applicable	Not applicable	Not applicable
	272	1	Not applicable	Not applicable	Not applicable	Not applicable	Not applicable	Not applicable	Not applicable	Not applicable	Not applicable	Not applicable
	273	1	Not applicable	Not applicable	Not applicable	Not applicable	Not applicable	Not applicable	Not applicable	Not applicable	Not applicable	Not applicable
	274	1	Not applicable	Not applicable	Not applicable	Not applicable	Not applicable	Not applicable	Not applicable	Not applicable	Not applicable	Not applicable
	275	1	Not applicable	Not applicable	Not applicable	Not applicable	Not applicable	Not applicable	Not applicable	Not applicable	Not applicable	Not applicable
	276	1	Not applicable	Not applicable	Not applicable	Not applicable	Not applicable	Not applicable	Not applicable	Not applicable	Not applicable	Not applicable
	277	1	Not applicable	Not applicable	Not applicable	Not applicable	Not applicable	Not applicable	Not applicable	Not applicable	Not applicable	Not applicable
	278	1	Not applicable	Not applicable	Not applicable	Not applicable	Not applicable	Not applicable	Not applicable	Not applicable	Not applicable	Not applicable
	279	1	Not applicable	Not applicable	Not applicable	Not applicable	Not applicable	Not applicable	Not applicable	Not applicable	Not applicable	Not applicable
	280	1	Not applicable	Not applicable	Not applicable	Not applicable	Not applicable	Not applicable	Not applicable	Not applicable	Not applicable	Not applicable
	281	1	Not applicable	Not applicable	Not applicable	Not applicable	Not applicable	Not applicable	Not applicable	Not applicable	Not applicable	Not applicable
	282	1	Not applicable	Not applicable	Not applicable	Not applicable	Not applicable	Not applicable	Not applicable	Not applicable	Not applicable	Not applicable
	283	1	Not applicable	Not applicable	Not applicable	Not applicable	Not applicable	Not applicable	Not applicable	Not applicable	Not applicable	Not applicable
	284	1	Not applicable	Not applicable	Not applicable	Not applicable	Not applicable	Not applicable	Not applicable	Not applicable	Not applicable	Not applicable
	285	1	Not applicable	Not applicable	Not applicable	Not applicable	Not applicable	Not applicable	Not applicable	Not applicable	Not applicable	Not applicable
	286	1	Not applicable	Not applicable	Not applicable	Not applicable	Not applicable	Not applicable	Not applicable	Not applicable	Not applicable	Not applicable
	287	1	Not applicable	Not applicable	Not applicable	Not applicable	Not applicable	Not applicable	Not applicable	Not applicable	Not applicable	Not applicable
	288	1	Not applicable	Not applicable	Not applicable	Not applicable	Not applicable	Not applicable	Not applicable	Not applicable	Not applicable	Not applicable
	289	1	Not applicable	Not applicable	Not applicable	Not applicable	Not applicable	Not applicable	Not applicable	Not applicable	Not applicable	Not applicable
	290	1	Not applicable	Not applicable	Not applicable	Not applicable	Not applicable	Not applicable	Not applicable	Not applicable	Not applicable	Not applicable
	291	1	Not applicable	Not applicable	Not applicable	Not applicable	Not applicable	Not applicable	Not applicable	Not applicable	Not applicable	Not applicable
	292	1	Not applicable	Not applicable	Not applicable	Not applicable	Not applicable	Not applicable	Not applicable	Not applicable	Not applicable	Not applicable
	293	1	Not applicable	Not applicable	Not applicable	Not applicable	Not applicable	Not applicable	Not applicable	Not applicable	Not applicable	Not applicable
	294	1	Not applicable	Not applicable	Not applicable	Not applicable	Not applicable	Not applicable	Not applicable	Not applicable	Not applicable	Not applicable
	295	1	Not applicable	Not applicable	Not applicable	Not applicable	Not applicable	Not applicable	Not applicable	Not applicable	Not applicable	Not applicable
	296	1	Not applicable	Not applicable	Not applicable	Not applicable	Not applicable	Not applicable	Not applicable	Not applicable	Not applicable	Not applicable
	297	1	Not applicable	Not applicable	Not applicable	Not applicable	Not applicable	Not applicable	Not applicable	Not applicable	Not applicable	Not applicable
	298	1	Not applicable	Not applicable	Not applicable	Not applicable	Not applicable	Not applicable	Not applicable	Not applicable	Not applicable	Not applicable
	299	1	Not applicable	Not applicable	Not applicable	Not applicable	Not applicable	Not applicable	Not applicable	Not applicable	Not applicable	Not applicable
	300	1	Not applicable	Not applicable	Not applicable	Not applicable	Not applicable	Not applicable	Not applicable	Not applicable	Not applicable	Not applicable
	301	1	Not applicable	Not applicable	Not applicable	Not applicable	Not applicable	Not applicable	Not applicable	Not applicable	Not applicable	Not applicable
	302	1	Not applicable	Not applicable	Not applicable	Not applicable	Not applicable	Not applicable	Not applicable	Not applicable	Not applicable	Not applicable
	303	1	Not applicable	Not applicable	Not applicable	Not applicable	Not applicable	Not applicable	Not applicable	Not applicable	Not applicable	Not applicable
	304	1	Not applicable	Not applicable	Not applicable	Not applicable	Not applicable	Not applicable	Not applicable	Not applicable	Not applicable	Not applicable
	305	1	Not applicable	Not applicable	Not applicable	Not applicable	Not applicable	Not applicable	Not applicable	Not applicable	Not applicable	Not applicable
	306	1	Not applicable	Not applicable	Not applicable	Not applicable	Not applicable	Not applicable	Not applicable	Not applicable	Not applicable	Not applicable
	307	1	Not applicable	Not applicable	Not applicable	Not applicable	Not applicable	Not applicable	Not applicable	Not applicable	Not applicable	Not applicable
	308	1	Not applicable	Not applicable	Not applicable	Not applicable	Not applicable	Not applicable	Not applicable	Not applicable	Not applicable	Not applicable
	309	1	Not applicable	Not applicable	Not applicable	Not applicable	Not applicable	Not applicable	Not applicable	Not applicable	Not applicable	Not applicable
	310	1	Not applicable	Not applicable	Not applicable	Not applicable	Not applicable	Not applicable	Not applicable	Not applicable	Not applicable	Not applicable
	311	1	Not applicable	Not applicable	Not applicable	Not applicable	Not applicable	Not applicable	Not applicable	Not applicable	Not applicable	Not applicable
	312	1	Not applicable	Not applicable	Not applicable	Not applicable	Not applicable	Not applicable	Not applicable	Not applicable	Not applicable	Not applicable
	313	1	Not applicable	Not applicable	Not applicable	Not applicable	Not applicable	Not applicable	Not applicable	Not applicable	Not applicable	Not applicable
	314	1	Not applicable	Not applicable	Not applicable	Not applicable	Not applicable	Not applicable	Not applicable	Not applicable	Not applicable	Not applicable
	315	1	Not applicable	Not applicable	Not applicable	Not applicable	Not applicable	Not applicable	Not applicable	Not applicable	Not applicable	Not applicable
	316	1	Not applicable	Not applicable	Not applicable	Not applicable	Not applicable	Not applicable	Not applicable	Not applicable	Not applicable	Not applicable
	317	1	Not applicable	Not applicable	Not applicable	Not applicable	Not applicable	Not applicable	Not applicable	Not applicable	Not applicable	Not applicable
	318	1	Not applicable	Not applicable	Not applicable	Not applicable	Not applicable	Not applicable	Not applicable	Not applicable	Not applicable	Not applicable
	319	1	Not applicable	Not applicable	Not applicable	Not applicable	Not applicable	Not applicable	Not applicable	Not applicable	Not applicable	Not applicable
	320	1	Not applicable	Not applicable	Not applicable	Not applicable	Not applicable	Not applicable	Not applicable	Not applicable	Not applicable	Not applicable
	321	1	Not applicable	Not applicable	Not applicable	Not applicable	Not applicable	Not applicable	Not applicable	Not applicable	Not applicable	Not applicable
	322	1	Not applicable	Not applicable	Not applicable	Not applicable	Not applicable	Not applicable	Not applicable	Not applicable	Not applicable	Not applicable
	323	1	Not applicable	Not applicable	Not applicable	Not applicable	Not applicable	Not applicable	Not applicable	Not applicable	Not applicable	Not applicable
	324	1	Not applicable	Not applicable	Not applicable	Not applicable	Not applicable	Not applicable	Not applicable	Not applicable	Not applicable	Not applicable
	325	1	Not applicable	Not applicable	Not applicable	Not applicable	Not applicable	Not applicable	Not applicable	Not applicable	Not applicable	Not applicable
	326	1	Not applicable	Not applicable	Not applicable	Not applicable	Not applicable	Not applicable	Not applicable	Not applicable	Not applicable	Not applicable
	327	1	Not applicable	Not applicable	Not applicable	Not applicable	Not applicable	Not applicable	Not applicable	Not applicable	Not applicable	Not applicable
	328	1	Not applicable	Not applicable	Not applicable	Not applicable	Not applicable	Not applicable	Not applicable	Not applicable	Not applicable	Not applicable
	329	1	Not applicable	Not applicable	Not applicable	Not applicable	Not applicable	Not applicable	Not applicable	Not applicable	Not applicable	Not applicable
	330	1	Not applicable	Not applicable	Not applicable	Not applicable	Not applicable	Not applicable	Not applicable	Not applicable	Not applicable	Not applicable
	331	1	Not applicable	Not applicable	Not applicable	Not applicable	Not applicable	Not applicable	Not applicable	Not applicable	Not applicable	Not applicable
	332	1	Not applicable	Not applicable	Not applicable	Not applicable	Not applicable	Not applicable	Not applicable	Not applicable	Not applicable	Not applicable
	333	1	Not applicable	Not applicable	Not applicable	Not applicable	Not applicable	Not applicable	Not applicable	Not applicable	Not applicable	Not applicable
	334	1	Not applicable	Not applicable	Not applicable	Not applicable	Not applicable	Not applicable	Not applicable	Not applicable	Not applicable	Not applicable
	335	1	Not applicable	Not applicable	Not applicable	Not applicable	Not applicable	Not applicable	Not applicable	Not applicable	Not applicable	Not applicable
	336	1	Not applicable	Not applicable	Not applicable	Not applicable	Not applicable	Not applicable	Not applicable	Not applicable	Not applicable	Not applicable
	337	1	Not applicable	Not applicable	Not applicable	Not applicable	Not applicable	Not applicable	Not applicable	Not applicable	Not applicable	Not applicable
	338	1	Not applicable	Not applicable	Not applicable	Not applicable	Not applicable	Not applicable	Not applicable	Not applicable	Not applicable	Not applicable
	339	1	Not applicable	Not applicable	Not applicable	Not applicable	Not applicable	Not applicable	Not applicable	Not applicable	Not applicable	Not applicable
	340	1	Not applicable	Not applicable	Not applicable	Not applicable	Not applicable	Not applicable	Not applicable	Not applicable	Not applicable	Not applicable
	341	1	Not applicable	Not applicable	Not applicable	Not applicable	Not applicable	Not applicable	Not applicable	Not applicable	Not applicable	Not applicable
	342	1	Not applicable	Not applicable	Not applicable	Not applicable	Not applicable	Not applicable	Not applicable	Not applicable	Not applicable	Not applicable
	343	1	Not applicable	Not applicable	Not applicable	Not applicable	Not applicable	Not applicable	Not applicable	Not applicable	Not applicable	Not applicable
	344	1	Not applicable	Not applicable	Not applicable	Not applicable	Not applicable	Not applicable	Not applicable	Not applicable	Not applicable	Not applicable
	345	1	Not applicable	Not applicable	Not applicable	Not applicable	Not applicable	Not applicable	Not applicable	Not applicable	Not applicable	Not applicable
	346	1	Not applicable	Not applicable	Not applicable	Not applicable	Not applicable	Not applicable	Not applicable	Not applicable	Not applicable	Not applicable
	347	1	Not applicable	Not applicable	Not applicable	Not applicable	Not applicable	Not applicable	Not applicable	Not applicable	Not applicable	Not applicable
	348	1	Not applicable	Not applicable	Not applicable	Not applicable	Not applicable	Not applicable	Not applicable	Not applicable	Not applicable	Not applicable
	349	1	Not applicable	Not applicable	Not applicable	Not applicable	Not applicable	Not applicable	Not applicable	Not applicable	Not applicable	Not applicable
	350	1	Not applicable	Not applicable	Not applicable	Not applicable	Not applicable	Not applicable	Not applicable	Not applicable	Not applicable	Not applicable
	351	1	Not applicable	Not applicable	Not applicable	Not applicable	Not applicable	Not applicable	Not applicable	Not applicable	Not applicable	Not applicable
	352	1	Not applicable	Not applicable	Not applicable	Not applicable	Not applicable	Not applicable	Not applicable	Not applicable	Not applicable	Not applicable
	353	1	Not applicable	Not applicable	Not applicable	Not applicable	Not applicable	Not applicable	Not applicable	Not applicable	Not applicable	Not applicable
	354	1	Not applicable	Not applicable	Not applicable	Not applicable	Not applicable	Not applicable	Not applicable	Not applicable	Not applicable	Not applicable
	355	1	Not applicable	Not applicable	Not applicable	Not applicable	Not applicable	Not applicable	Not applicable	Not applicable	Not applicable	Not applicable
	356	1	Not applicable	Not applicable	Not applicable	Not applicable	Not applicable	Not applicable	Not applicable	Not applicable	Not applicable	Not applicable
	357	1	Not applicable	Not applicable	Not applicable	Not applicable	Not applicable	Not applicable	Not applicable	Not applicable	Not applicable	Not applicable
	358	1	Not applicable	Not applicable	Not applicable	Not applicable	Not applicable	Not applicable	Not applicable	Not applicable	Not applicable	Not applicable
	359	1	Not applicable	Not applicable	Not applicable	Not applicable	Not applicable	Not applicable	Not applicable	Not applicable	Not applicable	Not applicable
	360	1	Not applicable	Not applicable	Not applicable	Not applicable	Not applicable	Not applicable	Not applicable	Not applicable	Not applicable	Not applicable
	361	1	Not applicable	Not applicable	Not applicable	Not applicable	Not applicable	Not applicable	Not applicable	Not applicable	Not applicable	Not applicable
	362	1	Not applicable	Not applicable	Not applicable	Not applicable	Not applicable	Not applicable	Not applicable	Not applicable	Not applicable	Not applicable
	363	1	Not applicable	Not applicable	Not applicable	Not applicable	Not applicable	Not applicable	Not applicable	Not applicable	Not applicable	Not applicable
	364	1	Not applicable	Not applicable	Not applicable	Not applicable	Not applicable	Not applicable	Not applicable	Not applicable	Not applicable	Not applicable
	365	1	Not applicable	Not applicable	Not applicable	Not applicable	Not applicable	Not applicable	Not applicable	Not applicable	Not applicable	Not applicable
	366	1	Not applicable	Not applicable	Not applicable	Not applicable	Not applicable	Not applicable	Not applicable	Not applicable	Not applicable	Not applicable
	367	1	Not applicable	Not applicable	Not applicable	Not applicable	Not applicable	Not applicable	Not applicable	Not applicable	Not applicable	Not applicable
	368	1	Not applicable	Not applicable	Not applicable	Not applicable	Not applicable	Not applicable	Not applicable	Not applicable	Not applicable	Not applicable
Death	369	Not applicable	Not applicable	Not applicable	Not applicable	Not applicable	Not applicable	Not applicable	Not applicable	Not applicable	Not applicable	Not applicable
	370	1	Not applicable	Not applicable	Not applicable	Not applicable	Not applicable	Not applicable	Not applicable	Not applicable	Not applicable	Not applicable
	371	1	Not applicable	Not applicable	Not applicable	Not applicable	Not applicable	Not applicable	Not applicable	Not applicable	Not applicable	Not applicable
	372	1	Not applicable	Not applicable	Not applicable	Not applicable	Not applicable	Not applicable	Not applicable	Not applicable	Not applicable	Not applicable
	373	1	Not applicable	Not applicable	Not applicable	Not applicable	Not applicable	Not applicable	Not applicable	Not applicable	Not applicable	Not applicable
	374	1	Not applicable	Not applicable	Not applicable	Not applicable	Not applicable	Not applicable	Not applicable	Not applicable	Not applicable	Not applicable
	375	1	Not applicable	Not applicable	Not applicable	Not applicable	Not applicable	Not applicable	Not applicable	Not applicable	Not applicable	Not applicable
	376	1	Not applicable	Not applicable	Not applicable	Not applicable	Not applicable	Not applicable	Not applicable	Not applicable	Not applicable	Not applicable
	377	1	Not applicable	Not applicable	Not applicable	Not applicable	Not applicable	Not applicable	Not applicable	Not applicable	Not applicable	Not applicable
	378	1	Not applicable	Not applicable	Not applicable	Not applicable	Not applicable	Not applicable	Not applicable	Not applicable	Not applicable	Not applicable
	379	1	Not applicable	Not applicable	Not applicable	Not applicable	Not applicable	Not applicable	Not applicable	Not applicable	Not applicable	Not applicable
	380	1	Not applicable	Not applicable	Not applicable	Not applicable	Not applicable	Not applicable	Not applicable	Not applicable	Not applicable	Not applicable
	381	1	Not applicable	Not applicable	Not applicable	Not applicable	Not applicable	Not applicable	Not applicable	Not applicable	Not applicable	Not applicable
	382	1	Not applicable	Not applicable	Not applicable	Not applicable	Not applicable	Not applicable	Not applicable	Not applicable	Not applicable	Not applicable
	383	1	Not applicable	Not applicable	Not applicable	Not applicable	Not applicable	Not applicable	Not applicable	Not applicable	Not applicable	Not applicable
	384	1	Not applicable	Not applicable	Not applicable	Not applicable	Not applicable	Not applicable	Not applicable	Not applicable	Not applicable	Not applicable
	385	1	Not applicable	Not applicable	Not applicable	Not applicable	Not applicable	Not applicable	Not applicable	Not applicable	Not applicable	Not applicable
	386	1	Not applicable	Not applicable	Not applicable	Not applicable	Not applicable	Not applicable	Not applicable	Not applicable	Not applicable	Not applicable
	387	1	Not applicable	Not applicable	Not applicable	Not applicable	Not applicable	Not applicable	Not applicable	Not applicable	Not applicable	Not applicable
	388	1	Not applicable	Not applicable	Not applicable	Not applicable	Not applicable	Not applicable	Not applicable	Not applicable	Not applicable	Not applicable
	389	1	Not applicable	Not applicable	Not applicable	Not applicable	Not applicable	Not applicable	Not applicable	Not applicable	Not applicable	Not applicable
	390	1	Not applicable	Not applicable	Not applicable	Not applicable	Not applicable	Not applicable	Not applicable	Not applicable	Not applicable	Not applicable
	391	1	Not applicable	Not applicable	Not applicable	Not applicable	Not applicable	Not applicable	Not applicable	Not applicable	Not applicable	Not applicable
	392	1	Not applicable	Not applicable	Not applicable	Not applicable	Not applicable	Not applicable	Not applicable	Not applicable	Not applicable	Not applicable
	393	1	Not applicable	Not applicable	Not applicable	Not applicable	Not applicable	Not applicable	Not applicable	Not applicable	Not applicable	Not applicable
	394	1	Not applicable	Not applicable	Not applicable	Not applicable	Not applicable	Not applicable	Not applicable	Not applicable	Not applicable	Not applicable
	395	1	Not applicable	Not applicable	Not applicable	Not applicable	Not applicable	Not applicable	Not applicable	Not applicable	Not applicable	Not applicable
	396	1	Not applicable	Not applicable	Not applicable	Not applicable	Not applicable	Not applicable	Not applicable	Not applicable	Not applicable	Not applicable
	397	1	Not applicable	Not applicable	Not applicable	Not applicable	Not applicable	Not applicable	Not applicable	Not applicable	Not applicable	Not applicable
	398	1	Not applicable	Not applicable	Not applicable	Not applicable	Not applicable	Not applicable	Not applicable	Not applicable	Not applicable	Not applicable
	399	1	Not applicable	Not applicable	Not applicable	Not applicable	Not applicable	Not applicable	Not applicable	Not applicable	Not applicable	Not applicable
	400	1	Not applicable	Not applicable	Not applicable	Not applicable	Not applicable	Not applicable	Not applicable	Not applicable	Not applicable	Not applicable
	401	1	Not applicable	Not applicable	Not applicable	Not applicable	Not applicable	Not applicable	Not applicable	Not applicable	Not applicable	Not applicable
	402	1	Not applicable	Not applicable	Not applicable	Not applicable	Not applicable	Not applicable	Not applicable	Not applicable	Not applicable	Not applicable
	403	1	Not applicable	Not applicable	Not applicable	Not applicable	Not applicable	Not applicable	Not applicable	Not applicable	Not applicable	Not applicable
	404	1	Not applicable	Not applicable	Not applicable	Not applicable	Not applicable	Not applicable	Not applicable	Not applicable	Not applicable	Not applicable
	405	1	Not applicable	Not applicable	Not applicable	Not applicable	Not applicable	Not applicable	Not applicable	Not applicable	Not applicable	Not applicable
	406	1	Not applicable	Not applicable	Not applicable	Not applicable	Not applicable	Not applicable	Not applicable	Not applicable	Not applicable	Not applicable
	407	1	Not applicable	Not applicable	Not applicable	Not applicable	Not applicable	Not applicable	Not applicable	Not applicable	Not applicable	Not applicable
Unable to contact	408	Not available	Not available	Not available	Not available	Not available	Not available	Not available	Not available	Not available	Not available	Not available
	409	1	Not applicable	Not applicable	Not applicable	Not applicable	Not applicable	Not applicable	Not applicable	Not applicable	Not applicable	Not applicable
	410	1	Not applicable	Not applicable	Not applicable	Not applicable	Not applicable	Not applicable	Not applicable	Not applicable	Not applicable	Not applicable
	411	1	Not applicable	Not applicable	Not applicable	Not applicable	Not applicable	Not applicable	Not applicable	Not applicable	Not applicable	Not applicable
Unable to contact	412	Not available	Not available	Not available	Not available	Not available	Not available	Not available	Not available	Not available	Not available	Not available
Refusal	413	Not available	Not available	Not available	Not available	Not available	Not available	Not available	Not available	Not available	Not available	Not available
	414	1	Not applicable	Not applicable	Not applicable	Not applicable	Not applicable	Not applicable	Not applicable	Not applicable	Not applicable	Not applicable
	415	1	Not applicable	Not applicable	Not applicable	Not applicable	Not applicable	Not applicable	Not applicable	Not applicable	Not applicable	Not applicable
	416	1	Not applicable	Not applicable	Not applicable	Not applicable	Not applicable	Not applicable	Not applicable	Not applicable	Not applicable	Not applicable
	417	1	Not applicable	Not applicable	Not applicable	Not applicable	Not applicable	Not applicable	Not applicable	Not applicable	Not applicable	Not applicable
	418	1	Not applicable	Not applicable	Not applicable	Not applicable	Not applicable	Not applicable	Not applicable	Not applicable	Not applicable	Not applicable
	419	1	Not applicable	Not applicable	Not applicable	Not applicable	Not applicable	Not applicable	Not applicable	Not applicable	Not applicable	Not applicable
Refusal	420	Not available	Not available	Not available	Not available	Not available	Not available	Not available	Not available	Not available	Not available	Not available
	421	1	Not applicable	Not applicable	Not applicable	Not applicable	Not applicable	Not applicable	Not applicable	Not applicable	Not applicable	Not applicable
	422	1	Not applicable	Not applicable	Not applicable	Not applicable	Not applicable	Not applicable	Not applicable	Not applicable	Not applicable	Not applicable
	423	1	Not applicable	Not applicable	Not applicable	Not applicable	Not applicable	Not applicable	Not applicable	Not applicable	Not applicable	Not applicable
Unable to contact	424	Not available	Not available	Not available	Not available	Not available	Not available	Not available	Not available	Not available	Not available	Not available
	425	1	Not applicable	Not applicable	Not applicable	Not applicable	Not applicable	Not applicable	Not applicable	Not applicable	Not applicable	Not applicable
	426	1	Not applicable	Not applicable	Not applicable	Not applicable	Not applicable	Not applicable	Not applicable	Not applicable	Not applicable	Not applicable
	427	1	Not applicable	Not applicable	Not applicable	Not applicable	Not applicable	Not applicable	Not applicable	Not applicable	Not applicable	Not applicable
	428	1	Not applicable	Not applicable	Not applicable	Not applicable	Not applicable	Not applicable	Not applicable	Not applicable	Not applicable	Not applicable
Unable to contact	429	Not available	Not available	Not available	Not available	Not available	Not available	Not available	Not available	Not available	Not available	Not available
	430	1	Not applicable	Not applicable	Not applicable	Not applicable	Not applicable	Not applicable	Not applicable	Not applicable	Not applicable	Not applicable
	431	1	Not applicable	Not applicable	Not applicable	Not applicable	Not applicable	Not applicable	Not applicable	Not applicable	Not applicable	Not applicable
	432	1	Not applicable	Not applicable	Not applicable	Not applicable	Not applicable	Not applicable	Not applicable	Not applicable	Not applicable	Not applicable
	433	1	Not applicable	Not applicable	Not applicable	Not applicable	Not applicable	Not applicable	Not applicable	Not applicable	Not applicable	Not applicable
	434	1	Not applicable	Not applicable	Not applicable	Not applicable	Not applicable	Not applicable	Not applicable	Not applicable	Not applicable	Not applicable
	435	1	Not applicable	Not applicable	Not applicable	Not applicable	Not applicable	Not applicable	Not applicable	Not applicable	Not applicable	Not applicable
	436	1	Not applicable	Not applicable	Not applicable	Not applicable	Not applicable	Not applicable	Not applicable	Not applicable	Not applicable	Not applicable
	437	1	Not applicable	Not applicable	Not applicable	Not applicable	Not applicable	Not applicable	Not applicable	Not applicable	Not applicable	Not applicable
	438	1	Not applicable	Not applicable	Not applicable	Not applicable	Not applicable	Not applicable	Not applicable	Not applicable	Not applicable	Not applicable
	439	1	Not applicable	Not applicable	Not applicable	Not applicable	Not applicable	Not applicable	Not applicable	Not applicable	Not applicable	Not applicable
	440	1	Not applicable	Not applicable	Not applicable	Not applicable	Not applicable	Not applicable	Not applicable	Not applicable	Not applicable	Not applicable
	441	1	Not applicable	Not applicable	Not applicable	Not applicable	Not applicable	Not applicable	Not applicable	Not applicable	Not applicable	Not applicable
	442	1	Not applicable	Not applicable	Not applicable	Not applicable	Not applicable	Not applicable	Not applicable	Not applicable	Not applicable	Not applicable
	443	1	Not applicable	Not applicable	Not applicable	Not applicable	Not applicable	Not applicable	Not applicable	Not applicable	Not applicable	Not applicable
	444	1	Not applicable	Not applicable	Not applicable	Not applicable	Not applicable	Not applicable	Not applicable	Not applicable	Not applicable	Not applicable
	445	1	Not applicable	Not applicable	Not applicable	Not applicable	Not applicable	Not applicable	Not applicable	Not applicable	Not applicable	Not applicable
	446	1	Not applicable	Not applicable	Not applicable	Not applicable	Not applicable	Not applicable	Not applicable	Not applicable	Not applicable	Not applicable
	447	1	Not applicable	Not applicable	Not applicable	Not applicable	Not applicable	Not applicable	Not applicable	Not applicable	Not applicable	Not applicable
	448	1	Not applicable	Not applicable	Not applicable	Not applicable	Not applicable	Not applicable	Not applicable	Not applicable	Not applicable	Not applicable
	449	1	Not applicable	Not applicable	Not applicable	Not applicable	Not applicable	Not applicable	Not applicable	Not applicable	Not applicable	Not applicable
	450	1	Not applicable	Not applicable	Not applicable	Not applicable	Not applicable	Not applicable	Not applicable	Not applicable	Not applicable	Not applicable
	451	1	Not applicable	Not applicable	Not applicable	Not applicable	Not applicable	Not applicable	Not applicable	Not applicable	Not applicable	Not applicable
Unable to contact	452	Not available	Not available	Not available	Not available	Not available	Not available	Not available	Not available	Not available	Not available	Not available
	453	1	Not applicable	Not applicable	Not applicable	Not applicable	Not applicable	Not applicable	Not applicable	Not applicable	Not applicable	Not applicable
	454	1	Not applicable	Not applicable	Not applicable	Not applicable	Not applicable	Not applicable	Not applicable	Not applicable	Not applicable	Not applicable
	455	1	Not applicable	Not applicable	Not applicable	Not applicable	Not applicable	Not applicable	Not applicable	Not applicable	Not applicable	Not applicable
	456	1	Not applicable	Not applicable	Not applicable	Not applicable	Not applicable	Not applicable	Not applicable	Not applicable	Not applicable	Not applicable
	457	1	Not applicable	Not applicable	Not applicable	Not applicable	Not applicable	Not applicable	Not applicable	Not applicable	Not applicable	Not applicable
	458	1	Not applicable	Not applicable	Not applicable	Not applicable	Not applicable	Not applicable	Not applicable	Not applicable	Not applicable	Not applicable
	459	1	Not applicable	Not applicable	Not applicable	Not applicable	Not applicable	Not applicable	Not applicable	Not applicable	Not applicable	Not applicable
	460	1	Not applicable	Not applicable	Not applicable	Not applicable	Not applicable	Not applicable	Not applicable	Not applicable	Not applicable	Not applicable
Unable to contact	461	Not available	Not available	Not available	Not available	Not available	Not available	Not available	Not available	Not available	Not available	Not available
	462	1	Not applicable	Not applicable	Not applicable	Not applicable	Not applicable	Not applicable	Not applicable	Not applicable	Not applicable	Not applicable
	463	1	Not applicable	Not applicable	Not applicable	Not applicable	Not applicable	Not applicable	Not applicable	Not applicable	Not applicable	Not applicable
	464	1	Not applicable	Not applicable	Not applicable	Not applicable	Not applicable	Not applicable	Not applicable	Not applicable	Not applicable	Not applicable
	465	1	Not applicable	Not applicable	Not applicable	Not applicable	Not applicable	Not applicable	Not applicable	Not applicable	Not applicable	Not applicable
	466	1	Not applicable	Not applicable	Not applicable	Not applicable	Not applicable	Not applicable	Not applicable	Not applicable	Not applicable	Not applicable
	467	1	Not applicable	Not applicable	Not applicable	Not applicable	Not applicable	Not applicable	Not applicable	Not applicable	Not applicable	Not applicable
	468	1	Not applicable	Not applicable	Not applicable	Not applicable	Not applicable	Not applicable	Not applicable	Not applicable	Not applicable	Not applicable
	469	1	Not applicable	Not applicable	Not applicable	Not applicable	Not applicable	Not applicable	Not applicable	Not applicable	Not applicable	Not applicable
	470	1	Not applicable	Not applicable	Not applicable	Not applicable	Not applicable	Not applicable	Not applicable	Not applicable	Not applicable	Not applicable
	471	1	Not applicable	Not applicable	Not applicable	Not applicable	Not applicable	Not applicable	Not applicable	Not applicable	Not applicable	Not applicable
	472	1	Not applicable	Not applicable	Not applicable	Not applicable	Not applicable	Not applicable	Not applicable	Not applicable	Not applicable	Not applicable
	473	1	Not applicable	Not applicable	Not applicable	Not applicable	Not applicable	Not applicable	Not applicable	Not applicable	Not applicable	Not applicable
	474	1	Not applicable	Not applicable	Not applicable	Not applicable	Not applicable	Not applicable	Not applicable	Not applicable	Not applicable	Not applicable
	475	1	Not applicable	Not applicable	Not applicable	Not applicable	Not applicable	Not applicable	Not applicable	Not applicable	Not applicable	Not applicable
	476	1	Not applicable	Not applicable	Not applicable	Not applicable	Not applicable	Not applicable	Not applicable	Not applicable	Not applicable	Not applicable
	477	1	Not applicable	Not applicable	Not applicable	Not applicable	Not applicable	Not applicable	Not applicable	Not applicable	Not applicable	Not applicable
	478	1	Not applicable	Not applicable	Not applicable	Not applicable	Not applicable	Not applicable	Not applicable	Not applicable	Not applicable	Not applicable
	479	1	Not applicable	Not applicable	Not applicable	Not applicable	Not applicable	Not applicable	Not applicable	Not applicable	Not applicable	Not applicable
	480	1	Not applicable	Not applicable	Not applicable	Not applicable	Not applicable	Not applicable	Not applicable	Not applicable	Not applicable	Not applicable
	481	1	Not applicable	Not applicable	Not applicable	Not applicable	Not applicable	Not applicable	Not applicable	Not applicable	Not applicable	Not applicable
	482	1	Not applicable	Not applicable	Not applicable	Not applicable	Not applicable	Not applicable	Not applicable	Not applicable	Not applicable	Not applicable
	483	1	Not applicable	Not applicable	Not applicable	Not applicable	Not applicable	Not applicable	Not applicable	Not applicable	Not applicable	Not applicable
	484	1	Not applicable	Not applicable	Not applicable	Not applicable	Not applicable	Not applicable	Not applicable	Not applicable	Not applicable	Not applicable
	485	1	Not applicable	Not applicable	Not applicable	Not applicable	Not applicable	Not applicable	Not applicable	Not applicable	Not applicable	Not applicable
	486	1	Not applicable	Not applicable	Not applicable	Not applicable	Not applicable	Not applicable	Not applicable	Not applicable	Not applicable	Not applicable
	487	1	Not applicable	Not applicable	Not applicable	Not applicable	Not applicable	Not applicable	Not applicable	Not applicable	Not applicable	Not applicable
	488	1	Not applicable	Not applicable	Not applicable	Not applicable	Not applicable	Not applicable	Not applicable	Not applicable	Not applicable	Not applicable
	489	1	Not applicable	Not applicable	Not applicable	Not applicable	Not applicable	Not applicable	Not applicable	Not applicable	Not applicable	Not applicable
	490	1	Not applicable	Not applicable	Not applicable	Not applicable	Not applicable	Not applicable	Not applicable	Not applicable	Not applicable	Not applicable
	491	1	Not applicable	Not applicable	Not applicable	Not applicable	Not applicable	Not applicable	Not applicable	Not applicable	Not applicable	Not applicable
	492	1	Not applicable	Not applicable	Not applicable	Not applicable	Not applicable	Not applicable	Not applicable	Not applicable	Not applicable	Not applicable
	493	1	Not applicable	Not applicable	Not applicable	Not applicable	Not applicable	Not applicable	Not applicable	Not applicable	Not applicable	Not applicable
	494	1	Not applicable	Not applicable	Not applicable	Not applicable	Not applicable	Not applicable	Not applicable	Not applicable	Not applicable	Not applicable
	495	1	Not applicable	Not applicable	Not applicable	Not applicable	Not applicable	Not applicable	Not applicable	Not applicable	Not applicable	Not applicable
	496	1	Not applicable	Not applicable	Not applicable	Not applicable	Not applicable	Not applicable	Not applicable	Not applicable	Not applicable	Not applicable
	497	1	Not applicable	Not applicable	Not applicable	Not applicable	Not applicable	Not applicable	Not applicable	Not applicable	Not applicable	Not applicable
	498	1	Not applicable	Not applicable	Not applicable	Not applicable	Not applicable	Not applicable	Not applicable	Not applicable	Not applicable	Not applicable
	499	1	Not applicable	Not applicable	Not applicable	Not applicable	Not applicable	Not applicable	Not applicable	Not applicable	Not applicable	Not applicable
Unable to contact	500	Not available	Not available	Not available	Not available	Not available	Not available	Not available	Not available	Not available	Not available	Not available
	501	1	Not applicable	Not applicable	Not applicable	Not applicable	Not applicable	Not applicable	Not applicable	Not applicable	Not applicable	Not applicable
Unable to contact	502	Not available	Not available	Not available	Not available	Not available	Not available	Not available	Not available	Not available	Not available	Not available
	503	1	Not applicable	Not applicable	Not applicable	Not applicable	Not applicable	Not applicable	Not applicable	Not applicable	Not applicable	Not applicable
	504	1	Not applicable	Not applicable	Not applicable	Not applicable	Not applicable	Not applicable	Not applicable	Not applicable	Not applicable	Not applicable
	505	1	Not applicable	Not applicable	Not applicable	Not applicable	Not applicable	Not applicable	Not applicable	Not applicable	Not applicable	Not applicable
	506	1	Not applicable	Not applicable	Not applicable	Not applicable	Not applicable	Not applicable	Not applicable	Not applicable	Not applicable	Not applicable
	507	1	Not applicable	Not applicable	Not applicable	Not applicable	Not applicable	Not applicable	Not applicable	Not applicable	Not applicable	Not applicable
	508	1	Not applicable	Not applicable	Not applicable	Not applicable	Not applicable	Not applicable	Not applicable	Not applicable	Not applicable	Not applicable
	509	1	Not applicable	Not applicable	Not applicable	Not applicable	Not applicable	Not applicable	Not applicable	Not applicable	Not applicable	Not applicable
	510	1	Not applicable	Not applicable	Not applicable	Not applicable	Not applicable	Not applicable	Not applicable	Not applicable	Not applicable	Not applicable
	511	1	Not applicable	Not applicable	Not applicable	Not applicable	Not applicable	Not applicable	Not applicable	Not applicable	Not applicable	Not applicable
Unable to contact	512	Not available	Not available	Not available	Not available	Not available	Not available	Not available	Not available	Not available	Not available	Not available
	513	1	Not applicable	Not applicable	Not applicable	Not applicable	Not applicable	Not applicable	Not applicable	Not applicable	Not applicable	Not applicable
	514	1	Not applicable	Not applicable	Not applicable	Not applicable	Not applicable	Not applicable	Not applicable	Not applicable	Not applicable	Not applicable
	515	1	Not applicable	Not applicable	Not applicable	Not applicable	Not applicable	Not applicable	Not applicable	Not applicable	Not applicable	Not applicable
	516	1	Not applicable	Not applicable	Not applicable	Not applicable	Not applicable	Not applicable	Not applicable	Not applicable	Not applicable	Not applicable
	517	1	Not applicable	Not applicable	Not applicable	Not applicable	Not applicable	Not applicable	Not applicable	Not applicable	Not applicable	Not applicable
Death	518	Not applicable	Not applicable	Not applicable	Not applicable	Not applicable	Not applicable	Not applicable	Not applicable	Not applicable	Not applicable	Not applicable
	519	1	Not applicable	Not applicable	Not applicable	Not applicable	Not applicable	Not applicable	Not applicable	Not applicable	Not applicable	Not applicable
	520	1	Not applicable	Not applicable	Not applicable	Not applicable	Not applicable	Not applicable	Not applicable	Not applicable	Not applicable	Not applicable
	521	1	Not applicable	Not applicable	Not applicable	Not applicable	Not applicable	Not applicable	Not applicable	Not applicable	Not applicable	Not applicable
	522	1	Not applicable	Not applicable	Not applicable	Not applicable	Not applicable	Not applicable	Not applicable	Not applicable	Not applicable	Not applicable
	523	1	Not applicable	Not applicable	Not applicable	Not applicable	Not applicable	Not applicable	Not applicable	Not applicable	Not applicable	Not applicable
	524	1	Not applicable	Not applicable	Not applicable	Not applicable	Not applicable	Not applicable	Not applicable	Not applicable	Not applicable	Not applicable
	525	1	Not applicable	Not applicable	Not applicable	Not applicable	Not applicable	Not applicable	Not applicable	Not applicable	Not applicable	Not applicable
	526	1	Not applicable	Not applicable	Not applicable	Not applicable	Not applicable	Not applicable	Not applicable	Not applicable	Not applicable	Not applicable

## Sheet: Picking up Drug
Reasons for missed interviews	Sl no.	Do you or a household member pick up TB drugs? (Y/N)	Who goes to pick up drugs?	How often do you or a household member pick up TB drugs in the current treatment phase?	Where do you or your household member pick up your TB drugs?	Was there a fee paid to pick up the drugs? (Y/N)	Amount	What accommodation cost did you and any accompanying household member have when you last picked up drugs?	How long did the last visit to pick up drugs take, including travel time and waiting time (total turnaround time)?	What was the mode of transport?	What is the approximate distance from home to the place from where you pick up drugs (in km) one way?	What was the cost of transport (one way) last time you picked up drugs, in total for you and any accompanying household member?	How much did you spend on food and drinks last time you picked up drugs (on the road, while waiting, lunch etc.), in total for you and any accompanying household member?
	1	Y	1	5 (1 day)	11	N	0	Not applicable	0.17	walk	0	0	0
	2	Y	2	5 (1 day)	11	N	0	Not applicable	0.08	walk	0	0	0
	3	Y	3	1	11	N	0	Not applicable	0.25	walk	0	0	0
	4	Y	1	5 (1 day)	11	N	0	Not applicable	0.08	walk	0	0	0
	5	Y	1	5 (1 day)	11	N	0	Not applicable	0.08	Toto	0	0	0
	6	N	Not applicable	Not applicable	Not applicable	Not applicable	Not applicable	Not applicable	Not applicable	Not applicable	Not applicable	Not applicable	Not applicable
	7	Y	1	5 (1 day)	11	N	0	Not applicable	0.0333333	walk	0	0	0
	8	Y	2	5 (1 day)	11	N	0	Not applicable	0.0333333	walk	0	0	0
	9	Y	1	5 (1 day)	11	N	0	Not applicable	0.0666667	walk	0	0	0
	10	Y	1	5 (1 day)	11	N	0	Not applicable	0.08	walk	0	0	0
	11	Y	1	5 (1 day)	11	N	0	Not applicable	0.03	Toto	0	0	0
	12	Y	1	5 (6 days)	11	N	0	Not applicable	0.08	Bus	0	0	0
	13	Y	2	5 (1 day)	5	N	0	Not applicable	0.05	walk	0	0	0
	14	Y	1	5 (1 day)	10	N	0	Not applicable	0.0333333	walk	0	0	0
	15	Y	1	5 (1 day)	10	N	0	Not applicable	0.03	walk	0	0	0
Shifted to MDR	16	Not applicable	Not applicable	Not applicable	Not applicable	Not applicable	Not applicable	Not applicable	Not applicable	Not applicable	Not applicable	Not applicable	Not applicable
	17	Y	1	5 (1 day)	10	N	0	Not applicable	0.03	walk	0	0	0
	18	Y	1	5 (1 day)	5	N	0	Not applicable	0.05	walk	0	0	0
	19	Y	1	2	10	N	0	Not applicable	0.666667	walk	0	0	0
	20	Y	1	5 (1 day)	10	N	0	Not applicable	0.0333333	walk	0	0	0
	21	Y	1	5 (1 day)	11	N	0	Not applicable	0.0333333	walk	0	0	0
	22	Y	1	5 (1 day)	5	N	0	Not applicable	0.03	walk	0	0	0
	23	Y	1	5 (1 day)	4	N	0	Not applicable	0.08	walk	0	0	0
	24	Y	2	5 (1 day)	6	N	0	Not applicable	0.08	Toto	0	0	0
	25	Y	3	5 (3 days)	6	N	0	Not applicable	0.75	Bike	0	0	0
	26	Y	2	5 (1 day)	11	N	0	Not applicable	0.17	Rickshaw	0	0	0
	27	Y	1	5 (4 days)	10	N	0	Not applicable	0.0333333	walk	0	0	0
	28	Y	2	5 (1 day)	11	N	0	Not applicable	0.08	Auto	0	0	0
	29	Y	1	5 (1 day)	11	N	0	Not applicable	0.05	Toto	0	0	0
	30	N	Not applicable	Not applicable	Not applicable	Not applicable	Not applicable	Not applicable	Not applicable	Not applicable	Not applicable	Not applicable	Not applicable
	31	Y	2	2	5	N	0	Not applicable	0.25	walk	0	0	0
	32	Y	1	5 (1 day)	11	N	0	Not applicable	0.08	Toto	0	0	0
	33	Y	1	5 (1 day)	11	N	0	Not applicable	0.08	Toto	0	0	0
	34	N	Not applicable	Not applicable	Not applicable	Not applicable	Not applicable	Not applicable	Not applicable	Not applicable	Not applicable	Not applicable	Not applicable
	35	Y	1	5 (1 day)	11	N	0	Not applicable	0.08	Bus	0	0	0
	36	Y	1	5 (1 day)	11	N	0	Not applicable	0.08	Toto	0	0	0
	37	Y	2	5 (1 day)	11	N	0	Not applicable	0.08	Rickshaw	0	0	0
	38	Y	2	5 (2 days)	5	N	0	Not applicable	0.17	Toto	0	0	0
	39	Y	1	2	6	N	0	Not applicable	1.33333	walk	0	0	0
	40	Y	3	5 (5 days)	5	N	0	Not applicable	0.17	walk	0	0	0
	41	Y	2	5 (3 days)	10	N	0	Not applicable	0.67	walk	0	0	0
	42	Y	1	5 (1 day)	10	N	0	Not applicable	0.08	walk	0	0	0
	43	Y	2	5 (28 days)	6	N	0	Not applicable	0.833333	Bus	0	14	0
	44	Y	3	3	6	N	0	Not applicable	1	Toto	0	20	0
	45	N	Not applicable	Not applicable	Not applicable	Not applicable	Not applicable	Not applicable	Not applicable	Not applicable	Not applicable	Not applicable	Not applicable
	46	Y	2	5 (1 day)	6	N	0	Not applicable	0.5	Bus	0	0	0
	47	Y	3	2	5	N	0	Not applicable	1.16667	walk	0	0	0
Death	48	Not applicable	Not applicable	Not applicable	Not applicable	Not applicable	Not applicable	Not applicable	Not applicable	Not applicable	Not applicable	Not applicable	Not applicable
	49	Y	1	3	6	N	0	Not applicable	1.5	Auto	0	10	30
	50	Y	3	5 (15 days)	6	N	0	Not applicable	1.16667	Toto	0	20	0
	51	Y	2	5 (1 day)	6	N	0	Not applicable	0.08	Rickshaw	0	0	0
	52	Y	2	5 (1 day)	5	N	0	Not applicable	0.08	Auto	0	0	0
	53	Y	2	5 (1 day)	5	N	0	Not applicable	0.08	walk	0	0	0
	54	Y	2	5 (1 day)	5	N	0	Not applicable	0.08	Rickshaw	0	0	0
	55	Y	1	5 (1 day)	6	N	0	Not applicable	0.08	Bus	0	0	0
	56	Y	1	5 (1 day)	5	N	0	Not applicable	0.05	walk	0	0	0
	57	Y	2	5 (1 day)	6	N	0	0.08	Toto	0	0	0	Not available
	58	Y	1	2	10	N	0	Not applicable	0.17	walk	0	0	0
	59	Y	1	5 (1 day)	11	N	0	Not applicable	0.08	Toto	0	0	0
	60	N	Not applicable	Not applicable	Not applicable	Not applicable	Not applicable	Not applicable	Not applicable	Not applicable	Not applicable	Not applicable	Not applicable
	61	Y	1	5 (1 day)	6	N	0	Not applicable	0.08	Toto	0	0	0
	62	Y	2	5 (1 day)	6	N	0	Not applicable	0.17	Toto	0	0	0
	63	Y	2	5 (1 day)	6	N	0	Not applicable	0.08	Toto	0	0	0
	64	Y	2	5 (1 day)	6	N	0	Not applicable	0.05	Bus	0	0	0
	65	Y	1	2	5	N	0	Not applicable	1.75	Bicycle	0	0	0
	66	Y	3	5 (10 days)	5	N	0	Not applicable	0.333333	walk	0	0	0
	67	Y	1	5 (9 days)	5	N	0	Not applicable	1	walk	0	0	0
	68	Y	1	5 (1 day)	5	N	0	Not applicable	0.08	walk	0	0	0
	69	Y	1	3	5	N	0	Not applicable	0.416667	walk	0	0	0
	70	Y	5	3	5	N	0	Not applicable	0.166667	0	0	0	0
	71	Y	1	2	5	N	0	Not applicable	0.17	walk	0	0	0
	72	Y	3	2	5	N	0	Not applicable	0.516667	walk	0	0	0
	73	Y	2	2	5	N	0	Not applicable	0.25	walk	0	0	0
	74	Y	1	2	5	N	0	Not applicable	0.5	walk	0	0	0
	75	Y	3	5 (12 days)	5	N	0	Not applicable	0.33	walk	0	0	0
	76	Y	3	5 (6 days)	5	N	0	Not applicable	0.25	walk	0	0	0
	77	Y	1	5 (10 days)	5	N	0	Not applicable	0.333333	walk	0	0	0
	78	Y	1	5 (23 days)	4	N	0	Not applicable	0.833333	Rickshaw	0	40	0
	79	Y	2	3	5	N	0	Not applicable	0.666667	walk	0	0	0
	80	Y	1	5 (20 days)	5	N	0	Not applicable	0.583333	walk	0	0	0
Refusal	81	Not available	Not available	Not available	Not available	Not available	Not available	Not available	Not available	Not available	Not available	Not available	Not available
Refusal	82	Not available	Not available	Not available	Not available	Not available	Not available	Not available	Not available	Not available	Not available	Not available	Not available
Refusal	83	Not available	Not available	Not available	Not available	Not available	Not available	Not available	Not available	Not available	Not available	Not available	Not available
	84	Y	3	3	5	N	0	Not applicable	1.5	Auto	0	15	0
	85	Y	1	5 (5 days)	5	N	0	Not applicable	0.08	walk	0	0	0
	86	Y	1	5 (10 days)	5	N	0	Not applicable	1	Rickshaw	0	40	0
	87	Y	1	5 (1 day)	11	N	0	Not applicable	0.08	Auto/walk	0	0	0
	88	Y	2	5 (18 days)	11	N	0	Not applicable	0.666667	walk	0	0	0
	89	Y	2	5 (1 day)	5	N	0	Not applicable	0.17	walk	0	0	0
	90	Y	1	5 (1 day)	5	N	0	Not applicable	0.17	Rickshaw	0	0	0
	91	Y	3	3	5	N	0	Not applicable	1.41667	Rickshaw	0	20	0
	92	Y	1	5 (1 day)	5	N	0	Not applicable	0.08	walk	0	0	0
	93	Y	1	5 (1 day)	5	N	0	Not applicable	0.08	walk	0	0	0
	94	Y	1	5 (1 day)	5	N	0	Not applicable	0.0333333	Bike	0	0	0
	95	Y	1	5 (1 day)	5	N	0	Not applicable	0.0333333	Bicycle	0	0	0
	96	Y	1	5 (1 day)	5	N	0	Not applicable	0.08	walk	0	0	0
	97	Y	2	5 (4 days)	4	N	0	Not applicable	1.5	Auto/walk	0	20	0
	98	Y	2	5 (1 day)	5	N	0	Not applicable	0.0666667	walk	0	0	0
	99	Y	2	5 (1 day)	5	N	0	Not applicable	0.0333333	Auto	0	0	0
Unable to contact	100	Not available	Not available	Not available	Not available	Not available	Not available	Not available	Not available	Not available	Not available	Not available	Not available
	101	Y	1	5 (4 days)	5	N	0	Not applicable	0.08	Rickshaw	0	0	0
	102	Y	1	5 (2 days)	5	N	0	Not applicable	0.5	Bike	0	0	0
	103	Y	1	2	5	N	0	Not applicable	0.05	walk	0	0	0
	104	Y	1	2	5	N	0	Not applicable	1.5	Rickshaw	0	40	0
	105	Not applicable	Not applicable	Not applicable	Not applicable	Not applicable	Not applicable	Not applicable	Not applicable	Not applicable	Not applicable	Not applicable	Not applicable
	106	Y	1	5 (14 days)	5	N	0	Not applicable	0.583333	walk	0	0	0
	107	Y	1	2	5	N	0	Not applicable	0.08	walk	0	0	0
	108	Y	1	2	5	N	0	Not applicable	0.583333	walk	0	0	0
	109	Y	1	5 (9 days)	5	N	0	Not applicable	0.666667	walk	0	0	0
	110	Y	2	2	5	N	0	Not applicable	0.08	Rickshaw	0	0	0
	111	Y	1	3	5	N	0	Not applicable	0.5	walk	0	0	0
	112	Y	1	5 (9 days)	5	N	0	Not applicable	0.416667	walk	0	0	0
	113	Y	1	5 (1 day)	5	N	0	Not applicable	0.08	walk	0	0	0
Death	114	Not applicable	Not applicable	Not applicable	Not applicable	Not applicable	Not applicable	Not applicable	Not applicable	Not applicable	Not applicable	Not applicable	Not applicable
	115	Not applicable	Not applicable	Not applicable	Not applicable	Not applicable	Not applicable	Not applicable	Not applicable	Not applicable	Not applicable	Not applicable	Not applicable
	116	Y	1	5 (6 days)	5	N	0	Not applicable	0.08	walk	0	0	0
	117	Y	1	5 (6 days)	5	N	0	Not applicable	0.25	walk	0	0	0
	118	Y	1	5 (6 days)	5	N	0	Not applicable	0.17	walk	0	0	0
	119	Y	2	5 (6 days)	5	N	0	Not applicable	0.0666667	Bus/Auto	0	0	0
	120	Y	1	5 (7 days)	5	N	0	Not applicable	0.08	Bicycle	0	0	0
	121	Y	1	5 (14 days)	5	N	0	Not applicable	0.5	Auto	0	6	0
	122	Y	1	5 (14 days)	5	N	0	Not applicable	0.5	walk	0	0	0
	123	Y	1	5 (14 days)	5	N	0	Not applicable	0.5	Bike	2	2	0
	124	Y	1	2	5	N	0	Not applicable	0.08	walk	0	0	0
	125	Y	2	3	5	N	0	Not applicable	0.666667	walk	0	0	0
	126	N	Not applicable	Not applicable	Not applicable	Not applicable	Not applicable	Not applicable	Not applicable	Not applicable	Not applicable	Not applicable	Not applicable
	127	Y	1	5 (6 days)	5	N	0	Not applicable	0.08	walk	0	0	0
	128	Y	1	5 (10 days)	5	N	0	Not applicable	0.5	Bike	1	1.16	0
	129	Y	1	4	5	N	0	Not applicable	1.25	Toto	0	15	0
	130	Y	1	5 (28 days)	5	N	0	Not applicable	2.16667	walk	0	0	0
	131	N	Not applicable	Not applicable	Not applicable	Not applicable	Not applicable	Not applicable	Not applicable	Not applicable	Not applicable	Not applicable	Not applicable
	132	Y	1	4	6	N	0	Not applicable	0.25	Rickshaw	0	20	0
	133	Y	5	5 (5 days)	10	N	0	Not applicable	0.0333333	0	0	0	0
	134	Y	1	5 (14 days)	6	N	0	Not applicable	1	Rickshaw	0	10	0
	135	Y	2	5 (27 days)	5	N	0	Not applicable	2.17	Auto	0	100	0
	136	Y	3	5 (27 days)	5	N	0	Not applicable	1.17	Bike	3	6	0
	137	Y	3	5 (28 days)	5	N	0	Not applicable	0.42	walk	0	0	0
	138	Y	3	5 (27 days)	5	N	0	Not applicable	0.25	Bike	1	2	0
	139	Y	3	5 (28 days)	5	N	0	Not applicable	0.67	Auto	0	150	0
	140	Y	3	3	5	N	0	Not applicable	1.25	Auto/Bicycle	0	100	0
	141	Y	1	5 (21 days)	5	N	0	Not applicable	0.5	Bike	3	6	0
	142	Y	3	4	5	N	0	Not applicable	0.42	Bike	2	4	0
	143	Y	3	5 (27 days)	5	N	0	Not applicable	1.08	Bus/Auto	0	10	0
	144	Y	3	5 (28 days)	5	N	0	Not applicable	1.17	Bus	0	40	0
	145	Y	3	4	6	N	0	Not applicable	5	Bus/Auto	0	100	0
	146	Y	1	5 (28 days)	5	N	0	Not applicable	0.25	walk	0	0	0
	147	Y	1	5 (35 days)	5	N	0	Not applicable	0.42	walk	0	0	0
Refusal	148	Not available	Not available	Not available	Not available	Not available	Not available	Not available	Not available	Not available	Not available	Not available	Not available
	149	Y	3	5 (27 days)	5	N	0	Not applicable	0.42	walk	0	0	0
	150	Y	1	5 (27 days)	5	N	0	Not applicable	1.17	walk	0	0	0
	151	Y	1	5 (20 days)	5	N	0	Not applicable	0.583333	walk	0	0	0
	152	Y	1	3	5	N	0	Not applicable	0.58	walk	0	0	0
	153	Y	1	5 (35 days)	5	N	0	Not applicable	0.916667	Auto	0	150	0
	154	Y	3	5 (28 days)	5	N	0	Not applicable	1.08	Bike	6	12	0
	155	Y	1	5 (27 days)	5	N	0	Not applicable	0.42	walk	0	0	0
	156	Y	1	5 (56 days)	5	N	0	Not applicable	0.42	Bike	1	2	0
	157	Y	1	4	5	N	0	Not applicable	0.67	Bike	0.5	1	0
	158	Y	1	5 (9 days)	5	N	0	Not applicable	0.42	walk	0	0	0
	159	Y	1	5 (28 days)	5	N	0	Not applicable	0.5	walk	0	0	0
	160	Y	3	5 (27 days)	5	N	0	Not applicable	0.25	Bike	2	4	0
	161	Y	1	5 (28 days)	5	N	0	Not applicable	0.83	Bike	6	12	0
	162	Y	2	5 (27 days)	6	N	0	Not applicable	1.17	Auto	0	150	0
	163	Y	2	3	5	N	0	Not applicable	0.5	Auto	0	60	0
Refusal and Defaulter	164	Not available	Not available	Not available	Not available	Not available	Not available	Not available	Not available	Not available	Not available	Not available	Not available
	165	Y	1	5 (28 days)	5	N	0	Not applicable	0.42	Auto	3	7	0
	166	Y	2	5 (27 days)	5	N	0	Not applicable	0.58	Bus	0	5	0
	167	Y	1	5 (36 days)	5	N	0	Not applicable	0.42	Bike	2	4	0
	168	Y	1	5 (25 days)	5	N	0	Not applicable	0.5	Auto	0	50	0
Unable to contact	169	Not available	Not available	Not available	Not available	Not available	Not available	Not available	Not available	Not available	Not available	Not available	Not available
	170	Y	2	5 (27 days)	5	N	0	Not applicable	2.17	Bike	10	20	0
	171	Y	1	5 (28 days)	5	N	0	Not applicable	0.42	Bike	2	4	0
	172	Y	3	5 (21 days)	5	N	0	Not applicable	2.17	Bus	0	40	0
	173	Y	2	5 (18 days)	5	N	0	Not applicable	0.916667	Bicycle/Auto	0	100	80
	174	Y	1	5 (21 days)	5	N	0	Not applicable	0.67	Bike	2.5	5	100
	175	Y	2	5 (28 days)	5	N	0	Not applicable	0.42	Bike	1	2	0
	176	Y	3	5 (54 days)	5	N	0	Not applicable	0.67	Bus	0	20	0
	177	Y	3	5 (36 days)	5	N	0	Not applicable	1.5	Auto	0	50	0
	178	Y	1	5 (35 days)	5	N	0	Not applicable	0.83	walk	0	0	0
	179	Y	3	3	5	N	0	Not applicable	0.83	Bike	1	2	0
	180	Y	1	5 (28 days)	6	N	0	Not applicable	0.42	walk	0	0	0
	181	Y	1	5 (27 days)	5	N	0	Not applicable	0.67	walk	0	0	0
	182	Y	1	5 (28 days)	5	N	0	Not applicable	0.5	Bike	4	8	0
	183	Y	2	5 (36 days)	5	N	0	Not applicable	0.67	walk	0	0	0
	184	Y	1	5 (36 days)	5	N	0	Not applicable	0.67	Bicycle	0	0	0
	185	Y	2	5 (36 days)	5	N	0	Not applicable	1.08	Bike	4	8	0
	186	Y	1	5 (42 days)	5	N	0	Not applicable	0.5	walk	0	0	0
	187	Y	3	5 (36 days)	5	N	0	Not applicable	1.17	walk	0	0	0
	188	Y	5	5 (28 days)	10	N	0	Not applicable	0.08	Not available	0	0	0
Death	189	Not applicable	Not applicable	Not applicable	Not applicable	Not applicable	Not applicable	Not applicable	Not applicable	Not applicable	Not applicable	Not applicable	Not applicable
	190	Y	3	5 (28 days)	6	N	0	Not applicable	0.83	Auto	0	80	0
	191	Y	1	5 (18 days)	5	N	0	Not applicable	0.67	Bike	3	6	0
	192	Y	3	5 (28 days)	5	N	0	Not applicable	0.83	walk	0	0	0
	193	Y	1	3	5	N	0	Not applicable	1.17	Bike	3	6	10
	194	Y	1	5 (42 days)	5	N	0	Not applicable	1.5	Bus	0	10	0
	195	Y	2	5 (18 days)	5	N	0	Not applicable	0.58	Auto	0	30	0
	196	Y	3	3	5	N	0	Not applicable	0.67	Auto	0	50	0
	197	Y	1	5 (18 days)	5	N	0	Not applicable	2.16667	walk	0	0	0
	198	Y	1	5 (28 days)	5	N	0	Not applicable	0.67	walk	0	0	0
	199	Y	1	5 (27 days)	5	N	0	Not applicable	0.5	walk	0	0	0
	200	Y	1	3	5	N	0	Not applicable	0.42	Auto	0	60	0
	201	Y	1	5 (28 days)	5	N	0	Not applicable	0.42	walk	0	0	0
	202	Y	1	3	5	N	0	Not applicable	0.5	Auto/walk	0	30	0
	203	Y	1	5 (27 days)	5	N	0	Not applicable	1.5	Auto	0	20	0
	204	Y	3	5 (28 days)	5	N	0	Not applicable	0.75	walk	0	0	0
	205	Y	3	4	5	N	0	Not applicable	0.42	walk	0	0	0
	206	Y	3	3	5	N	0	Not applicable	0.42	Bike	1	2	0
	207	Y	2	5 (27 days)	5	N	0	Not applicable	0.67	Auto	0	50	0
	208	Y	1	5 (18 days)	5	N	0	Not applicable	0.42	walk	0	0	0
	209	Y	1	3	5	N	0	Not applicable	1.58333	Auto	0	100	0
	210	Y	2	5 (27 days)	6	N	0	Not applicable	1.17	Bus	0	0	0
	211	Y	1	5 (21 days)	5	N	0	Not applicable	0.67	walk	0	0	0
	212	Y	1	5 (21 days)	5	N	0	Not applicable	0.25	Auto	0	60	0
	213	Y	1	5 (27 days)	5	N	0	Not applicable	1.17	walk	0	0	0
	214	Y	3	5 (21 days)	5	N	0	Not applicable	0.42	walk	0	0	0
	215	Y	3	5 (20 days)	5	N	0	Not applicable	0.5	Bike	1	2	0
	216	Y	2	5 (27 days)	5	N	0	Not applicable	1.17	Auto	0	80	0
Unable to contact	217	Not available	Not available	Not available	Not available	Not available	Not available	Not available	Not available	Not available	Not available	Not available	Not available
	218	Y	1	5 (25 days)	5	N	0	Not applicable	0.5	Bike	1	2	0
	219	Y	1	5 (28 days)	5	N	0	Not applicable	0.25	Bike	300 mtr	1	0
Unable to contact	220	Not available	Not available	Not available	Not available	Not available	Not available	Not available	Not available	Not available	Not available	Not available	Not available
	221	Y	1	5 (42 days)	5	N	0	Not applicable	0.5	walk	0	0	0
	222	Y	3	4	5	N	0	Not applicable	1.17	Auto	0	30	0
	223	Y	1	5 (18 days)	5	N	0	Not applicable	1.17	Bike	1.5	3	0
	224	Y	1	5 (18 days)	5	N	0	Not applicable	0.5	Auto	0	25	0
	225	Y	1	5 (27 days)	5	N	0	Not applicable	0.5	walk	0	0	0
	226	Y	1	5 (27 days)	5	N	0	Not applicable	0.83	walk	0	0	0
	227	Y	1	5 (28 days)	5	N	0	Not applicable	0.67	Auto	0	10	0
	228	Y	1	5 (27 days)	5	N	0	Not applicable	0.25	Auto	0	15	10
	229	Y	1	3	5	N	0	Not applicable	0.33	walk	0	0	0
	230	Y	1	5 (36 days)	5	N	0	Not applicable	0.42	Auto	0	20	0
	231	Y	1	5 (18 days)	5	N	0	Not applicable	0.58	walk	0	0	0
	232	Y	3	5 (21 days)	5	N	0	Not applicable	0.58	walk	0	0	0
	233	Y	1	4	6	N	0	Not applicable	3	Auto	0	60	0
	234	Y	1	5 (28 days)	5	N	0	Not applicable	1.17	walk	0	0	0
	235	Y	1	5 (28 days)	5	N	0	Not applicable	0.67	walk/Auto	0	10	0
	236	Y	1	5 (28 days)	5	N	0	Not applicable	1.08	walk	0	0	10
	237	Y	2	5 (27 days)	5	N	0	Not applicable	0.42	walk	0	0	0
	238	Y	1	5 (21 days)	5	N	0	Not applicable	0.83	Bike	5	10	0
	239	Y	3	3	5	N	0	Not applicable	1.17	Auto	0	50	0
	240	Y	3	5 (27 days)	5	N	0	Not applicable	0.42	Auto	0	20	0
	241	Y	1	3	5	N	0	Not applicable	0.58	Auto	0	20	30
	242	Y	3	3	5	N	0	Not applicable	0.42	Bike	1	2	0
	243	Y	1	5 (28 days)	5	N	0	Not applicable	0.42	Auto	1	2	0
	244	Y	1	5 (28 days)	5	N	0	Not applicable	0.58	walk	0	0	0
	245	Y	3	4	5	N	0	Not applicable	0.75	walk	0	0	0
	246	Y	1	5 (27 days)	5	N	0	Not applicable	0.67	walk	0	0	0
	247	Y	1	2	5	N	0	Not applicable	1.5	walk	0	0	0
	248	Y	1	5 (28 days)	5	N	0	Not applicable	0.5	walk	0	0	10
	249	Y	1	5 (21 days)	5	N	0	Not applicable	0.33	Bike	3	6	0
	250	Y	1	5 (27 days)	5	N	0	Not applicable	0.33	Bike	1	2	0
	251	Y	3	4	5	N	0	Not applicable	0.67	Auto	0	150	0
Death	252	Not applicable	Not applicable	Not applicable	Not applicable	Not applicable	Not applicable	Not applicable	Not applicable	Not applicable	Not applicable	Not applicable	Not applicable
	253	Y	1	5 (28 days)	5	N	0	Not applicable	0.75	Auto/Bus	0	22	0
	254	Y	1	5 (27 days)	5	N	0	Not applicable	0.42	Bike	3	6	0
	255	Y	1	5 (27 days)	6	N	0	Not applicable	0.33	Bike	1.5	3	0
Death	256	Not applicable	Not applicable	Not applicable	Not applicable	Not applicable	Not applicable	Not applicable	Not applicable	Not applicable	Not applicable	Not applicable	Not applicable
	257	Y	1	5 (28 days)	5	N	0	Not applicable	0.42	Bike	300 mtr	1	0
	258	Y	1	5 (27 days)	6	N	0	Not applicable	0.5	Bike	1	2	0
	259	Y	1	5 (28 days)	6	N	0	Not applicable	1.17	walk	0	0	0
	260	Y	1	5 (28 days)	5	N	0	Not applicable	2.16667	walk	0	0	0
	261	Y	1	5 (27 days)	5	N	0	Not applicable	0.67	walk	0	0	49
	262	Y	2	5 (28 days)	5	N	0	Not applicable	0.67	walk	0	0	0
	263	Y	1	4	5	N	0	Not applicable	0.42	walk	0	0	0
	264	Y	3	5 (28 days)	5	N	0	Not applicable	0.42	walk	0	0	0
	265	Y	1	5 (27 days)	5	N	0	Not applicable	0.5	Bike	2	4	0
	266	Y	3	5 (35 days)	5	N	0	Not applicable	0.67	Bike	4	8	0
	267	Y	1	5 (36 days)	5	N	0	Not applicable	0.67	walk	0	0	0
	268	Y	3	4	6	N	0	Not applicable	2	Bus	0	16	0
	269	Y	1	5 (42 days)	5	N	0	Not applicable	1.17	Bus	0	8	0
	270	Y	1	5 (27 days)	5	N	0	Not applicable	0.5	Own Auto	1	2	0
	271	Y	3	5 (28 days)	5	N	0	Not applicable	0.75	Bike	1.5	3	0
	272	Y	1	5 (27 days)	5	N	0	Not applicable	1.17	walk	0	0	0
	273	Y	3	5 (28 days)	5	N	0	Not applicable	0.33	Bike	0.5	1	0
	274	Y	3	5 (54 days)	5	N	0	Not applicable	0.5	walk	0	0	0
	275	Y	1	5 (27 days)	5	N	0	Not applicable	0.516667	walk	0	0	0
	276	Y	1	5 (27 days)	5	N	0	Not applicable	0.25	Own Auto	0.5	2	0
	277	Y	3	5 (28 days)	5	N	0	Not applicable	2	Bike	10	20	0
	278	Y	1	5 (28 days)	5	N	0	Not applicable	1.33333	walk	0	0	0
	279	Y	2	5 (27 days)	5	N	0	Not applicable	1.33333	Auto	0	40	30
	280	Y	1	5 (28 days)	5	N	0	Not applicable	0.33	Bike	1.5	3	0
	281	Y	1	5 (27 days)	6	N	0	Not applicable	0.58	Bicycle	0	0	10
	282	Y	1	5 (28 days)	5	N	0	Not applicable	0.42	Bike	4	8	20
	283	Y	1	5 (10 days)	5	N	0	Not applicable	0.42	Bike	1	2	0
	284	Y	1,2	5 (18 days)	5	N	0	Not applicable	1.44	Bus/walk	0	15	86
	285	Y	1	5 (27 days)	5	N	0	Not applicable	0.25	walk	0	0	0
	286	Y	1	5 (35 days)	5	N	0	Not applicable	0.25	Bike	0.5	1	0
	287	Y	3	5 (28 days)	5	N	0	Not applicable	0.15	walk	0	0	0
	288	Y	3	5 (27 days)	5	N	0	Not applicable	0.5	Bike	3	6	0
	289	Y	1	5 (28 days)	5	N	0	Not applicable	1.5	Auto	0	100	100
	290	Y	2	5 (28 days)	5	N	0	Not applicable	1.25	Bus	0	6	0
	291	Y	1	5 (28 days)	5	N	0	Not applicable	0.42	Bus	0	7	0
	292	Y	1	5 (27 days)	5	N	0	Not applicable	2.5	Bus	0	25	0
	293	Y	1	5 (21 days)	5	N	0	Not applicable	0.5	Bike	3	6	0
	294	Y	2	5 (28 days)	5	N	0	Not applicable	1.17	Bike	6	12	20
	295	Y	3	5 (27 days)	5	N	0	Not applicable	1.17	walk	0	0	0
	296	Y	1	5 (27 days)	5	N	0	Not applicable	1.17	Bicycle	0	0	0
	297	Y	1	5 (27 days)	5	N	0	Not applicable	1.08	Bicycle	0	0	0
	298	Y	2	5 (28 days)	5	N	0	Not applicable	2.5	Bus	0	20	100
	299	Y	1	5 (27 days)	5	N	0	Not applicable	1.33	Bike	3	6	0
	300	Y	1	5 (28 days)	5	N	0	Not applicable	1.5	Bike	8	16	20
	301	Y	3	5 (28 days)	6	N	0	Not applicable	0.75	Own Auto	1	2	0
	302	Y	3	5 (28 days)	5	N	0	Not applicable	0.5	walk	0	0	0
	303	Y	4	5 (63 days)	6	N	0	Not applicable	0.75	Bike	5	10	0
	304	Y	3	5 (28 days)	5	N	0	Not applicable	0.83	Bike	6	12	0
	305	Y	1	5 (28 days)	5	N	0	Not applicable	0.5	Bike	2	4	0
	306	Y	1	3	5	N	0	Not applicable	1.08	Bike	3	6	0
	307	Y	3	4	6	N	0	Not applicable	1.17	Bus	0	20	0
	308	Y	1	3	5	N	0	Not applicable	0.42	Bike	2	4	40
	309	Y	1	5 (28 days)	5	N	0	Not applicable	0.67	Bike	2	4	0
	310	Y	1	5 (27 days)	5	N	0	Not applicable	1.08	Bus	0	15	0
	311	Y	3	5 (28 days)	5	N	0	Not applicable	0.58	walk	0	0	0
	312	Y	1	3	5	N	0	Not applicable	2.08333	walk	0	0	0
	313	Y	1	5 (28 days)	5	N	0	Not applicable	0.5	Bike	2	4	0
	314	Y	2	5 (28 days)	5	N	0	Not applicable	0.5	Bike	1	2	0
	315	Y	3	5 (27 days)	5	N	0	Not applicable	0.42	walk	0	0	0
	316	Y	1	5 (28 days)	5	N	0	Not applicable	1.17	Own Auto	3	7	0
	317	Y	1	5 (28 days)	5	N	0	Not applicable	0.67	walk	0	0	0
	318	Y	3	5 (27 days)	5	N	0	Not applicable	1.17	Auto	0	40	0
	319	Y	1	5 (27 days)	5	N	0	Not applicable	1.17	walk	0	0	30
	320	Y	1	5 (28 days)	5	N	0	Not applicable	0.566667	Auto	0	0	0
	321	Y	1	5 (28 days)	5	N	0	Not applicable	0.42	Bike	3	6	0
	322	Y	1	5 (28 days)	5	N	0	Not applicable	0.5	walk	0	0	0
	323	Y	1	5 (28 days)	5	N	0	Not applicable	1.25	walk	0	0	20
	324	Y	1	5 (28 days)	5	N	0	Not applicable	0.5	Bike	2	4	0
	325	Y	1	5 (18 days)	5	N	0	Not applicable	2.25	Bike	4.5	9	30
	326	Y	2	4	5	N	0	Not applicable	0.83	Bike	1.5	3	0
	327	Y	3	5 (27 days)	5	N	0	Not applicable	0.5	walk	0	0	0
	328	Y	1	5 (27 days)	5	N	0	Not applicable	0.5	Bike	2	4	0
	329	Y	1	5 (27 days)	5	N	0	Not applicable	0.67	Bike	2	4	0
	330	Y	1	5 (28 days)	5	N	0	Not applicable	0.5	Auto	0	15	0
	331	Y	1	5 (18 days)	6	N	0	Not applicable	0.67	Bike	1.5	3	0
	332	Y	3	5 (27 days)	6	N	0	Not applicable	0.67	Bike	2	4	0
	333	Y	3	5 (21 days)	6	N	0	Not applicable	0.5	Bicycle	0	0	0
	334	Y	3	5 (27 days)	6	N	0	Not applicable	0.83	Auto	150	0	0
	335	Y	3	2	6	N	0	Not applicable	0.67	Auto	0	20	0
	336	Y	3	5 (27 days)	5	N	0	Not applicable	1.17	Bike	6	12	20
	337	Y	3	5 (28 days)	5	N	0	Not applicable	1.08	Bike	7	14	0
	338	Y	3	5 (27 days)	5	N	0	Not applicable	0.5	Bike	5	10	20
	339	Y	1	5 (27 days)	5	N	0	Not applicable	1.58333	Bike	10	20	0
	340	Y	3	5 (27 days)	5	N	0	Not applicable	1.17	Auto	0	20	0
	341	Y	1	5 (28 days)	5	N	0	Not applicable	1.17	Auto	0	100	0
	342	Y	3	5 (27 days)	5	N	0	Not applicable	1.17	Auto	0	120	0
	343	Y	1	5 (28 days)	5	N	0	Not applicable	0.42	Bike	6	12	0
	344	Y	1	5 (18 days)	5	N	0	Not applicable	0.75	Auto	0	30	0
	345	Y	1	5 (27 days)	5	N	0	Not applicable	0.216667	walk	0	0	0
	346	Y	3	5 (28 days)	5	N	0	Not applicable	1.08	walk	0	0	0
	347	Y	1	5 (28 days)	5	N	0	Not applicable	0.42	walk	0	0	0
	348	Y	1	5 (28 days)	5	N	0	Not applicable	0.7	walk	0	0	0
	349	Y	1	5 (28 days)	5	N	0	Not applicable	0.83	walk	0	0	0
	350	Y	1	5 (27 days)	5	N	0	Not applicable	0.42	Bicycle	0	0	0
	351	Y	1	5 (28 days)	5	N	0	Not applicable	0.67	Auto	0	15	0
	352	Y	1	5 (27 days)	5	N	0	Not applicable	0.67	Bike	2	4	0
	353	Y	1	5 (27 days)	5	N	0	Not applicable	0.25	walk	0	0	0
	354	Y	3	5 (27 days)	5	N	0	Not applicable	0.42	Bicycle	0	0	0
	355	Y	1	5 (27 days)	5	N	0	Not applicable	1.17	walk	0	0	0
	356	Y	1	5 (27 days)	6	N	0	Not applicable	1.5	walk	0	0	0
	357	Y	1	5 (28 days)	6	N	0	Not applicable	0.58	Bike	2	4	0
	358	Y	3	5 (28 days)	6	N	0	Not applicable	1	Auto	0	60	40
	359	Y	1	5 (28 days)	6	N	0	Not applicable	1.17	Auto	0	40	0
	360	Y	3	5 (36 days)	6	N	0	Not applicable	1.17	Auto	0	20	0
	361	Y	1	5 (27 days)	6	N	0	Not applicable	0.42	Bicycle	0	0	0
	362	Y	1	5 (28 days)	6	N	0	Not applicable	1.17	Bicycle	0	0	60
	363	Y	2	5 (27 days)	6	N	0	Not applicable	1.5	Bus	0	13	0
	364	Y	1	2	6	N	0	Not applicable	1.17	walk	0	0	0
	365	Y	3	5 (28 days)	6	N	0	Not applicable	0.42	walk	0	200	0
	366	Not applicable	Not applicable	Not applicable	Not applicable	Not applicable	Not applicable	Not applicable	Not applicable	Not applicable	Not applicable	Not applicable	Not applicable
	367	Y	1	5 (28 days)	5	N	0	Not applicable	1.17	Bus	0	10	0
	368	Y	1	5 (28 days)	5	N	0	Not applicable	0.42	Bike	1	2	0
Death	369	Not applicable	Not applicable	Not applicable	Not applicable	Not applicable	Not applicable	Not applicable	Not applicable	Not applicable	Not applicable	Not applicable	Not applicable
	370	Y	3	5 (56 days)	5	N	0	Not applicable	0.25	Bike	2	4	0
	371	Y	1	5 (54 days)	5	N	0	Not applicable	1.17	Bicycle	0	0	15
	372	Y	3	5 (28 days)	5	N	0	Not applicable	1.17	Bike	12	24	0
	373	Y	3	5 (21 days)	5	N	0	Not applicable	1	Bike	4.5	9	0
	374	Y	3	5 (28 days)	5	N	0	Not applicable	2.5	Bus	0	25	100
	375	Y	1	5 (27 days)	5	N	0	Not applicable	1.67	Bus	0	10	0
	376	Y	3	5 (27 days)	5	N	0	Not applicable	0.58	Bus	0	10	0
	377	Y	1	5 (27 days)	5	N	0	Not applicable	0.58	Bus	0	10	0
	378	Y	1	5 (27 days)	5	N	0	Not applicable	0.58	Bus	0	0	0
	379	Y	3	5 (28 days)	5	N	0	Not applicable	0.67	Bike	2	4	0
	380	Y	1	5 (56 days)	5	N	0	Not applicable	0.67	walk	0	0	0
	381	Y	1	5 (28 days)	5	N	0	Not applicable	0.25	walk	0	0	0
	382	Y	3	5 (28 days)	5	N	0	Not applicable	0.42	Bike	2	4	30
	383	Y	1	5 (28 days)	5	N	0	Not applicable	0.25	Bike	1	2	20
	384	Y	3	5 (56 days)	5	N	0	Not applicable	0.316667	Bike	0.5	1	0
	385	Y	3	4	6	N	0	Not applicable	0.58	Bus	0	0	0
	386	Y	1	5 (54 days)	5	N	0	Not applicable	1.17	walk	0	0	0
	387	Y	1	5 (42 days)	5	N	0	Not applicable	1.17	Auto	0	250	0
	388	Y	2	5 (54 days)	5	N	0	Not applicable	0.5	Bike	1.5	3	0
	389	Y	1	5 (28 days)	5	N	0	Not applicable	0.5	Bike	1	2	0
	390	Y	2	5 (56 days)	5	N	0	Not applicable	0.67	Bike	3	6	0
	391	Y	1	5 (28 days)	5	N	0	Not applicable	1.17	Auto	0	125	0
	392	Y	1	5 (28 days)	5	N	0	Not applicable	2	walk	0	0	0
	393	Y	3	5 (28 days)	5	N	0	Not applicable	0.67	Bike	2	4	0
	394	Y	3	5 (56 days)	5	N	0	Not applicable	0.67	Bike	2	4	0
	395	Y	2	5 (28 days)	6	N	0	Not applicable	1.83	Bike	20	40	0
	396	Y	3	5 (56 days)	5	N	0	Not applicable	1.17	Bike	20	40	0
	397	Y	1	3	5	N	0	Not applicable	0.45	Bike	0.5	1	0
	398	Y	1	2	5	N	0	Not applicable	0.58	walk	0	0	0
	399	Y	1	2	5	N	0	Not applicable	0.5	walk	0	0	0
	400	Y	1	4	5	N	0	Not applicable	1	Auto	0	30	100
	401	Y	1	4	6	N	0	Not applicable	10	Auto/Train/walk	0	200	0
	402	Y	1	4	6	N	0	Not applicable	1.17	walk	0	0	0
	403	Y	2	4	5	N	0	Not applicable	0.5	Own Auto	2	5	0
	404	Y	1	4	5	N	0	Not applicable	0.5	Bike	1	2	0
	405	Y	1	4	6	N	0	Not applicable	0.5	walk	0	0	0
	406	Y	1	4	5	N	0	Not applicable	1.17	walk	0	0	0
	407	Y	1	4	6	N	0	Not applicable	0.5	Bike	2	4	0
Unable to contact	408	Not available	Not available	Not available	Not available	Not available	Not available	Not available	Not available	Not available	Not available	Not available	Not available
	409	Y	1	5 (18 days)	6	N	0	Not applicable	1	Bike	1.5	3	0
	410	Y	2	4	5	N	0	Not applicable	1.17	Auto	0	50	0
	411	Y	3	3	5	N	0	Not applicable	0.25	Bike	2	4	0
Unable to contact	412	Not available	Not available	Not available	Not available	Not available	Not available	Not available	Not available	Not available	Not available	Not available	Not available
Refusal	413	Not available	Not available	Not available	Not available	Not available	Not available	Not available	Not available	Not available	Not available	Not available	Not available
	414	Y	1	4	5	N	0	Not applicable	1.5	Bus	0	20	0
	415	Y	3	5 (18 days)	6	N	0	Not applicable	0.33	walk	0	0	0
	416	Y	1	4	5	N	0	Not applicable	1.17	Auto	0	30	0
	417	Y	1	5 (28 days)	5	N	0	Not applicable	0.67	Auto/walk	0	10	0
	418	Y	3	5 (18 days)	6	N	0	Not applicable	0.2	Bike	1	2	0
	419	Y	1	5 (28 days)	5	N	0	Not applicable	1.08	walk	0	0	0
Refusal	420	Not available	Not available	Not available	Not available	Not available	Not available	Not available	Not available	Not available	Not available	Not available	Not available
	421	Y	1	2	5	N	0	Not applicable	1.17	Auto	0	150	0
	422	Y	3	5 (10 days)	6	N	0	Not applicable	0.58	walk	0	0	0
	423	Y	1	3	5	N	0	Not applicable	0.92	Auto	0	50	0
Unable to contact	424	Not available	Not available	Not available	Not available	Not available	Not available	Not available	Not available	Not available	Not available	Not available	Not available
	425	Y	1	3	5	N	0	Not applicable	0.83	walk	0	0	0
	426	Y	3	5 (18 days)	5	N	0	Not applicable	0.58	Auto	0	20	0
	427	Y	5	4	10	N	0	Not applicable	0.25	0	0	0	0
	428	Y	1	4	6	N	0	Not applicable	1.08333	walk	0	0	0
Unable to contact	429	Not available	Not available	Not available	Not available	Not available	Not available	Not available	Not available	Not available	Not available	Not available	Not available
	430	Y	2	4	5	N	0	Not applicable	1.08	walk	0	0	0
	431	Y	1	4	5	N	0	Not applicable	0.83	Bike	7	14	0
	432	Y	1	4	6	N	0	Not applicable	1.5	Auto	0	20	0
	433	Y	1	5 (28 days)	5	N	0	Not applicable	0.67	Bike	3	6	0
	434	Y	1	4	6	N	0	Not applicable	0.5	Bike	1	2	0
	435	Y	1	4	6	N	0	Not applicable	0.5	Auto	0	40	0
	436	Y	1	3	6	N	0	Not applicable	2.25	walk	0	0	0
	437	Y	1	4	5	N	0	Not applicable	2	walk	0	0	0
	438	Y	1	3	6	N	0	Not applicable	0.58	Own Auto	2	5	0
	439	Y	2	5 (28 days)	6	N	0	Not applicable	0.67	walk	0	0	0
	440	Y	2	4	6	N	0	Not applicable	0.67	Bike	2	4	0
	441	Y	1	5 (28 days)	6	N	0	Not applicable	0.58	walk	0	0	0
	442	Y	2	4	6	N	0	Not applicable	3	Auto	0	40	50
	443	Y	1	5 (46 days)	6	N	0	Not applicable	1.5	walk	0	0	0
	444	Y	2	2	6	N	0	Not applicable	0.42	Bike	2	4	0
	445	Y	1	4	6	N	0	Not applicable	0.5	Bike	3	6	0
	446	Y	1	4	6	N	0	Not applicable	0.58	Bus	0	5	0
	447	Y	1	3	5	N	0	Not applicable	0.916667	walk	0	0	0
	448	Y	1	4	5	N	0	Not applicable	0.5	Bike	5.5	11	0
	449	Y	3	4	5	N	0	Not applicable	0.67	Bike	5	10	0
	450	Y	2	4	5	N	0	Not applicable	0.55	Bike	2	4	10
	451	Y	2	5 (18 days)	6	N	0	Not applicable	1.08	Bike	12	24	0
Unable to contact	452	Not available	Not available	Not available	Not available	Not available	Not available	Not available	Not available	Not available	Not available	Not available	Not available
	453	Y	3	4	5	N	0	Not applicable	0.67	Bike	1	2	0
	454	Y	1	4	6	N	0	Not applicable	0.916667	Auto	0	20	0
	455	Y	1	4	6	N	0	Not applicable	0.5	walk	0	0	0
	456	Y	1	4	5	N	0	Not applicable	0.75	walk	0	0	0
	457	Y	1	5 (28 days)	5	N	0	Not applicable	0.25	walk	0	0	0
	458	Y	1	4	5	N	0	Not applicable	0.25	walk	0	0	0
	459	Y	1	3	5	N	0	Not applicable	0.67	Auto	0	30	0
	460	Y	1	5 (21 days)	5	N	0	Not applicable	0.67	walk	0	0	0
Unable to contact	461	Not available	Not available	Not available	Not available	Not available	Not available	Not available	Not available	Not available	Not available	Not available	Not available
	462	Y	1	4	5	N	0	Not applicable	1.17	walk	0	0	0
	463	Y	1	4	10	N	0	Not applicable	0.33	walk	0	0	0
	464	Y	1	5 (28 days)	5	N	0	Not applicable	0.5	Auto	0	10	0
	465	Y	3	5 (28 days)	5	N	0	Not applicable	0.33	Bicycle	0	0	0
	466	Y	5	3	10	N	0	Not applicable	0.08	Not applicable	Not applicable	Not applicable	Not applicable
	467	Y	1	4	5	N	0	Not applicable	0.67	Auto	0	35	0
	468	Y	1	4	5	N	0	Not applicable	0.5	Auto	0	25	0
	469	Y	2	4	5	N	0	Not applicable	0.83	walk	0	0	0
	470	Y	1	4	5	N	0	Not applicable	0.58	Auto	0	23	0
	471	Y	1	5 (21 days)	5	N	0	Not applicable	1	walk	0	0	0
	472	Y	1	5 (18 days)	5	N	0	Not applicable	1	walk	0	0	0
	473	Y	1	5 (18 days)	5	N	0	Not applicable	2	walk	0	0	25
	474	Y	3	5 (28 days)	5	N	0	Not applicable	0.67	walk	0	0	0
	475	Y	1	5 (28 days)	5	N	0	Not applicable	3.33333	Auto	0	20	0
	476	Y	3	5 (5 days)	5	N	0	Not applicable	4.16667	walk	0	0	0
	477	Y	1	5 (28 days)	5	N	0	Not applicable	1	walk	0	0	0
	478	Y	1	5 (14 days)	5	N	0	Not applicable	1.5	walk	0	0	0
	479	Y	2	3	5	N	0	Not applicable	1.17	Auto	0	20	0
	480	Y	1	4	5	N	0	Not applicable	5	Auto	0	25	0
	481	Y	1	4	5	N	0	Not applicable	1.17	walk	0	0	0
	482	Y	2	5 (21 days)	5	N	0	Not applicable	1.5	Bike	5	10	0
	483	Y	1	5 (21 days)	5	N	0	Not applicable	2	Auto	0	50	0
	484	Y	5	5 (28 days)	10	N	0	Not applicable	0.25	Not applicable	Not applicable	Not applicable	Not applicable
	485	Y	3	5 (21 days)	5	N	0	Not applicable	2.83	Auto/Bus/Rick	0	45	0
	486	Y	2	5 (28 days)	5	N	0	Not applicable	1	Auto	0	50	0
	487	Y	1	5 (28 days)	5	N	0	Not applicable	0.67	walk	0	0	0
	488	Y	1	5 (28 days)	5	N	0	Not applicable	1.5	Auto	0	30	0
	489	Y	2	4	5	N	0	Not applicable	1.17	Auto	0	10	0
	490	Y	5	4	10	N	0	Not applicable	0.25	Not applicable	Not applicable	Not applicable	Not applicable
	491	Y	1	3	5	N	0	Not applicable	4	Auto	0	50	0
	492	Y	5	4	10	N	0	Not applicable	0.25	0	0	0	0
	493	Y	5	4	10	N	0	Not applicable	0.33	0	0	0	0
	494	Y	1	4	5	N	0	Not applicable	3.5	Auto	0	100	0
	495	Y	3	3	5	N	0	Not applicable	1.5	Auto	0	50	0
	496	Y	3	5 (28 days)	5	N	0	Not applicable	0.5	Auto	0	15	0
	497	Y	1	5 (28 days)	5	N	0	Not applicable	0.67	Auto	0	25	0
	498	Y	2	5 (18 days)	5	N	0	Not applicable	2	Auto	0	20	0
	499	Y	3	5 (28 days)	5	N	0	Not applicable	1	Auto	0	15	0
Unable to contact	500	Not available	Not available	Not available	Not available	Not available	Not available	Not available	Not available	Not available	Not available	Not available	Not available
	501	Y	2	3	5	N	0	Not applicable	2.33333	Auto	0	20	0
Unable to contact	502	Not available	Not available	Not available	Not available	Not available	Not available	Not available	Not available	Not available	Not available	Not available	Not available
	503	Y	1	4	5	N	0	Not applicable	1.5	Auto	0	10	0
	504	Y	1	4	5	N	0	Not applicable	1.33	Auto	0	15	0
	505	Y	1	4	5	N	0	Not applicable	2.66667	walk	0	0	0
	506	Y	1	2	5	N	0	Not applicable	3.33333	Bike	0.5	1	0
	507	Y	1	4	5	N	0	Not applicable	0.83	walk	0	0	0
	508	Y	2	5 (28 days)	5	N	0	Not applicable	3	Auto	0	40	0
	509	Y	3	5 (28 days)	5	N	0	Not applicable	2	walk	0	0	0
	510	Y	1	5 (21 days)	5	N	0	Not applicable	3.5	Auto/Bus/Auto	0	35	0
	511	Y	1	5 (21 days)	5	N	0	Not applicable	1.17	Auto	0	10	0
Unable to contact	512	Not available	Not available	Not available	Not available	Not available	Not available	Not available	Not available	Not available	Not available	Not available	Not available
	513	Y	1	5 (28 days)	5	N	0	Not applicable	1	walk	0	0	0
	514	Y	5	4	10	N	0	Not applicable	0.17	Not applicable	Not applicable	Not applicable	Not applicable
	515	Y	1	4	5	N	0	Not applicable	1.17	Auto	0	10	0
	516	Y	1	4	5	N	0	Not applicable	2.16667	Auto/walk	0	20	0
	517	Y	3	4	5	N	0	Not applicable	2.5	Auto	0	40	0
Death	518	Not applicable	Not applicable	Not applicable	Not applicable	Not applicable	Not applicable	Not applicable	Not applicable	Not applicable	Not applicable	Not applicable	Not applicable
	519	Y	1	4	5	N	0	Not applicable	1.25	Auto	0	20	0
	520	Y	3	5 (28 days)	6	N	0	Not applicable	0.5	Auto	0	10	0
	521	Y	1	3	5	N	0	Not applicable	0.58	Auto	0	20	0
	522	Y	2	4	5	N	0	Not applicable	0.58	Bike	5	10	0
	523	Y	3	4	6	N	0	Not applicable	0.25	Bike	0.5	1	0
	524	Not applicable	Not applicable	Not applicable	Not applicable	Not applicable	Not applicable	Not applicable	Not applicable	Not applicable	Not applicable	Not applicable	Not applicable
	525	Y	3	4	6	N	0	Not applicable	0.42	Bike	1.5	3	0
	526	Y	5	4	10	N	0	Not applicable	0.08	Not applicable	Not applicable	Not applicable	Not applicable

## Sheet: Nutritional Food 
Reasons for missed interviews	Sl no.	Do you buy any nutritional supplements outside of your regular diet because of the TB illness, for example vitamins by health care staff?	Approximately how many months did you take nutritional supplements because of your illness?	How much did you spend on these nutritional supplements in one month approximately?	Do you buy any additional food outside of your regular diet because of the TB illness, for example meat, energy drinks, or fruits as recommended by health care staff?	Approximately how many months did you take additional food because of your illness?	How much did you spend on this additional food in the past month approximately?
	1	2	0	0	1	6	1200
	2	2	0	0	1	6	936
	3	2	0	0	2	0	0
	4	2	0	0	1	6	5600
	5	2	0	0	2	0	0
	6	2	0	0	1	6	840
	7	2	0	0	1	6	840
	8	2	0	0	1	6	2860
	9	2	0	0	1	6	1000
	10	2	0	0	1	6	2400
	11	2	0	0	2	0	0
	12	2	0	0	1	6	600
	13	2	0	0	1	6	280
	14	2	0	0	2	0	0
	15	2	0	0	1	6	3400
Shifted to MDR	16	Not applicable	Not applicable	Not applicable	Not applicable	Not applicable	Not applicable
	17	2	0	0	1	6	800
	18	2	0	0	2	0	0
	19	2	0	0	1	6	360
	20	2	0	0	1	6	640
	21	2	0	0	2	0	0
	22	2	0	0	1	6	2100
	23	2	0	0	1	6	940
	24	2	0	0	1	6	1600
	25	2	0	0	1	6	5300
	26	2	0	0	2	0	0
	27	2	0	0	1	6	1960
	28	2	0	0	2	0	0
	29	2	0	0	1	6	1600
	30	2	0	0	2	0	0
	31	2	0	0	1	6	1960
	32	2	0	0	2	0	0
	33	2	0	0	2	0	0
	34	1	6	101	1	6	3540
	35	1	6	45	1	6	700
	36	2	0	0	1	6	2000
	37	2	0	0	1	6	3200
	38	2	0	0	1	6	2000
	39	2	0	0	1	6	336
	40	2	0	0	1	6	4240
	41	2	0	0	1	6	2400
	42	2	0	0	1	6	860
	43	2	0	0	2	0	0
	44	2	0	0	2	0	0
	45	2	0	0	2	0	0
	46	2	0	0	1	6	1880
	47	2	0	0	1	6	144
Death	48	Not applicable	Not applicable	Not applicable	Not applicable	Not applicable	Not applicable
	49	2	0	0	1	6	748
	50	2	0	0	1	6	1200
	51	2	0	0	1	6	1260
	52	2	0	0	1	6	2520
	53	1	6	43	1	6	1600
	54	2	0	0	1	6	3100
	55	2	0	0	2	0	0
	56	2	0	0	2	0	0
	57	2	0	0	2	0	0
	58	2	0	0	2	0	0
	59	2	0	0	2	0	0
	60	2	0	0	1	Not available	Not available
	61	2	0	0	1	6	2940
	62	2	0	0	1	6	2800
	63	2	0	0	1	6	5000
	64	2	0	0	1	6	1600
	65	2	0	0	1	6	800
	66	2	0	0	1	6	2000
	67	2	0	0	1	6	700
	68	2	0	0	2	0	0
	69	2	0	0	1	6	800
	70	2	0	0	1	6	1680
	71	2	0	0	1	6	1200
	72	2	0	0	1	6	2300
	73	2	0	0	2	0	0
	74	2	0	0	1	6	1480
	75	2	0	0	2	0	0
	76	2	0	0	2	0	0
	77	2	0	0	2	0	0
	78	2	0	0	1	6	2200
	79	2	0	0	1	6	880
	80	2	0	0	1	6	1136
Refusal	81	Not available	Not available	Not available	Not available	Not available	Not available
Refusal	82	Not available	Not available	Not available	Not available	Not available	Not available
Refusal	83	Not available	Not available	Not available	Not available	Not available	Not available
	84	2	0	0	1	6	644
	85	2	0	0	2	0	0
	86	2	0	0	2	0	0
	87	2	0	0	1	6	1960
	88	1	6	27.5	1	6	1470
	89	2	0	0	2	0	0
	90	1	6	37	1	6	2000
	91	2	0	0	1	6	828
	92	2	0	0	2	0	0
	93	2	0	0	1	6	8160
	94	2	0	0	2	0	0
	95	2	0	0	1	6	1728
	96	2	0	0	2	0	0
	97	2	0	0	1	6	Not available
	98	2	0	0	1	6	2120
	99	2	0	0	2	0	0
Unable to contact	100	Not available	Not available	Not available	Not available	Not available	Not available
	101	2	0	0	1	6	1600
	102	2	0	0	1	6	1000
	103	2	0	0	1	6	1200
	104	2	0	0	1	6	4140
	105	2	0	0	2	0	0
	106	2	0	0	1	6	1200
	107	2	0	0	1	6	2000
	108	1	6	11	2	0	0
	109	2	0	0	1	6	Not available
	110	2	0	0	1	6	4000
	111	2	0	0	1	6	1960
	112	2	0	0	1	6	3000
	113	2	0	0	1	6	800
Death	114	Not applicable	Not applicable	Not applicable	Not applicable	Not applicable	Not applicable
	115	2	0	0	2	0	0
	116	2	0	0	1	6	1200
	117	2	0	0	2	0	0
	118	2	0	0	2	0	0
	119	2	0	0	1	6	2316
	120	2	0	0	1	6	3000
	121	2	0	0	2	0	0
	122	2	0	0	1	6	560
	123	2	0	0	1	6	800
	124	2	0	0	1	6	3560
	125	2	0	0	1	6	400
	126	2	0	0	1	6	4000
	127	2	0	0	1	6	2800
	128	2	0	0	1	6	1248
	129	2	0	0	2	0	0
	130	2	0	0	2	0	0
	131	2	0	0	2	0	0
	132	2	0	0	1	6	1600
	133	2	0	0	1	6	1600
	134	2	0	0	1	6	2800
	135	1	4	250	1	4	4860
	136	2	0	0	1	6	6490
	137	2	0	0	2	0	0
	138	2	0	0	1	3	283
	139	1	4	1500	1	4	644
	140	2	0	0	1	6	500
	141	2	0	0	1	5	300
	142	2	0	0	2	0	0
	143	1	2	300	1	6	1400
	144	1	1	500	1	6	1750
	145	1	5.5	300	1	5.5	300
	146	1	5	500	1	5	500
	147	2	0	0	1	3.5	180
Refusal	148	Not available	Not available	Not available	Not available	Not available	Not available
	149	2	0	0	1	5	3400
	150	2	0	0	1	3	150
	151	1	3	500	2	0	0
	152	1	3	180	2	0	0
	153	1	5	1000	1	5	2000
	154	2	0	0	1	5	258
	155	2	0	0	1	5	760
	156	1	4	500	1	4	2188
	157	1	6	750	1	6	2320
	158	2	0	0	1	3	252
	159	2	0	0	1	6	620
	160	2	0	0	2	0	0
	161	1	5	500	1	5	1936
	162	2	0	0	1	5.5	300
	163	2	0	0	2	0	0
Refusal and Defaulter	164	Not available	Not available	Not available	Not available	Not available	Not available
	165	2	0	0	1	4	180
	166	2	0	0	1	5	1100
	167	1	3	375	1	4	360
	168	1	1	300	1	6	1832
Unable to contact	169	Not available	Not available	Not available	Not available	Not available	Not available
	170	1	3	500	1	3	1350
	171	2	0	0	1	5.5	1950
	172	2	0	0	1	5	1200
	173	2	0	0	1	5	2820
	174	2	0	0	1	3	3240
	175	1	4.5	200	1	4.5	710
	176	2	0	0	1	5	2750
	177	2	0	0	2	0	0
	178	2	0	0	1	4.5	992
	179	2	0	0	1	4.5	300
	180	1	4	300	1	4	2280
	181	2	0	0	2	0	0
	182	2	0	0	1	5	360
	183	1	4	250	1	4	2850
	184	2	0	0	1	4	80
	185	2	0	0	1	2	1572
	186	2	0	0	1	5	48
	187	1	5	280	1	5	1000
	188	1	3	240	1	3	1580
Death	189	Not applicable	Not applicable	Not applicable	Not applicable	Not applicable	Not applicable
	190	2	0	0	1	4	300
	191	2	0	0	2	0	0
	192	2	0	0	1	4	480
	193	2	0	0	1	5.5	330
	194	1	4	200	1	4.5	450
	195	2	0	0	1	5	150
	196	2	0	0	2	0	0
	197	2	0	0	1	6	96
	198	2	0	0	1	5	860
	199	1	5	250	1	5	360
	200	2	0	0	2	0	0
	201	1	4.5	400	1	4.5	1800
	202	1	5.5	205	1	5.5	2100
	203	1	3	100	1	4	915
	204	1	4.5	600	1	4.5	2528
	205	2	0	0	1	5	240
	206	2	0	0	1	3	1700
	207	2	0	0	2	0	0
	208	2	0	0	1	6	1212
	209	2	0	0	1	5	668
	210	2	0	0	1	4.5	1350
	211	2	0	0	1	6	118
	212	2	0	0	1	6	2574
	213	2	0	0	1	4	980
	214	2	0	0	1	5	1900
	215	2	0	0	1	5	280
	216	2	0	0	2	0	0
Unable to contact	217	Not available	Not available	Not available	Not available	Not available	Not available
	218	2	0	0	1	5	80
	219	2	0	0	1	5	632
Unable to contact	220	Not available	Not available	Not available	Not available	Not available	Not available
	221	1	4	500	1	4	1880
	222	1	4.5	500	1	4.5	700
	223	1	4	300	1	4	1260
	224	2	0	0	1	4	390
	225	1	6	600	1	6	736
	226	2	0	0	1	4	580
	227	2	0	0	1	5	1800
	228	2	0	0	1	4	1420
	229	1	5	30	2	0	0
	230	2	0	0	1	5	950
	231	2	0	0	1	3	560
	232	2	0	0	1	5	620
	233	2	0	0	2	0	0
	234	2	0	0	1	5.5	150
	235	2	0	0	2	0	0
	236	2	0	0	1	5	44
	237	1	4	250	1	4	1900
	238	2	0	0	1	3	2400
	239	1	4.5	290	1	4.5	3300
	240	2	0	0	1	4	2400
	241	2	0	0	2	0	0
	242	2	0	0	1	4	1968
	243	1	4	300	1	4	1455
	244	1	3	200	1	4	360
	245	1	4	180	1	4	1620
	246	2	0	0	1	5.5	96
	247	2	0	0	1	4.5	580
	248	2	0	0	1	5	20
	249	2	0	0	1	3	150
	250	2	0	0	1	5	300
	251	2	0	0	1	4	180
Death	252	Not applicable	Not applicable	Not applicable	Not applicable	Not applicable	Not applicable
	253	1	5	200	1	5	984
	254	2	0	0	1	4	1100
	255	2	0	0	2	0	0
Death	256	Not applicable	Not applicable	Not applicable	Not applicable	Not applicable	Not applicable
	257	2	0	0	1	5.5	273
	258	2	0	0	1	5	150
	259	2	0	0	2	0	0
	260	2	0	0	1	5	1460
	261	2	0	0	1	5	1852.5
	262	2	0	0	1	5	180
	263	2	0	0	1	3	450
	264	2	0	0	2	0	0
	265	2	0	0	1	5	300
	266	1	5	250	1	5	360
	267	2	0	0	1	4	3150
	268	2	0	0	2	0	0
	269	1	4.5	250	1	4.5	300
	270	2	0	0	1	5	144
	271	2	0	0	1	4.5	176
	272	1	4.5	200	1	4.5	300
	273	2	0	0	1	5	1240
	274	2	0	0	1	4	1270
	275	1	5.5	300	1	5.5	3900
	276	2	0	0	1	4.5	1900
	277	2	0	0	1	4.5	1000
	278	2	0	0	1	5.5	150
	279	1	2	600	1	5	900
	280	1	5	250	1	5	3040
	281	2	0	0	1	4	1950
	282	1	4.5	300	1	4.5	1800
	283	1	5	250	1	5	300
	284	2	0	0	1	2.5	360
	285	1	5	288	1	5	1516
	286	1	3	400	1	4	1635
	287	1	5	450	1	5	1150
	288	2	0	0	1	4	1032
	289	2	0	0	2	0	0
	290	2	0	0	1	5	1065
	291	2	0	0	2	0	0
	292	2	0	0	1	5	740
	293	1	4.5	120	1	4.5	650
	294	2	0	0	1	4.5	1520
	295	1	4	350	1	4	660
	296	2	0	0	2	0	0
	297	1	2	250	1	3	400
	298	2	0	0	1	4.5	300
	299	1	4.5	640	1	4.5	3100
	300	1	4.5	350	2	0	0
	301	1	6	255	1	6	3960
	302	2	0	0	1	3	550
	303	1	6	550	1	6	300
	304	2	0	0	1	4.5	1150
	305	2	0	0	1	5	2070
	306	2	0	0	2	0	0
	307	1	0	150	1	0	1560
	308	2	0	0	1	3	1240
	309	1	5	550	1	5.5	8800
	310	2	0	0	1	4.5	2300
	311	1	5	400	1	5	538
	312	2	0	0	2	0	0
	313	1	5	250	2	0	0
	314	2	0	0	1	5.5	1160
	315	1	5	250	1	5	580
	316	1	5.5	320	1	5.5	360
	317	2	0	0	2	0	0
	318	1	4	240	1	4	2530
	319	2	0	0	2	0	0
	320	1	1.5	171	1	4.5	800
	321	2	0	0	1	4.5	120
	322	2	0	0	1	4.5	20
	323	2	0	0	2	0	0
	324	2	0	0	1	4.5	80
	325	2	0	0	2	0	0
	326	2	0	0	1	4	260
	327	2	0	0	2	0	0
	328	1	5	500	1	5	360
	329	2	0	0	1	4.5	292
	330	2	0	0	1	4.5	400
	331	2	0	0	1	5.5	80
	332	1	5	300	1	5	1920
	333	1	5.5	300	1	5.5	1500
	334	1	5	300	1	5	520
	335	2	0	0	2	0	0
	336	1	2	2000	1	5	3810
	337	1	5.5	250	1	5.5	650
	338	2	0	0	2	0	0
	339	1	1.5	225	1	4.5	2070
	340	2	0	0	1	4.5	1500
	341	1	4.5	250	1	4.5	1400
	342	1	4	300	1	4	2000
	343	1	1	250	1	4.5	1015
	344	2	0	0	1	4.5	1050
	345	2	0	0	1	4	840
	346	2	0	0	1	4	264
	347	1	2.5	250	1	5.5	300
	348	2	0	0	1	3	1424
	349	1	5	570	1	5	2400
	350	2	0	0	1	4	3060
	351	2	0	0	1	4	60
	352	2	0	0	2	0	0
	353	2	0	0	2	0	0
	354	2	0	0	1	4	1260
	355	2	0	0	1	4	500
	356	2	0	0	1	3	465
	357	1	5.5	340	1	5.5	2900
	358	2	0	0	1	5	2054
	359	2	0	0	1	4	1440
	360	2	0	0	1	4.5	1300
	361	1	4.5	250	1	4.5	1130
	362	1	4	500	1	4	2254
	363	1	4	290	1	4	3900
	364	2	0	0	2	0	0
	365	1	4.5	300	1	4.5	180
	366	2	0	0	1	3	123
	367	2	0	0	2	0	0
	368	2	0	0	1	5	2280
Death	369	Not applicable	Not applicable	Not applicable	Not applicable	Not applicable	Not applicable
	370	2	0	0	1	5	1950
	371	1	4	750	1	4	1900
	372	2	0	0	1	2	667
	373	2	0	0	1	5	1700
	374	2	0	0	1	4	4030
	375	2	0	0	1	5	1150
	376	2	0	0	1	4	640
	377	1	4	500	2	0	0
	378	2	0	0	2	0	0
	379	2	0	0	1	4.5	482
	380	1	1.5	490	1	4	330
	381	2	0	0	1	4	728
	382	2	0	0	1	5	2925
	383	2	0	0	1	4.5	2800
	384	1	1	360	1	5.5	1560
	385	2	0	0	1	5	2870
	386	2	0	0	1	3	2030
	387	2	0	0	2	0	0
	388	2	0	0	1	4.5	228
	389	2	0	0	1	5.5	2653
	390	2	0	0	1	4.5	350
	391	1	5.5	210	1	5.5	925
	392	2	0	0	1	4.5	1656
	393	2	0	0	1	5	150
	394	1	4	300	1	4	1360
	395	2	0	0	1	5	1300
	396	2	0	0	1	4.5	1470
	397	2	0	0	1	5	805
	398	2	0	0	1	4	600
	399	2	0	0	2	0	0
	400	1	6	300	1	6	2785
	401	2	0	0	1	6	2720
	402	2	0	0	1	2	360
	403	2	0	0	1	2	180
	404	2	0	0	1	6	2780
	405	2	0	0	1	6	750
	406	2	0	0	1	6	1340
	407	2	0	0	1	5	720
Unable to contact	408	Not available	Not available	Not available	Not available	Not available	Not available
	409	2	0	0	1	6	810
	410	2	0	0	1	Continued	150
	411	2	0	0	2	0	0
Unable to contact	412	Not available	Not available	Not available	Not available	Not available	Not available
Refusal	413	Not available	Not available	Not available	Not available	Not available	Not available
	414	2	0	0	1	4	840
	415	2	0	0	1	2	2590
	416	2	0	0	2	0	0
	417	2	0	0	1	4	1940
	418	2	0	0	1	6	1020
	419	2	0	0	1	6	3080
Refusal	420	Not available	Not available	Not available	Not available	Not available	Not available
	421	2	0	0	1	6	2200
	422	2	0	0	1	6	1420
	423	2	0	0	1	4	615
Unable to contact	424	Not available	Not available	Not available	Not available	Not available	Not available
	425	2	0	0	1	6	420
	426	1	4	500	1	6	1620
	427	2	0	0	2	0	0
	428	2	0	0	1	6	1160
Unable to contact	429	Not available	Not available	Not available	Not available	Not available	Not available
	430	2	0	0	1	6	420
	431	2	0	0	1	6	3425
	432	2	0	0	1	6	456
	433	2	0	0	1	6	406
	434	2	0	0	1	6	1485
	435	1	4	800	1	4	1995
	436	2	0	0	1	6	1560
	437	2	0	0	1	6	360
	438	2	0	0	1	6	1620
	439	2	0	0	2	0	0
	440	2	0	0	1	6	2400
	441	2	0	0	2	0	0
	442	2	0	0	1	6.5	480
	443	2	0	0	1	6	960
	444	2	0	0	1	4	575
	445	2	0	0	1	6	2720
	446	2	0	0	2	0	0
	447	2	0	0	1	6	1050
	448	2	0	0	2	0	0
	449	2	0	0	1	5	1850
	450	2	0	0	1	2	560
	451	2	0	0	2	0	0
Unable to contact	452	Not available	Not available	Not available	Not available	Not available	Not available
	453	2	0	0	1	2	735
	454	1	1	350	1	6	1835
	455	2	0	0	1	Continued	687
	456	2	0	0	1	4	1620
	457	2	0	0	1	6	56
	458	1	5	700	1	Continued	1140
	459	2	0	0	1	Continued	1050
	460	1	3	500	1	6	840
Unable to contact	461	Not available	Not available	Not available	Not available	Not available	Not available
	462	2	0	0	1	Continued	3200
	463	1	3	1200	1	Continued	1380
	464	2	0	0	2	0	0
	465	2	0	0	2	0	0
	466	2	0	0	1	0.5	473
	467	2	0	0	1	Continued	360
	468	2	0	0	1	6	975
	469	2	2	330	1	Continued	1560
	470	2	0	0	1	Continued	1800
	471	2	0	0	1	6	980
	472	2	0	0	1	6	1508
	473	2	0	0	2	0	0
	474	2	0	0	1	Continued	360
	475	2	0	0	1	Continued	180
	476	2	0	0	1	Continued	180
	477	2	0	0	1	7	1260
	478	2	0	0	2	0	0
	479	2	0	0	2	0	0
	480	2	0	0	1	Continued	5520
	481	2	0	0	1	6	1320
	482	2	0	0	1	6	3790
	483	2	0	0	1	3	1380
	484	2	0	0	2	0	0
	485	2	0	0	2	0	0
	486	2	0	0	1	Continued	291
	487	1	6	840	1	6	1335
	488	2	0	0	2	0	0
	489	2	0	0	1	Continued	1230
	490	2	0	0	1	5	510
	491	1	Continued	300	1	Continued	1156
	492	2	0	0	1	Continued	360
	493	2	0	0	1	5.5	420
	494	2	0	0	2	0	0
	495	2	0	0	2	0	0
	496	2	0	0	1	Continued	160
	497	2	0	0	1	6	860
	498	2	0	0	1	6	2000
	499	2	0	0	1	6	1200
Unable to contact	500	Not available	Not available	Not available	Not available	Not available	Not available
	501	2	0	0	1	Continued	360
Unable to contact	502	Not available	Not available	Not available	Not available	Not available	Not available
	503	2	0	0	1	5	600
	504	1	Continued	330	1	Continued	600
	505	2	0	0	2	0	0
	506	2	0	0	2	0	0
	507	2	0	0	1	6	780
	508	1	6	450	1	6	4820
	509	2	0	0	1	6	2800
	510	2	0	0	1	Continued	400
	511	2	0	0	2	0	0
Unable to contact	512	Not available	Not available	Not available	Not available	Not available	Not available
	513	2	0	0	1	Continued	856
	514	2	0	0	1	Continued	960
	515	2	0	0	1	Continued	720
	516	2	0	0	1	Continued	420
	517	2	0	0	1	3	1680
Death	518	Not applicable	Not applicable	Not applicable	Not applicable	Not applicable	Not applicable
	519	2	0	0	2	0	0
	520	2	0	0	1	Continued	360
	521	1	1.5	267	1	Continued	196
	522	2	0	0	1	6	375
	523	2	0	0	1	Continued	1200
	524	2	0	0	2	0	0
	525	2	0	0	2	0	0
	526	2	0	0	1	Continued	80

## Sheet: Coping
Reasons for missed interviews	Sl no.	Since we last spoke with you, did you borrow or receive any money to cover costs incurred since you started TB treatment?	If yes, how much did you borrow/receive from the day we last spoke…. (in total)?	From whom did you borrow/receive?	Are you expected to pay the amount back?	Have you sold / mortgaged any of your property to finance the cost incurred during TB treatment since we last spoke	If yes, what did you sell / mortgaged?	How much money did you receive from the sale/ mortgage of all items of your property (in total)?	Did you or your family withdraw from savings or fixed deposits for your illness?	What was the approximate value withdrawn from savings / fixed deposit withdrawn?	Did your household do any of these activities because of your illness (TB)	At least once from the time of your TB symptom, were you unable to pay for any of the below listed household items?
	1	2	Not applicable	Not applicable	Not applicable	2	Not applicable	Not applicable	1	17000	1	8
	2	1	6000	1,7	1	2	Not applicable	Not applicable	2	Not applicable	4	4
	3	1	3000	1	1	2	Not applicable	Not applicable	1	7000	1	4,5
	4	2	Not applicable	Not applicable	Not applicable	2	Not applicable	Not applicable	1	23000	7	8
	5	2	Not applicable	Not applicable	Not applicable	2	Not applicable	Not applicable	2	Not applicable	7	1
	6	2	Not applicable	Not applicable	Not applicable	2	Not applicable	Not applicable	2	Not applicable	7	8
	7	1	500	7	1	2	Not applicable	Not applicable	2	Not applicable	2,4	1
	8	2	Not applicable	Not applicable	Not applicable	2	Not applicable	Not applicable	2	Not applicable	7	1
	9	1	10000	2	1	2	Not applicable	Not applicable	1	70000	1,4	6
	10	2	Not applicable	Not applicable	Not applicable	2	Not applicable	Not applicable	2	Not applicable	7	8
	11	2	Not applicable	Not applicable	Not applicable	2	Not applicable	Not applicable	2	Not applicable	7	8
	12	2	Not applicable	Not applicable	Not applicable	2	Not applicable	Not applicable	2	Not applicable	1	5
	13	2	Not applicable	Not applicable	Not applicable	2	Not applicable	Not applicable	2	Not applicable	7	8
	14	2	Not applicable	Not applicable	Not applicable	2	Not applicable	Not applicable	2	Not applicable	7	8
	15	2	Not applicable	Not applicable	Not applicable	2	Not applicable	Not applicable	2	Not applicable	1	8
Shifted to MDR	16	Not applicable	Not applicable	Not applicable	Not applicable	Not applicable	Not applicable	Not applicable	Not applicable	Not applicable	Not applicable	Not applicable
	17	1	3000	1,2	1	2	Not applicable	Not applicable	2	Not applicable	1	1,6
	18	1	7000	2	1	2	Not applicable	Not applicable	2	Not applicable	7	8
	19	2	Not applicable	Not applicable	Not applicable	2	Not applicable	Not applicable	2	Not applicable	3	8
	20	2	Not applicable	Not applicable	Not applicable	2	Not applicable	Not applicable	2	Not applicable	7	8
	21	2	Not applicable	Not applicable	Not applicable	2	Not applicable	Not applicable	2	Not applicable	7	8
	22	2	Not applicable	Not applicable	Not applicable	2	Not applicable	Not applicable	2	Not applicable	1,4	8
	23	2	Not applicable	Not applicable	Not applicable	2	Not applicable	Not applicable	2	Not applicable	7	8
	24	2	Not applicable	Not applicable	Not applicable	2	Not applicable	Not applicable	1	2400	3,4	8
	25	2	Not applicable	Not applicable	Not applicable	2	Not applicable	Not applicable	2	Not applicable	7	8
	26	2	Not applicable	Not applicable	Not applicable	2	Not applicable	Not applicable	2	Not applicable	7	8
	27	2	Not applicable	Not applicable	Not applicable	2	Not applicable	Not applicable	2	Not applicable	7	8
	28	2	Not applicable	Not applicable	Not applicable	2	Not applicable	Not applicable	2	Not applicable	7	8
	29	2	Not applicable	Not applicable	Not applicable	2	Not applicable	Not applicable	2	Not applicable	1	8
	30	2	Not applicable	Not applicable	Not applicable	2	Not applicable	Not applicable	2	Not applicable	7	8
	31	2	Not applicable	Not applicable	Not applicable	2	Not applicable	Not applicable	2	Not applicable	7	8
	32	2	Not applicable	Not applicable	Not applicable	2	Not applicable	Not applicable	2	Not applicable	7	8
	33	2	Not applicable	Not applicable	Not applicable	2	Not applicable	Not applicable	1	2500	7	8
	34	1	5000	2	1	2	Not applicable	Not applicable	2	Not applicable	1,4	1,2,4,6
	35	2	Not applicable	Not applicable	Not applicable	2	Not applicable	Not applicable	2	Not applicable	1	8
	36	2	Not applicable	Not applicable	Not applicable	2	Not applicable	Not applicable	2	Not applicable	7	8
	37	2	Not applicable	Not applicable	Not applicable	2	Not applicable	Not applicable	2	Not applicable	1,4	8
	38	2	Not applicable	Not applicable	Not applicable	1	6	5000	1	5000	4	1,4
	39	1	2000	1	1	2	Not applicable	Not applicable	1	27000	1,4	6
	40	2	Not applicable	Not applicable	Not applicable	2	Not applicable	Not applicable	2	Not applicable	7	2
	41	1	5500	1,2	1	2	Not applicable	Not applicable	2	Not applicable	4	8
	42	1	10000	1	1	2	Not applicable	Not applicable	1	15000	1	1,6
	43	1	70000	1,2	1	1	6	10000	2	Not applicable	1	2,6
	44	2	Not applicable	Not applicable	Not applicable	2	Not applicable	Not applicable	2	Not applicable	7	8
	45	2	Not applicable	Not applicable	Not applicable	2	Not applicable	Not applicable	2	Not available	7	8
	46	2	Not applicable	Not applicable	Not applicable	2	Not applicable	Not applicable	2	Not applicable	7	1,6
	47	2	Not applicable	Not applicable	Not applicable	2	Not applicable	Not applicable	1	15000	1	1,4,6
Death	48	Not applicable	Not applicable	Not applicable	Not applicable	Not applicable	Not applicable	Not applicable	Not applicable	Not applicable	Not applicable	Not applicable
	49	1	1200	1	1	2	Not applicable	Not applicable	2	Not applicable	7	1,6
	50	1	5000	1	1	1	6	3000	1	2000	3,4	1,2,6
	51	1	3000	5	1	2	Not applicable	Not applicable	2	Not applicable	1	1,6
	52	1	21000	2	1	2	Not applicable	Not applicable	2	Not applicable	1,4	5
	53	2	Not applicable	Not applicable	Not applicable	2	Not applicable	Not applicable	2	Not applicable	7	8
	54	1	5000	5	1	2	Not applicable	Not applicable	1	8000	4	1,2,4,6
	55	1	39000	6	1	1	6	55000	2	Not applicable	1	1,6
	56	1	5100	2	1	2	Not applicable	Not applicable	2	Not applicable	1,4	6
	57	2	Not applicable	Not applicable	Not applicable	2	Not applicable	Not applicable	2	Not applicable	7	8
	58	2	Not applicable	Not applicable	Not applicable	2	Not applicable	Not applicable	2	Not applicable	7	1
	59	2	Not applicable	Not applicable	Not applicable	2	Not applicable	Not applicable	2	Not applicable	7	4
	60	2	Not applicable	Not applicable	Not applicable	2	Not applicable	Not applicable	2	Not applicable	7	9
	61	2	Not applicable	Not applicable	Not applicable	1	6	28000	2	Not applicable	1,4	1,4,6
	62	1	7000	2	1	2	Not applicable	Not applicable	1	7000	1,4	1,2,5,6
	63	1	5000	6	1	2	Not applicable	Not applicable	2	Not applicable	1	8
	64	1	2000	1	1	2	Not applicable	Not applicable	2	Not applicable	1	1
	65	2	Not applicable	Not applicable	Not applicable	1	6	12000	1	30000	7	1,6
	66	1	5000	2,5	1	2	Not applicable	Not applicable	3	Not applicable	1,4	2,6
	67	2	Not applicable	Not applicable	Not applicable	2	Not applicable	Not applicable	1	2000	2	1
	68	2	Not applicable	Not applicable	Not applicable	2	Not applicable	Not applicable	2	Not applicable	7	8
	69	1	3000	1	1	2	Not applicable	Not applicable	2	Not applicable	1	7
	70	1	3500	2	1	2	Not applicable	Not applicable	1	7000	7	7
	71	1	5000	1	1	2	Not applicable	Not applicable	2	Not applicable	7	5
	72	2	Not applicable	Not applicable	Not applicable	1	6	20000	2	Not applicable	1	1
	73	2	Not applicable	Not applicable	Not applicable	1	6	5000	2	Not applicable	7	8
	74	1	1000	1	1	2	Not applicable	Not applicable	2	Not applicable	1,3	8
	75	1	10000	2	1	1	4	1000	2	Not applicable	2	8
	76	2	Not applicable	Not applicable	Not applicable	2	Not applicable	Not applicable	2	Not applicable	7	8
	77	2	Not applicable	Not applicable	Not applicable	1	6	10000	1	15000	7	1,4,5,6
	78	2	Not applicable	Not applicable	Not applicable	2	Not applicable	Not applicable	2	Not applicable	1	8
	79	2	Not applicable	Not applicable	Not applicable	2	Not applicable	Not applicable	2	Not applicable	1	8
	80	1	1000	1	1	2	Not applicable	Not applicable	2	Not applicable	1,4	8
Refusal	81	Not available	Not available	Not available	Not available	Not available	Not available	Not available	Not available	Not available	Not available	Not available
Refusal	82	Not available	Not available	Not available	Not available	Not available	Not available	Not available	Not available	Not available	Not available	Not available
Refusal	83	Not available	Not available	Not available	Not available	Not available	Not available	Not available	Not available	Not available	Not available	Not available
	84	2	Not applicable	Not applicable	Not applicable	2	Not applicable	Not applicable	2	Not applicable	1,4	1,6
	85	1	57300	1,7	1	2	Not applicable	Not applicable	2	Not applicable	1,3	1,4,5
	86	1	6000	2	1	1	6	4500	2	Not applicable	4	8
	87	2	Not applicable	Not applicable	Not applicable	2	Not applicable	Not applicable	2	Not applicable	1	1
	88	2	Not applicable	Not applicable	Not applicable	2	Not applicable	Not applicable	2	Not applicable	1	1
	89	2	Not applicable	Not applicable	Not applicable	2	Not applicable	Not applicable	2	Not applicable	7	8
	90	2	Not applicable	Not applicable	Not applicable	2	Not applicable	Not applicable	1	10000	7	8
	91	2	Not applicable	Not applicable	Not applicable	2	Not applicable	Not applicable	2	Not applicable	4	4,6
	92	2	Not applicable	Not applicable	Not applicable	2	Not applicable	Not applicable	2	Not applicable	4	8
	93	1	20000	1	1	1	6	8000	2	Not applicable	1	1,4
	94	2	Not applicable	Not applicable	Not applicable	2	Not applicable	Not applicable	1	25000	7	8
	95	2	Not applicable	Not applicable	Not applicable	2	Not applicable	Not applicable	2	Not applicable	2	1
	96	2	Not applicable	Not applicable	Not applicable	2	Not applicable	Not applicable	2	Not applicable	1	1,5
	97	2	Not applicable	Not applicable	Not applicable	2	Not applicable	Not applicable	2	Not applicable	1	5
	98	1	500	2	1	2	Not applicable	Not applicable	2	Not applicable	7	8
	99	1	4000	1	1	2	Not applicable	Not applicable	2	Not applicable	1	1,4,5,7
Unable to contact	100	Not available	Not available	Not available	Not available	Not available	Not available	Not available	Not available	Not available	Not available	Not available
	101	2	Not applicable	Not applicable	Not applicable	2	Not applicable	Not applicable	1	25000	1	1
	102	2	Not applicable	Not applicable	Not applicable	2	Not applicable	Not applicable	2	Not applicable	7	8
	103	1	2000	2	1	2	Not applicable	Not applicable	2	Not applicable	1,4	1
	104	1	10000	6	1	1	6	30000	1	5000	1,2,3,4	1,3
	105	2	Not applicable	Not applicable	Not applicable	2	Not applicable	Not applicable	1	6000	4	8
	106	1	5000	2	1	2	Not applicable	Not applicable	2	Not applicable	7	8
	107	2	Not applicable	Not applicable	Not applicable	2	Not applicable	Not applicable	2	Not applicable	7	8
	108	2	Not applicable	Not applicable	Not applicable	2	Not applicable	Not applicable	2	Not applicable	7	8
	109	2	Not applicable	Not applicable	Not applicable	2	Not applicable	Not applicable	2	Not applicable	Not available	Not available
	110	1	180000	1,2	1	1	6	13000	1	30000	1,4	1,7
	111	1	10000	2	1	2	Not applicable	Not applicable	2	Not applicable	1	7
	112	2	Not applicable	Not applicable	Not applicable	2	Not applicable	Not applicable	2	Not applicable	7	4
	113	2	Not applicable	Not applicable	Not applicable	2	Not applicable	Not applicable	2	Not applicable	7	1,5
Death	114	Not applicable	Not applicable	Not applicable	Not applicable	Not applicable	Not applicable	Not applicable	Not applicable	Not applicable	Not applicable	Not applicable
	115	2	Not applicable	Not applicable	Not applicable	2	Not applicable	Not applicable	2	Not applicable	1	1
	116	2	Not applicable	Not applicable	Not applicable	2	Not applicable	Not applicable	2	Not applicable	7	8
	117	1	4000	2	1	2	Not applicable	Not applicable	2	Not applicable	7	8
	118	2	Not applicable	Not applicable	Not applicable	2	Not applicable	Not applicable	2	Not applicable	7	8
	119	1	3000	1	1	2	Not applicable	Not applicable	2	Not applicable	1,4	8
	120	2	Not applicable	Not applicable	Not applicable	2	Not applicable	Not applicable	1	14000	1,4	1
	121	1	2000	2	1	1	4,6	2500	2	Not applicable	7	1
	122	2	Not applicable	Not applicable	Not applicable	2	Not applicable	Not applicable	2	Not applicable	7	8
	123	2	Not applicable	Not applicable	Not applicable	2	Not applicable	Not applicable	2	Not applicable	7	1,3
	124	2	Not applicable	Not applicable	Not applicable	2	Not applicable	Not applicable	2	Not applicable	1	1,6
	125	1	10000	1	1	1	6	11000	1	2000	1,4	8
	126	1	5000	1	1	1	6	50000	1	60000	1,4	8
	127	2	Not applicable	Not applicable	Not applicable	2	Not applicable	Not applicable	1	6000	7	8
	128	2	Not applicable	Not applicable	Not applicable	2	Not applicable	Not applicable	2	Not applicable	1	3,6
	129	1	12000	2	1	2	Not applicable	Not applicable	1	25000	1	1,4
	130	2	Not applicable	Not applicable	Not applicable	1	3	800	2	Not applicable	4	5
	131	1	10000	6	1	2	Not applicable	Not applicable	2	Not applicable	1	1,6
	132	2	Not applicable	Not applicable	Not applicable	2	Not applicable	Not applicable	2	Not applicable	7	8
	133	2	Not applicable	Not applicable	Not applicable	2	6	10000	2	Not applicable	1	1,6
	134	2	Not applicable	Not applicable	Not applicable	1	7	15000	2	Not applicable	1	1,4,6
	135	1	5000	2	1	2	Not applicable	Not applicable	2	Not applicable	7	1
	136	2	Not applicable	Not applicable	Not applicable	2	Not applicable	Not applicable	2	Not applicable	4	8
	137	1	20000	2	1	2	Not applicable	Not applicable	2	Not applicable	4,5	1,4,5,6
	138	1	20000	1	1	2	Not applicable	Not applicable	2	Not applicable	7	5
	139	1	15000	6	1	2	Not applicable	Not applicable	2	Not applicable	3,4	2,6
	140	2	Not applicable	Not applicable	Not applicable	2	Not applicable	Not applicable	2	Not applicable	1	8
	141	2	Not applicable	Not applicable	Not applicable	2	Not applicable	Not applicable	2	Not applicable	7	8
	142	1	50000	1	1	1	6	100000	2	Not applicable	1	2,5
	143	2	Not applicable	Not applicable	Not applicable	1	6	3500	2	Not applicable	1	1,2
	144	1	10000	6	1	2	Not applicable	Not applicable	2	Not applicable	2	1,2,4,5,6
	145	2	Not applicable	Not applicable	Not applicable	2	Not applicable	Not applicable	2	Not applicable	1	1,5,6
	146	2	Not applicable	Not applicable	Not applicable	2	Not applicable	Not applicable	2	Not applicable	7	8
	147	2	Not applicable	Not applicable	Not applicable	2	Not applicable	Not applicable	2	Not applicable	7	6
Refusal	148	Not available	Not available	Not available	Not available	Not available	Not available	Not available	Not available	Not available	Not available	Not available
	149	2	Not applicable	Not applicable	Not applicable	1	6	1500	2	Not applicable	7	1
	150	2	Not applicable	Not applicable	Not applicable	2	Not applicable	Not applicable	2	Not applicable	7	8
	151	2	Not applicable	Not applicable	Not applicable	1	6	30000	2	Not applicable	7	6
	152	1	20000	1	1	1	6	20000	2	Not applicable	7	1
	153	1	20000	6	1	2	Not applicable	Not applicable	2	Not applicable	1,2,3,4,6	1,4,5,6
	154	2	Not applicable	Not applicable	Not applicable	2	Not applicable	Not applicable	1	9000	7	6
	155	2	Not applicable	Not applicable	Not applicable	2	Not applicable	Not applicable	2	Not applicable	7	8
	156	1	3000	2	1	2	Not applicable	Not applicable	2	Not applicable	1,2,4	1,5
	157	2	Not applicable	Not applicable	Not applicable	2	Not applicable	Not applicable	1	4500	4,5	5
	158	2	Not applicable	Not applicable	Not applicable	2	Not applicable	Not applicable	2	Not applicable	7	1
	159	2	Not applicable	Not applicable	Not applicable	2	Not applicable	Not applicable	1	5000	7	8
	160	2	Not applicable	Not applicable	Not applicable	2	Not applicable	Not applicable	2	Not applicable	1	8
	161	2	Not applicable	Not applicable	Not applicable	2	Not applicable	Not applicable	1	5000	7	8
	162	3	Not applicable	Not applicable	Not applicable	3	Not applicable	Not applicable	3	Not applicable	7	8
	163	3	Not applicable	Not applicable	Not applicable	3	Not applicable	Not applicable	2	Not applicable	7	8
Refusal and Defaulter	164	Not available	Not available	Not available	Not available	Not available	Not available	Not available	Not available	Not available	Not available	Not available
	165	2	Not applicable	Not applicable	Not applicable	1	6	3000	2	Not applicable	7	1
	166	2	Not applicable	Not applicable	Not applicable	2	Not applicable	Not applicable	2	Not applicable	7	8
	167	1	15000	2,6	1	1	6	20000	1	6000	1,4	1,5,6
	168	1	50000	6	1	6	6	135000	2	Not applicable	2	1,6
Unable to contact	169	Not available	Not available	Not available	Not available	Not available	Not available	Not available	Not available	Not available	Not available	Not available
	170	2	Not applicable	Not applicable	Not applicable	2	Not applicable	Not applicable	2	Not applicable	7	8
	171	1	20000	2	1	2	Not applicable	Not applicable	2	Not applicable	7	1,5
	172	2	Not applicable	Not applicable	Not applicable	1	6	5000	2	Not applicable	7	8
	173	1	15000	6	1	1	6	7000	1	2000	1,4,6	1,4,6,7
	174	1	20000	6	1	1	6	5000	2	Not applicable	7	1,4
	175	2	Not applicable	Not applicable	Not applicable	2	Not applicable	Not applicable	2	Not applicable	7	8
	176	1	30000	2	1	2	Not applicable	Not applicable	2	Not applicable	5	2,5,6
	177	1	2000	6	1	2	Not applicable	Not applicable	2	Not applicable	1	1,6
	178	2	Not applicable	Not applicable	Not applicable	2	Not applicable	Not applicable	2	Not applicable	7	8
	179	3	Not applicable	Not applicable	Not applicable	3	Not applicable	Not applicable	3	Not applicable	7	1
	180	2	Not applicable	Not applicable	Not applicable	2	Not applicable	Not applicable	1	15000	7	1,4,7,8
	181	2	Not applicable	Not applicable	Not applicable	2	Not applicable	Not applicable	2	Not applicable	4	2,5,6
	182	2	Not applicable	Not applicable	Not applicable	2	Not applicable	Not applicable	2	Not applicable	7	8
	183	1	30000	4	1	2	Not applicable	Not applicable	2	Not applicable	2	1,6,7
	184	2	Not applicable	Not applicable	Not applicable	2	Not applicable	Not applicable	2	Not applicable	7	8
	185	2	Not applicable	Not applicable	Not applicable	2	Not applicable	Not applicable	2	Not applicable	7	8
	186	1	2000	2	1	2	Not applicable	Not applicable	2	Not applicable	7	4,5,6,7
	187	2	Not applicable	Not applicable	Not applicable	3	Not applicable	Not applicable	3	Not applicable	1	1,5,6
	188	1	20000	6	1	1	6	50000	2	Not applicable	7	1,2,5
Death	189	Not applicable	Not applicable	Not applicable	Not applicable	Not applicable	Not applicable	Not applicable	Not applicable	Not applicable	Not applicable	Not applicable
	190	1	10000	2	1	2	Not applicable	Not applicable	2	Not applicable	1	5
	191	3	Not applicable	Not applicable	Not applicable	3	Not applicable	Not applicable	3	Not applicable	8	1,5
	192	1	1000	2	1	2	Not applicable	Not applicable	3	Not applicable	7	8
	193	1	2700	2	1	1	4	10000	1	4000	1,6	1,2,5,6,7
	194	2	Not applicable	Not applicable	Not applicable	1	6	12000	2	Not applicable	7	8
	195	2	Not applicable	Not applicable	Not applicable	2	Not applicable	Not applicable	2	Not applicable	7	1,4,5,6
	196	1	10000	2	1	1	3	15000	2	Not applicable	7	1,2
	197	1	5000	1,2	1	2	Not applicable	Not applicable	2	Not applicable	1	1,6
	198	1	40000	1	1	2	Not applicable	Not applicable	2	Not applicable	7	5,6
	199	2	Not applicable	Not applicable	Not applicable	2	Not applicable	Not applicable	2	Not applicable	7	8
	200	2	Not applicable	Not applicable	Not applicable	2	Not applicable	Not applicable	2	Not applicable	7	8
	201	2	Not applicable	Not applicable	Not applicable	2	Not applicable	Not applicable	2	Not applicable	7	8
	202	2	Not applicable	Not applicable	Not applicable	2	Not applicable	Not applicable	2	Not applicable	2	2,6
	203	1	1000	6	1	2	Not applicable	Not applicable	2	Not applicable	4	8
	204	2	Not applicable	Not applicable	Not applicable	2	Not applicable	Not applicable	2	Not applicable	7	8
	205	2	Not applicable	Not applicable	Not applicable	2	Not applicable	Not applicable	2	Not applicable	7	8
	206	2	Not applicable	Not applicable	Not applicable	2	Not applicable	Not applicable	2	Not applicable	7	8
	207	1	15000	1	1	2	Not applicable	Not applicable	2	Not applicable	7	1,6
	208	2	Not applicable	Not applicable	Not applicable	2	Not applicable	Not applicable	2	Not applicable	7	8
	209	1	7000	6	1	1	6	8000	2	Not applicable	1,4	1,2,5,6,7
	210	2	Not applicable	Not applicable	Not applicable	2	Not applicable	Not applicable	2	Not applicable	1	5
	211	1	20000	6	1	1	6	35000	2	Not applicable	7	1,2,5
	212	2	Not applicable	Not applicable	Not applicable	2	Not applicable	Not applicable	2	Not applicable	7	8
	213	2	Not applicable	Not applicable	Not applicable	1	6	10000	2	Not applicable	1	1,5
	214	1	10000	2	1	2	Not applicable	Not applicable	2	Not applicable	7	2,6,7
	215	2	Not applicable	Not applicable	Not applicable	2	Not applicable	Not applicable	2	Not applicable	4	1,6
	216	2	Not applicable	Not applicable	Not applicable	2	Not applicable	Not applicable	2	Not applicable	1	2,5
Unable to contact	217	Not available	Not available	Not available	Not available	Not available	Not available	Not available	Not available	Not available	Not available	Not available
	218	2	Not applicable	Not applicable	Not applicable	2	Not applicable	Not applicable	2	Not applicable	7	5,6
	219	2	Not applicable	Not applicable	Not applicable	2	Not applicable	Not applicable	2	Not applicable	7	8
Unable to contact	220	Not available	Not available	Not available	Not available	Not available	Not available	Not available	Not available	Not available	Not available	Not available
	221	2	Not applicable	Not applicable	Not applicable	2	Not applicable	Not applicable	2	Not applicable	7	5
	222	2	Not applicable	Not applicable	Not applicable	2	Not applicable	Not applicable	2	Not applicable	7	8
	223	2	Not applicable	Not applicable	Not applicable	2	Not applicable	Not applicable	2	Not applicable	7	8
	224	1	2000	2	1	2	Not applicable	Not applicable	2	Not applicable	7	8
	225	2	Not applicable	Not applicable	Not applicable	2	Not applicable	Not applicable	2	Not applicable	7	6
	226	2	Not applicable	Not applicable	Not applicable	2	Not applicable	Not applicable	2	Not applicable	7	8
	227	2	Not applicable	Not applicable	Not applicable	2	Not applicable	Not applicable	2	Not applicable	7	1,5,6
	228	1	1500	2	1	2	Not applicable	Not applicable	2	Not applicable	7	8
	229	2	Not applicable	Not applicable	Not applicable	2	Not applicable	Not applicable	2	Not applicable	7	1,5
	230	1	10000	2	1	2	Not applicable	Not applicable	2	Not applicable	7	6
	231	1	15000	6	1	1	6	2000	2	Not applicable	7	8
	232	2	Not applicable	Not applicable	Not applicable	2	Not applicable	Not applicable	2	Not applicable	7	4,5,8
	233	1	10000	2	1	2	Not applicable	Not applicable	2	Not applicable	7	1,5
	234	1	10000	2	1	2	Not applicable	Not applicable	2	Not applicable	7	1,4,5,6
	235	1	6000	6	1	2	Not applicable	Not applicable	2	Not applicable	1	1
	236	2	Not applicable	Not applicable	Not applicable	2	Not applicable	Not applicable	1	2000	7	8
	237	2	Not applicable	Not applicable	Not applicable	2	Not applicable	Not applicable	2	Not applicable	7	5,6
	238	2	Not applicable	Not applicable	Not applicable	2	Not applicable	Not applicable	1	11000	7	1,3
	239	2	Not applicable	Not applicable	Not applicable	2	Not applicable	Not applicable	2	Not applicable	7	1,5
	240	1	10000	2	1	2	Not applicable	Not applicable	2	Not applicable	7	8
	241	2	Not applicable	Not applicable	Not applicable	1	6	4000	2	Not applicable	1,4	1,2,6,7
	242	1	10000	6	1	1	6	Not available	3	Not applicable	1	1,6,7
	243	2	Not applicable	Not applicable	Not applicable	2	Not applicable	Not applicable	1	5000	7	8
	244	2	Not applicable	Not applicable	Not applicable	2	Not applicable	Not applicable	2	Not applicable	7	2,5
	245	1	10000	6	1	2	Not applicable	Not applicable	2	Not applicable	2	1,5,6,7
	246	2	Not applicable	Not applicable	Not applicable	1	6	9000	2	Not applicable	7	1,5
	247	2	Not applicable	Not applicable	Not applicable	2	Not applicable	Not applicable	2	Not applicable	7	4
	248	2	Not applicable	Not applicable	Not applicable	2	Not applicable	Not applicable	2	Not applicable	7	8
	249	2	Not applicable	Not applicable	Not applicable	1	6	10000	2	Not applicable	7	8
	250	2	Not applicable	Not applicable	Not applicable	2	Not applicable	Not applicable	2	Not applicable	7	4
	251	2	Not applicable	Not applicable	Not applicable	1	6	15000	2	Not applicable	7	1,5,6
Death	252	Not applicable	Not applicable	Not applicable	Not applicable	Not applicable	Not applicable	Not applicable	Not applicable	Not applicable	Not applicable	Not applicable
	253	2	Not applicable	Not applicable	Not applicable	2	Not applicable	Not applicable	2	Not applicable	7	8
	254	2	Not applicable	Not applicable	Not applicable	2	Not applicable	Not applicable	2	Not applicable	7	8
	255	2	Not applicable	Not applicable	Not applicable	2	Not applicable	Not applicable	2	Not applicable	7	1,2,4
Death	256	Not applicable	Not applicable	Not applicable	Not applicable	Not applicable	Not applicable	Not applicable	Not applicable	Not applicable	Not applicable	Not applicable
	257	2	Not applicable	Not applicable	Not applicable	2	Not applicable	Not applicable	1	50000	7	3
	258	2	Not applicable	Not applicable	Not applicable	2	Not applicable	Not applicable	2	Not applicable	7	8
	259	2	Not applicable	Not applicable	Not applicable	2	Not applicable	Not applicable	2	Not applicable	2	1,5,6
	260	1	50000	1,2	1	1	6	40000	2	Not applicable	2	8
	261	2	Not applicable	Not applicable	Not applicable	2	Not applicable	Not applicable	2	Not applicable	7	6
	262	2	Not applicable	Not applicable	Not applicable	2	Not applicable	Not applicable	2	Not applicable	7	1,4,5,6
	263	2	Not applicable	Not applicable	Not applicable	2	Not applicable	Not applicable	2	Not applicable	7	1,6
	264	2	Not applicable	Not applicable	Not applicable	2	Not applicable	Not applicable	2	Not applicable	7	6
	265	2	Not applicable	Not applicable	Not applicable	1	6	7000	2	Not applicable	7	6
	266	2	Not applicable	Not applicable	Not applicable	2	Not applicable	Not applicable	2	Not applicable	7	8
	267	2	Not applicable	Not applicable	Not applicable	2	Not applicable	Not applicable	2	Not applicable	7	8
	268	2	Not applicable	Not applicable	Not applicable	2	Not applicable	Not applicable	2	Not applicable	2	1,4,5,6
	269	2	Not applicable	Not applicable	Not applicable	2	Not applicable	Not applicable	2	Not applicable	7	8
	270	2	Not applicable	Not applicable	Not applicable	2	Not applicable	Not applicable	2	Not applicable	7	7
	271	2	Not applicable	Not applicable	Not applicable	1	6	3000	2	Not applicable	7	1,2,5
	272	2	Not applicable	Not applicable	Not applicable	2	Not applicable	Not applicable	2	Not applicable	7	8
	273	2	Not applicable	Not applicable	Not applicable	2	Not applicable	Not applicable	2	Not applicable	2	5
	274	2	Not applicable	Not applicable	Not applicable	2	Not applicable	Not applicable	1	10000	7	1
	275	2	Not applicable	Not applicable	Not applicable	2	Not applicable	Not applicable	2	Not applicable	2	1,4
	276	2	Not applicable	Not applicable	Not applicable	2	Not applicable	Not applicable	2	Not applicable	7	1,4
	277	2	Not applicable	Not applicable	Not applicable	2	Not applicable	Not applicable	1	12000	7	8
	278	2	Not applicable	Not applicable	Not applicable	2	Not applicable	Not applicable	2	Not applicable	7	2,5
	279	2	Not applicable	Not applicable	Not applicable	2	Not applicable	Not applicable	2	Not applicable	7	8
	280	1	19000	6	1	1	6	35000	1	40000	7	2,6
	281	2	Not applicable	Not applicable	Not applicable	2	Not applicable	Not applicable	1	7000	7	8
	282	2	Not applicable	Not applicable	Not applicable	1	6	12000	2	Not applicable	1,2,3	1,4,7
	283	2	Not applicable	Not applicable	Not applicable	2	Not applicable	Not applicable	2	Not applicable	7	5
	284	1	35000	6	1	1	3,4	8000	1	15000	1,4,5	6
	285	2	Not applicable	Not applicable	Not applicable	2	Not applicable	Not applicable	1	1000	7	1,5
	286	2	Not applicable	Not applicable	Not applicable	2	Not applicable	Not applicable	2	Not applicable	7	6
	287	2	Not applicable	Not applicable	Not applicable	2	Not applicable	Not applicable	2	Not applicable	7	8
	288	1	50000	7	1	1	6	10000	2	Not applicable	2,3	1,4,6
	289	1	25000	4	1	2	Not applicable	Not applicable	1	50000	1	8
	290	2	Not applicable	Not applicable	Not applicable	2	Not applicable	Not applicable	2	Not applicable	7	6
	291	2	Not applicable	Not applicable	Not applicable	2	Not applicable	Not applicable	2	Not applicable	7	8
	292	2	Not applicable	Not applicable	Not applicable	2	Not applicable	Not applicable	2	Not applicable	4	8
	293	2	Not applicable	Not applicable	Not applicable	2	Not applicable	Not applicable	2	Not applicable	7	7
	294	2	Not applicable	Not applicable	Not applicable	2	Not applicable	Not applicable	2	Not applicable	1,4	6
	295	2	Not applicable	Not applicable	Not applicable	2	Not applicable	Not applicable	2	Not applicable	7	6
	296	2	Not applicable	Not applicable	Not applicable	2	Not applicable	Not applicable	2	Not applicable	7	8
	297	1	5000	6	1	1	6	10000	2	Not applicable	1,2,4	1,4,6,7
	298	1	10000	2	1	2	Not applicable	Not applicable	2	Not applicable	1,4	1,5
	299	2	Not applicable	Not applicable	Not applicable	2	Not applicable	Not applicable	2	Not applicable	7	8
	300	2	Not applicable	Not applicable	Not applicable	2	Not applicable	Not applicable	2	Not applicable	7	8
	301	2	Not applicable	Not applicable	Not applicable	1	6	8000	2	Not applicable	1	6
	302	2	Not applicable	Not applicable	Not applicable	2	Not applicable	Not applicable	2	Not applicable	7	8
	303	1	100000	3	1	1	2,7	48000	2	Not applicable	4	8
	304	2	Not applicable	Not applicable	Not applicable	2	Not applicable	Not applicable	2	Not applicable	7	8
	305	2	Not applicable	Not applicable	Not applicable	2	Not applicable	Not applicable	2	Not applicable	7	1,4,6
	306	1	30000	1	1	1	6	45000	2	Not applicable	7	8
	307	2	Not applicable	Not applicable	Not applicable	2	Not applicable	Not applicable	1	6000	4	2,5,6
	308	2	Not applicable	Not applicable	Not applicable	1	6	5000	2	Not applicable	7	1,5,6
	309	1	170000	6	1	1	3,6	83000	2	Not applicable	4	1,2,4,5,6,7
	310	2	Not applicable	Not applicable	Not applicable	2	Not applicable	Not applicable	2	Not applicable	7	8
	311	2	Not applicable	Not applicable	Not applicable	2	Not applicable	Not applicable	2	Not applicable	7	8
	312	2	Not applicable	Not applicable	Not applicable	2	Not applicable	Not applicable	2	Not applicable	7	6
	313	2	Not applicable	Not applicable	Not applicable	2	Not applicable	Not applicable	2	Not applicable	7	8
	314	2	Not applicable	Not applicable	Not applicable	2	Not applicable	Not applicable	2	Not applicable	7	8
	315	2	Not applicable	Not applicable	Not applicable	2	Not applicable	Not applicable	2	Not applicable	7	2
	316	1	5000	2	1	2	Not applicable	Not applicable	2	Not applicable	7	8
	317	1	20000	2	1	2	Not applicable	Not applicable	2	Not applicable	2,3,4,5	2,5,6
	318	1	20000	7	1	1	3	40000	1	100000	2,3,4	1,5
	319	1	2000	6	1	2	Not applicable	Not applicable	2	Not applicable	7	6
	320	2	Not applicable	Not applicable	Not applicable	2	Not applicable	Not applicable	2	Not applicable	7	3
	321	2	Not applicable	Not applicable	Not applicable	2	Not applicable	Not applicable	2	Not applicable	2	2,6
	322	1	2000	6	1	2	Not applicable	Not applicable	2	Not applicable	1	6
	323	1	Not available	6	1	2	Not applicable	Not applicable	2	Not applicable	1	1,5
	324	2	Not applicable	Not applicable	Not applicable	2	Not applicable	Not applicable	2	Not applicable	7	2
	325	2	Not applicable	Not applicable	Not applicable	2	Not applicable	Not applicable	2	Not applicable	7	6
	326	1	15000	6	1	2	Not applicable	Not applicable	2	Not applicable	2	2,5
	327	2	Not applicable	Not applicable	Not applicable	2	Not applicable	Not applicable	2	Not applicable	7	8
	328	2	Not applicable	Not applicable	Not applicable	2	Not applicable	Not applicable	2	Not applicable	7	6
	329	2	Not applicable	Not applicable	Not applicable	2	Not applicable	Not applicable	2	Not applicable	7	4,5
	330	2	Not applicable	Not applicable	Not applicable	2	Not applicable	Not applicable	2	Not applicable	1,4	1
	331	2	Not applicable	Not applicable	Not applicable	2	Not applicable	Not applicable	2	Not applicable	7	8
	332	2	Not applicable	Not applicable	Not applicable	2	Not applicable	Not applicable	2	Not applicable	7	8
	333	1	20000	1	1	2	Not applicable	Not applicable	2	Not applicable	7	4,5,6
	334	2	Not applicable	Not applicable	Not applicable	2	Not applicable	Not applicable	2	Not applicable	1	1,5,6
	335	2	Not applicable	Not applicable	Not applicable	2	Not applicable	Not applicable	2	Not applicable	7	8
	336	1	40000	2	1	2	Not applicable	Not applicable	2	Not applicable	1	6,7
	337	2	Not applicable	Not applicable	Not applicable	2	Not applicable	Not applicable	2	Not applicable	7	8
	338	2	Not applicable	Not applicable	Not applicable	2	Not applicable	Not applicable	2	Not applicable	7	8
	339	2	Not applicable	Not applicable	Not applicable	2	Not applicable	Not applicable	2	Not applicable	7	8
	340	1	20000	Not available	1	2	Not applicable	Not applicable	2	Not applicable	7	1,2,6
	341	2	Not applicable	Not applicable	Not applicable	2	Not applicable	Not applicable	2	Not applicable	7	1
	342	2	Not applicable	Not applicable	Not applicable	2	Not applicable	Not applicable	2	Not applicable	7	1,5
	343	2	Not applicable	Not applicable	Not applicable	1	6	30000	2	Not applicable	7	5,6
	344	2	Not applicable	Not applicable	Not applicable	2	Not applicable	Not applicable	2	Not applicable	7	8
	345	2	Not applicable	Not applicable	Not applicable	2	Not applicable	Not applicable	2	Not applicable	1	8
	346	1	Not available	6	1	2	Not applicable	Not applicable	2	Not applicable	4	1,2,4,5,6
	347	2	Not applicable	Not applicable	Not applicable	2	Not applicable	Not applicable	2	Not applicable	7	2
	348	1	10000	6	1	2	Not applicable	Not applicable	2	Not applicable	7	8
	349	1	19000	2	1	1	6	9000	2	Not applicable	1	1,4,5,6
	350	2	Not applicable	Not applicable	Not applicable	2	Not applicable	Not applicable	2	Not applicable	7	8
	351	1	10000	6	1	2	Not applicable	Not applicable	2	Not applicable	7	1,2,5,6
	352	1	1000	2	1	1	6	10000	2	Not applicable	7	2,6
	353	2	Not applicable	Not applicable	Not applicable	2	Not applicable	Not applicable	2	Not applicable	7	5,6
	354	2	Not applicable	Not applicable	Not applicable	2	Not applicable	Not applicable	2	Not applicable	7	1,5
	355	1	8000	2	1	1	6	15000	2	Not applicable	7	4,6
	356	1	3000	6	1	2	Not applicable	Not applicable	2	Not applicable	7	1,6
	357	2	Not applicable	Not applicable	Not applicable	2	Not applicable	Not applicable	2	Not applicable	7	1,4
	358	2	Not applicable	Not applicable	Not applicable	2	Not applicable	Not applicable	2	Not applicable	7	1,6
	359	2	Not applicable	Not applicable	Not applicable	2	Not applicable	Not applicable	2	Not applicable	7	8
	360	1	7000	6	1	2	Not applicable	Not applicable	2	Not applicable	7	1,2,5,6
	361	2	Not applicable	Not applicable	Not applicable	2	Not applicable	Not applicable	2	Not applicable	7	8
	362	1	15000	6	1	1	6	10000	2	Not applicable	7	1,5
	363	1	10000	2	1	2	Not applicable	Not applicable	2	Not applicable	7	8
	364	1	2000	6	1	2	Not applicable	Not applicable	2	Not applicable	1	1,5
	365	2	Not applicable	Not applicable	Not applicable	2	Not applicable	Not applicable	2	Not applicable	7	8
	366	2	Not applicable	Not applicable	Not applicable	2	Not applicable	Not applicable	2	Not applicable	7	8
	367	2	Not applicable	Not applicable	Not applicable	2	Not applicable	Not applicable	2	Not applicable	7	6
	368	1	5000	2	1	2	Not applicable	Not applicable	2	Not applicable	1,4	1
Death	369	Not applicable	Not applicable	Not applicable	Not applicable	Not applicable	Not applicable	Not applicable	Not applicable	Not applicable	Not applicable	Not applicable
	370	1	10000	6	1	2	Not applicable	Not applicable	2	Not applicable	7	1,6
	371	2	Not applicable	Not applicable	Not applicable	1	6	12000	2	Not applicable	7	8
	372	2	Not applicable	Not applicable	Not applicable	2	Not applicable	Not applicable	2	Not applicable	1	1
	373	1	5000	6	1	1	6	10000	2	Not applicable	7	6
	374	1	6000	2	1	1	6	3000	2	Not applicable	4	1,6
	375	1	30000	6	1	2	Not applicable	Not applicable	2	Not applicable	7	6
	376	1	12000	1,2	1	2	Not applicable	Not applicable	2	Not applicable	1	1,6
	377	1	15000	1	1	2	Not applicable	Not applicable	2	Not applicable	1	1,6
	378	2	Not applicable	Not applicable	Not applicable	1	6	12000	2	Not applicable	7	6
	379	1	5000	1	1	1	6	12000	2	Not applicable	7	8
	380	2	Not applicable	Not applicable	Not applicable	2	Not applicable	Not applicable	2	Not applicable	7	8
	381	2	Not applicable	Not applicable	Not applicable	2	Not applicable	Not applicable	2	Not applicable	7	8
	382	2	Not applicable	Not applicable	Not applicable	2	Not applicable	Not applicable	2	Not applicable	7	8
	383	1	9000	6	1	2	Not applicable	Not applicable	2	Not applicable	7	1,6
	384	2	Not applicable	Not applicable	Not applicable	2	Not applicable	Not applicable	2	Not applicable	7	8
	385	1	5000	6	1	2	Not applicable	Not applicable	2	Not applicable	1	1,5
	386	2	Not applicable	Not applicable	Not applicable	2	Not applicable	Not applicable	2	Not applicable	7	8
	387	2	Not applicable	Not applicable	Not applicable	2	Not applicable	Not applicable	2	Not applicable	7	8
	388	2	Not applicable	Not applicable	Not applicable	2	Not applicable	Not applicable	2	Not applicable	7	8
	389	2	Not applicable	Not applicable	Not applicable	2	Not applicable	Not applicable	2	Not applicable	7	8
	390	2	Not applicable	Not applicable	Not applicable	2	Not applicable	Not applicable	2	Not applicable	7	2,5,6
	391	2	Not applicable	Not applicable	Not applicable	2	Not applicable	Not applicable	2	Not applicable	7	6
	392	1	10000	6	1	2	Not applicable	Not applicable	2	Not applicable	2	5,6
	393	2	Not applicable	Not applicable	Not applicable	2	Not applicable	Not applicable	1	60000	7	1,5
	394	2	Not applicable	Not applicable	Not applicable	2	Not applicable	Not applicable	2	Not applicable	4	1,5
	395	1	30000	6	1	2	Not applicable	Not applicable	2	Not applicable	4	1,6
	396	2	Not applicable	Not applicable	Not applicable	2	Not applicable	Not applicable	2	Not applicable	7	6
	397	1	20000	1	1	1	6	25000	2	Not applicable	7	1,2,5
	398	2	Not applicable	Not applicable	Not applicable	2	Not applicable	Not applicable	2	Not applicable	7	1
	399	1	4000	2	1	2	Not applicable	Not applicable	2	Not applicable	1	8
	400	1	4000	1	1	2	Not applicable	Not applicable	2	Not applicable	7	8
	401	2	Not applicable	Not applicable	Not applicable	2	Not applicable	Not applicable	2	Not applicable	7	8
	402	2	Not applicable	Not applicable	Not applicable	2	Not applicable	Not applicable	2	Not applicable	7	8
	403	2	Not applicable	Not applicable	Not applicable	2	Not applicable	Not applicable	1	2000	1,4	1
	404	2	Not applicable	Not applicable	Not applicable	2	Not applicable	Not applicable	2	Not applicable	7	8
	405	1	20000	1	1	2	Not applicable	Not applicable	2	Not applicable	7	8
	406	2	Not applicable	Not applicable	Not applicable	2	Not applicable	Not applicable	2	Not applicable	7	6
	407	1	1000	2	1	2	Not applicable	Not applicable	2	Not applicable	7	8
Unable to contact	408	Not available	Not available	Not available	Not available	Not available	Not available	Not available	Not available	Not available	Not available	Not available
	409	1	2000	5	1	2	Not applicable	Not applicable	2	Not applicable	7	8
	410	2	Not applicable	Not applicable	Not applicable	2	Not applicable	Not applicable	1	2000	5	8
	411	2	Not applicable	Not applicable	Not applicable	2	Not applicable	Not applicable	3	Not applicable	7	8
Unable to contact	412	Not available	Not available	Not available	Not available	Not available	Not available	Not available	Not available	Not available	Not available	Not available
Refusal	413	Not available	Not available	Not available	Not available	Not available	Not available	Not available	Not available	Not available	Not available	Not available
	414	2	Not applicable	Not applicable	Not applicable	2	Not applicable	Not applicable	3	Not applicable	7	1,6
	415	1	7000	2	1	2	Not applicable	Not applicable	2	Not applicable	7	8
	416	2	Not applicable	Not applicable	Not applicable	2	Not applicable	Not applicable	1	6000	1,3	8
	417	1	20000	2	1	2	Not applicable	Not applicable	2	Not applicable	1,4	6
	418	2	Not applicable	Not applicable	Not applicable	2	Not applicable	Not applicable	2	Not applicable	1	1,2
	419	1	65000	1	1	2	Not applicable	Not applicable	2	Not applicable	7	5
Refusal	420	Not available	Not available	Not available	Not available	Not available	Not available	Not available	Not available	Not available	Not available	Not available
	421	1	10000	2	1	2	Not applicable	Not applicable	2	Not applicable	1,5	1,5
	422	2	Not applicable	Not applicable	Not applicable	2	Not applicable	Not applicable	2	Not applicable	4	1,2
	423	2	Not applicable	Not applicable	Not applicable	2	Not applicable	Not applicable	1	8000	1,3	1,4,5,6
Unable to contact	424	Not available	Not available	Not available	Not available	Not available	Not available	Not available	Not available	Not available	Not available	Not available
	425	2	Not applicable	Not applicable	Not applicable	2	Not applicable	Not applicable	2	Not applicable	1,2	1,4
	426	2	Not applicable	Not applicable	Not applicable	2	Not applicable	Not applicable	2	Not applicable	1	1,5,6
	427	2	Not applicable	Not applicable	Not applicable	2	Not applicable	Not applicable	1	3000	7	6
	428	1	30000	1	1	2	Not applicable	Not applicable	2	Not applicable	7	1,4
Unable to contact	429	Not available	Not available	Not available	Not available	Not available	Not available	Not available	Not available	Not available	Not available	Not available
	430	1	3000	2	1	2	Not applicable	Not applicable	1	15000	7	1,4
	431	2	Not applicable	Not applicable	Not applicable	2	Not applicable	Not applicable	1	35000	7	8
	432	2	Not applicable	Not applicable	Not applicable	2	Not applicable	Not applicable	1	1500	7	8
	433	1	10000	1	1	2	Not applicable	Not applicable	2	Not applicable	7	1,5
	434	2	Not applicable	Not applicable	Not applicable	2	Not applicable	Not applicable	1	20000	1	3,4,6
	435	2	Not applicable	Not applicable	Not applicable	2	Not applicable	Not applicable	2	Not applicable	7	1
	436	2	Not applicable	Not applicable	Not applicable	2	Not applicable	Not applicable	1	2000	1,3	1,4,5,6
	437	2	Not applicable	Not applicable	Not applicable	2	Not applicable	Not applicable	1	1000	1	1,2
	438	2	Not applicable	Not applicable	Not applicable	2	Not applicable	Not applicable	2	Not applicable	7	8
	439	2	Not applicable	Not applicable	Not applicable	2	Not applicable	Not applicable	1	8000	7	8
	440	1	4000	2	1	2	Not applicable	Not applicable	2	Not applicable	1	1,2
	441	2	Not applicable	Not applicable	Not applicable	2	Not applicable	Not applicable	1	12000	7	8
	442	2	Not applicable	Not applicable	Not applicable	1	6	50000	2	Not applicable	7	8
	443	1	5000	1	1	2	Not applicable	Not applicable	2	Not applicable	7	1,6
	444	2	Not applicable	Not applicable	Not applicable	2	Not applicable	Not applicable	1	2000	7	1,6
	445	2	Not applicable	Not applicable	Not applicable	2	Not applicable	Not applicable	1	2500	7	1
	446	2	Not applicable	Not applicable	Not applicable	2	Not applicable	Not applicable	2	Not applicable	2	1,2,6
	447	2	Not applicable	Not applicable	Not applicable	2	Not applicable	Not applicable	2	Not applicable	1,4	1,4,6
	448	2	Not applicable	Not applicable	Not applicable	2	Not applicable	Not applicable	2	Not applicable	7	5
	449	2	Not applicable	Not applicable	Not applicable	1	6	30000	2	Not applicable	7	1,2,4
	450	1	3000	2	1	2	Not applicable	Not applicable	1	5000	1,4	1
	451	1	10000	1	1	2	Not applicable	Not applicable	1	30000	4	8
Unable to contact	452	Not available	Not available	Not available	Not available	Not available	Not available	Not available	Not available	Not available	Not available	Not available
	453	2	Not applicable	Not applicable	Not applicable	2	Not applicable	Not applicable	2	Not applicable	7	8
	454	2	Not applicable	Not applicable	Not applicable	2	Not applicable	Not applicable	2	Not applicable	7	8
	455	2	Not applicable	Not applicable	Not applicable	2	Not applicable	Not applicable	2	Not applicable	7	8
	456	1	2000	2	1	2	Not applicable	Not applicable	1	6000	1	1
	457	3	Not applicable	Not applicable	Not applicable	2	Not applicable	Not applicable	2	Not applicable	7	8
	458	1	2000	2	1	2	Not applicable	Not applicable	1	5000	1,2,3,4	1,4,5
	459	2	Not applicable	Not applicable	Not applicable	2	Not applicable	Not applicable	1	15000	7	1
	460	2	Not applicable	Not applicable	Not applicable	2	Not applicable	Not applicable	1	30000	7	8
Unable to contact	461	Not available	Not available	Not available	Not available	Not available	Not available	Not available	Not available	Not available	Not available	Not available
	462	2	Not applicable	Not applicable	Not applicable	2	Not applicable	Not applicable	2	Not applicable	7	1,5
	463	1	4400	1	1	2	Not applicable	Not applicable	1	3000	7	1,4
	464	1	50000	6	1	1	3	30000	2	Not applicable	1,4	5
	465	2	Not applicable	Not applicable	Not applicable	2	Not applicable	Not applicable	1	1500	7	1
	466	2	Not applicable	Not applicable	Not applicable	2	Not applicable	Not applicable	2	Not applicable	1	1,5,6
	467	2	Not applicable	Not applicable	Not applicable	2	Not applicable	Not applicable	2	Not applicable	7	8
	468	2	Not applicable	Not applicable	Not applicable	2	Not applicable	Not applicable	1	Not available	1	8
	469	1	8000	1	1	1	6	20000	1	4000	1,4	1,5,6
	470	1	2000	2	1	2	Not applicable	Not applicable	2	Not applicable	7	1
	471	2	Not applicable	Not applicable	Not applicable	2	Not applicable	Not applicable	2	Not applicable	7	8
	472	2	Not applicable	Not applicable	Not applicable	2	Not applicable	Not applicable	2	Not applicable	7	5
	473	2	Not applicable	Not applicable	Not applicable	2	Not applicable	Not applicable	2	Not applicable	7	1
	474	2	Not applicable	Not applicable	Not applicable	2	Not applicable	Not applicable	2	Not applicable	3	4
	475	1	35000	2,6	1	1	6	31000	1	25000	1,3	1,4,5
	476	1	20000	6	1	1	6	40000	2	Not applicable	7	1,5
	477	2	Not applicable	Not applicable	Not applicable	2	Not applicable	Not applicable	2	Not applicable	1,4,5	1,4,5
	478	1	35000	1	1	2	Not applicable	Not applicable	2	Not applicable	1,4,5	1
	479	1	15000	2	1	2	Not applicable	Not applicable	2	Not applicable	1,3	4
	480	1	5000	1	1	2	Not applicable	Not applicable	1	8000	1,2,3,4	1,4,5,6
	481	2	Not applicable	Not applicable	Not applicable	2	Not applicable	Not applicable	1	5000	1	1,5,6
	482	1	30000	1	1	1	6	80000	2	Not applicable	4	1,6
	483	2	Not applicable	Not applicable	Not applicable	2	Not applicable	Not applicable	2	Not applicable	7	1,6
	484	1	10000	1	1	2	Not applicable	Not applicable	2	Not applicable	7	1,6
	485	2	Not applicable	Not applicable	Not applicable	2	Not applicable	Not applicable	1	2000	7	1
	486	2	Not applicable	Not applicable	Not applicable	2	Not applicable	Not applicable	2	Not applicable	7	8
	487	2	Not applicable	Not applicable	Not applicable	2	Not applicable	Not applicable	1	25000	7	8
	488	2	Not applicable	Not applicable	Not applicable	2	Not applicable	Not applicable	1	6000	7	7
	489	2	Not applicable	Not applicable	Not applicable	2	Not applicable	Not applicable	1	10000	7	5,6
	490	1	40000	1	1	2	Not applicable	Not applicable	2	Not applicable	1,4	1,4
	491	2	Not applicable	Not applicable	Not applicable	2	Not applicable	Not applicable	1	1500	1,3	4
	492	1	3000	1	1	2	Not applicable	Not applicable	2	Not applicable	1,3,4	1,2,4,5,6
	493	2	Not applicable	Not applicable	Not applicable	2	Not applicable	Not applicable	2	Not applicable	1	1,5
	494	2	Not applicable	Not applicable	Not applicable	2	Not applicable	Not applicable	2	Not applicable	1	1,2,4,6
	495	1	20000	1,2	1	1	6	30000	2	Not applicable	1,3,4	1,4,5
	496	1	20000	1	1	2	Not applicable	Not applicable	2	Not applicable	7	5
	497	1	10000	5	1	2	Not applicable	Not applicable	2	Not applicable	7	6
	498	2	Not applicable	Not applicable	Not applicable	1	6	4000	2	Not applicable	7	8
	499	1	20000	6	1	2	Not applicable	Not applicable	2	Not applicable	7	1,5,6
Unable to contact	500	Not available	Not available	Not available	Not available	Not available	Not available	Not available	Not available	Not available	Not available	Not available
	501	2	Not applicable	Not applicable	Not applicable	2	Not applicable	Not applicable	2	Not applicable	7	5,6
Unable to contact	502	Not available	Not available	Not available	Not available	Not available	Not available	Not available	Not available	Not available	Not available	Not available
	503	2	Not applicable	Not applicable	Not applicable	2	Not applicable	Not applicable	2	Not applicable	7	8
	504	2	Not applicable	Not applicable	Not applicable	2	Not applicable	Not applicable	2	Not applicable	1,4	8
	505	1	2000	1	1	2	Not applicable	Not applicable	2	Not applicable	1,4,5	1,5,6
	506	1	28000	2	1	2	Not applicable	Not applicable	2	Not applicable	1,4	1,4
	507	1	7000	1	1	2	Not applicable	Not applicable	2	Not applicable	1,3,4	1,4
	508	2	Not applicable	Not applicable	Not applicable	2	Not applicable	Not applicable	1	4000	7	5
	509	1	7000	2	1	2	Not applicable	Not applicable	1	3000	7	6
	510	2	Not applicable	Not applicable	Not applicable	2	Not applicable	Not applicable	2	Not applicable	2	8
	511	2	Not applicable	Not applicable	Not applicable	2	Not applicable	Not applicable	2	Not applicable	7	1,4
Unable to contact	512	Not available	Not available	Not available	Not available	Not available	Not available	Not available	Not available	Not available	Not available	Not available
	513	2	Not applicable	Not applicable	Not applicable	2	Not applicable	Not applicable	1	5000	7	6
	514	2	Not applicable	Not applicable	Not applicable	2	Not applicable	Not applicable	2	Not applicable	1	1
	515	1	5000	2	1	2	Not applicable	Not applicable	1	1500	1,4	1,5,6
	516	1	2000	1	1	2	Not applicable	Not applicable	2	Not applicable	7	8
	517	1	2000	2	1	2	Not applicable	Not applicable	1	5000	1	1,7
Death	518	Not applicable	Not applicable	Not applicable	Not applicable	Not applicable	Not applicable	Not applicable	Not applicable	Not applicable	Not applicable	Not applicable
	519	2	Not applicable	Not applicable	Not applicable	2	Not applicable	Not applicable	2	Not applicable	1	6
	520	2	Not applicable	Not applicable	Not applicable	2	Not applicable	Not applicable	2	Not applicable	7	8
	521	2	Not applicable	Not applicable	Not applicable	2	Not applicable	Not applicable	2	Not applicable	7	8
	522	2	Not applicable	Not applicable	Not applicable	2	Not applicable	Not applicable	1	Not available	3	1,4
	523	2	Not applicable	Not applicable	Not applicable	2	Not applicable	Not applicable	1	3000	7	8
	524	2	Not applicable	Not applicable	Not applicable	2	Not applicable	Not applicable	2	Not applicable	7	8
	525	2	Not applicable	Not applicable	Not applicable	2	Not applicable	Not applicable	1	50000	1,2	1,2,6
	526	2	Not applicable	Not applicable	Not applicable	2	Not applicable	Not applicable	2	Not applicable	7	2,4
