# Supplementary material for: Catastrophic costs for tuberculosis patients in India: Impact of methodological choices
Source: PLOS Glob Public Health. 2024 Apr 26;4(4):e0003078. doi: 10.1371/journal.pgph.0003078 (PMC11051603; doi:10.1371/journal.pgph.0003078)
Supplement: S1 Data — (ZIP) [file pgph.0003078.s005.zip › TG 1st Round_Final.xlsx]

## Sheet: Basic info
Sl no.	Sex	Age	Type of TB	Specify	Start date of current TB treatment	Date of interview	Patient's education	Patient income before TB (INR)	Household income before TB (INR)	Patient income during interview (INR)	Household income duirng interview (INR)	Residential status	Outcome
1	1	42	1		2019-03-18	2019-04-16	3	12000	15000	12000	15000	2	1
2	1	18	1		2019-04-12	2019-04-16	1	6000	13000	0	7000	2	1
3	1	35	1		2019-02-16	2019-04-16	2	3300	6600	0	3300	2	1
4	2	19	1		2019-03-04	2019-04-17	3	0	8000	0	8000	2	1
5	1	65	3	Plural effusion	2019-03-20	2019-04-16	1	0	4800	0	4800	2	3
6	1	60	3	Lymph node	2019-03-28	2019-04-17	2	0	3500	0	2900	2	1
7	2	22	3	Lymph node	2019-03-25	2019-04-17	4	7000	11800	0	4800	2	1
8	2	25	1		2019-03-18	2019-04-17	1	4000	12800	0	8800	2	1
9	1	24	3	Lymph node	2019-02-27	2019-04-17	3	7200	7200	0	0	2	1
10	1	32	1		2019-03-15	2019-04-17	1	7200	7200	0	3600	2	1
11	1	29	1		2019-03-27	2019-04-17	1	5000	8120	0	3120	2	1
12	2	50	1		2019-04-17	2019-04-22	1	2600	21800	0	16200	2	1
13	2	26	1		2019-04-09	2019-04-22	4	0	8000	0	8000	2	1
14	2	28	1		2019-03-25	2019-04-22	3	3800	11600	0	7800	2	1
15	1	27	1		2019-03-27	2019-04-22	3	3900	11700	0	7800	2	1
16	2	19	3	Plural effusion	2019-04-08	2019-04-22	5	0	13600	0	13600	2	1
17	1	52	1		2019-04-03	2019-04-22	3	5000	9000	0	4000	2	2
18	1	32	1		2019-03-14	2019-04-22	3	12000	12000	9000	9000	2	1
19	1	47	1		2019-03-29	2019-04-22	3	7000	11680	0	4680	2	1
20	1	55	1		2019-02-02	2019-04-23	3	3900	7800	0	3900	2	1
21	1	35	3	Plural effusion	2019-04-05	2019-04-23	3	3200	6400	0	3200	2	1
22	2	32	1		2019-04-12	2019-04-23	1	2000	6000	0	4000	2	1
23	1	32	3	Plural effusion	2019-03-08	2019-04-24	3	9000	9000	0	0	2	1
24	1	28	1		2019-04-03	2019-04-24	3	7000	13800	0	3800	2	1
25	1	29	1		2019-03-27	2019-04-24	1	6000	9600	0	3600	2	1
26	2	60	3	Plural effusion	2019-03-30	2019-04-24	1	3200	9200	0	6000	2	1
27	1	24	1		2019-04-10	2019-04-24	2	0	3600	0	3600	2	1
28	2	24	3	Lymph node	2019-04-06	2019-05-13	3	0	4000	0	4000	2	1
29	1	33	1		2019-05-13	2019-05-13	3	3680	52580	3680	52580	2	1
30	1	55	1		2019-05-02	2019-05-13	3	37000	40200	37000	40200	2	1
31	1	30	1		2019-03-28	2019-05-13	3	3000	10200	0	7200	2	1
32	1	36	1		2019-04-29	2019-05-14	3	4200	4200	1550	1550	2	1
33	2	56	1		2019-02-27	2019-05-14	1	0	25000	0	25000	2	1
34	1	65	1, 3	Plural effusion	2019-04-27	2019-05-14	2	1000	10000	0	10000	2	1
35	2	18	1		2019-03-26	2019-05-14	3	0	9152	0	9152	2	1
36	2	37	1		2019-03-20	2019-05-14	2	0	4000	0	4000	2	1
37	2	70	1		2019-05-14	2019-05-14	1	0	4500	0	4500	2	1
38	2	49	3	Lymph node	2019-04-19	2019-05-14	2	6000	10500	0	4500	2	1
39	2	24	3	Plural effusion	2019-05-06	2019-05-16	5	0	8000	0	6944	2	1
40	1	20	1		2019-04-13	2019-05-16	3	0	8000	0	8000	2	1
41	2	58	3	Spine	2019-02-11	2019-05-16	3	0	2000	0	2000	2	1
42	2	60	1		2019-04-03	2019-05-16	1	0	12500	0	12500	2	3
43	1	31	1		2019-03-29	2019-05-16	3	15000	25000	0	10000	2	1
44	2	47	3	Lymph node	2019-03-13	2019-05-16	3	0	3000	0	3000	2	1
45	2	18	1		2019-04-02	2019-04-26	3	NA	11000	NA	11000	2	1
46	1	60	2		2019-04-05	2019-04-26	1	1500	10000	1500	10000	2	1
47	1	26	2		2019-04-01	2019-04-26	4	NA	9000	0	9000	2	1
48	1	29	1		2019-04-13	2019-04-26	1	4800	6700	0	1900	2	1
49	1	72	1		2019-04-13	2019-04-26	2	3000	6000	0	3000	2	1
50	1	40	1		2019-04-24	2019-04-26	3	0	3000	0	3000	2	1
51	2	20	1		2019-03-19	2019-04-26	1	0	4000	0	4000	2	1
52	2	29	3	Abdomen	2019-04-24	2019-04-26	3	0	10200	0	10200	2	1
53	1	63	2		2019-04-05	2019-04-26	3	0	3000	0	3000	2	1
54	1	26	3	Not available	2019-04-02	2019-04-26	4	3600	10800	0	7200	2	1
55	2	24	2		2019-03-06	2019-04-26	4	0	7200	0	7200	2	1
56	1	22	3	Not available	2019-04-05	2019-04-26	2	8000	11200	0	3200	2	1
57	1	44	1		2019-03-19	2019-04-27	2	0	6000	0	6000	2	3
58	2	24	1		2019-04-25	2019-04-27	1	2000	5200	0	3200	2	1
59	1	44	1		2019-02-26	2019-04-27	2	5000	8500	0	3500	2	1
60	1	32	3	Lymph node	2019-04-01	2019-04-27	3	0	4080	0	4080	2	1
61	1	46	1		2019-04-12	2019-04-29	1	4368	8736	0	8736	2	1
62	1	50	1		2019-04-12	2019-04-29	3	3600	7200	0	3600	2	1
63	2	60	1		2019-03-14	2019-04-29	2	0	3000	0	3000	2	2
64	2	65	1		2019-03-14	2019-04-29	1	0	13104	0	13104	2	3
65	1	40	1		2019-04-20	2019-04-29	1	0	0	0	0	2	1
66	1	25	1		2019-04-16	2019-04-29	3	8400	12400	0	4000	2	1
67	1	23	3	Not available	2019-04-27	2019-04-29	3	10000	18000	0	8000	2	1
68	2	22	1		2019-03-25	2019-04-30	1	0	9600	0	9600	2	1
69	1	25	1		2019-04-17	2019-04-30	4	2800	11520	2400	11120	2	1
70	2	40	1		2019-03-18	2019-04-30	1	0	5000	0	5000	2	1
71	1	24	1		2019-04-22	2019-04-30	4	0	5500	0	4450	2	1
72	2	23	1		2019-03-19	2019-05-02	4	0	10000	0	10000	2	2
73	1	19	1		2019-04-01	2019-05-02	3	7000	11000	0	4000	2	1
74	1	21	1		2019-03-26	2019-05-02	3	2640	6640	0	0	2	1
75	2	21	3	Lymph node	2019-03-19	2019-05-02	3	4000	0	0	2800	2	4
76	1	30	1		2019-04-16	2019-05-02	3	9000	12400	1000	4400	2	1
77	2	48	1		2019-04-29	2019-05-02	1	1900	11700	0	11300	2	1
78	1	21	1		2019-03-19	2019-05-02	4	7000	18400	0	11400	2	1
79	1	70	1		2019-04-17	2019-05-02	3	1000	4000	0	4000	2	2
80	2	32	1		2019-04-03	2019-05-02	3	0	7500	0	7500	2	1
81	2	43	1		2019-04-24	2019-05-02	1	3600	4600	3600	4600	2	1
82	1	36	3	Plural effusion	2019-03-18	2019-05-02	2	3600	7200	3600	7200	2	1
83	1	34	1		2019-03-18	2019-05-03	3	0	12000	0	12000	2	1
84	2	68	1		2019-03-30	2019-05-03	1	3800	7600	1800	5600	2	1
85	1	27	1		2019-03-30	2019-05-03	2	7000	12800	0	5800	2	1
86	1	37	1		2019-03-29	2019-05-03	3	3600	7200	0	3600	2	3
87	1	35	1		2019-03-07	2019-05-03	3	2550	8950	0	6400	2	1
88	1	50	1		2019-04-24	2019-05-03	3	3000	10600	0	7600	2	1
89	2	37	3	Lymph node	2019-03-22	2019-05-03	1	3600	7000	1600	5000	2	1
90	2	27	1		2019-03-12	2019-05-03	1	0	5480	0	5480	2	1
91	1	23	1		2019-03-11	2019-05-03	3	9500	14900	0	5900	2	1
92	2	30	1		2019-04-17	2019-05-04	3	1000	3500	0	2500	2	1
93	2	50	1		2019-04-05	2019-05-04	1	2800	5300	2000	4500	2	1
94	1	24	1		2019-03-13	2019-05-04	2	5000	5000	2200	2200	2	1
95	2	18	1		2019-05-03	2019-05-04	1	0	3000	0	3000	2	1
96	2	28	1		2019-04-17	2019-05-04	3	0	7680	0	7680	2	1
97	2	31	3	Lymph node	2019-03-13	2019-05-04	1	0	4800	0	4800	2	1
98	1	28	1		2019-04-24	2019-05-04	2	6000	15000	0	3000	2	2
99	1	31	1		2019-04-20	2019-05-04	1	3000	6000	0	3000	2	2
100	1	55	1		2019-04-29	2019-05-04	1	3800	7600	0	3800	2	1
101	1	18	1		2019-04-24	2019-05-04	3	0	7600	0	7600	2	1
102	1	55	1		2019-04-10	2019-05-06	2	0	6000	0	6000	2	1
103	2	61	2		2019-04-10	2019-05-06	1	0	7000	0	6000	2	1
104	1	32	3	Not available	2019-03-25	2019-05-06	2	3800	3800	0	3800	2	1
105	2	19	1		2019-03-29	2019-05-06	3	0	10000	0	10000	2	1
106	2	31	1		2019-04-10	2019-05-06	2	4128	11728	700	8300	2	1
107	2	43	1		2019-04-01	2019-05-06	1	2004	2004	0	0	2	1
108	2	22	3	Lymph node	2019-04-26	2019-05-06	4	0	4000	0	4000	2	1
109	2	18	1		2019-03-29	2019-05-06	3	0	8800	0	8800	2	1
110	1	52	1		2019-04-12	2019-05-06	3	3000	9600	0	6600	2	1
111	1	41	2		2019-03-29	2019-05-06	1	4000	7640	0	3640	2	1
112	1	36	1		2019-04-29	2019-05-07	1	0	4576	0	4576	2	2
113	1	18	1		2019-03-26	2019-05-07	3	10000	19000	0	9000	2	1
114	1	50	1		2019-03-15	2019-05-07	1	0	4576	0	4576	2	1
115	1	30	1		2019-04-13	2019-05-07	3	5000	14000	5000	14000	2	1
116	1	58	1		2019-04-05	2019-05-07	2	5000	14200	5000	12400	2	3
117	1	18	3	Not available	2019-03-29	2019-05-07	3	0	10000	0	10000	2	1
118	1	29	3	Lymph node	2019-03-25	2019-05-07	3	8000	13000	0	13000	2	1
119	2	21	1		2019-04-17	2019-05-07	5	2400	17200	2400	17200	2	1
120	1	33	2		2019-04-12	2019-05-07	3	3000	9600	0	6600	2	1
121	2	46	1		2019-03-19	2019-05-07	1	1600	10600	0	9000	2	1
122	1	32	1		2019-03-24	2019-05-07	3	3600	3600	1840	5440	2	1
123	2	24	3	Abdomen	2019-04-17	2019-05-07	4	6000	12400	0	6400	2	1
124	1	30	1		2019-04-19	2019-05-07	4	0	1900	0	1900	2	1
125	1	34	1		2019-04-14	2019-05-07	2	3000	9000	0	6000	2	1
126	2	60	1		2019-04-24	2019-05-08	1	0	3700	0	3700	2	1
127	1	24	3	Lymph node	2019-04-23	2019-05-08	3	4000	4000	4000	4000	2	1
128	2	21	1		2019-04-01	2019-05-08	3	0	6600	0	6600	2	1
129	1	41	1		2019-04-01	2019-05-08	2	3000	7000	0	4000	2	1
130	2	60	1		2019-04-13	2019-05-08	1	0	1000	0	1000	2	1
131	1	23	1		2019-05-04	2019-05-08	1	0	5400	0	5400	2	2
132	1	40	3	Plural effusion	2019-03-20	2019-05-08	1	3200	10800	0	7600	2	1
133	1	18	1		2019-03-30	2019-05-08	4	0	12000	0	12000	2	1
134	2	23	3	Lymph node	2019-04-22	2019-05-08	4	0	10400	0	10400	2	1
135	2	60	2		2019-04-10	2019-05-08	1	0	11000	0	11000	2	1
136	1	35	3	Plural effusion	2019-03-26	2019-05-08	3	10000	16000	0	6000	2	1
137	1	25	3	Lymph node	2019-04-25	2019-05-08	3	10000	14000	0	4000	2	1
138	1	56	1		2019-04-26	2019-05-08	2	3500	4000	0	4000	2	1
139	2	29	1		2019-04-13	2019-05-08	4	500	14500	500	14500	2	1
140	2	22	1		2019-03-30	2019-05-08	2	0	14800	0	14800	2	1
141	2	24	3	Lymph node	2019-03-16	2019-05-10	4	4000	12800	0	8800	2	2
142	1	36	1		2019-03-16	2019-05-10	3	4000	4000	0	870	2	1
143	2	25	3	Lymph node	2019-05-04	2019-05-10	3	0	21600	0	21600	2	1
144	1	36	1		2019-05-07	2019-05-10	2	3800	9200	3800	9200	2	1
145	2	19	3	Lymph node	2019-04-26	2019-05-10	4	0	7200	0	7200	2	1
146	1	24	1		2019-03-24	2019-05-10	3	3200	10400	0	7200	2	1
147	2	22	3	Lymph node	2019-04-26	2019-05-10	4	0	20200	0	20200	2	1
148	2	18	1		2019-04-12	2019-05-10	3	0	1200	0	1200	2	1
149	1	41	1		2019-03-16	2019-05-10	3	1500	4500	0	3000	2	1
150	1	45	1		2019-04-11	2019-05-11	2	3000	12000	1500	10500	2	1
151	2	40	1		2019-03-26	2019-05-11	1	1900	7600	0	5700	2	1
152	2	32	3	Not available	2019-03-27	2019-05-10	3	0	3000	0	3000	2	1
153	1	20	2		2020-01-09	2020-01-09	2	3500	8700	0	5200	2	1
154	2	20	1		2019-12-24	2020-01-09	2	0	3600	0	3600	2	1
155	2	25	1		2019-12-04	2020-01-09	1	3680	7680	0	4000	2	1
156	1	30	1		2019-11-15	2020-01-09	2	3000	6000	0	3000	2	2
157	1	45	1		2019-11-16	2020-01-08	1	3600	5400	0	1800	2	1
158	1	29	1		2019-12-20	2020-01-06	2	8000	8000	0	0	2	1
159	1	60	1		2019-11-28	2020-01-08	1	4000	7400	0	3400	2	2
160	1	35	1		2019-11-23	2020-01-08	1	2000	6000	0	4000	2	1
161	1	42	3	Lymph node	2019-12-24	2020-01-08	1	750	4750	0	4000	2	1
162	2	19	3	Lymph node	2019-11-21	2020-01-06	4	0	8400	0	8400	2	1
163	1	45	1		2019-11-14	2020-01-06	2	2400	6000	0	3600	2	1
164	2	19	1		2019-12-04	2020-01-06	2	666	16674	0	16008	2	1
165	1	20	1		2019-11-29	2020-01-06	2	4000	11200	0	7200	2	1
166	1	40	1		2019-12-06	2020-01-06	1	2500	4000	0	1500	2	1
167	1	30	1		2019-12-06	2020-01-06	1	3600	14400	0	10800	2	1
168	1	46	1		2019-11-18	2020-01-07	2	3200	8000	3200	8000	2	1
169	1	22	1		2019-12-17	2020-01-07	2	8000	16600	0	8600	2	3
170	1	45	1		2019-12-02	2020-01-06	2	8400	4480	6300	10780	2	1
171	1	52	1		2019-11-22	2020-01-07	2	1500	12900	0	11400	2	1
172	2	40	3	Lymph node	2019-12-20	2020-01-07	1	0	3600	0	3600	2	1
173	1	34	1		2019-12-17	2020-01-07	2	1950	7150	1950	7150	2	1
174	1	25	1		2019-11-29	2020-01-11	1	0	5400	0	5400	2	1
175	2	30	3	Lymph node	2019-12-19	2020-01-11	1	0	2000	0	2000	2	1
176	2	22	3	Lymph node	2019-11-19	2020-01-11	1	2004	18036	0	16032	2	1
177	2	20	2		2019-11-13	2020-01-10	1	0	3400	0	3400	2	1
178	1	62	2		2019-11-15	2020-01-10	1	2004	4758	0	2754	2	1
179	2	40	2		2019-11-27	2020-01-10	1	3700	6300	3700	6300	2	1
180	1	55	2		2019-11-20	2020-01-10	1	0	9500	0	9500	2	1
181	2	19	2		2019-12-04	2020-01-10	1	0	3660	0	3660	2	1
182	2	25	1		2019-11-27	2020-01-08	1	2000	5400	0	3400	2	1
183	1	35	1		2019-12-07	2020-01-08	2	1000	5000	0	4000	2	1
184	2	19	2		2020-01-04	2020-01-08	4	0	4235	0	3400	2	1
185	2	20	1		2019-11-16	2020-01-08	1	0	3000	0	3000	2	1
186	2	40	3	Plural effusion	2019-12-17	2020-01-09	1	3400	3400	0	0	2	1
187	2	33	1		2019-11-16	2020-01-09	2	4008	9408	0	5400	2	1
188	1	40	1		2019-11-30	2020-01-09	2	3200	6400	0	3200	2	1
189	1	26	1		2019-11-27	2020-01-07	2	4000	4000	4000	4000	2	1
190	1	19	1		2019-12-04	2020-01-07	1	2000	6000	0	4000	2	1
191	1	28	1		2019-12-04	2020-01-07	2	3400	6400	0	3000	2	2
192	2	18	3	Plural effusion	2019-12-31	2020-01-07	2	3000	16000	0	13000	2	1
193	2	29	3	Lymph node	2019-12-30	2020-01-06	2	0	9750	0	9750	2	1
194	2	20	1		2019-11-30	2020-01-07	2	0	5000	0	5000	2	1
195	2	35	1		2019-11-28	2020-01-07	1	3674	7348	0	3676	2	1
196	1	25	1		2019-12-21	2020-01-07	1	2004	6012	0	4008	2	1
197	2	26	3	Plural effusion	2019-11-15	2020-01-06	1	1400	2750	0	1350	2	1
198	1	36	3	Plural effusion	2019-12-20	2020-01-06	1	5200	11200	0	6000	2	1
199	1	24	3	Lymph node	2019-11-05	2020-01-06	4	6000	11500	0	5500	2	1
200	1	38	2		2020-01-09	2020-01-13	2	0	13000	0	13000	2	3
201	1	30	2		2019-11-26	2020-01-13	2	3000	3000	3000	3000	2	1
202	2	22	2		2019-11-09	2020-01-11	2	0	3600	0	3600	2	1
203	1	20	1		2019-11-30	2020-01-11	3	0	8400	0	8400	2	1
204	1	56	2		2019-12-05	2020-01-11	2	3700	5550	3700	5550	2	1
205	1	22	1		2019-11-19	2020-01-11	2	9000	12350	0	3350	2	1
206	1	25	2		2019-11-28	2020-01-11	2	1500	5200	0	3700	2	1
207	1	28	1		2020-01-08	2020-01-11	2	2000	5700	0	3700	2	1
208	2	32	2		2019-11-18	2020-01-10	2	3400	6800	0	3400	2	1
209	1	20	2		2019-12-30	2020-01-10	2	3000	10608	0	7608	2	1
210	1	45	2		2019-12-04	2020-01-10	2	2880	4440	0	3000	2	1
211	1	23	2		2019-12-19	2020-01-10	2	3660	3660	3660	3660	2	1
212	1	19	3	Not available	2019-12-20	2020-01-10	2	0	14000	0	14000	2	1
213	1	30	2		2019-12-24	2020-01-18	2	3400	5100	3400	5100	2	1
214	1	22	2		2020-01-18	2020-01-18	1	3120	5040	0	1920	2	1
215	1	31	1		2019-12-02	2020-01-18	1	6000	10000	0	4000	2	1
216	1	45	3	Plural effusion	2019-12-28	2020-01-17	2	4008	9018	2004	2004	2	3
217	2	20	3	Lymph node	2019-12-30	2020-01-17	2	0	8016	0	8016	2	1
218	2	21	1		2019-12-04	2020-01-17	1	1336	2672	0	0	2	1
219	2	31	3	Lymph node	2019-12-16	2020-01-17	1	3500	11500	0	8000	2	1
220	1	32	1		2019-12-19	2020-01-17	5	14000	21700	14000	21700	2	1
221	1	35	1		2019-12-23	2020-01-17	2	6500	10200	0	3700	2	3
222	2	35	1		2019-12-23	2020-01-17	1	3600	5000	0	0	2	1
223	1	45	1		2019-12-11	2020-01-17	1	4008	10020	0	4008	2	1
224	1	38	1		2020-01-11	2020-01-20	1	2004	6012	0	4008	2	1
225	1	25	1		2020-01-17	2020-01-20	2	6720	10120	0	3400	2	1
226	1	60	1		2020-01-11	2020-01-20	1	3000	7000	0	4000	2	1
227	1	60	2		2020-01-01	2020-01-20	2	4000	12000	0	8000	2	1
228	2	34	3	Lymph node	2020-01-17	2020-01-20	1	0	3500	0	3500	2	1
229	2	28	3	Plural effusion	2020-01-07	2020-01-20	1	0	3600	0	3600	2	1
230	1	25	1		2020-01-07	2020-01-20	1	9400	13600	0	3000	2	1
231	1	35	1		2020-01-13	2020-01-20	1	4680	5830	0	0	2	3
232	2	30	1		2020-01-11	2020-01-20	2	1500	11500	0	10000	2	1
233	1	33	3	Lymph node	2020-01-11	2020-01-20	2	6400	9900	0	0	2	1
234	2	30	1		2019-12-28	2020-01-20	1	4008	4008	2000	2000	2	1
235	2	24	3	Lymph node	2020-01-10	2020-01-20	3	5000	13500	0	8500	2	1
236	1	45	1		2019-12-30	2020-01-21	1	1500	6000	0	3000	2	1
237	1	43	1		2019-12-30	2020-01-21	1	3200	4800	0	0	2	1
238	1	48	1		2019-12-28	2020-01-21	2	0	8500	0	8500	2	3
239	1	38	1		2019-12-30	2020-01-21	2	4000	7500	0	0	2	1
240	1	40	1		2020-01-07	2020-01-21	1	3000	5400	0	0	2	1
241	2	18	1		2019-01-24	2020-01-21	1	0	7733	0	7733	2	1
242	1	18	1		2019-12-20	2020-01-21	3	0	24000	0	24000	2	1
243	2	18	1		2019-12-29	2020-01-21	1	0	4008	0	4008	2	1
244	1	30	1		2020-01-02	2020-01-21	1	3500	5504	0	0	2	1
245	2	20	1		2019-12-14	2020-01-21	2	0	3400	0	3400	2	1
246	1	42	1		2019-12-05	2020-01-21	1	3500	5504	0	0	2	1
247	1	24	1		2019-12-07	2020-01-21	2	2800	4200	0	0	2	1
248	1	35	1		2019-12-18	2020-01-21	2	0	1500	0	0	2	1
249	1	39	1		2019-11-30	2020-01-21	1	3000	4000	0	1000	2	1
250	1	23	3	Plural effusion	2019-12-28	2020-01-21	2	3460	14460	0	11000	2	1
251	1	37	1		2020-01-15	2020-01-22	1	8320	11920	0	3600	2	1
252	1	19	3	Plural effusion	2020-01-08	2020-01-22	3	1800	7200	0	9600	2	1
253	2	33	3	Lymph node	2020-01-07	2020-01-22	2	0	4008	0	4008	2	1
254	2	32	3	Lymph node	2020-01-06	2020-01-22	1	3500	3500	3500	3500	2	1
255	1	22	1		2019-12-18	2020-01-22	1	2700	10600	0	3600	2	1
256	1	24	1		2019-12-27	2020-01-22	2	3000	8000	0	3500	2	1
257	2	35	1		2019-11-27	2020-01-22	1	3500	16500	0	13000	2	1
258	1	22	1		2019-12-07	2020-01-22	1	9100	18100	0	9000	2	1
259	1	30	1		2019-12-05	2020-01-22	2	1600	6900	0	3700	2	3
260	1	27	1		2020-01-04	2020-01-22	2	1500	3504	0	0	2	1
261	1	30	3	Plural effusion	2019-12-28	2020-01-22	1	6400	6400	0	0	2	3
262	1	52	1		2019-12-16	2020-01-22	1	3500	14000	3500	14000	2	1
263	2	19	3	Lymph node	2019-12-27	2020-01-22	2	0	3500	0	3500	2	1
264	1	50	1		2019-11-28	2020-01-22	1	0	3500	0	3500	2	1
265	2	20	3	Lymph node	2020-01-07	2020-01-22	2	0	12000	0	12000	2	1
266	1	28	1		2020-01-04	2020-01-23	1	1500	8500	0	7000	2	3
267	2	21	1		2020-01-01	2020-01-23	2	1200	7000	0	5800	2	1
268	1	36	1		2020-01-06	2020-01-23	1	2800	6000	0	3200	2	2
269	2	55	1		2019-11-30	2020-01-23	1	0	14000	0	14000	2	1
270	2	20	1		2020-01-10	2020-01-23	2	8000	11000	6000	9000	2	1
271	2	30	1		2020-01-08	2020-01-23	1	3200	6400	0	3200	2	1
272	1	27	1		2019-11-28	2020-01-23	1	3400	6400	0	3000	2	1
273	2	38	3	Lymph node	2020-01-03	2020-01-23	2	3000	4000	3000	4000	2	1
274	2	35	1		2019-12-24	2020-01-23	2	3680	5520	3680	3680	2	1
275	2	28	3	Lymph node	2019-12-03	2020-01-23	2	2100	10700	0	8600	2	1
276	2	21	1		2020-01-10	2020-01-24	1	0	5400	0	5000	2	2
277	2	30	1		2020-01-10	2020-01-24	1	0	5400	0	5000	2	3
278	2	32	1		2020-01-02	2020-01-24	1	3200	6400	0	4800	2	1
279	1	18	3	Plural effusion	2020-01-13	2020-01-24	2	0	5000	0	5000	2	1
280	1	35	1		2020-01-09	2020-01-24	1	2400	7000	0	3000	2	1
281	2	38	1		2019-12-11	2020-01-24	1	3200	5120	0	5120	2	1
282	1	30	1		2019-12-05	2020-01-24	1	0	5100	0	3500	2	3
283	1	35	1		2019-12-16	2020-01-27	1	3000	7008	0	4008	2	1
284	2	21	1		2019-12-30	2020-01-27	2	0	3200	0	3200	2	1
285	1	23	3	Plural effusion	2020-01-17	2020-01-27	3	5000	8500	0	3500	2	1
286	1	35	3	Plural effusion	2020-01-17	2020-01-28	1	5600	9100	0	5600	2	1
287	2	56	1		2020-01-08	2020-01-28	1	3400	23400	0	20000	2	1
288	1	36	1		2019-11-29	2020-01-28	2	4000	5200	0	0	2	1
289	2	25	3	Lymph node	2019-12-09	2020-01-28	1	3200	6400	0	3200	2	1
290	1	47	3	Plural effusion	2019-12-06	2020-01-28	1	8000	15000	0	7000	2	1
291	1	60	2		2020-01-08	2020-01-28	1	0	9688	0	9688	2	1
292	1	32	2		2019-12-04	2020-01-28	2	3500	13000	0	9500	2	1
293	2	22	1		2019-12-16	2020-01-28	1	1500	7400	0	5900	2	1
294	1	62	1		2019-12-02	2020-01-29	1	0	4000	0	3000	2	3
295	2	23	2		2020-01-08	2020-01-29	2	0	7000	0	7000	2	1
296	2	21	3	Lymph node	2020-01-20	2020-01-29	1	1500	12900	0	9900	2	1
297	1	26	2		2020-01-03	2020-01-29	2	2600	2600	0	0	2	1
298	1	22	1		2020-01-22	2020-01-29	2	0	6700	0	5200	2	1
299	1	18	1		2020-01-18	2020-01-29	1	7200	8400	0	2800	2	1
300	1	25	3	Plural effusion	2020-01-18	2020-01-29	2	17000	18300	17000	17000	2	1
301	1	50	2		2020-01-18	2020-01-29	2	3000	5000	0	5000	2	1
302	1	28	3	Plural effusion	2019-12-01	2020-01-30	1	4800	16300	0	11500	2	1
303	1	36	2		2020-01-05	2020-01-30	2	3500	5250	0	0	2	1
304	1	26	1		2020-01-25	2020-01-30	2	2400	12300	0	9900	2	1
305	1	20	3	Lymph node	2020-01-24	2020-01-30	2	0	5900	0	5900	2	1
306	2	29	1		2020-01-06	2020-01-30	2	0	4800	0	4800	2	1
307	1	70	1		2019-12-24	2020-01-30	1	0	23333	0	23333	2	1
308	2	37	2		2020-01-10	2020-01-30	1	1750	10250	0	8500	2	1
309	1	29	1		2020-01-06	2020-02-01	1	4000	7000	0	3000	2	1
310	1	18	1		2019-12-23	2020-02-01	3	3400	11050	0	8500	2	1
311	2	20	1		2020-01-30	2020-02-01	1	1700	12500	0	7400	2	1
312	1	32	2		2020-01-27	2020-02-01	3	3500	9100	0	3500	2	1
313	2	25	1		2020-01-18	2020-02-01	2	0	3000	0	0	2	3
314	1	25	1		2020-01-27	2020-02-01	2	4166	6791	0	0	2	1
315	2	48	2		2020-01-03	2020-02-01	1	250	3250	250	3250	2	1
316	1	52	3	Plural effusion	2019-12-20	2020-02-01	2	15000	15000	15000	15000	2	1
317	2	45	3	Lymph node	2020-01-29	2020-02-01	1	3200	9600	3200	9600	2	1
318	2	28	3	Lymph node	2019-12-11	2020-02-01	2	1500	4500	1500	4500	2	1
319	1	65	3	Spine	2020-01-29	2020-02-01	1	0	2600	0	2600	2	1
320	1	40	1		2020-02-01	2020-02-01	1	3200	6700	3200	6700	2	1
321	1	28	1		2019-12-27	2020-02-01	2	1750	3500	0	0	2	1
322	1	33	1		2020-01-24	2020-02-01	1	6000	9833	6000	9833	2	1
323	1	35	1		2019-12-26	2020-02-01	2	3600	3600	3600	3600	2	1
324	2	40	2		2019-12-19	2020-02-01	2	0	3000	0	3000	2	1
325	1	48	1		2020-01-08	2020-02-03	2	3200	6400	0	0	2	1
326	2	45	3	Plural effusion	2019-12-24	2020-02-03	2	3200	5600	0	2400	2	1
327	2	25	3	Plural effusion	2020-02-02	2020-02-03	1	3000	3000	3000	3000	2	1
328	1	70	3	Plural effusion	2020-02-02	2020-02-03	1	3200	4800	3200	3200	2	1
329	2	28	3	Abdomen	2020-01-20	2020-02-03	2	1700	5100	0	3400	2	1
330	2	55	2		2020-01-14	2020-02-03	1	0	7204	0	5200	2	1
331	2	24	3	Plural effusion	2020-01-09	2020-02-03	3	0	667	0	667	2	1
332	2	23	2		2020-01-28	2020-02-03	3	0	5000	0	5000	2	1
333	2	24	3	Lymph node	2020-01-11	2020-02-03	3	11000	19800	0	8800	2	1
334	1	28	1		2020-01-17	2020-02-03	1	3400	6800	1700	5100	2	1
335	1	36	3	Plural effusion	2020-01-09	2020-02-03	2	3600	6800	0	3200	2	1
336	1	28	2		2019-12-16	2020-02-03	2	1500	4000	0	2500	2	1
337	1	45	1		2019-12-06	2020-02-03	1	3400	4800	0	0	2	1
338	2	22	1		2020-01-01	2020-02-03	1	0	3400	0	3400	2	1
339	2	60	1		2019-12-16	2020-02-03	1	0	0	0	0	2	1
340	1	46	1		2019-12-20	2020-02-03	2	3000	7500	2000	5000	2	1
341	1	35	1		2020-01-24	2020-02-03	1	2490	2490	0	0	2	1
342	1	29	1		2019-12-30	2020-02-04	1	8400	11200	0	2800	2	3
343	2	40	1		2019-12-28	2020-02-04	1	0	4800	0	4800	2	1
344	1	35	1		2019-12-27	2020-02-04	1	0	2550	0	0	2	3
345	2	22	1		2020-01-24	2020-02-04	2	1300	13000	0	11700	2	4
346	1	60	3	Plural effusion	2020-01-19	2020-02-05	2	7500	41600	0	34100	2	1
347	1	48	3	Plural effusion	2020-01-09	2020-02-05	1	6000	9000	0	3000	2	3
348	2	19	2		2020-01-22	2020-02-05	2	0	3400	0	3400	2	1
349	2	55	1		2020-01-07	2020-02-05	1	0	3500	0	3500	2	1
350	2	29	1		2020-01-15	2020-02-05	4	4000	13000	0	9000	2	1
351	1	48	1		2019-12-20	2020-02-05	2	7800	10200	0	2400	2	4
352	1	35	1		2020-01-23	2020-02-06	2	10000	12400	0	2400	2	1
353	1	40	3	Plural effusion	2020-01-14	2020-02-06	2	0	3000	0	3000	2	1
354	1	40	1		2019-12-25	2020-02-06	1	5200	7200	0	2000	2	1
355	1	24	1		2020-01-02	2020-02-06	2	3600	10200	0	7800	2	1
356	2	30	1		2020-01-21	2020-02-06	1	2880	2880	0	0	2	1
357	1	22	2		2020-01-03	2020-02-06	2	1600	1600	0	0	2	1
358	1	25	2		2020-01-04	2020-02-07	2	0	11280	0	11280	2	3
359	1	45	3	Plural effusion	2020-02-04	2020-02-07	4	7500	7500	7500	7500	2	1
360	2	30	2		2020-01-27	2020-02-07	1	667	5867	0	0	2	3
361	1	39	1		2019-12-26	2020-02-07	5	16500	47500	16500	47500	2	1
362	2	48	3	Plural effusion	2020-01-22	2020-02-08	2	3200	21320	1150	14270	2	1
363	1	25	1		2019-12-21	2020-02-08	2	2400	2400	0	0	2	1
364	1	28	1		2020-01-08	2020-02-08	2	6000	12800	0	6800	2	1
365	1	57	3	Not available	2020-01-17	2020-02-08	5	5000	22500	5000	22500	2	1
366	1	40	1		2020-02-04	2020-02-08	2	3000	3000	3000	3000	2	1
367	2	35	1		2019-12-30	2020-02-08	1	0	3400	0	3400	2	1
368	1	35	3	Abdomen	2019-12-13	2020-02-08	1	2000	5500	0	0	2	1
369	1	30	1		2020-01-25	2020-02-08	2	2000	6000	0	4000	2	2
370	2	35	3	Plural effusion	2020-01-24	2020-02-08	1	3200	6400	0	3200	2	1
371	1	40	2		2020-01-25	2020-02-08	1	3200	4800	0	0	2	3
372	1	45	1		2020-01-13	2020-02-08	1	3200	4100	0	0	2	1
373	2	45	1		2019-12-21	2020-02-10	1	1500	8800	0	7300	2	3
374	1	46	2		2019-12-23	2020-02-10	2	4000	7400	4000	7400	2	1
375	1	36	1		2019-12-21	2020-02-10	1	3400	8800	0	5400	2	1
376	2	20	1		2020-01-06	2020-02-10	3	0	3850	0	3850	2	1
377	2	26	2		2020-02-03	2020-02-10	3	0	16000	0	16000	2	1
378	1	50	1		2020-02-04	2020-02-10	1	3600	9000	0	8400	2	1
379	1	36	2		2020-02-04	2020-02-10	2	2800	2800	0	0	2	1
380	1	29	1		2020-02-04	2020-02-10	2	2400	6750	0	2900	2	3
381	2	22	2		2019-12-19	2020-02-10	1	0	8000	0	3200	2	1
382	1	35	1		2020-01-27	2020-02-10	3	2800	11600	0	8800	2	1
383	2	23	1		2020-01-30	2020-02-10	3	0	12980	0	12980	2	1
384	1	52	1		2020-01-02	2020-02-11	1	0	1400	0	0	2	3
385	2	58	1		2020-01-10	2020-02-11	1	2000	6000	0	4000	2	5
386	2	28	1		2020-01-03	2020-02-11	2	0	6700	0	6700	2	1
387	1	36	1		2020-02-03	2020-02-11	2	3440	6840	3440	6840	2	1
388	1	25	1		2020-01-31	2020-02-11	4	0	17800	0	17800	2	1
389	2	28	1		2019-12-16	2020-02-11	1	1500	8500	0	7000	2	4
390	2	21	1		2020-01-25	2020-02-12	2	0	8250	0	8250	2	1
391	1	55	1		2020-01-06	2020-02-12	1	6000	8000	0	2000	2	1
392	1	30	1		2019-12-27	2020-02-12	3	20000	22000	20000	22000	2	3
393	2	60	2		2019-12-23	2020-02-12	1	0	12800	0	12800	2	3
394	2	25	1		2019-12-26	2020-02-12	2	3480	4180	3480	4180	2	1
395	2	32	2		2020-02-11	2020-02-12	1	0	7200	0	7200	2	3
396	1	21	3	Spine	2020-02-11	2020-02-12	3	0	13500	0	13500	2	1
397	2	37	2		2020-01-03	2020-02-12	1	0	12000	0	12000	2	1
398	1	25	3	Plural effusion	2019-12-30	2020-02-12	2	4800	4800	0	0	2	4
399	1	30	3	Plural effusion	2020-01-11	2020-02-12	2	3000	9500	3000	9500	2	1
400	2	37	2		2019-12-30	2020-02-13	1	2800	4800	2800	2800	2	1
401	2	25	2		2020-02-12	2020-02-13	3	0	3000	0	3000	2	1
402	1	28	1		2020-01-20	2020-02-13	2	8000	9800	0	3200	2	1
403	2	24	1		2020-01-10	2020-02-13	2	0	8900	0	7200	2	1
404	2	35	1		2020-01-17	2020-02-13	1	2800	5800	0	3000	2	1
405	2	40	2		2020-01-09	2020-02-14	1	2400	5400	0	3000	2	1
406	1	47	3	Plural effusion	2020-01-14	2020-02-14	1	3400	3400	3400	3400	2	1
407	1	21	3	Lymph node	2019-12-31	2020-02-14	2	2000	2000	3200	3200	2	1
408	1	45	1		2019-12-30	2020-02-14	2	0	3600	0	3600	2	3
409	2	28	3	Breast Node	2020-01-03	2020-02-14	2	0	5833	0	5883	2	1
410	1	18	3	Plural effusion	2019-12-16	2020-02-14	3	0	6200	0	6200	2	1
411	2	35	3	Plural effusion	2020-01-13	2020-02-17	1	0	6000	0	6000	2	1
412	1	37	2		2020-02-13	2020-02-17	1	4800	8400	0	3600	2	1
413	2	28	1		2019-12-27	2020-02-17	1	0	3200	0	3200	2	1
414	2	40	2		2020-01-24	2020-02-17	1	2800	4200	0	0	2	1
415	2	30	3	Lymph node	2019-12-23	2020-02-17	2	3480	3480	0	0	2	1
416	2	23	1		2020-01-25	2020-02-17	1	0	1600	0	1600	2	1
417	1	50	2		2020-02-03	2020-02-17	2	3600	6500	0	2900	2	1
418	1	27	1		2020-02-13	2020-02-17	4	1630	16630	0	15000	2	1
419	1	40	1		2020-02-09	2020-02-17	1	3000	10000	0	5200	2	1
420	1	33	2		2019-12-21	2020-02-17	2	2880	2880	0	3480	2	1
421	2	37	1		2020-01-21	2020-02-17	2	0	9500	0	7500	2	1
422	1	32	3	Plural effusion	2020-01-02	2020-02-17	1	6000	15400	0	9400	2	1
423	1	38	3	Plural effusion	2020-02-01	2020-02-17	2	3700	3700	3700	3700	2	1
424	1	30	3	Plural effusion	2020-01-13	2020-02-18	2	4008	6141	0	1600	2	1
425	1	43	2		2020-01-27	2020-02-18	2	4300	4300	4300	4300	2	4
426	2	19	2		2020-01-27	2020-02-18	2	2000	5400	0	3400	2	1
427	2	43	2		2020-01-27	2020-02-18	2	3600	9200	3600	7200	2	1

## Sheet: Visit
Sl no.	Weeks before treatment started	Provider type (1st visit)	Weeks before treatment started	Number of times visited	Provider type (2nd visit)	Weeks before treatment started	Number of times visited	Provider type (3rd visit)	Weeks before treatment started	Number of times visited	Provider type (4th visit)	Weeks before treatment started	Number of times visited	Provider type (5th visit)	Weeks before treatment started	Number of times visited	Provider type (6th visit)	Weeks before treatment started	Number of times visited	Provider type (7th visit)	Weeks before treatment started	Number of times visited	Provider type (8th visit)	Weeks before treatment started	Number of times visited	Provider type (9th visit)	Weeks before treatment started	Number of times visited	Provider type (10th visit)	Weeks before treatment started	Number of times visited	Provider type (11th visit)	Weeks before treatment started	Number of times visited	Provider type (12th visit)	Weeks before treatment started	Number of times visited	Provider type (13th visit)	Weeks before treatment started	Number of times visited	Provider type (14th visit)	Weeks before treatment started	Number of times visited	Provider type (15th visit)	Weeks before treatment started	Number of times visited	Provider type (16th visit)	Weeks before treatment started	Number of times visited
1	6	6	4	1	11	4	2	6	3	1	5	3	1	5	1.5	1	0	0	0	0	0	0	0	0	0	0	0	0	0	0	0	0	0	0	0	0	0	0	0	0	0	0	0	0	0	0	0	0	0
2	5	11	3	1	7	1.5	1	6	1	2	6	0.5	1	5	0	1	0	0	0	0	0	0	0	0	0	0	0	0	0	0	0	0	0	0	0	0	0	0	0	0	0	0	0	0	0	0	0	0	0
3	4	6	4	1	6	1	3	6	0	2	0	0	0	0	0	0	0	0	0	0	0	0	0	0	0	0	0	0	0	0	0	0	0	0	0	0	0	0	0	0	0	0	0	0	0	0	0	0	0
4	8	4	8	1	7	7	2	11	7	3	11	6	1	3	6	1	5	0	2	5	0	1	0	0	0	0	0	0	0	0	0	0	0	0	0	0	0	0	0	0	0	0	0	0	0	0	0	0	0
5	3	1	2	1	6	1	1	11	1	1	6	0	1	0	0	0	0	0	0	0	0	0	0	0	0	0	0	0	0	0	0	0	0	0	0	0	0	0	0	0	0	0	0	0	0	0	0	0	0
6	4	2	4	1	6	4	1	6	3 to 1	5	5	0	1	0	0	0	0	0	0	0	0	0	0	0	0	0	0	0	0	0	0	0	0	0	0	0	0	0	0	0	0	0	0	0	0	0	0	0	0
7	39	3	39 to 38	2	3	7	1	3	5	1	11	3	1	5	2	3	5	1	1	5	0	1	0	0	0	0	0	0	0	0	0	0	0	0	0	0	0	0	0	0	0	0	0	0	0	0	0	0	0
8	8	3	7	1	11	7	2	5	5	2	5	4	1	9	3	1	9	1.5	1	9	0.5	1	6	0.5	2	5	0	3	0	0	0	0	0	0	0	0	0	0	0	0	0	0	0	0	0	0	0	0	0
9	12	5	11.5	1	8	10	1	8	6	1	6	2	4	9	1	2	5	1	2	5	0	3	0	0	0	0	0	0	0	0	0	0	0	0	0	0	0	0	0	0	0	0	0	0	0	0	0	0	0
10	2	5	2	1	5	1	1	5	1	1	5	0	1	0	0	0	0	0	0	0	0	0	0	0	0	0	0	0	0	0	0	0	0	0	0	0	0	0	0	0	0	0	0	0	0	0	0	0	0
11	4	1	4	1	1	3	1	5	2	1	6	2	3	5	1	1	5	0	1	0	0	0	0	0	0	0	0	0	0	0	0	0	0	0	0	0	0	0	0	0	0	0	0	0	0	0	0	0	0
12	1	5	1	4	5	0	3	5	0	1	5	0	1	0	0	0	0	0	0	0	0	0	0	0	0	0	0	0	0	0	0	0	0	0	0	0	0	0	0	0	0	0	0	0	0	0	0	0	0
13	1.5	2	1.5	1	1	1	1	5	0.5	3	5	0	1	5	0	1	0	0	0	0	0	0	0	0	0	0	0	0	0	0	0	0	0	0	0	0	0	0	0	0	0	0	0	0	0	0	0	0	0
14	1.5	1	1.5	1	6	1	2	6	0.5	1	6	0	1	5	0	1	2	0	1	0	0	0	0	0	0	0	0	0	0	0	0	0	0	0	0	0	0	0	0	0	0	0	0	0	0	0	0	0	0
15	24	4	23	1	4	20	1	4	16	1	4	11	1	1	9	1	6	3	1	6	2	1	11	2	2	6	1	2	6	0	1	0	0	0	0	0	0	0	0	0	0	0	0	0	0	0	0	0	0
16	8	4	8	1	6	8	2	6	8	1	6	7	2	11	7	3	6	6	2	6	5	2	6	4	1	5	1	1	6	0	1	5	0	2	5	0	1	0	0	0	0	0	0	0	0	0	0	0	0
17	6	6	6	1	6	5	2	11	2	2	11	1	2	5	1	3	6	0	6	0	0	0	0	0	0	0	0	0	0	0	0	0	0	0	0	0	0	0	0	0	0	0	0	0	0	0	0	0	0
18	4	6	3	2	11	3	2	6	2	1	5	2	1	6	0	1	5	0	1	0	0	0	0	0	0	0	0	0	0	0	0	0	0	0	0	0	0	0	0	0	0	0	0	0	0	0	0	0	0
19	60	5	60	1	6	59	1	6	57	3	6	52	2	6	51	1	6	47	1	6	45	1	6	44	1	6	43	1	6	41	2	6	40	1	6	36	1	6	32	1	8	28	1	8	1	1	5	1	3
20	13	6	8	2	6	7	2	6	5	1	6	3	2	6	1	1	5	0	1	11	0	1	0	0	0	0	0	0	0	0	0	0	0	0	0	0	0	0	0	0	0	0	0	0	0	0	0	0	0
21	3	1	3	2	5	2	1	2	2	1	6	1	2	11	1	1	6	1	1	6	0	1	0	0	0	0	0	0	0	0	0	0	0	0	0	0	0	0	0	0	0	0	0	0	0	0	0	0	0
22	24	6	2	1	6	1	1	6	0	1	0	0	0	0	0	0	0	0	0	0	0	0	0	0	0	0	0	0	0	0	0	0	0	0	0	0	0	0	0	0	0	0	0	0	0	0	0	0	0
23	1.5	11	1.5	3	11	1	4	5	0	2	0	0	0	0	0	0	0	0	0	0	0	0	0	0	0	0	0	0	0	0	0	0	0	0	0	0	0	0	0	0	0	0	0	0	0	0	0	0	0
24	3	1	3	1	6	2	3	6	1	1	5	1	2	5	0	1	0	0	0	0	0	0	0	0	0	0	0	0	0	0	0	0	0	0	0	0	0	0	0	0	0	0	0	0	0	0	0	0	0
25	1	5	1	1	6	1	3	6	0	3	5	0	1	0	0	0	0	0	0	0	0	0	0	0	0	0	0	0	0	0	0	0	0	0	0	0	0	0	0	0	0	0	0	0	0	0	0	0	0
26	2	5	2	3	6	1	2	11	1	2	6	0	1	0	0	0	0	0	0	0	0	0	0	0	0	0	0	0	0	0	0	0	0	0	0	0	0	0	0	0	0	0	0	0	0	0	0	0	0
27	8	7	8	1	5	6	2	5	5	1	11	5	2	5	5	1	11	4	3	1	4	1	11	2	1	7	2	1	6	1	2	11	0	1	6	0	3	11	0	1	0	0	0	0	0	0	0	0	0
28	36	3	35	1	3	30	1	6	1	1	6	0.5	1	6	0	1	5	0	2	0	0	0	0	0	0	0	0	0	0	0	0	0	0	0	0	0	0	0	0	0	0	0	0	0	0	0	0	0	0
29	1.5	5	0.5	2	5	0	1	0	0	0	0	0	0	0	0	0	0	0	0	0	0	0	0	0	0	0	0	0	0	0	0	0	0	0	0	0	0	0	0	0	0	0	0	0	0	0	0	0	0
30	4	3	4	1	1	3	1	6	2	1	6	1	1	6	0	1	5	0	1	0	0	0	0	0	0	0	0	0	0	0	0	0	0	0	0	0	0	0	0	0	0	0	0	0	0	0	0	0	0
31	2	1	2	1	5	2	1	6	1	2	5	0	1	0	0	0	0	0	0	0	0	0	0	0	0	0	0	0	0	0	0	0	0	0	0	0	0	0	0	0	0	0	0	0	0	0	0	0	0
32	4	5	1.5	2	5	1	1	6	1	1	6	0	1	6	0	1	0	0	0	0	0	0	0	0	0	0	0	0	0	0	0	0	0	0	0	0	0	0	0	0	0	0	0	0	0	0	0	0	0
33	4	1	4 to 2	3	5	2	1	6	2	1	6	1	1	5	1	1	5	0	2	0	0	0	0	0	0	0	0	0	0	0	0	0	0	0	0	0	0	0	0	0	0	0	0	0	0	0	0	0	0
34	2	5	2	2	3	1	1	5	0	2	0	0	0	0	0	0	0	0	0	0	0	0	0	0	0	0	0	0	0	0	0	0	0	0	0	0	0	0	0	0	0	0	0	0	0	0	0	0	0
35	3	6	3	1	5	2	1	6	2	1	6	1	1	5	0	1	0	0	0	0	0	0	0	0	0	0	0	0	0	0	0	0	0	0	0	0	0	0	0	0	0	0	0	0	0	0	0	0	0
36	2	3	2	1	11	2	3	11	1	1	3	1	1	6	1	2	6	0	1	5	0	1	0	0	0	0	0	0	0	0	0	0	0	0	0	0	0	0	0	0	0	0	0	0	0	0	0	0	0
37	6	11	6	1	3	5	1	3	2	1	5	1	1	5	0	1	0	0	0	0	0	0	0	0	0	0	0	0	0	0	0	0	0	0	0	0	0	0	0	0	0	0	0	0	0	0	0	0	0
38	4	11	4	1	11	3	1	6	3	1	6	2	1	6	1	1	5	0	1	0	0	0	0	0	0	0	0	0	0	0	0	0	0	0	0	0	0	0	0	0	0	0	0	0	0	0	0	0	0
39	4	1	4	1	3	3	2	11	3	1	1	3	1	3	1	2	6	1	1	6	0	1	0	0	0	0	0	0	0	0	0	0	0	0	0	0	0	0	0	0	0	0	0	0	0	0	0	0	0
40	12	1	12	1	3	2	1	11	2	1	3	2	1	6	2	1	6	1	3	6	0	1	0	0	0	0	0	0	0	0	0	0	0	0	0	0	0	0	0	0	0	0	0	0	0	0	0	0	0
41	4	3	3	1	11	2	1	3	2	1	6	1	1	11	0	1	0	0	0	0	0	0	0	0	0	0	0	0	0	0	0	0	0	0	0	0	0	0	0	0	0	0	0	0	0	0	0	0	0
42	4	6	0	1	11	0	1	0	0	0	0	0	0	0	0	0	0	0	0	0	0	0	0	0	0	0	0	0	0	0	0	0	0	0	0	0	0	0	0	0	0	0	0	0	0	0	0	0	0
43	8	6	7	1	0	0	0	0	0	0	0	0	0	0	0	0	0	0	0	0	0	0	0	0	0	0	0	0	0	0	0	0	0	0	0	0	0	0	0	0	0	0	0	0	0	0	0	0	0
44	4	6	4	1	11	3	1	6	3	1	11	3	1	6	3	1	6	0	1	0	0	0	0	0	0	0	0	0	0	0	0	0	0	0	0	0	0	0	0	0	0	0	0	0	0	0	0	0	0
45	12	4	10	1	6	2	2	6	1	2	5	0	1	0	0	0	0	0	0	0	0	0	0	0	0	0	0	0	0	0	0	0	0	0	0	0	0	0	0	0	0	0	0	0	0	0	0	0	0
46	1	11	0	1	6	0	1	5	0	1	0	0	0	0	0	0	0	0	0	0	0	0	0	0	0	0	0	0	0	0	0	0	0	0	0	0	0	0	0	0	0	0	0	0	0	0	0	0	0
47	4	3	2	1	3	1	1	5	0	1	0	0	0	0	0	0	0	0	0	0	0	0	0	0	0	0	0	0	0	0	0	0	0	0	0	0	0	0	0	0	0	0	0	0	0	0	0	0	0
48	1	6	1	3	5	0	1	11	0	1	0	0	0	0	0	0	0	0	0	0	0	0	0	0	0	0	0	0	0	0	0	0	0	0	0	0	0	0	0	0	0	0	0	0	0	0	0	0	0
49	4	6	4	1	6	3	1	6	2	2	6	1	2	6	0	1	5	0	1	0	0	0	0	0	0	0	0	0	0	0	0	0	0	0	0	0	0	0	0	0	0	0	0	0	0	0	0	0	0
50	2	11	2	1	6	2	1	6	1.5	2	6	1	1	5	0	1	11	0	1	0	0	0	0	0	0	0	0	0	0	0	0	0	0	0	0	0	0	0	0	0	0	0	0	0	0	0	0	0	0
51	2	4	2	1	6	1	3	5	1	2	5	0	2	0	0	0	0	0	0	0	0	0	0	0	0	0	0	0	0	0	0	0	0	0	0	0	0	0	0	0	0	0	0	0	0	0	0	0	0
52	2	6	2	2	11	2	1	11	1	2	6	1	1	5	1	1	6	0	1	5	0	1	11	0	1	0	0	0	0	0	0	0	0	0	0	0	0	0	0	0	0	0	0	0	0	0	0	0	0
53	1	3	1	1	11	1	2	11	0	1	6	0	5	11	0	1	0	0	0	0	0	0	0	0	0	0	0	0	0	0	0	0	0	0	0	0	0	0	0	0	0	0	0	0	0	0	0	0	0
54	3	1	3	2	6	2	3	11	2	1	11	1	1	6	1	1	5	1	1	11	0	1	0	0	0	0	0	0	0	0	0	0	0	0	0	0	0	0	0	0	0	0	0	0	0	0	0	0	0
55	1	6	0	2	0	0	0	0	0	0	0	0	0	0	0	0	0	0	0	0	0	0	0	0	0	0	0	0	0	0	0	0	0	0	0	0	0	0	0	0	0	0	0	0	0	0	0	0	0
56	3	3	3	1	11	3	2	3	2	1	6	2	3	6	1	1	5	0	1	0	0	0	0	0	0	0	0	0	0	0	0	0	0	0	0	0	0	0	0	0	0	0	0	0	0	0	0	0	0
57	3	5	2	2	5	1.5	1	11	1	2	11	0	2	5	0	1	0	0	0	0	0	0	0	0	0	0	0	0	0	0	0	0	0	0	0	0	0	0	0	0	0	0	0	0	0	0	0	0	0
58	1	5	1	2	5	0	1	11	0	1	0	0	0	0	0	0	0	0	0	0	0	0	0	0	0	0	0	0	0	0	0	0	0	0	0	0	0	0	0	0	0	0	0	0	0	0	0	0	0
59	4	6	1	1	5	1	3	11	0	1	0	0	0	0	0	0	0	0	0	0	0	0	0	0	0	0	0	0	0	0	0	0	0	0	0	0	0	0	0	0	0	0	0	0	0	0	0	0	0
60	3	5	3	3	11	3	2	6	2	2	9	1	1	6	1	3	5	0	2	11	0	2	0	0	0	0	0	0	0	0	0	0	0	0	0	0	0	0	0	0	0	0	0	0	0	0	0	0	0
61	8	11	8	1	11	7	1	5	7	2	5	5	1	11	5	1	5	4.5	1	6	3	1	11	1.5	3	6	1	2	5	0	1	0	0	0	0	0	0	0	0	0	0	0	0	0	0	0	0	0	0
62	10	11	10	1	11	8	1	11	6	1	11	4	1	11	2	1	5	1	2	5	0	2	6	0	1	0	0	0	0	0	0	0	0	0	0	0	0	0	0	0	0	0	0	0	0	0	0	0	0
63	1	3	1	1	6	1	3	11	1	2	11	0	1	5	0	2	5	0	1	6	0	1	0	0	0	0	0	0	0	0	0	0	0	0	0	0	0	0	0	0	0	0	0	0	0	0	0	0	0
64	1	5	0	4	6	0	1	0	0	0	0	0	0	0	0	0	0	0	0	0	0	0	0	0	0	0	0	0	0	0	0	0	0	0	0	0	0	0	0	0	0	0	0	0	0	0	0	0	0
65	2	7	2	1	6	1	1	11	1	1	5	0	1	0	0	0	0	0	0	0	0	0	0	0	0	0	0	0	0	0	0	0	0	0	0	0	0	0	0	0	0	0	0	0	0	0	0	0	0
66	1	5	1	1	11	1	1	11	0	1	5	0	1	11	0	2	0	0	0	0	0	0	0	0	0	0	0	0	0	0	0	0	0	0	0	0	0	0	0	0	0	0	0	0	0	0	0	0	0
67	3	3	3	1	11	3	1	11	2.5	1	3	2.5	1	1	2.5	1	11	2.5	2	1	2	1	11	2	3	3	2	1	5	1	3	5	0	3	6	0	1	5	0	1	0	0	0	0	0	0	0	0	0
68	1	4	1	2	11	1	1	5	0	3	0	0	0	0	0	0	0	0	0	0	0	0	0	0	0	0	0	0	0	0	0	0	0	0	0	0	0	0	0	0	0	0	0	0	0	0	0	0	0
69	1	11	0	1	5	0	3	0	0	0	0	0	0	0	0	0	0	0	0	0	0	0	0	0	0	0	0	0	0	0	0	0	0	0	0	0	0	0	0	0	0	0	0	0	0	0	0	0	0
70	3	9	2	1	5	1	4	5	0	1	0	0	0	0	0	0	0	0	0	0	0	0	0	0	0	0	0	0	0	0	0	0	0	0	0	0	0	0	0	0	0	0	0	0	0	0	0	0	0
71	56	11	56	1	5	56	2	11	55	1	5	55	1	11	54	1	3	54	1	1	54	1	11	20	1	5	20	2	11	19	1	5	19	1	11	18	1	3	18	1	1	18	1	11	3	1	5	3	1
72	1	11	1	1	5	1	2	5	0.5	3	5	0	2	0	0	0	0	0	0	0	0	0	0	0	0	0	0	0	0	0	0	0	0	0	0	0	0	0	0	0	0	0	0	0	0	0	0	0	0
73	8	1	8	1	1	7	1	3	3	2	11	3	1	1	3	1	5	2	2	5	1	2	5	1	1	5	0	1	0	0	0	0	0	0	0	0	0	0	0	0	0	0	0	0	0	0	0	0	0
74	13	1	13	1	1	12	1	5	3	4	5	2	2	5	1	1	5	0	1	0	0	0	0	0	0	0	0	0	0	0	0	0	0	0	0	0	0	0	0	0	0	0	0	0	0	0	0	0	0
75	12	11	12	1	3	12	3	1	11	1	1	10	1	11	9	1	11	4	1	11	3	1	11	1	2	5	1	1	11	0	1	0	0	0	0	0	0	0	0	0	0	0	0	0	0	0	0	0	0
76	5	1	5	3	5	3	3	5	2	3	5	1	2	5	0	1	0	0	0	0	0	0	0	0	0	0	0	0	0	0	0	0	0	0	0	0	0	0	0	0	0	0	0	0	0	0	0	0	0
77	4	3	3	1	1	3	1	3	2	1	5	1	3	5	0	2	0	0	0	0	0	0	0	0	0	0	0	0	0	0	0	0	0	0	0	0	0	0	0	0	0	0	0	0	0	0	0	0	0
78	7	1	7 to 3	6	5	3	1	11	3	1	11	2	1	5	2	4	5	1	3	5	0	1	0	0	0	0	0	0	0	0	0	0	0	0	0	0	0	0	0	0	0	0	0	0	0	0	0	0	0
79	3	5	2	1	11	2	2	5	1	3	5	0	3	0	0	0	0	0	0	0	0	0	0	0	0	0	0	0	0	0	0	0	0	0	0	0	0	0	0	0	0	0	0	0	0	0	0	0	0
80	6	3	6	1	1	3	2	11	2	1	5	2	1	5	1	3	5	0	1	0	0	0	0	0	0	0	0	0	0	0	0	0	0	0	0	0	0	0	0	0	0	0	0	0	0	0	0	0	0
81	5	4	5	1	1	2	1	5	1	1	6	1	1	6	0	2	5	0	1	0	0	0	0	0	0	0	0	0	0	0	0	0	0	0	0	0	0	0	0	0	0	0	0	0	0	0	0	0	0
82	9	3	9	1	3	5	1	3	1	2	11	1	2	9	1	1	3	0	1	6	0	3	11	0	2	0	0	0	0	0	0	0	0	0	0	0	0	0	0	0	0	0	0	0	0	0	0	0	0
83	7	11	4	1	5	1	2	5	0	2	0	0	0	0	0	0	0	0	0	0	0	0	0	0	0	0	0	0	0	0	0	0	0	0	0	0	0	0	0	0	0	0	0	0	0	0	0	0	0
84	1.5	11	1.5	1	5	1.5	1	5	1	1	5	0.5	2	5	0	1	5	0	1	0	0	0	0	0	0	0	0	0	0	0	0	0	0	0	0	0	0	0	0	0	0	0	0	0	0	0	0	0	0
85	12	1	12 to 10	12	5	2	2	5	1	3	5	0	1	0	0	0	0	0	0	0	0	0	0	0	0	0	0	0	0	0	0	0	0	0	0	0	0	0	0	0	0	0	0	0	0	0	0	0	0
86	5	7	5	3	11	1	1	6	0	2	11	0	2	0	0	0	0	0	0	0	0	0	0	0	0	0	0	0	0	0	0	0	0	0	0	0	0	0	0	0	0	0	0	0	0	0	0	0	0
87	2.5	5	2	3	5	1	1	5	0	1	0	0	0	0	0	0	0	0	0	0	0	0	0	0	0	0	0	0	0	0	0	0	0	0	0	0	0	0	0	0	0	0	0	0	0	0	0	0	0
88	4	1	4	1	5	3	1	5	2	1	5	1	1	5	0	3	0	0	0	0	0	0	0	0	0	0	0	0	0	0	0	0	0	0	0	0	0	0	0	0	0	0	0	0	0	0	0	0	0
89	12	5	12	1	5	11	1	11	10	1	5	9	1	5	7	1	11	7	1	11	6	1	5	6	1	6	5	1	6	4	1	6	3	1	6	2	2	6	1	4	5	0	1	0	0	0	0	0	0
90	6	3	5	1	1	5	1	5	2	2	11	2	1	5	1	2	5	0	1	0	0	0	0	0	0	0	0	0	0	0	0	0	0	0	0	0	0	0	0	0	0	0	0	0	0	0	0	0	0
91	7	1	7	1	1	6	1	4	5	1	4	4	1	5	4	2	5	3	1	4	3	1	11	1	1	5	1	1	5	0	1	11	0	1	0	0	0	0	0	0	0	0	0	0	0	0	0	0	0
92	4	5	1	1	11	1	1	5	0	1	0	0	0	0	0	0	0	0	0	0	0	0	0	0	0	0	0	0	0	0	0	0	0	0	0	0	0	0	0	0	0	0	0	0	0	0	0	0	0
93	3	5	2	2	5	1	3	5	0	1	0	0	0	0	0	0	0	0	0	0	0	0	0	0	0	0	0	0	0	0	0	0	0	0	0	0	0	0	0	0	0	0	0	0	0	0	0	0	0
94	2	5	2	2	5	1	3	5	0	1	0	0	0	0	0	0	0	0	0	0	0	0	0	0	0	0	0	0	0	0	0	0	0	0	0	0	0	0	0	0	0	0	0	0	0	0	0	0	0
95	7	1	7	1	1	5	1	5	5	1	5	3	1	11	3	1	11	2	1	5	2	3	5	1	2	5	0	1	0	0	0	0	0	0	0	0	0	0	0	0	0	0	0	0	0	0	0	0	0
96	12	11	11	1	11	10	3	11	2	1	5	2	1	11	2	3	5	1	1	11	1	2	11	0	1	0	0	0	0	0	0	0	0	0	0	0	0	0	0	0	0	0	0	0	0	0	0	0	0
97	3	9	3	1	3	2	1	11	1	1	11	0	1	3	0	1	6	0	1	5	0	1	0	0	0	0	0	0	0	0	0	0	0	0	0	0	0	0	0	0	0	0	0	0	0	0	0	0	0
98	1	11	1	1	11	0	1	5	0	2	11	0	2	0	0	0	0	0	0	0	0	0	0	0	0	0	0	0	0	0	0	0	0	0	0	0	0	0	0	0	0	0	0	0	0	0	0	0	0
99	2	5	2	4	5	1	3	5	0	1	0	0	0	0	0	0	0	0	0	0	0	0	0	0	0	0	0	0	0	0	0	0	0	0	0	0	0	0	0	0	0	0	0	0	0	0	0	0	0
100	4	1	4	1	11	3	1	5	3	1	11	3	2	5	2	2	5	1	2	11	0	1	5	0	1	0	0	0	0	0	0	0	0	0	0	0	0	0	0	0	0	0	0	0	0	0	0	0	0
101	3	3	3	1	3	2	2	11	2	1	5	1	3	5	0	1	5	0	1	0	0	0	0	0	0	0	0	0	0	0	0	0	0	0	0	0	0	0	0	0	0	0	0	0	0	0	0	0	0
102	1	6	1	1	5	1	1	5	0	1	0	0	0	0	0	0	0	0	0	0	0	0	0	0	0	0	0	0	0	0	0	0	0	0	0	0	0	0	0	0	0	0	0	0	0	0	0	0	0
103	6	1	6 to 3	3	10	2	1	11	2	1	6	1	1	6	0	1	0	0	0	0	0	0	0	0	0	0	0	0	0	0	0	0	0	0	0	0	0	0	0	0	0	0	0	0	0	0	0	0	0
104	3	5	2.5	1	5	0	2	0	0	0	0	0	0	0	0	0	0	0	0	0	0	0	0	0	0	0	0	0	0	0	0	0	0	0	0	0	0	0	0	0	0	0	0	0	0	0	0	0	0
105	4	11	4	2	11	3.5	1	6	2	1	6	0	1	5	0	1	6	0	1	0	0	0	0	0	0	0	0	0	0	0	0	0	0	0	0	0	0	0	0	0	0	0	0	0	0	0	0	0	0
106	2.5	5	2	1	5	1	1	0	0	0	0	0	0	0	0	0	0	0	0	0	0	0	0	0	0	0	0	0	0	0	0	0	0	0	0	0	0	0	0	0	0	0	0	0	0	0	0	0	0
107	12	5	0	1	0	0	0	0	0	0	0	0	0	0	0	0	0	0	0	0	0	0	0	0	0	0	0	0	0	0	0	0	0	0	0	0	0	0	0	0	0	0	0	0	0	0	0	0	0
108	4	6	3	1	3	2	1	6	1	2	6	0	1	5	0	1	0	0	0	0	0	0	0	0	0	0	0	0	0	0	0	0	0	0	0	0	0	0	0	0	0	0	0	0	0	0	0	0	0
109	4	6	1	1	6	0	1	5	0	1	0	0	0	0	0	0	0	0	0	0	0	0	0	0	0	0	0	0	0	0	0	0	0	0	0	0	0	0	0	0	0	0	0	0	0	0	0	0	0
110	2	11	2	1	6	2	3	6	1	1	5	1	1	5	0	1	0	0	0	0	0	0	0	0	0	0	0	0	0	0	0	0	0	0	0	0	0	0	0	0	0	0	0	0	0	0	0	0	0
111	2	6	2	1	11	2	1	11	1	1	6	1	1	11	1	1	5	0	1	0	0	0	0	0	0	0	0	0	0	0	0	0	0	0	0	0	0	0	0	0	0	0	0	0	0	0	0	0	0
112	52	6	52	2	11	50	1	1	48 to	46	3	0	0	0	0	0	0	0	0	0	0	0	0	0	0	0	0	0	0	0	0	0	0	0	0	0	0	0	0	0	0	0	0	0	0	0	0	0	0
113	11	3	10	1	3	8	1	3	7	1	6	2	2	6	1	1	5	0	2	6	0	1	0	0	0	0	0	0	0	0	0	0	0	0	0	0	0	0	0	0	0	0	0	0	0	0	0	0	0
114	6	11	5	1	11	4	1	11	3	1	11	1	2	11	0.5	2	11	0	1	0	0	0	0	0	0	0	0	0	0	0	0	0	0	0	0	0	0	0	0	0	0	0	0	0	0	0	0	0	0
115	4	1	4	1	6	3.5	1	11	2	1	11	1	4	3	0.5	1	11	0.5	2	11	0	1	3	0	1	6	0	2	11	0	1	0	0	0	0	0	0	0	0	0	0	0	0	0	0	0	0	0	0
116	5	11	5	1	6	1.5	2	6	1	2	6	0.5	1	6	0	1	5	0	1	6	0	1	0	0	0	0	0	0	0	0	0	0	0	0	0	0	0	0	0	0	0	0	0	0	0	0	0	0	0
117	5	5	5	1	6	5	1	6	3	3	6	2	1	6	1	2	5	0	1	0	0	0	0	0	0	0	0	0	0	0	0	0	0	0	0	0	0	0	0	0	0	0	0	0	0	0	0	0	0
118	5	3	5	1	3	4	3	3	2	1	3	1	1	11	1	2	3	0	1	9	0	2	3	0	1	5	0	1	0	0	0	0	0	0	0	0	0	0	0	0	0	0	0	0	0	0	0	0	0
119	2	5	2	1	6	1	1	5	1	2	5	0	3	0	0	0	0	0	0	0	0	0	0	0	0	0	0	0	0	0	0	0	0	0	0	0	0	0	0	0	0	0	0	0	0	0	0	0	0
120	4	6	4	1	5	3	1	6	3	2	6	2	1	3	2	1	11	2	1	5	1	1	5	0	1	0	0	0	0	0	0	0	0	0	0	0	0	0	0	0	0	0	0	0	0	0	0	0	0
121	1	11	1	2	0	0	0	0	0	0	0	0	0	0	0	0	0	0	0	0	0	0	0	0	0	0	0	0	0	0	0	0	0	0	0	0	0	0	0	0	0	0	0	0	0	0	0	0	0
122	2	11	2	1	5	0	1	0	0	0	0	0	0	0	0	0	0	0	0	0	0	0	0	0	0	0	0	0	0	0	0	0	0	0	0	0	0	0	0	0	0	0	0	0	0	0	0	0	0
123	2	9	2	1	11	1	3	5	0	1	0	0	0	0	0	0	0	0	0	0	0	0	0	0	0	0	0	0	0	0	0	0	0	0	0	0	0	0	0	0	0	0	0	0	0	0	0	0	0
124	52	6	52	1	6	50	1	6	46	2	6	42	1	6	41	1	11	41	1	3	25	1	3	10	1	11	0	2	0	0	0	0	0	0	0	0	0	0	0	0	0	0	0	0	0	0	0	0	0
125	16	11	15	1	5	11	1	6	1	1	5	0	1	11	0	1	0	0	0	0	0	0	0	0	0	0	0	0	0	0	0	0	0	0	0	0	0	0	0	0	0	0	0	0	0	0	0	0	0
126	6	5	1	2	6	0	2	0	0	0	0	0	0	0	0	0	0	0	0	0	0	0	0	0	0	0	0	0	0	0	0	0	0	0	0	0	0	0	0	0	0	0	0	0	0	0	0	0	0
127	23	11	18	1	1	8 to 4	4	6	3	1	6	2	2	6	1	2	5	0	1	0	0	0	0	0	0	0	0	0	0	0	0	0	0	0	0	0	0	0	0	0	0	0	0	0	0	0	0	0	0
128	1	5	1	4	6	0	3	5	0	1	0	0	0	0	0	0	0	0	0	0	0	0	0	0	0	0	0	0	0	0	0	0	0	0	0	0	0	0	0	0	0	0	0	0	0	0	0	0	0
129	1	5	1	2	5	0	1	6	0	1	0	0	0	0	0	0	0	0	0	0	0	0	0	0	0	0	0	0	0	0	0	0	0	0	0	0	0	0	0	0	0	0	0	0	0	0	0	0	0
130	5	3	5	1	11	1	1	5	0	1	0	0	0	0	0	0	0	0	0	0	0	0	0	0	0	0	0	0	0	0	0	0	0	0	0	0	0	0	0	0	0	0	0	0	0	0	0	0	0
131	4	6	4	3	6	2	2	11	2	1	6	1	2	5	0	1	0	0	0	0	0	0	0	0	0	0	0	0	0	0	0	0	0	0	0	0	0	0	0	0	0	0	0	0	0	0	0	0	0
132	6	3	1	6	2.5	1	0	0	0	0	0	0	0	0	0	0	0	0	0	0	0	0	0	0	0	0	0	0	0	0	0	0	0	0	0	0	0	0	0	0	0	0	0	0	0	0	0	0	0
133	2	6	2	1	6	1	1	1	1	1	6	0.5	1	6	0	1	0	0	0	0	0	0	0	0	0	0	0	0	0	0	0	0	0	0	0	0	0	0	0	0	0	0	0	0	0	0	0	0	0
134	3	11	2.5	1	6	2.5	1	6	1.5	1	6	0	1	11	0	1	5	0	1	0	0	0	0	0	0	0	0	0	0	0	0	0	0	0	0	0	0	0	0	0	0	0	0	0	0	0	0	0	0
135	7	4	7	1	6	6	1	6	5	1	6	4	3	6	3	1	11	2	1	6	2	1	5	1	1	5	0	1	0	0	0	0	0	0	0	0	0	0	0	0	0	0	0	0	0	0	0	0	0
136	3	1	2	1	6	0	1	5	0	1	0	0	0	0	0	0	0	0	0	0	0	0	0	0	0	0	0	0	0	0	0	0	0	0	0	0	0	0	0	0	0	0	0	0	0	0	0	0	0
137	5	6	1.5	1	6	1	2	11	1	1	11	0.5	1	6	0	3	0	0	0	0	0	0	0	0	0	0	0	0	0	0	0	0	0	0	0	0	0	0	0	0	0	0	0	0	0	0	0	0	0
138	2	6	2	1	6	1	2	11	1	2	6	0	2	0	0	0	0	0	0	0	0	0	0	0	0	0	0	0	0	0	0	0	0	0	0	0	0	0	0	0	0	0	0	0	0	0	0	0	0
139	5	1	5	1	6	4	1	1	4	1	1	3	1	1	2	1	1	1	1	5	0	1	6	0	3	0	0	0	0	0	0	0	0	0	0	0	0	0	0	0	0	0	0	0	0	0	0	0	0
140	4	6	0	1	0	0	0	0	0	0	0	0	0	0	0	0	0	0	0	0	0	0	0	0	0	0	0	0	0	0	0	0	0	0	0	0	0	0	0	0	0	0	0	0	0	0	0	0	0
141	6	1	6	1	3	5	1	3	4	1	11	4	1	6	2	3	6	1	1	3	1	1	6	0	1	0	0	0	0	0	0	0	0	0	0	0	0	0	0	0	0	0	0	0	0	0	0	0	0
142	1	11	1	1	5	1	1	6	0	4	11	0	2	0	0	0	0	0	0	0	0	0	0	0	0	0	0	0	0	0	0	0	0	0	0	0	0	0	0	0	0	0	0	0	0	0	0	0	0
143	3.5	5	3	1	6	2	1	6	1.5	2	11	1	1	11	0.5	1	6	0.5	1	11	0.5	1	5	0	1	0	0	0	0	0	0	0	0	0	0	0	0	0	0	0	0	0	0	0	0	0	0	0	0
144	3.5	11	3	2	1	2	1	6	1	2	6	0.5	1	11	0.5	1	6	0	1	11	0	1	6	0	1	0	0	0	0	0	0	0	0	0	0	0	0	0	0	0	0	0	0	0	0	0	0	0	0
145	4	6	4	1	6	3	1	3	3	1	11	3	2	11	2	1	6	1	2	6	0	2	0	0	0	0	0	0	0	0	0	0	0	0	0	0	0	0	0	0	0	0	0	0	0	0	0	0	0
146	2	11	2	1	5	0	1	0	0	0	0	0	0	0	0	0	0	0	0	0	0	0	0	0	0	0	0	0	0	0	0	0	0	0	0	0	0	0	0	0	0	0	0	0	0	0	0	0	0
147	6	1	6	1	1	5	1	9	5	3	9	4	2	5	4	1	5	4	1	5	3	3	6	1	2	5	0	1	0	0	0	0	0	0	0	0	0	0	0	0	0	0	0	0	0	0	0	0	0
148	14	11	14	3	11	2	1	6	2	1	6	1	4	6	0	1	5	0	1	0	0	0	0	0	0	0	0	0	0	0	0	0	0	0	0	0	0	0	0	0	0	0	0	0	0	0	0	0	0
149	8	5	8	1	6	8	3	5	7	1	5	1	1	6	1	4	11	1	1	11	0	1	0	0	0	0	0	0	0	0	0	0	0	0	0	0	0	0	0	0	0	0	0	0	0	0	0	0	0
150	3	11	3	1	5	3	2	5	2	1	6	1	2	11	1	2	5	1	1	11	0	1	0	0	0	0	0	0	0	0	0	0	0	0	0	0	0	0	0	0	0	0	0	0	0	0	0	0	0
151	8	5	7	4	6	5	1	11	5	1	11	0	1	0	0	0	0	0	0	0	0	0	0	0	0	0	0	0	0	0	0	0	0	0	0	0	0	0	0	0	0	0	0	0	0	0	0	0	0
152	2	6	2	1	6	1	4	3	1	1	11	0	1	6	0	1	11	0	1	0	0	0	0	0	0	0	0	0	0	0	0	0	0	0	0	0	0	0	0	0	0	0	0	0	0	0	0	0	0
153	1.5	6	1.5	1	11	1.5	1	11	1	1	6	0.5	1	6	0.5	1	6	0	1	5	0	1	0	0	0	0	0	0	0	0	0	0	0	0	0	0	0	0	0	0	0	0	0	0	0	0	0	0	0
154	2	12	2	1	12	1.5	1	6	0.5	1	6	0.5	1	5	0	1	0	0	0	0	0	0	0	0	0	0	0	0	0	0	0	0	0	0	0	0	0	0	0	0	0	0	0	0	0	0	0	0	0
155	7	7	4	1	1	2	1	5	1	1	5	0.5	1	5	0	1	0	0	0	0	0	0	0	0	0	0	0	0	0	0	0	0	0	0	0	0	0	0	0	0	0	0	0	0	0	0	0	0	0
156	8	1	5.5	1	1	4.5	1	1	3.5	1	1	2.5	1	6	1.5	1	6	0.5	1	5	0	1	0	0	0	0	0	0	0	0	0	0	0	0	0	0	0	0	0	0	0	0	0	0	0	0	0	0	0
157	3.5	12	3.5	1	12	1.5	1	12	0.5	1	5	0.5	1	5	0	1	0	0	0	0	0	0	0	0	0	0	0	0	0	0	0	0	0	0	0	0	0	0	0	0	0	0	0	0	0	0	0	0	0
158	3	1	3	1	12	1	1	12	0.5	1	5	0	1	0	0	0	0	0	0	0	0	0	0	0	0	0	0	0	0	0	0	0	0	0	0	0	0	0	0	0	0	0	0	0	0	0	0	0	0
159	2	12	2	1	12	1.5	1	5	1	1	5	0.5	1	5	0	1	0	0	0	0	0	0	0	0	0	0	0	0	0	0	0	0	0	0	0	0	0	0	0	0	0	0	0	0	0	0	0	0	0
160	4	5	3	1	5	2	1	5	1	1	5	0	1	0	0	0	0	0	0	0	0	0	0	0	0	0	0	0	0	0	0	0	0	0	0	0	0	0	0	0	0	0	0	0	0	0	0	0	0
161	12	3	8	1	3	8	1	5	7.5	1	1	7.5	1	5	5.5	1	9	5	1	11	3	1	11	2.5	1	9	2.5	1	5	1.5	1	5	1.5	1	5	0.5	1	12	0	1	0	0	0	0	0	0	0	0	0
162	2	6	2	1	6	2	1	6	1.5	1	6	0.5	1	5	0	1	0	0	0	0	0	0	0	0	0	0	0	0	0	0	0	0	0	0	0	0	0	0	0	0	0	0	0	0	0	0	0	0	0
163	2	3	2	1	11	1.5	1	11	1.5	1	11	1	1	5	0	1	0	0	0	0	0	0	0	0	0	0	0	0	0	0	0	0	0	0	0	0	0	0	0	0	0	0	0	0	0	0	0	0	0
164	4	12	4	1	5	4	1	5	4	1	5	3.5	1	5	3.5	1	5	3.5	1	6	1.5	1	9	1	1	5	0	1	0	0	0	0	0	0	0	0	0	0	0	0	0	0	0	0	0	0	0	0	0
165	1.5	10	1.5	1	6	1.5	1	11	1.5	1	11	0.5	1	6	0.5	1	5	0	1	0	0	0	0	0	0	0	0	0	0	0	0	0	0	0	0	0	0	0	0	0	0	0	0	0	0	0	0	0	0
166	4	5	3	1	5	2.5	1	11	2.1	1	5	1.5	1	11	1	1	5	0	1	0	0	0	0	0	0	0	0	0	0	0	0	0	0	0	0	0	0	0	0	0	0	0	0	0	0	0	0	0	0
167	4	5	1	1	5	0.5	1	5	0	1	0	0	0	0	0	0	0	0	0	0	0	0	0	0	0	0	0	0	0	0	0	0	0	0	0	0	0	0	0	0	0	0	0	0	0	0	0	0	0
168	3	12	2	1	6	1.5	1	12	1	1	5	0	1	0	0	0	0	0	0	0	0	0	0	0	0	0	0	0	0	0	0	0	0	0	0	0	0	0	0	0	0	0	0	0	0	0	0	0	0
169	4	5	3	1	11	2	1	11	2	1	5	1	1	5	1	1	5	0	1	0	0	0	0	0	0	0	0	0	0	0	0	0	0	0	0	0	0	0	0	0	0	0	0	0	0	0	0	0	0
170	5	12	3	1	6	2	1	5	1	1	6	0	1	0	0	0	0	0	0	0	0	0	0	0	0	0	0	0	0	0	0	0	0	0	0	0	0	0	0	0	0	0	0	0	0	0	0	0	0
171	12	5	8	1	12	4	1	12	3	1	5	2	1	5	1.5	1	5	1.5	1	11	1	1	11	0.5	1	5	0	1	0	0	0	0	0	0	0	0	0	0	0	0	0	0	0	0	0	0	0	0	0
172	7	12	7	1	5	6	1	6	5	1	6	5	1	5	4.5	1	9	2.5	1	9	0.5	1	5	0	1	0	0	0	0	0	0	0	0	0	0	0	0	0	0	0	0	0	0	0	0	0	0	0	0
173	6	5	3	1	1	2	1	5	1	1	11	1	1	5	0.5	1	5	0.5	1	5	0	1	0	0	0	0	0	0	0	0	0	0	0	0	0	0	0	0	0	0	0	0	0	0	0	0	0	0	0
174	7	1	5	1	6	3.5	1	6	3.5	1	6	1	1	6	1	1	6	0.5	1	6	0	1	0	0	0	0	0	0	0	0	0	0	0	0	0	0	0	0	0	0	0	0	0	0	0	0	0	0	0
175	5	12	2	1	12	1	1	12	1	1	12	1	1	12	1	1	6	1	1	12	0.5	1	12	0.5	1	6	0	1	0	0	0	0	0	0	0	0	0	0	0	0	0	0	0	0	0	0	0	0	0
176	7	12	4	1	12	0.5	1	12	0.5	1	6	0.5	1	12	0.5	1	6	0	1	12	0	1	0	0	0	0	0	0	0	0	0	0	0	0	0	0	0	0	0	0	0	0	0	0	0	0	0	0	0
177	2	9	1	1	5	0.5	1	0	0	0	0	0	0	0	0	0	0	0	0	0	0	0	0	0	0	0	0	0	0	0	0	0	0	0	0	0	0	0	0	0	0	0	0	0	0	0	0	0	0
178	2	12	1	1	9	0.5	1	5	0	1	0	0	0	0	0	0	0	0	0	0	0	0	0	0	0	0	0	0	0	0	0	0	0	0	0	0	0	0	0	0	0	0	0	0	0	0	0	0	0
179	5	12	4.5	1	12	4	1	6	4	1	6	3.5	1	6	2.5	1	6	1	1	6	0.5	1	5	0	1	0	0	0	0	0	0	0	0	0	0	0	0	0	0	0	0	0	0	0	0	0	0	0	0
180	2	5	1	1	9	1	1	9	0.5	1	5	0	1	0	0	0	0	0	0	0	0	0	0	0	0	0	0	0	0	0	0	0	0	0	0	0	0	0	0	0	0	0	0	0	0	0	0	0	0
181	3	5	2	1	9	1	1	9	0.5	1	5	0	1	0	0	0	0	0	0	0	0	0	0	0	0	0	0	0	0	0	0	0	0	0	0	0	0	0	0	0	0	0	0	0	0	0	0	0	0
182	7	9	1	2	6	0.5	1	5	0	1	0	0	0	0	0	0	0	0	0	0	0	0	0	0	0	0	0	0	0	0	0	0	0	0	0	0	0	0	0	0	0	0	0	0	0	0	0	0	0
183	3	5	1.5	2	5	0	1	0	0	0	0	0	0	0	0	0	0	0	0	0	0	0	0	0	0	0	0	0	0	0	0	0	0	0	0	0	0	0	0	0	0	0	0	0	0	0	0	0	0
184	6	12	6	1	12	4.5	1	12	4.5	1	6	4.5	1	12	4.5	1	6	4.5	1	12	4	1	6	4	1	12	4	1	6	3.5	1	12	0.5	1	6	0.5	1	5	0	1	0	0	0	0	0	0	0	0	0
185	4	12	2	1	12	2	1	6	2	1	12	1.5	1	6	1.5	1	12	1	1	6	1	1	6	0.5	1	6	0.5	1	5	0	1	0	0	0	0	0	0	0	0	0	0	0	0	0	0	0	0	0	0
186	4	12	2	1	12	2	1	6	1.5	1	12	1.5	1	6	1.5	1	12	1	1	6	1	1	12	1	1	6	1	1	12	0.5	1	6	0	1	0	0	0	0	0	0	0	0	0	0	0	0	0	0	0
187	22	12	14	1	12	13.5	1	12	11.5	1	12	11.5	1	6	11.5	1	12	7.5	1	12	7	1	1	3.5	1	9	1.5	1	9	1.5	1	12	0	1	6	0	1	0	0	0	0	0	0	0	0	0	0	0	0
188	4	12	4	1	5	1	1	5	0.5	1	5	0	1	0	0	0	0	0	0	0	0	0	0	0	0	0	0	0	0	0	0	0	0	0	0	0	0	0	0	0	0	0	0	0	0	0	0	0	0
189	3	5	1	1	5	1	1	5	0.5	1	5	0	1	0	0	0	0	0	0	0	0	0	0	0	0	0	0	0	0	0	0	0	0	0	0	0	0	0	0	0	0	0	0	0	0	0	0	0	0
190	5	5	1.5	1	5	0	1	0	0	0	0	0	0	0	0	0	0	0	0	0	0	0	0	0	0	0	0	0	0	0	0	0	0	0	0	0	0	0	0	0	0	0	0	0	0	0	0	0	0
191	4	12	2	1	12	1	1	5	1	1	5	0.5	1	5	0	1	0	0	0	0	0	0	0	0	0	0	0	0	0	0	0	0	0	0	0	0	0	0	0	0	0	0	0	0	0	0	0	0	0
192	4	12	2	1	6	1	2	5	0	1	0	0	0	0	0	0	0	0	0	0	0	0	0	0	0	0	0	0	0	0	0	0	0	0	0	0	0	0	0	0	0	0	0	0	0	0	0	0	0
193	3	12	1	1	9	0.5	1	12	0	1	5	0	1	0	0	0	0	0	0	0	0	0	0	0	0	0	0	0	0	0	0	0	0	0	0	0	0	0	0	0	0	0	0	0	0	0	0	0	0
194	5	3	2	1	5	1	1	5	1	1	5	0.5	1	5	0	1	0	0	0	0	0	0	0	0	0	0	0	0	0	0	0	0	0	0	0	0	0	0	0	0	0	0	0	0	0	0	0	0	0
195	4	12	1	1	5	1	1	5	1	1	12	0.5	1	12	0.5	1	5	0.5	1	5	0	1	0	0	0	0	0	0	0	0	0	0	0	0	0	0	0	0	0	0	0	0	0	0	0	0	0	0	0
196	3	12	1.5	1	12	1	1	5	0.5	1	5	0.5	1	5	0	1	0	0	0	0	0	0	0	0	0	0	0	0	0	0	0	0	0	0	0	0	0	0	0	0	0	0	0	0	0	0	0	0	0
197	4	12	2	1	12	1.5	1	5	1	1	5	1	1	12	1	1	5	1	1	5	0.5	1	12	0.5	1	5	0	1	0	0	0	0	0	0	0	0	0	0	0	0	0	0	0	0	0	0	0	0	0
198	6	12	5	2	12	0.5	1	5	0	1	0	0	0	0	0	0	0	0	0	0	0	0	0	0	0	0	0	0	0	0	0	0	0	0	0	0	0	0	0	0	0	0	0	0	0	0	0	0	0
199	13	6	12	1	3	12	1	3	11.5	1	6	11.5	1	6	10.5	1	6	10.5	1	6	10	1	6	9	1	6	8	1	6	7.5	1	6	6.5	1	9	2.5	1	9	2	1	9	1.5	1	9	1.5	1	9	1	1
200	14	5	13	1	12	13	1	5	13	1	5	2.5	1	12	2.5	1	5	2.5	1	0	0	0	0	0	0	0	0	0	0	0	0	0	0	0	0	0	0	0	0	0	0	0	0	0	0	0	0	0	0
201	8	12	4.5	1	12	3.5	1	6	3.5	1	12	3.5	1	6	3.5	1	12	2	1	6	2	1	12	2	1	6	2	1	12	0.5	1	6	0	1	0	0	0	0	0	0	0	0	0	0	0	0	0	0	0
202	12	5	4	1	6	2	1	6	1	1	12	0.5	1	6	0.5	1	0	0	0	0	0	0	0	0	0	0	0	0	0	0	0	0	0	0	0	0	0	0	0	0	0	0	0	0	0	0	0	0	0
203	8	1	8	1	12	4	1	6	3.5	1	6	3	1	6	2.5	1	6	2	1	6	1	1	6	0.5	1	6	0	1	12	0	1	0	0	0	0	0	0	0	0	0	0	0	0	0	0	0	0	0	0
204	4	12	2	1	6	1.5	1	6	0	1	12	0	1	0	0	0	0	0	0	0	0	0	0	0	0	0	0	0	0	0	0	0	0	0	0	0	0	0	0	0	0	0	0	0	0	0	0	0	0
205	8	3	4	1	5	3	1	6	2	1	6	1.5	1	6	1	1	0	0	0	0	0	0	0	0	0	0	0	0	0	0	0	0	0	0	0	0	0	0	0	0	0	0	0	0	0	0	0	0	0
206	4	12	3	1	6	2	1	6	1	1	6	0	1	12	0	1	0	0	0	0	0	0	0	0	0	0	0	0	0	0	0	0	0	0	0	0	0	0	0	0	0	0	0	0	0	0	0	0	0
207	4	12	3	1	5	2	1	1	1	1	6	0.5	1	6	0	1	0	0	0	0	0	0	0	0	0	0	0	0	0	0	0	0	0	0	0	0	0	0	0	0	0	0	0	0	0	0	0	0	0
208	2.5	12	2.5	1	6	1.5	1	12	1.5	1	11	1.5	1	11	1.5	1	5	0	1	0	0	0	0	0	0	0	0	0	0	0	0	0	0	0	0	0	0	0	0	0	0	0	0	0	0	0	0	0	0
209	2	12	2	1	9	0	1	5	0	1	0	0	0	0	0	0	0	0	0	0	0	0	0	0	0	0	0	0	0	0	0	0	0	0	0	0	0	0	0	0	0	0	0	0	0	0	0	0	0
210	3	12	2	1	11	1	1	11	0.5	1	12	0.5	1	5	0	1	0	0	0	0	0	0	0	0	0	0	0	0	0	0	0	0	0	0	0	0	0	0	0	0	0	0	0	0	0	0	0	0	0
211	14	1	13	1	3	1	1	11	1	1	11	0.5	1	5	0.5	1	5	0	1	0	0	0	0	0	0	0	0	0	0	0	0	0	0	0	0	0	0	0	0	0	0	0	0	0	0	0	0	0	0
212	4	12	3	1	9	2	1	9	1.5	1	5	0	1	0	0	0	0	0	0	0	0	0	0	0	0	0	0	0	0	0	0	0	0	0	0	0	0	0	0	0	0	0	0	0	0	0	0	0	0
213	6	6	6	1	6	6	1	6	6	1	6	5.5	1	6	4.5	1	6	2.5	1	6	0	1	0	0	0	0	0	0	0	0	0	0	0	0	0	0	0	0	0	0	0	0	0	0	0	0	0	0	0
214	10	1	8	1	1	6.5	1	1	5	1	5	3	1	5	3	1	5	2.5	1	5	1.5	1	6	1	1	6	1	1	6	0.5	1	6	0	1	0	0	0	0	0	0	0	0	0	0	0	0	0	0	0
215	2	12	1	1	6	1	1	6	0.5	1	6	0	1	0	0	0	0	0	0	0	0	0	0	0	0	0	0	0	0	0	0	0	0	0	0	0	0	0	0	0	0	0	0	0	0	0	0	0	0
216	8	12	4	1	12	3	1	6	3	1	11	2	2	6	1.5	2	11	1	2	6	0	1	0	0	0	0	0	0	0	0	0	0	0	0	0	0	0	0	0	0	0	0	0	0	0	0	0	0	0
217	6	12	3	1	12	2	1	6	2	1	12	2	1	6	1	1	12	1	1	12	0.5	1	6	0	1	0	0	0	0	0	0	0	0	0	0	0	0	0	0	0	0	0	0	0	0	0	0	0	0
218	4	1	3.5	1	6	1.5	1	6	1	1	6	1	1	6	0	1	0	0	0	0	0	0	0	0	0	0	0	0	0	0	0	0	0	0	0	0	0	0	0	0	0	0	0	0	0	0	0	0	0
219	11.5	6	3	1	11	3	1	11	1	1	6	1	1	6	0	1	0	0	0	0	0	0	0	0	0	0	0	0	0	0	0	0	0	0	0	0	0	0	0	0	0	0	0	0	0	0	0	0	0
220	2	12	1.5	1	9	1.5	1	1	1.5	1	9	1	1	6	0.5	1	6	0.5	1	6	0	1	0	0	0	0	0	0	0	0	0	0	0	0	0	0	0	0	0	0	0	0	0	0	0	0	0	0	0
221	6	1	4	1	1	3	1	1	2	1	6	1	1	1	1	1	6	0.5	1	6	0	1	0	0	0	0	0	0	0	0	0	0	0	0	0	0	0	0	0	0	0	0	0	0	0	0	0	0	0
222	4	12	2	1	6	1	1	6	0	1	0	0	0	0	0	0	0	0	0	0	0	0	0	0	0	0	0	0	0	0	0	0	0	0	0	0	0	0	0	0	0	0	0	0	0	0	0	0	0
223	2	12	2	1	6	1.5	1	6	1	1	12	1	1	6	0	1	0	0	0	0	0	0	0	0	0	0	0	0	0	0	0	0	0	0	0	0	0	0	0	0	0	0	0	0	0	0	0	0	0
224	3	12	1	1	12	0.5	1	6	0.5	1	12	0.5	1	12	0	1	0	0	0	0	0	0	0	0	0	0	0	0	0	0	0	0	0	0	0	0	0	0	0	0	0	0	0	0	0	0	0	0	0
225	7	1	4	1	1	3	1	1	2	1	9	1	3	6	0.5	2	6	0	1	0	0	0	0	0	0	0	0	0	0	0	0	0	0	0	0	0	0	0	0	0	0	0	0	0	0	0	0	0	0
226	12	12	1	1	12	1	1	12	0.5	1	12	0	1	0	0	0	0	0	0	0	0	0	0	0	0	0	0	0	0	0	0	0	0	0	0	0	0	0	0	0	0	0	0	0	0	0	0	0	0
227	4	1	3	1	6	2	1	1	2	1	6	1.5	1	11	1	1	6	0	1	0	0	0	0	0	0	0	0	0	0	0	0	0	0	0	0	0	0	0	0	0	0	0	0	0	0	0	0	0	0
228	10.5	12	8.5	1	6	7	1	6	6.5	1	6	5.5	1	6	2.5	1	6	2	1	12	1.5	1	6	0	1	0	0	0	0	0	0	0	0	0	0	0	0	0	0	0	0	0	0	0	0	0	0	0	0
229	5	6	4	1	6	4	1	6	1.5	1	6	1.5	1	3	1	1	11	1	1	11	1	1	12	0.5	1	6	0	1	0	0	0	0	0	0	0	0	0	0	0	0	0	0	0	0	0	0	0	0	0
230	3	12	2.5	1	6	1.5	1	6	1	1	12	0	1	0	0	0	0	0	0	0	0	0	0	0	0	0	0	0	0	0	0	0	0	0	0	0	0	0	0	0	0	0	0	0	0	0	0	0	0
231	6	1	5	1	3	4	1	1	4	1	11	4	1	11	4	1	3	3.5	1	6	1.5	1	6	1	1	6	0	1	0	0	0	0	0	0	0	0	0	0	0	0	0	0	0	0	0	0	0	0	0
232	5	1	4.5	1	6	2.5	1	6	1.5	1	6	1	1	6	0	1	0	0	0	0	0	0	0	0	0	0	0	0	0	0	0	0	0	0	0	0	0	0	0	0	0	0	0	0	0	0	0	0	0
233	10	6	8.5	1	6	8.5	1	1	7.5	1	1	5.5	1	6	1.5	1	11	1	1	11	0	1	6	0	1	0	0	0	0	0	0	0	0	0	0	0	0	0	0	0	0	0	0	0	0	0	0	0	0
234	2	12	2	1	6	2	1	6	1	1	6	0	1	0	0	0	0	0	0	0	0	0	0	0	0	0	0	0	0	0	0	0	0	0	0	0	0	0	0	0	0	0	0	0	0	0	0	0	0
235	6	3	5	1	3	4	1	3	3.5	1	6	2	1	11	2	1	11	2	1	6	2	1	6	1.5	1	6	0.5	1	11	0.5	1	11	0.5	1	6	0	1	0	0	0	0	0	0	0	0	0	0	0	0
236	4	12	2	1	12	2	1	6	1.5	1	6	1	1	12	1	1	6	0.5	1	12	0	1	0	0	0	0	0	0	0	0	0	0	0	0	0	0	0	0	0	0	0	0	0	0	0	0	0	0	0
237	12	12	1.5	1	6	1.5	1	6	1	1	12	0.5	1	6	0	1	0	0	0	0	0	0	0	0	0	0	0	0	0	0	0	0	0	0	0	0	0	0	0	0	0	0	0	0	0	0	0	0	0
238	4	12	2.5	1	12	1.5	1	6	0.5	1	6	0	1	6	0	1	0	0	0	0	0	0	0	0	0	0	0	0	0	0	0	0	0	0	0	0	0	0	0	0	0	0	0	0	0	0	0	0	0
239	16	1	8	1	4	7	1	11	7	1	4	7	1	6	5	3	6	4	2	6	5	3	6	4	2	6	0	1	0	0	0	0	0	0	0	0	0	0	0	0	0	0	0	0	0	0	0	0	0
240	12	12	1.5	1	11	1.5	1	11	1	1	5	0.5	1	12	0.5	1	12	0	1	0	0	0	0	0	0	0	0	0	0	0	0	0	0	0	0	0	0	0	0	0	0	0	0	0	0	0	0	0	0
241	3.5	12	3	1	5	3	1	12	2.5	1	5	2	1	12	0	1	0	0	0	0	0	0	0	0	0	0	0	0	0	0	0	0	0	0	0	0	0	0	0	0	0	0	0	0	0	0	0	0	0
242	4	12	3	2	6	3	2	6	2	1	12	0	1	0	0	0	0	0	0	0	0	0	0	0	0	0	0	0	0	0	0	0	0	0	0	0	0	0	0	0	0	0	0	0	0	0	0	0	0
243	7	12	6	1	6	5	2	6	3	2	6	0	1	0	0	0	0	0	0	0	0	0	0	0	0	0	0	0	0	0	0	0	0	0	0	0	0	0	0	0	0	0	0	0	0	0	0	0	0
244	1	12	0.5	1	6	0.5	1	6	0.5	1	12	0	1	0	0	0	0	0	0	0	0	0	0	0	0	0	0	0	0	0	0	0	0	0	0	0	0	0	0	0	0	0	0	0	0	0	0	0	0
245	5.5	12	1.5	1	12	1.5	1	6	1.5	1	12	0.5	1	6	0.5	1	12	0.5	1	0	0	0	0	0	0	0	0	0	0	0	0	0	0	0	0	0	0	0	0	0	0	0	0	0	0	0	0	0	0
246	7	12	3	1	6	3	1	6	2	1	12	2	1	6	1	1	6	1	1	6	0.5	1	6	0	1	0	0	0	0	0	0	0	0	0	0	0	0	0	0	0	0	0	0	0	0	0	0	0	0
247	13	12	2	1	6	1	1	6	0.5	1	0	0	0	0	0	0	0	0	0	0	0	0	0	0	0	0	0	0	0	0	0	0	0	0	0	0	0	0	0	0	0	0	0	0	0	0	0	0	0
248	5.5	12	1	1	12	1	1	6	1	1	12	0.5	1	6	0.5	1	12	0	1	0	0	0	0	0	0	0	0	0	0	0	0	0	0	0	0	0	0	0	0	0	0	0	0	0	0	0	0	0	0
249	6	12	3	1	12	2.5	2	12	2	1	12	0.5	1	6	0	1	0	0	0	0	0	0	0	0	0	0	0	0	0	0	0	0	0	0	0	0	0	0	0	0	0	0	0	0	0	0	0	0	0
250	12	6	11.5	1	11	11.5	2	6	11.5	1	6	11	1	11	9.5	2	12	9	1	11	7	1	11	6.5	1	6	5.5	1	6	4.5	2	11	1.5	2	6	0	1	0	0	0	0	0	0	0	0	0	0	0	0
251	3	12	1.5	1	0	0	0	0	0	0	0	0	0	0	0	0	0	0	0	0	0	0	0	0	0	0	0	0	0	0	0	0	0	0	0	0	0	0	0	0	0	0	0	0	0	0	0	0	0
252	8	12	6	1	12	5	1	12	4	1	12	2	1	9	2	1	12	2	1	12	2	1	9	1.5	1	9	0.5	1	12	0.5	1	12	0.5	1	12	0	1	0	0	0	0	0	0	0	0	0	0	0	0
253	17	12	13	1	12	11.5	1	12	9.5	2	11	7.5	1	12	4.5	1	12	0	1	0	0	0	0	0	0	0	0	0	0	0	0	0	0	0	0	0	0	0	0	0	0	0	0	0	0	0	0	0	0
254	4	2	3	1	12	2.5	1	11	2	2	2	0	1	12	0	1	0	0	0	0	0	0	0	0	0	0	0	0	0	0	0	0	0	0	0	0	0	0	0	0	0	0	0	0	0	0	0	0	0
255	8	12	2	1	12	1.5	1	12	1	1	12	0	1	0	0	0	0	0	0	0	0	0	0	0	0	0	0	0	0	0	0	0	0	0	0	0	0	0	0	0	0	0	0	0	0	0	0	0	0
256	6	12	3	1	12	2	1	12	1	2	12	0	1	0	0	0	0	0	0	0	0	0	0	0	0	0	0	0	0	0	0	0	0	0	0	0	0	0	0	0	0	0	0	0	0	0	0	0	0
257	8	12	8 to 4	6	6	4	2	12	4	1	6	3.5	1	6	0.5	1	6	0.5	1	6	0	1	12	0	1	0	0	0	0	0	0	0	0	0	0	0	0	0	0	0	0	0	0	0	0	0	0	0	0
258	5	1	3	1	1	1.5	1	12	1	1	0	0	0	0	0	0	0	0	0	0	0	0	0	0	0	0	0	0	0	0	0	0	0	0	0	0	0	0	0	0	0	0	0	0	0	0	0	0	0
259	5	12	3	3	12	1.5	1	12	0.5	1	12	0	1	0	0	0	0	0	0	0	0	0	0	0	0	0	0	0	0	0	0	0	0	0	0	0	0	0	0	0	0	0	0	0	0	0	0	0	0
260	4.5	12	2.5	1	12	2.5	1	6	2	1	0	0	0	0	0	0	0	0	0	0	0	0	0	0	0	0	0	0	0	0	0	0	0	0	0	0	0	0	0	0	0	0	0	0	0	0	0	0	0
261	3	12	3	1	9	2.5	1	12	2.5	1	12	1.5	1	12	1.5	1	12	0	1	0	0	0	0	0	0	0	0	0	0	0	0	0	0	0	0	0	0	0	0	0	0	0	0	0	0	0	0	0	0
262	2	12	2	1	11	1	1	12	0	1	0	0	0	0	0	0	0	0	0	0	0	0	0	0	0	0	0	0	0	0	0	0	0	0	0	0	0	0	0	0	0	0	0	0	0	0	0	0	0
263	1	12	1	1	11	0.5	1	11	0	1	0	0	0	0	0	0	0	0	0	0	0	0	0	0	0	0	0	0	0	0	0	0	0	0	0	0	0	0	0	0	0	0	0	0	0	0	0	0	0
264	5	12	0	1	0	0	0	0	0	0	0	0	0	0	0	0	0	0	0	0	0	0	0	0	0	0	0	0	0	0	0	0	0	0	0	0	0	0	0	0	0	0	0	0	0	0	0	0	0
265	1.5	12	1	1	11	0.5	1	12	0	1	0	0	0	0	0	0	0	0	0	0	0	0	0	0	0	0	0	0	0	0	0	0	0	0	0	0	0	0	0	0	0	0	0	0	0	0	0	0	0
266	10	12	0.5	1	0	0	0	0	0	0	0	0	0	0	0	0	0	0	0	0	0	0	0	0	0	0	0	0	0	0	0	0	0	0	0	0	0	0	0	0	0	0	0	0	0	0	0	0	0
267	2	12	2	2	12	1	2	0	0	0	0	0	0	0	0	0	0	0	0	0	0	0	0	0	0	0	0	0	0	0	0	0	0	0	0	0	0	0	0	0	0	0	0	0	0	0	0	0	0
268	10	12	4	1	12	3	1	12	2	1	12	1	1	12	0	1	0	0	0	0	0	0	0	0	0	0	0	0	0	0	0	0	0	0	0	0	0	0	0	0	0	0	0	0	0	0	0	0	0
269	1.5	12	1	1	12	0.5	1	12	0	2	0	0	0	0	0	0	0	0	0	0	0	0	0	0	0	0	0	0	0	0	0	0	0	0	0	0	0	0	0	0	0	0	0	0	0	0	0	0	0
270	13	12	13	1	9	11	1	1	11	1	7	9	3	12	3	2	12	2	1	12	0	1	0	0	0	0	0	0	0	0	0	0	0	0	0	0	0	0	0	0	0	0	0	0	0	0	0	0	0
271	16	12	6	3	12	5	3	12	4	1	12	0.5	1	12	0	1	0	0	0	0	0	0	0	0	0	0	0	0	0	0	0	0	0	0	0	0	0	0	0	0	0	0	0	0	0	0	0	0	0
272	7.5	12	1.5	1	12	1	1	0	0	0	0	0	0	0	0	0	0	0	0	0	0	0	0	0	0	0	0	0	0	0	0	0	0	0	0	0	0	0	0	0	0	0	0	0	0	0	0	0	0
273	18	9	16	1	9	16	1	12	13	1	12	11	1	12	5	1	11	4.5	1	11	3	1	12	2	1	12	0	1	0	0	0	0	0	0	0	0	0	0	0	0	0	0	0	0	0	0	0	0	0
274	8	12	5	1	12	4	1	12	3	1	12	2	1	12	1	1	12	0	1	0	0	0	0	0	0	0	0	0	0	0	0	0	0	0	0	0	0	0	0	0	0	0	0	0	0	0	0	0	0
275	8	1	8	1	1	7	1	1	6	1	1	5	1	12	3	1	12	3	1	11	2	1	11	2	1	12	1.5	1	12	0.5	1	12	0.5	1	12	0	1	0	0	0	0	0	0	0	0	0	0	0	0
276	7.5	6	2.5	1	6	1.5	2	6	1	2	6	0.5	2	6	0	1	0	0	0	0	0	0	0	0	0	0	0	0	0	0	0	0	0	0	0	0	0	0	0	0	0	0	0	0	0	0	0	0	0
277	11	6	6.5	2	6	6	1	6	5	2	6	1	1	6	0	2	0	0	0	0	0	0	0	0	0	0	0	0	0	0	0	0	0	0	0	0	0	0	0	0	0	0	0	0	0	0	0	0	0
278	18	12	18	1	12	18	1	12	6	1	6	5	1	6	4	1	6	3.5	1	6	2	1	12	0	1	0	0	0	0	0	0	0	0	0	0	0	0	0	0	0	0	0	0	0	0	0	0	0	0
279	8	12	4	1	4	1.5	1	11	1.5	1	4	1.5	1	6	1.5	1	1	1.5	1	6	1	1	6	1	1	6	0.5	1	0	0	0	0	0	0	0	0	0	0	0	0	0	0	0	0	0	0	0	0	0
280	6	6	3	1	6	2	3	6	1	1	6	0	1	0	0	0	0	0	0	0	0	0	0	0	0	0	0	0	0	0	0	0	0	0	0	0	0	0	0	0	0	0	0	0	0	0	0	0	0
281	8	1	7	1	12	5.5	1	6	1.5	2	6	1	1	6	0	1	0	0	0	0	0	0	0	0	0	0	0	0	0	0	0	0	0	0	0	0	0	0	0	0	0	0	0	0	0	0	0	0	0
282	8	12	5	1	6	4	1	6	2	1	6	0	1	0	0	0	0	0	0	0	0	0	0	0	0	0	0	0	0	0	0	0	0	0	0	0	0	0	0	0	0	0	0	0	0	0	0	0	0
283	9	12	7	1	12	5.5	1	6	2	1	12	2	1	5	2	1	12	2	1	6	1	1	12	1	1	5	0	1	0	0	0	0	0	0	0	0	0	0	0	0	0	0	0	0	0	0	0	0	0
284	8	12	4	1	12	3.5	1	5	3	1	5	2.5	1	12	2.5	1	6	1.5	1	5	0.5	1	5	0	1	0	0	0	0	0	0	0	0	0	0	0	0	0	0	0	0	0	0	0	0	0	0	0	0
285	4	2	4	1	2	4	1	2	4	1	2	3.5	1	2	3.5	1	6	3	1	6	2.5	1	6	2.5	1	6	1.5	1	6	1.5	1	6	1.5	1	6	1	1	6	1	1	6	1	1	6	0	1	0	0	0
286	4	12	2	1	6	2	1	12	1	1	11	1	1	11	0.5	1	12	0	1	12	0	1	0	0	0	0	0	0	0	0	0	0	0	0	0	0	0	0	0	0	0	0	0	0	0	0	0	0	0
287	4	12	1.5	1	6	1.5	1	12	1	1	12	1	1	12	0.5	1	12	0.5	1	12	0	1	0	0	0	0	0	0	0	0	0	0	0	0	0	0	0	0	0	0	0	0	0	0	0	0	0	0	0
288	8	12	4	1	12	2	1	12	2	1	11	2	1	12	1.5	1	12	1.5	1	6	1.5	1	12	1	1	12	0.5	1	6	0.5	1	12	0	1	0	0	0	0	0	0	0	0	0	0	0	0	0	0	0
289	1.5	12	0.5	1	6	0.5	1	11	0.5	1	11	0.5	1	12	0	1	0	0	0	0	0	0	0	0	0	0	0	0	0	0	0	0	0	0	0	0	0	0	0	0	0	0	0	0	0	0	0	0	0
290	7.5	1	5.5	1	1	5.5	1	1	5	1	1	5	1	12	3	1	6	3	1	12	2	1	6	2	1	6	0.5	1	6	0.5	1	12	0	1	0	0	0	0	0	0	0	0	0	0	0	0	0	0	0
291	1.5	12	1	1	11	1	1	6	1	2	6	0.5	2	6	0	2	0	0	0	0	0	0	0	0	0	0	0	0	0	0	0	0	0	0	0	0	0	0	0	0	0	0	0	0	0	0	0	0	0
292	5.5	1	3.5	1	12	2	1	6	2	1	1	2	1	12	2	1	12	1.5	1	12	1	1	12	0.5	1	12	0	1	0	0	0	0	0	0	0	0	0	0	0	0	0	0	0	0	0	0	0	0	0
293	9	12	8	1	12	8	1	12	8	1	12	7.5	1	12	7.5	1	12	7.5	1	12	7	1	1	7	1	12	5	1	12	4.5	1	6	4.5	1	12	4.5	1	6	4	1	12	4	1	12	3.5	1	6	3.5	1
294	8	12	1	1	6	1	1	6	0.5	1	6	0	1	0	0	0	0	0	0	0	0	0	0	0	0	0	0	0	0	0	0	0	0	0	0	0	0	0	0	0	0	0	0	0	0	0	0	0	0
295	4.5	12	3	1	12	3	1	6	2.5	1	9	2.5	1	9	2.5	1	9	1.5	1	1	1.5	1	12	1	1	12	1	1	12	0	1	0	0	0	0	0	0	0	0	0	0	0	0	0	0	0	0	0	0
296	1.5	12	1	1	11	0.5	1	11	0	1	12	0	1	0	0	0	0	0	0	0	0	0	0	0	0	0	0	0	0	0	0	0	0	0	0	0	0	0	0	0	0	0	0	0	0	0	0	0	0
297	4	12	1.5	1	9	0.5	1	12	0	1	0	0	0	0	0	0	0	0	0	0	0	0	0	0	0	0	0	0	0	0	0	0	0	0	0	0	0	0	0	0	0	0	0	0	0	0	0	0	0
298	9	12	4.5	1	6	4.5	1	12	4	1	6	4	1	6	4	1	12	3.5	1	6	3.5	1	12	2.5	1	12	2.5	1	12	2.5	1	12	2	1	12	2	1	12	2	1	12	1.5	1	12	1	1	12	0.5	1
299	1.5	12	0.5	1	6	0.5	1	11	0.5	2	6	0	1	0	0	0	0	0	0	0	0	0	0	0	0	0	0	0	0	0	0	0	0	0	0	0	0	0	0	0	0	0	0	0	0	0	0	0	0
300	2.5	6	1.5	1	1	1.5	1	6	1	1	11	1	1	11	1	1	6	0.5	1	6	0	1	0	0	0	0	0	0	0	0	0	0	0	0	0	0	0	0	0	0	0	0	0	0	0	0	0	0	0
301	2.5	6	0.5	1	11	0	1	0	0	0	0	0	0	0	0	0	0	0	0	0	0	0	0	0	0	0	0	0	0	0	0	0	0	0	0	0	0	0	0	0	0	0	0	0	0	0	0	0	0
302	3	6	2	1	6	2	1	6	1.5	1	6	1	1	6	0	1	0	0	0	0	0	0	0	0	0	0	0	0	0	0	0	0	0	0	0	0	0	0	0	0	0	0	0	0	0	0	0	0	0
303	2.5	12	2	1	12	1.5	1	11	1.5	1	6	1	1	6	0.5	1	6	0.5	1	12	0	1	0	0	0	0	0	0	0	0	0	0	0	0	0	0	0	0	0	0	0	0	0	0	0	0	0	0	0
304	8.5	6	4.5	1	11	3.5	1	11	3	1	12	2.5	1	12	1.5	1	12	1	1	6	0	1	0	0	0	0	0	0	0	0	0	0	0	0	0	0	0	0	0	0	0	0	0	0	0	0	0	0	0
305	2.5	6	1	1	11	1	1	11	0.5	1	6	0	1	0	0	0	0	0	0	0	0	0	0	0	0	0	0	0	0	0	0	0	0	0	0	0	0	0	0	0	0	0	0	0	0	0	0	0	0
306	8	1	2	1	6	0.5	1	11	0.5	1	6	0.5	1	11	0.5	1	6	0	1	6	0	1	6	0	1	6	0	1	0	0	0	0	0	0	0	0	0	0	0	0	0	0	0	0	0	0	0	0	0
307	1	9	1	1	6	1	1	6	0.5	1	6	0	1	6	0	1	0	0	0	0	0	0	0	0	0	0	0	0	0	0	0	0	0	0	0	0	0	0	0	0	0	0	0	0	0	0	0	0	0
308	6	6	1.5	1	6	1.5	1	6	1	1	6	1	1	6	1	1	9	0.5	1	9	0.5	1	6	0	1	0	0	0	0	0	0	0	0	0	0	0	0	0	0	0	0	0	0	0	0	0	0	0	0
309	9.5	4	7.5	1	4	6	1	11	2	2	5	1.5	1	5	1.5	1	5	1	1	5	0.5	1	5	0	1	0	0	0	0	0	0	0	0	0	0	0	0	0	0	0	0	0	0	0	0	0	0	0	0
310	14	6	11	1	6	11	2	6	10.5	2	6	10.5	2	6	10	1	10	2	1	5	0.5	2	5	0	1	0	0	0	0	0	0	0	0	0	0	0	0	0	0	0	0	0	0	0	0	0	0	0	0
311	36	12	36	1	12	28	1	3	24.5	1	4	20.5	1	1	20.5	1	12	12.5	1	12	0.5	1	5	0.5	1	5	0	1	0	0	0	0	0	0	0	0	0	0	0	0	0	0	0	0	0	0	0	0	0
312	4	5	3	1	11	3	1	11	3	1	12	1.5	1	5	1.5	1	5	1	1	5	1	1	5	0.5	1	5	0	2	0	0	0	0	0	0	0	0	0	0	0	0	0	0	0	0	0	0	0	0	0
313	7	5	4	1	11	2.5	1	11	2	1	5	1.5	1	5	1.5	1	5	0.5	1	5	0	1	6	0	1	6	0	1	0	0	0	0	0	0	0	0	0	0	0	0	0	0	0	0	0	0	0	0	0
314	2	4	2	1	11	2	1	11	2	1	4	2	1	5	0.5	1	5	0.5	1	5	0	1	6	0	1	0	0	0	0	0	0	0	0	0	0	0	0	0	0	0	0	0	0	0	0	0	0	0	0
315	12	12	8	1	11	8	1	11	8	1	12	1	1	6	1	1	6	1	1	6	1	1	6	0.5	1	6	0.5	1	12	0	1	0	0	0	0	0	0	0	0	0	0	0	0	0	0	0	0	0	0
316	2	12	0.5	1	5	0.5	1	11	0.5	1	5	0	1	0	0	0	0	0	0	0	0	0	0	0	0	0	0	0	0	0	0	0	0	0	0	0	0	0	0	0	0	0	0	0	0	0	0	0	0
317	24	12	12	1	12	10	1	6	8.5	1	11	8	1	11	0	1	6	0	1	0	0	0	0	0	0	0	0	0	0	0	0	0	0	0	0	0	0	0	0	0	0	0	0	0	0	0	0	0	0
318	9.5	5	6.5	1	1	6.5	1	12	6	5	12	5	6	5	4.5	1	6	4.5	1	11	4.5	1	11	3.5	2	6	3.5	1	11	2.5	2	6	2.5	1	11	1.5	1	6	1.5	1	5	0	1	0	0	0	0	0	0
319	36	12	14	1	1	14	1	3	10	1	1	10	1	12	4.5	1	6	3.5	1	6	3.5	1	6	3	1	11	3	1	6	3	1	12	0	1	5	0	1	0	0	0	0	0	0	0	0	0	0	0	0
320	4	12	2	1	6	1	1	6	1	1	6	0.5	1	12	0.5	1	12	0	1	0	0	0	0	0	0	0	0	0	0	0	0	0	0	0	0	0	0	0	0	0	0	0	0	0	0	0	0	0	0
321	2	6	1	1	6	1	1	6	0.5	1	6	0.5	1	5	0	1	0	0	0	0	0	0	0	0	0	0	0	0	0	0	0	0	0	0	0	0	0	0	0	0	0	0	0	0	0	0	0	0	0
322	3	1	2	1	5	1.5	1	5	1.5	1	5	1	1	5	0	1	0	0	0	0	0	0	0	0	0	0	0	0	0	0	0	0	0	0	0	0	0	0	0	0	0	0	0	0	0	0	0	0	0
323	5.5	12	4.5	1	12	3	1	5	2	1	11	1.5	1	11	1	1	5	0.5	1	5	0.5	1	12	0.5	1	5	0	1	0	0	0	0	0	0	0	0	0	0	0	0	0	0	0	0	0	0	0	0	0
324	9	12	8	1	1	8	1	9	1	1	9	1	1	5	1	1	6	0.5	1	5	0.5	1	5	0	1	0	0	0	0	0	0	0	0	0	0	0	0	0	0	0	0	0	0	0	0	0	0	0	0
325	6	1	5 to 2	7	12	1	2	6	1	1	6	0	1	12	0	1	0	0	0	0	0	0	0	0	0	0	0	0	0	0	0	0	0	0	0	0	0	0	0	0	0	0	0	0	0	0	0	0	0
326	12	12	12 to 2	12	11	1	2	12	0	1	0	0	0	0	0	0	0	0	0	0	0	0	0	0	0	0	0	0	0	0	0	0	0	0	0	0	0	0	0	0	0	0	0	0	0	0	0	0	0
327	17	12	16.5	1	12	16.5	1	12	16.5	1	12	16	1	12	16	1	12	16	1	12	2	1	12	2	1	6	2	1	6	1.5	1	12	1.5	1	12	1.5	1	5	0	1	12	0	1	0	0	0	0	0	0
328	1.5	12	1.5	1	5	1	1	5	1	1	12	0	1	0	0	0	0	0	0	0	0	0	0	0	0	0	0	0	0	0	0	0	0	0	0	0	0	0	0	0	0	0	0	0	0	0	0	0	0
329	5	1	4	1	12	3	1	12	1.5	1	11	1.5	1	11	0.5	1	5	0	1	12	0	1	0	0	0	0	0	0	0	0	0	0	0	0	0	0	0	0	0	0	0	0	0	0	0	0	0	0	0
330	5.5	5	3.5	1	5	3.5	1	5	3	1	5	2.5	1	5	0.5	1	12	0	1	0	0	0	0	0	0	0	0	0	0	0	0	0	0	0	0	0	0	0	0	0	0	0	0	0	0	0	0	0	0
331	23	3	21	1	3	19	1	3	17	1	9	11	1	9	11	1	2	1	1	5	0	1	5	0	1	0	0	0	0	0	0	0	0	0	0	0	0	0	0	0	0	0	0	0	0	0	0	0	0
332	15	12	14	1	3	12	1	12	10.5	1	12	8.5	1	12	7	1	11	2.5	1	11	2	1	12	1.5	2	5	1	1	12	1	2	5	0.5	1	12	0	1	0	0	0	0	0	0	0	0	0	0	0	0
333	9.5	9	8.5	1	1	8.5	1	9	7.5	1	9	6.5	2	12	4.5	1	5	1.5	1	1	1.5	1	12	1	1	10	0	1	0	0	0	0	0	0	0	0	0	0	0	0	0	0	0	0	0	0	0	0	0
334	4	12	2	1	12	1	1	5	0.5	1	5	0.5	1	12	0	1	0	0	0	0	0	0	0	0	0	0	0	0	0	0	0	0	0	0	0	0	0	0	0	0	0	0	0	0	0	0	0	0	0
335	13	7	11	1	7	10	1	7	8	1	12	6	1	3	2	1	11	1.5	1	11	1.5	1	3	1	1	12	1	1	6	0.5	1	12	0	1	0	0	0	0	0	0	0	0	0	0	0	0	0	0	0
336	6	3	4	1	3	2	1	3	1	1	5	0	1	10	0	1	0	0	0	0	0	0	0	0	0	0	0	0	0	0	0	0	0	0	0	0	0	0	0	0	0	0	0	0	0	0	0	0	0
337	4	9	2.5	1	1	2.5	1	9	2	1	10	5	1	5	5	1	10	5	1	10	5	1	5	5	1	5	0	1	10	0	1	0	0	0	0	0	0	0	0	0	0	0	0	0	0	0	0	0	0
338	4.5	9	1.5	1	10	0.5	1	5	0.5	1	10	0.5	1	10	0	1	5	0	1	5	0	1	10	0	1	0	0	0	0	0	0	0	0	0	0	0	0	0	0	0	0	0	0	0	0	0	0	0	0
339	5.5	9	5.5	1	6	4	1	5	3	1	5	2.5	1	6	2.5	1	6	2.5	1	5	0	1	0	0	0	0	0	0	0	0	0	0	0	0	0	0	0	0	0	0	0	0	0	0	0	0	0	0	0
340	12	9	8	1	12	1	1	12	1	1	5	1	1	5	0	1	10	0	1	0	0	0	0	0	0	0	0	0	0	0	0	0	0	0	0	0	0	0	0	0	0	0	0	0	0	0	0	0	0
341	8	7	0.5	1	5	0.5	1	11	0.5	1	5	0.5	1	11	0.5	1	5	0	1	0	0	0	0	0	0	0	0	0	0	0	0	0	0	0	0	0	0	0	0	0	0	0	0	0	0	0	0	0	0
342	7.5	12	3.5	1	12	1	4	12	0	1	0	0	0	0	0	0	0	0	0	0	0	0	0	0	0	0	0	0	0	0	0	0	0	0	0	0	0	0	0	0	0	0	0	0	0	0	0	0	0
343	4	6	2	1	6	1	2	5	0	1	0	0	0	0	0	0	0	0	0	0	0	0	0	0	0	0	0	0	0	0	0	0	0	0	0	0	0	0	0	0	0	0	0	0	0	0	0	0	0
344	8	12	3	1	5	2.5	1	5	1	1	5	0.5	1	5	0	1	0	0	0	0	0	0	0	0	0	0	0	0	0	0	0	0	0	0	0	0	0	0	0	0	0	0	0	0	0	0	0	0	0
345	4	5	1	1	5	1	1	5	0.5	1	5	0	1	6	0	1	0	0	0	0	0	0	0	0	0	0	0	0	0	0	0	0	0	0	0	0	0	0	0	0	0	0	0	0	0	0	0	0	0
346	4	5	0.5	1	5	0.5	1	5	0.5	1	5	0.5	1	5	0	1	0	0	0	0	0	0	0	0	0	0	0	0	0	0	0	0	0	0	0	0	0	0	0	0	0	0	0	0	0	0	0	0	0
347	12	12	10	1	5	10	1	6	10	1	5	2	1	11	1.5	1	11	1	1	5	1	1	5	0.5	1	5	0.5	1	5	0	1	0	0	0	0	0	0	0	0	0	0	0	0	0	0	0	0	0	0
348	5	5	5	1	1	5	1	12	1	1	11	1	1	11	0.5	1	5	0.5	1	5	0.5	1	5	0	1	0	0	0	0	0	0	0	0	0	0	0	0	0	0	0	0	0	0	0	0	0	0	0	0
349	4	9	2	1	5	1	1	5	1	1	5	0.5	1	5	0	1	0	0	0	0	0	0	0	0	0	0	0	0	0	0	0	0	0	0	0	0	0	0	0	0	0	0	0	0	0	0	0	0	0
350	4	9	2	1	9	1.5	1	9	1.5	1	9	1	1	9	1	1	9	1	1	6	1	1	6	0.5	1	6	0.5	1	5	0	1	5	0	1	0	0	0	0	0	0	0	0	0	0	0	0	0	0	0
351	3	3	1	1	5	0.5	1	5	0	1	0	0	0	0	0	0	0	0	0	0	0	0	0	0	0	0	0	0	0	0	0	0	0	0	0	0	0	0	0	0	0	0	0	0	0	0	0	0	0
352	6.5	5	3	1	1	2.5	1	9	2.5	1	9	2	1	5	1.5	1	12	1.5	1	12	1.5	1	5	0.5	1	5	0.5	1	12	0.5	1	12	0	1	5	0	1	0	0	0	0	0	0	0	0	0	0	0	0
353	4	5	3	1	11	1	1	11	1	1	5	1	1	5	0	1	0	0	0	0	0	0	0	0	0	0	0	0	0	0	0	0	0	0	0	0	0	0	0	0	0	0	0	0	0	0	0	0	0
354	3.5	6	2.5	1	1	2.5	1	11	2	1	11	1.5	1	11	1.5	1	6	1	1	12	0.5	1	5	0	1	0	0	0	0	0	0	0	0	0	0	0	0	0	0	0	0	0	0	0	0	0	0	0	0
355	9	1	8	1	6	7	1	6	7	1	6	7	1	5	6.5	1	6	6	1	6	1.5	1	6	1	1	5	0	1	0	0	0	0	0	0	0	0	0	0	0	0	0	0	0	0	0	0	0	0	0
356	7	6	2.5	1	6	2	1	6	1.5	1	6	1	1	6	1	1	6	0.5	1	5	0	1	0	0	0	0	0	0	0	0	0	0	0	0	0	0	0	0	0	0	0	0	0	0	0	0	0	0	0
357	8.5	12	6.5	8	12	1.5	1	6	1.5	1	6	1.5	1	6	1	1	6	1	1	12	0.5	1	5	0.5	1	12	0	1	0	0	0	0	0	0	0	0	0	0	0	0	0	0	0	0	0	0	0	0	0
358	13	1	11	1	1	10	1	1	9	1	6	8	1	6	7.5	1	6	7	1	3	5.5	1	11	5.5	1	11	5.5	1	6	1.5	1	6	1	1	6	0.5	1	5	0	1	0	0	0	0	0	0	0	0	0
359	2.5	3	2	2	1	2	1	9	2	1	3	1.5	1	9	1.5	1	6	1	1	11	1	2	6	0.5	1	5	0	1	0	0	0	0	0	0	0	0	0	0	0	0	0	0	0	0	0	0	0	0	0
360	4	5	3	1	11	2	1	11	2	1	5	0	1	0	0	0	0	0	0	0	0	0	0	0	0	0	0	0	0	0	0	0	0	0	0	0	0	0	0	0	0	0	0	0	0	0	0	0	0
361	4	3	3.5	1	1	3.5	1	5	0.5	1	5	0.5	1	5	0	1	0	0	0	0	0	0	0	0	0	0	0	0	0	0	0	0	0	0	0	0	0	0	0	0	0	0	0	0	0	0	0	0	0
362	13	12	12.5	2	12	12	2	12	11	1	12	10	3	12	9.5	1	12	9	1	12	8.5	2	12	8	2	12	8	2	12	7.5	2	12	7	2	12	2	1	12	0.5	1	0	0	0	0	0	0	0	0	0
363	14	5	6	1	5	5	1	6	3	1	11	3	2	5	2.5	1	5	2	1	5	1.5	1	5	0	2	6	0	1	0	0	0	0	0	0	0	0	0	0	0	0	0	0	0	0	0	0	0	0	0
364	13	6	11	1	11	11	1	11	10.5	1	12	2	1	5	1.5	1	5	1	1	5	1	1	5	0.5	1	5	0	1	0	0	0	0	0	0	0	0	0	0	0	0	0	0	0	0	0	0	0	0	0
365	6.5	12	5.5	1	12	4.5	1	12	4	1	12	3	1	11	2.5	1	11	2	1	5	0	1	12	0	1	0	0	0	0	0	0	0	0	0	0	0	0	0	0	0	0	0	0	0	0	0	0	0	0
366	8	12	5	1	12	4	1	12	3	1	12	3	1	12	2	1	12	1.5	1	12	1	1	5	0	1	0	0	0	0	0	0	0	0	0	0	0	0	0	0	0	0	0	0	0	0	0	0	0	0
367	13	5	9	1	1	9	1	5	5	1	6	3	1	6	3	1	6	2.5	1	6	0	1	5	0	1	0	0	0	0	0	0	0	0	0	0	0	0	0	0	0	0	0	0	0	0	0	0	0	0
368	8	5	4	1	1	4	1	3	3.5	1	11	3.5	1	1	3.5	1	5	2	1	6	2	1	5	0	1	0	0	0	0	0	0	0	0	0	0	0	0	0	0	0	0	0	0	0	0	0	0	0	0
369	11.5	7	7.5	1	7	7	1	1	5	1	10	1	1	5	1	1	5	0.5	1	5	0	1	0	0	0	0	0	0	0	0	0	0	0	0	0	0	0	0	0	0	0	0	0	0	0	0	0	0	0
370	8	12	7.5	1	12	6.5	1	12	5.5	1	1	5	1	1	4.5	1	1	3.5	1	1	2.5	1	1	1.5	1	12	1	1	5	1	1	3	1	1	12	1	1	6	0.5	1	12	0	1	5	0	1	0	0	0
371	20	12	16	1	6	16	1	6	15.5	1	9	14.5	1	6	4	1	11	4	1	6	3	1	10	3	1	5	0	1	0	0	0	0	0	0	0	0	0	0	0	0	0	0	0	0	0	0	0	0	0
372	2	12	0.5	1	5	0.5	1	5	0.5	1	5	0	1	5	0	1	5	0	1	0	0	0	0	0	0	0	0	0	0	0	0	0	0	0	0	0	0	0	0	0	0	0	0	0	0	0	0	0	0
373	6.5	12	4.5	1	12	4	1	12	3.5	1	12	3	2	12	2.5	1	12	2	3	12	1	2	5	0.5	1	12	0	1	0	0	0	0	0	0	0	0	0	0	0	0	0	0	0	0	0	0	0	0	0
374	6	12	5.5	3	12	5	3	12	4	6	12	3	6	11	2	1	11	0.5	1	5	0	1	5	0	1	0	0	0	0	0	0	0	0	0	0	0	0	0	0	0	0	0	0	0	0	0	0	0	0
375	10	12	9 to 4	11	12	3	1	12	3	1	10	3	1	12	2	1	12	2	1	5	2	1	5	0.5	1	12	0	1	0	0	0	0	0	0	0	0	0	0	0	0	0	0	0	0	0	0	0	0	0
376	20	3	19	2	1	15	1	12	11 to 1	8	12	0	2	6	0	1	5	0	1	0	0	0	0	0	0	0	0	0	0	0	0	0	0	0	0	0	0	0	0	0	0	0	0	0	0	0	0	0	0
377	8.5	3	2.5	3	3	2	3	9	1.5	3	9	1	1	6	0.5	1	6	0.5	1	6	0	1	12	0	1	0	0	0	0	0	0	0	0	0	0	0	0	0	0	0	0	0	0	0	0	0	0	0	0
378	4.5	12	1.5	1	12	1	1	12	1	1	12	0	1	0	0	0	0	0	0	0	0	0	0	0	0	0	0	0	0	0	0	0	0	0	0	0	0	0	0	0	0	0	0	0	0	0	0	0	0
379	8	12	7.5	1	12	6.5	1	12	6.5	1	5	5.5	1	5	5	1	5	1	1	5	1	1	5	0.5	1	5	0.5	1	5	0	1	0	0	0	0	0	0	0	0	0	0	0	0	0	0	0	0	0	0
380	3	12	2.5	1	12	1.5	1	6	1.5	1	6	1.5	1	12	1	1	6	0.5	1	12	0	1	0	0	0	0	0	0	0	0	0	0	0	0	0	0	0	0	0	0	0	0	0	0	0	0	0	0	0
381	7	7	6.5	1	12	6.5	1	5	5	1	5	4.5	1	12	0.5	1	12	0	1	0	0	0	0	0	0	0	0	0	0	0	0	0	0	0	0	0	0	0	0	0	0	0	0	0	0	0	0	0	0
382	3	12	2.5	1	12	1.5	1	5	1.5	1	5	1	1	5	0.5	1	12	0	1	0	0	0	0	0	0	0	0	0	0	0	0	0	0	0	0	0	0	0	0	0	0	0	0	0	0	0	0	0	0
383	3	3	1.5	1	1	1.5	1	5	1	1	5	0.5	1	5	0.5	1	5	0	1	0	0	0	0	0	0	0	0	0	0	0	0	0	0	0	0	0	0	0	0	0	0	0	0	0	0	0	0	0	0
384	4.5	12	1	1	5	0.5	1	5	0	1	5	0	1	6	0	1	12	0	1	0	0	0	0	0	0	0	0	0	0	0	0	0	0	0	0	0	0	0	0	0	0	0	0	0	0	0	0	0	0
385	6.5	12	2.5	1	5	2.5	1	5	1.5	1	5	0.5	1	12	0.5	1	0	0	0	0	0	0	0	0	0	0	0	0	0	0	0	0	0	0	0	0	0	0	0	0	0	0	0	0	0	0	0	0	0
386	9.5	1	5.5	1	7	1.5	1	12	1	1	6	1	3	6	0.5	1	6	0.5	1	6	0.5	1	6	0	1	5	0	1	0	0	0	0	0	0	0	0	0	0	0	0	0	0	0	0	0	0	0	0	0
387	6	12	5.5	1	12	5	1	12	4	1	11	3.5	1	11	3	1	12	2.5	1	5	2.5	1	5	2.5	1	5	2	1	6	2	1	6	1.5	1	12	1.5	1	5	0.5	1	5	0	1	0	0	0	0	0	0
388	18	6	16	1	1	16	1	6	15.5	1	9	15.5	1	1	15.5	1	6	14.5	1	6	14.5	1	6	14.5	1	6	14.5	1	12	0.5	1	6	0.5	1	6	0.5	1	6	0	1	12	0	1	5	0	1	0	0	0
389	8	1	7	1	1	5	1	1	3	1	5	1.5	1	5	1.5	1	5	1.5	1	12	0	1	5	0	1	6	0	1	0	0	0	0	0	0	0	0	0	0	0	0	0	0	0	0	0	0	0	0	0
390	48	8	32	1	7	20	1	1	9.5	1	1	7.5	1	1	5.5	1	3	5	1	6	2	2	6	1	1	6	0	1	5	0	1	0	0	0	0	0	0	0	0	0	0	0	0	0	0	0	0	0	0
391	18	1	18	1	1	18	1	3	14	1	5	6	1	5	6	1	5	5.5	1	5	1	1	5	1	1	5	0.5	1	12	0.5	1	12	0	1	5	0	1	0	0	0	0	0	0	0	0	0	0	0	0
392	7.5	2	3.5	1	2	3.5	1	2	3.5	1	5	1.5	1	1	1.5	1	5	1.5	1	5	0.5	1	5	0	1	12	0	1	0	0	0	0	0	0	0	0	0	0	0	0	0	0	0	0	0	0	0	0	0
393	7	3	6.5	1	1	6.5	1	12	5	1	5	5	1	5	4	1	5	4	1	6	1	1	0	0	0	0	0	0	0	0	0	0	0	0	0	0	0	0	0	0	0	0	0	0	0	0	0	0	0
394	3.5	12	2.5	1	5	1.5	1	5	1	1	5	0	1	12	0	1	0	0	0	0	0	0	0	0	0	0	0	0	0	0	0	0	0	0	0	0	0	0	0	0	0	0	0	0	0	0	0	0	0
395	10	12	2	1	9	0.5	1	12	0.5	1	5	0	1	0	0	0	0	0	0	0	0	0	0	0	0	0	0	0	0	0	0	0	0	0	0	0	0	0	0	0	0	0	0	0	0	0	0	0	0
396	24	12	23	1	3	21	1	3	20.5	1	11	20.5	1	3	20.5	1	3	16.5	1	6	12.5	1	1	12.5	1	9	8.5	1	11	8.5	1	9	8.5	1	5	6.5	1	1	6.5	1	12	6	1	12	6	1	12	5.5	1
397	6.5	12	5.5	1	12	4.5	1	12	3.5	1	12	3	1	6	2	1	6	1.5	4	5	0	1	0	0	0	0	0	0	0	0	0	0	0	0	0	0	0	0	0	0	0	0	0	0	0	0	0	0	0
398	5	1	4	1	6	1.5	1	6	1.5	1	6	1.5	1	6	1.5	1	6	1	1	5	0	1	0	0	0	0	0	0	0	0	0	0	0	0	0	0	0	0	0	0	0	0	0	0	0	0	0	0	0
399	17.5	6	15.5	1	6	15	1	6	15	1	9	14	1	9	13.5	1	6	13.5	1	11	11	1	11	11	1	6	11	1	1	11	1	6	11	1	1	2	1	6	2	1	11	1	1	11	0.5	1	6	0	1
400	12	12	10.5	1	12	10	1	12	9	2	12	8.5	2	12	5	2	12	4.5	2	12	2	2	12	0.5	1	6	0.5	1	6	0	1	12	0	1	5	0	1	0	0	0	0	0	0	0	0	0	0	0	0
401	2.5	1	2.5	3	1	2	1	6	1.5	3	6	1	3	6	0.5	1	5	0	1	12	0	1	0	0	0	0	0	0	0	0	0	0	0	0	0	0	0	0	0	0	0	0	0	0	0	0	0	0	0
402	4	12	1	1	5	0.5	1	5	0	1	12	0	1	0	0	0	0	0	0	0	0	0	0	0	0	0	0	0	0	0	0	0	0	0	0	0	0	0	0	0	0	0	0	0	0	0	0	0	0
403	4	12	3	1	5	2.5	1	5	2.5	1	5	2	1	12	2	1	5	0	1	0	0	0	0	0	0	0	0	0	0	0	0	0	0	0	0	0	0	0	0	0	0	0	0	0	0	0	0	0	0
404	3.5	12	2	1	12	1.5	1	5	1.5	1	5	1.5	1	5	0.5	1	5	0	1	12	0	1	0	0	0	0	0	0	0	0	0	0	0	0	0	0	0	0	0	0	0	0	0	0	0	0	0	0	0
405	22	12	22	1	12	1	1	6	1	1	12	0	1	5	0	1	0	0	0	0	0	0	0	0	0	0	0	0	0	0	0	0	0	0	0	0	0	0	0	0	0	0	0	0	0	0	0	0	0
406	4	12	2	1	6	2	1	12	1.5	1	6	1.5	1	12	1.5	1	6	1.5	1	11	1.5	1	11	1	1	12	0.5	1	6	0.5	1	12	0	1	5	0	1	0	0	0	0	0	0	0	0	0	0	0	0
407	12.5	6	3.5	1	6	3.5	1	6	3	1	6	1.5	1	6	0.5	1	5	0	1	0	0	0	0	0	0	0	0	0	0	0	0	0	0	0	0	0	0	0	0	0	0	0	0	0	0	0	0	0	0
408	4	7	2.5	1	5	0.5	1	5	0.5	1	5	0	1	0	0	0	0	0	0	0	0	0	0	0	0	0	0	0	0	0	0	0	0	0	0	0	0	0	0	0	0	0	0	0	0	0	0	0	0
409	50	9	49	1	9	49	1	6	33	1	6	33	1	6	33	1	5	1	1	5	1	1	9	1	1	11	1	1	11	0.5	1	9	0.5	1	6	0.5	1	5	0	1	0	0	0	0	0	0	0	0	0
410	10	7	9	1	12	7	1	6	4	1	6	1	1	11	1	1	11	0.5	1	6	0.5	1	5	0	1	0	0	0	0	0	0	0	0	0	0	0	0	0	0	0	0	0	0	0	0	0	0	0	0
411	14	6	2	2	6	0	1	0	0	0	0	0	0	0	0	0	0	0	0	0	0	0	0	0	0	0	0	0	0	0	0	0	0	0	0	0	0	0	0	0	0	0	0	0	0	0	0	0	0
412	14	1	6	1	1	4	1	6	1	1	6	1	1	6	1	1	5	0.5	1	5	0	1	6	0	1	6	0	1	0	0	0	0	0	0	0	0	0	0	0	0	0	0	0	0	0	0	0	0	0
413	11	12	7.5	1	1	5.5	1	12	1.5	1	6	1.5	1	6	1.5	1	6	1	1	6	0	1	0	0	0	0	0	0	0	0	0	0	0	0	0	0	0	0	0	0	0	0	0	0	0	0	0	0	0
414	5.5	12	2	1	12	2	1	6	2	1	6	1	1	12	1	1	6	0.5	1	6	0.5	1	6	0	1	6	0	1	12	0	1	0	0	0	0	0	0	0	0	0	0	0	0	0	0	0	0	0	0
415	12	12	4 to 2	5	12	1	1	6	1	2	11	1	2	6	0	1	12	0	1	0	0	0	0	0	0	0	0	0	0	0	0	0	0	0	0	0	0	0	0	0	0	0	0	0	0	0	0	0	0
416	3.5	12	1.5	1	6	0.5	1	6	0.5	1	6	0.5	1	6	0.5	1	12	0	1	6	2	0	0	0	0	0	0	0	0	0	0	0	0	0	0	0	0	0	0	0	0	0	0	0	0	0	0	0	0
417	3	12	2	1	6	1.5	1	6	1	2	12	0	1	0	0	0	0	0	0	0	0	0	0	0	0	0	0	0	0	0	0	0	0	0	0	0	0	0	0	0	0	0	0	0	0	0	0	0	0
418	9	12	7.5	1	1	6.5	1	12	4.5	1	12	1.5	1	6	1.5	1	6	1	1	12	0	1	0	0	0	0	0	0	0	0	0	0	0	0	0	0	0	0	0	0	0	0	0	0	0	0	0	0	0
419	10	12	10	1	12	9	1	12	7	1	12	5	1	12	3	1	12	1	1	12	1	1	12	0.5	1	6	0.5	1	12	0.5	1	6	0.5	1	12	0.5	1	6	0.5	1	12	0	1	0	0	0	0	0	0
420	23	5	11	1	12	8	1	5	4	1	6	0.5	1	11	0.5	1	6	0.5	1	5	0	1	6	0	1	0	0	0	0	0	0	0	0	0	0	0	0	0	0	0	0	0	0	0	0	0	0	0	0
421	16	1	10.5	1	5	2.5	1	5	2.5	1	5	2	1	5	0	1	0	0	0	0	0	0	0	0	0	0	0	0	0	0	0	0	0	0	0	0	0	0	0	0	0	0	0	0	0	0	0	0	0
422	10	7	8	1	7	7.5	1	6	0.5	1	11	0.5	1	6	0.5	1	11	0.5	1	6	0.5	1	12	0	1	0	0	0	0	0	0	0	0	0	0	0	0	0	0	0	0	0	0	0	0	0	0	0	0
423	10	12	6	1	12	5	1	12	4.5	1	12	4.5	1	12	4.5	1	12	4	1	12	4	1	12	4	1	12	3	1	6	2.5	1	11	2.5	1	11	1.5	1	11	1	1	12	1	1	6	0.5	1	6	0	1
424	1.5	1	1.5	1	12	1	1	5	0.5	1	6	0.5	1	11	0.5	2	6	0.5	3	5	0	2	0	0	0	0	0	0	0	0	0	0	0	0	0	0	0	0	0	0	0	0	0	0	0	0	0	0	0
425	9	2	9	1	5	9	1	1	9	1	5	8.5	2	5	8	1	2	1	1	6	1	1	6	0.5	1	5	0	1	0	0	0	0	0	0	0	0	0	0	0	0	0	0	0	0	0	0	0	0	0
426	8	12	5	1	12	4	1	6	4	1	6	3.5	2	6	3	1	6	3	1	6	2	1	6	1	1	0	0	0	0	0	0	0	0	0	0	0	0	0	0	0	0	0	0	0	0	0	0	0	0
427	16	12	14	1	12	12	1	12	10	1	12	8	1	12	6	1	12	4	1	12	3	1	12	2	1	6	1	5	6	0	3	0	0	0	0	0	0	0	0	0	0	0	0	0	0	0	0	0	0
[truncated: 499 more columns]

## Sheet: Hospitalization
Sl no.	Have you been previously hospitalized during your current TB treatment phase and or before the TB treatment started because of TB? (Y/N)	Time	Hospitalization (#1)	Type of hospital	Number of days hospitalised	Travel time one way (hours)	Day charges (total for stay)	Consultation fee (total for stay)	Radiography and other imaging (total for stay)	Lab tests including cost of transporting samples (total for stay)	Other procedures, including surgery, biopsy, etc	Medicines to treat TB (total for stay)	Other medicines, including nutritional supplements (total for stay)	Travel (total for stay)	Food (total for stay)	Other (payment for linen, soap, other services & administrative) (total for stay)	Did anyone accompany you? (Y/N)	If yes, how many	Mode of transport	Approx. km (one way) for bike and car	Did anyone stayed with you (Y/N)	How Many	How many days did they stay with you?	Accommodation cost**	Reimbursements	Hospitalization #2	Type of hospital	Number of days hospitalised	Travel time one way (hours)	Day charges (total for stay)	Consultation fee (total for stay)	Radiography and other imaging (total for stay)	Lab tests including cost of transporting samples (total for stay)	Other procedures, including surgery, biopsy, etc	Medicines to treat TB (total for stay)	Other medicines, including nutritional supplements (total for stay)	Travel (total for stay)	Food (total for stay)	Other (payment for linen, soap, other services & administrative) (total for stay)	Did anyone accompany you? (1-Yes /2-No)	If yes, how many	Mode of transport	Approx. km (one way)	Did anyone stayed with you (1-Yes/2-No)	How Many	How many days did they stay with you?	Accommodation cost**	Reimbursements	Hospitalization # 3
1	N	0	0	0	0	0	0	0	0	0	0	0	0	0	0	0	0	0	0	0	0	0	0	0	0	0	0	0	0	0	0	0	0	0	0	0	0	0	0	0	0	0	0	0	0	0	0	0	0
2	N	0	0	0	0	0	0	0	0	0	0	0	0	0	0	0	0	0	0	0	0	0	0	0	0	0	0	0	0	0	0	0	0	0	0	0	0	0	0	0	0	0	0	0	0	0	0	0	0
3	N	0	0	0	0	0	0	0	0	0	0	0	0	0	0	0	0	0	0	0	0	0	0	0	0	0	0	0	0	0	0	0	0	0	0	0	0	0	0	0	0	0	0	0	0	0	0	0	0
4	N	0	0	0	0	0	0	0	0	0	0	0	0	0	0	0	0	0	0	0	0	0	0	0	0	0	0	0	0	0	0	0	0	0	0	0	0	0	0	0	0	0	0	0	0	0	0	0	0
5	Y	1	1	1	8	1.5	0	0	0	0	0	500	0	400	0	0	Y	2	Ambulance	0	N	0	0	0	0	0	0	0	0	0	0	0	0	0	0	0	0	0	0	0	0	0	0	0	0	0	0	0	0
6	N	0	0	0	0	0	0	0	0	0	0	0	0	0	0	0	0	0	0	0	0	0	0	0	0	0	0	0	0	0	0	0	0	0	0	0	0	0	0	0	0	0	0	0	0	0	0	0	0
7	Y	1	1	3	1	1	0	0	0	0	4000	100	0	200	100	0	Y	2	Bus/Auto	0	N	0	0	0	0	0	0	0	0	0	0	0	0	0	0	0	0	0	0	0	0	0	0	0	0	0	0	0	0
8	N	0	0	0	0	0	0	0	0	0	0	0	0	0	0	0	0	0	0	0	0	0	0	0	0	0	0	0	0	0	0	0	0	0	0	0	0	0	0	0	0	0	0	0	0	0	0	0	0
9	N	0	0	0	0	0	0	0	0	0	0	0	0	0	0	0	0	0	0	0	0	0	0	0	0	0	0	0	0	0	0	0	0	0	0	0	0	0	0	0	0	0	0	0	0	0	0	0	0
10	N	0	0	0	0	0	0	0	0	0	0	0	0	0	0	0	0	0	0	0	0	0	0	0	0	0	0	0	0	0	0	0	0	0	0	0	0	0	0	0	0	0	0	0	0	0	0	0	0
11	N	0	0	0	0	0	0	0	0	0	0	0	0	0	0	0	0	0	0	0	0	0	0	0	0	0	0	0	0	0	0	0	0	0	0	0	0	0	0	0	0	0	0	0	0	0	0	0	0
12	N	0	0	0	0	0	0	0	0	0	0	0	0	0	0	0	0	0	0	0	0	0	0	0	0	0	0	0	0	0	0	0	0	0	0	0	0	0	0	0	0	0	0	0	0	0	0	0	0
13	N	0	0	0	0	0	0	0	0	0	0	0	0	0	0	0	0	0	0	0	0	0	0	0	0	0	0	0	0	0	0	0	0	0	0	0	0	0	0	0	0	0	0	0	0	0	0	0	0
14	N	0	0	0	0	0	0	0	0	0	0	0	0	0	0	0	0	0	0	0	0	0	0	0	0	0	0	0	0	0	0	0	0	0	0	0	0	0	0	0	0	0	0	0	0	0	0	0	0
15	Y	1	1	1	10	0	0	0	0	0	0	0	0	284	954	150	Y	1	Magic/Bike	15	Y	1	10	0	0	0	0	0	0	0	0	0	0	0	0	0	0	0	0	0	0	0	0	0	0	0	0	0	0
16	N	0	0	0	0	0	0	0	0	0	0	0	0	0	0	0	0	0	0	0	0	0	0	0	0	0	0	0	0	0	0	0	0	0	0	0	0	0	0	0	0	0	0	0	0	0	0	0	0
17	N	0	0	0	0	0	0	0	0	0	0	0	0	0	0	0	0	0	0	0	0	0	0	0	0	0	0	0	0	0	0	0	0	0	0	0	0	0	0	0	0	0	0	0	0	0	0	0	0
18	N	0	0	0	0	0	0	0	0	0	0	0	0	0	0	0	0	0	0	0	0	0	0	0	0	0	0	0	0	0	0	0	0	0	0	0	0	0	0	0	0	0	0	0	0	0	0	0	0
19	Y	1	1	1	1	1	0	0	0	0	0	0	0	250	0	0	Y	1	Auto	0	N	0	0	0	0	0	0	0	0	0	0	0	0	0	0	0	0	0	0	0	0	0	0	0	0	0	0	0	0
20	Y	1	1	2	54	1	0	0	0	0	0	0	0	60	0	0	Y	1	Auto	0	N	0	0	0	0	0	0	0	0	0	0	0	0	0	0	0	0	0	0	0	0	0	0	0	0	0	0	0	0
21	Y	1	1	2	20	0.5	0	0	0	0	0	0	0	195	0	0	Y	1	Bike	4	N	0	0	0	0	0	0	0	0	0	0	0	0	0	0	0	0	0	0	0	0	0	0	0	0	0	0	0	0
22	Y	1	1	2	2	0.25	0	0	0	0	0	0	0	20	0	0	Y	2	Bicycle/Toto	0	N	0	0	0	0	0	0	0	0	0	0	0	0	0	0	0	0	0	0	0	0	0	0	0	0	0	0	0	0
23	Y	1	1	2	42	1	0	0	0	0	0	0	0	2000	0	0	Y	2	Reserve car	0	N	0	0	0	0	0	0	0	0	0	0	0	0	0	0	0	0	0	0	0	0	0	0	0	0	0	0	0	0
24	N	0	0	0	0	0	0	0	0	0	0	0	0	0	0	0	0	0	0	0	0	0	0	0	0	0	0	0	0	0	0	0	0	0	0	0	0	0	0	0	0	0	0	0	0	0	0	0	0
25	N	0	0	0	0	0	0	0	0	0	0	0	0	0	0	0	0	0	0	0	0	0	0	0	0	0	0	0	0	0	0	0	0	0	0	0	0	0	0	0	0	0	0	0	0	0	0	0	0
26	Y	1	1	2	38	0.333333	0	0	0	0	0	0	0	35	0	0	Y	3	Bike	6	N	0	0	0	0	0	0	0	0	0	0	0	0	0	0	0	0	0	0	0	0	0	0	0	0	0	0	0	0
27	Y	1	1	2	17	0.666667	0	0	0	0	0	0	0	140	0	0	Y	3	Toto/Bus	0	N	0	0	0	0	0	0	0	0	0	0	0	0	0	0	0	0	0	0	0	0	0	0	0	0	0	0	0	0
28	N	0	0	0	0	0	0	0	0	0	0	0	0	0	0	0	0	0	0	0	0	0	0	0	0	0	0	0	0	0	0	0	0	0	0	0	0	0	0	0	0	0	0	0	0	0	0	0	0
29	Y	1	1	3	5	2	10000	11000	2000	870	0	600	5000	6920	720	0	Y	1	Reserve car	0	N	0	0	0	0	0	0	0	0	0	0	0	0	0	0	0	0	0	0	0	0	0	0	0	0	0	0	0	0
30	Y	1	1	3	7	8	2940	2450	91	700	570	0	21929	2500	6300	0	Y	1	Ambulance	0	Y	1	7	0	0	0	0	0	0	0	0	0	0	0	0	0	0	0	0	0	0	0	0	0	0	0	0	0	0
31	N	0	0	0	0	0	0	0	0	0	0	0	0	0	0	0	0	0	0	0	0	0	0	0	0	0	0	0	0	0	0	0	0	0	0	0	0	0	0	0	0	0	0	0	0	0	0	0	0
32	N	0	0	0	0	0	0	0	0	0	0	0	0	0	0	0	0	0	0	0	0	0	0	0	0	0	0	0	0	0	0	0	0	0	0	0	0	0	0	0	0	0	0	0	0	0	0	0	0
33	N	0	0	0	0	0	0	0	0	0	0	0	0	0	0	0	0	0	0	0	0	0	0	0	0	0	0	0	0	0	0	0	0	0	0	0	0	0	0	0	0	0	0	0	0	0	0	0	0
34	Y	1	1	1	12	0.5	0	0	0	350	0	0	1000	350	1920	0	Y	1	Walk	0	Y	1	12	0	0	0	0	0	0	0	0	0	0	0	0	0	0	0	0	0	0	0	0	0	0	0	0	0	0
35	N	0	0	0	0	0	0	0	0	0	0	0	0	0	0	0	0	0	0	0	0	0	0	0	0	0	0	0	0	0	0	0	0	0	0	0	0	0	0	0	0	0	0	0	0	0	0	0	0
36	N	0	0	0	0	0	0	0	0	0	0	0	0	0	0	0	0	0	0	0	0	0	0	0	0	0	0	0	0	0	0	0	0	0	0	0	0	0	0	0	0	0	0	0	0	0	0	0	0
37	N	0	0	0	0	0	0	0	0	0	0	0	0	0	0	0	0	0	0	0	0	0	0	0	0	0	0	0	0	0	0	0	0	0	0	0	0	0	0	0	0	0	0	0	0	0	0	0	0
38	N	0	0	0	0	0	0	0	0	0	0	0	0	0	0	0	0	0	0	0	0	0	0	0	0	0	0	0	0	0	0	0	0	0	0	0	0	0	0	0	0	0	0	0	0	0	0	0	0
39	Y	1	1	1	3	1	0	0	0	0	0	0	0	1060	0	0	Y	6	Reserve car	0	Y	1	3	0	0	0	0	0	0	0	0	0	0	0	0	0	0	0	0	0	0	0	0	0	0	0	0	0	0
40	N	0	0	0	0	0	0	0	0	0	0	0	0	0	0	0	0	0	0	0	0	0	0	0	0	0	0	0	0	0	0	0	0	0	0	0	0	0	0	0	0	0	0	0	0	0	0	0	0
41	N	0	0	0	0	0	0	0	0	0	0	0	0	0	0	0	0	0	0	0	0	0	0	0	0	0	0	0	0	0	0	0	0	0	0	0	0	0	0	0	0	0	0	0	0	0	0	0	0
42	Y	1	1	1	7	0.333333	0	0	0	0	0	0	550	1240	630	0	Y	1	Reserve car	0	Y	1	7	0	0	0	0	0	0	0	0	0	0	0	0	0	0	0	0	0	0	0	0	0	0	0	0	0	0
43	Y	1	1	1	11	1.5	0	0	0	0	0	0	0	1200	3100	0	Y	2	Taxi	0	N	0	0	0	0	0	0	0	0	0	0	0	0	0	0	0	0	0	0	0	0	0	0	0	0	0	0	0	0
44	N	0	0	0	0	0	0	0	0	0	0	0	0	0	0	0	0	0	0	0	0	0	0	0	0	0	0	0	0	0	0	0	0	0	0	0	0	0	0	0	0	0	0	0	0	0	0	0	0
45	N	0	0	0	0	0	0	0	0	0	0	0	0	0	0	0	0	0	0	0	0	0	0	0	0	0	0	0	0	0	0	0	0	0	0	0	0	0	0	0	0	0	0	0	0	0	0	0	0
46	N	0	0	0	0	0	0	0	0	0	0	0	0	0	0	0	0	0	0	0	0	0	0	0	0	0	0	0	0	0	0	0	0	0	0	0	0	0	0	0	0	0	0	0	0	0	0	0	0
47	Y	1	1	1	6	0.5	0	0	200	0	0	0	0	800	410	0	Y	1	Car	0	N	0	0	0	0	0	0	0	0	0	0	0	0	0	0	0	0	0	0	0	0	0	0	0	0	0	0	0	0
48	N	0	0	0	0	0	0	0	0	0	0	0	0	0	0	0	0	0	0	0	0	0	0	0	0	0	0	0	0	0	0	0	0	0	0	0	0	0	0	0	0	0	0	0	0	0	0	0	0
49	N	0	0	0	0	0	0	0	0	0	0	0	0	0	0	0	0	0	0	0	0	0	0	0	0	0	0	0	0	0	0	0	0	0	0	0	0	0	0	0	0	0	0	0	0	0	0	0	0
50	N	0	0	0	0	0	0	0	0	0	0	0	0	0	0	0	0	0	0	0	0	0	0	0	0	0	0	0	0	0	0	0	0	0	0	0	0	0	0	0	0	0	0	0	0	0	0	0	0
51	N	0	0	0	0	0	0	0	0	0	0	0	0	0	0	0	0	0	0	0	0	0	0	0	0	0	0	0	0	0	0	0	0	0	0	0	0	0	0	0	0	0	0	0	0	0	0	0	0
52	N	0	0	0	0	0	0	0	0	0	0	0	0	0	0	0	0	0	0	0	0	0	0	0	0	0	0	0	0	0	0	0	0	0	0	0	0	0	0	0	0	0	0	0	0	0	0	0	0
53	N	0	0	0	0	0	0	0	0	0	0	0	0	0	0	0	0	0	0	0	0	0	0	0	0	0	0	0	0	0	0	0	0	0	0	0	0	0	0	0	0	0	0	0	0	0	0	0	0
54	N	0	0	0	0	0	0	0	0	0	0	0	0	0	0	0	0	0	0	0	0	0	0	0	0	0	0	0	0	0	0	0	0	0	0	0	0	0	0	0	0	0	0	0	0	0	0	0	0
55	Y	1	1	1	5	0	0	0	250	1500	0	0	100	675	1250	50	N	0	Private car/Taxi/Toto	0	Y	2	5	0	0	0	0	0	0	0	0	0	0	0	0	0	0	0	0	0	0	0	0	0	0	0	0	0	0
56	N	0	0	0	0	0	0	0	0	0	0	0	0	0	0	0	0	0	0	0	0	0	0	0	0	0	0	0	0	0	0	0	0	0	0	0	0	0	0	0	0	0	0	0	0	0	0	0	0
57	N	0	0	0	0	0	0	0	0	0	0	0	0	0	0	0	0	0	0	0	0	0	0	0	0	0	0	0	0	0	0	0	0	0	0	0	0	0	0	0	0	0	0	0	0	0	0	0	0
58	N	0	0	0	0	0	0	0	0	0	0	0	0	0	0	0	0	0	0	0	0	0	0	0	0	0	0	0	0	0	0	0	0	0	0	0	0	0	0	0	0	0	0	0	0	0	0	0	0
59	Y	1	1	4	4	0	0	0	0	0	0	0	0	0	0	0	Y	1	Walk	0	N	0	0	0	0	0	0	0	0	0	0	0	0	0	0	0	0	0	0	0	0	0	0	0	0	0	0	0	0
60	N	0	0	0	0	0	0	0	0	0	0	0	0	0	0	0	0	0	0	0	0	0	0	0	0	0	0	0	0	0	0	0	0	0	0	0	0	0	0	0	0	0	0	0	0	0	0	0	0
61	N	0	0	0	0	0	0	0	0	0	0	0	0	0	0	0	0	0	0	0	0	0	0	0	0	0	0	0	0	0	0	0	0	0	0	0	0	0	0	0	0	0	0	0	0	0	0	0	0
62	N	0	0	0	0	0	0	0	0	0	0	0	0	0	0	0	0	0	0	0	0	0	0	0	0	0	0	0	0	0	0	0	0	0	0	0	0	0	0	0	0	0	0	0	0	0	0	0	0
63	N	0	0	0	0	0	0	0	0	0	0	0	0	0	0	0	0	0	0	0	0	0	0	0	0	0	0	0	0	0	0	0	0	0	0	0	0	0	0	0	0	0	0	0	0	0	0	0	0
64	N	0	0	0	0	0	0	0	0	0	0	0	0	0	0	0	0	0	0	0	0	0	0	0	0	0	0	0	0	0	0	0	0	0	0	0	0	0	0	0	0	0	0	0	0	0	0	0	0
65	Y	1	1	1	8	0.5	0	0	300	0	0	0	0	500	0	0	Y	2	Maruti	0	N	0	0	0	0	0	0	0	0	0	0	0	0	0	0	0	0	0	0	0	0	0	0	0	0	0	0	0	0
66	N	0	0	0	0	0	0	0	0	0	0	0	0	0	0	0	0	0	0	0	0	0	0	0	0	0	0	0	0	0	0	0	0	0	0	0	0	0	0	0	0	0	0	0	0	0	0	0	0
67	N	0	0	0	0	0	0	0	0	0	0	0	0	0	0	0	0	0	0	0	0	0	0	0	0	0	0	0	0	0	0	0	0	0	0	0	0	0	0	0	0	0	0	0	0	0	0	0	0
68	N	0	0	0	0	0	0	0	0	0	0	0	0	0	0	0	0	0	0	0	0	0	0	0	0	0	0	0	0	0	0	0	0	0	0	0	0	0	0	0	0	0	0	0	0	0	0	0	0
69	Y	1	1	4	3	0.0833333	0	0	0	0	0	0	0	0	0	0	Y	1	Bike	1	N	0	0	0	0	0	0	0	0	0	0	0	0	0	0	0	0	0	0	0	0	0	0	0	0	0	0	0	0
70	N	0	0	0	0	0	0	0	0	0	0	0	0	0	0	0	0	0	0	0	0	0	0	0	0	0	0	0	0	0	0	0	0	0	0	0	0	0	0	0	0	0	0	0	0	0	0	0	0
71	N	0	0	0	0	0	0	0	0	0	0	0	0	0	0	0	0	0	0	0	0	0	0	0	0	0	0	0	0	0	0	0	0	0	0	0	0	0	0	0	0	0	0	0	0	0	0	0	0
72	N	0	0	0	0	0	0	0	0	0	0	0	0	0	0	0	0	0	0	0	0	0	0	0	0	0	0	0	0	0	0	0	0	0	0	0	0	0	0	0	0	0	0	0	0	0	0	0	0
73	N	0	0	0	0	0	0	0	0	0	0	0	0	0	0	0	0	0	0	0	0	0	0	0	0	0	0	0	0	0	0	0	0	0	0	0	0	0	0	0	0	0	0	0	0	0	0	0	0
74	N	0	0	0	0	0	0	0	0	0	0	0	0	0	0	0	0	0	0	0	0	0	0	0	0	0	0	0	0	0	0	0	0	0	0	0	0	0	0	0	0	0	0	0	0	0	0	0	0
75	Y	1	1	3	2	2	1500	0	0	0	4500	0	0	480	2000	0	Y	2	Bus/Magis	0	N	0	0	0	0	0	0	0	0	0	0	0	0	0	0	0	0	0	0	0	0	0	0	0	0	0	0	0	0
76	N	0	0	0	0	0	0	0	0	0	0	0	0	0	0	0	0	0	0	0	0	0	0	0	0	0	0	0	0	0	0	0	0	0	0	0	0	0	0	0	0	0	0	0	0	0	0	0	0
77	N	0	0	0	0	0	0	0	0	0	0	0	0	0	0	0	0	0	0	0	0	0	0	0	0	0	0	0	0	0	0	0	0	0	0	0	0	0	0	0	0	0	0	0	0	0	0	0	0
78	N	0	0	0	0	0	0	0	0	0	0	0	0	0	0	0	0	0	0	0	0	0	0	0	0	0	0	0	0	0	0	0	0	0	0	0	0	0	0	0	0	0	0	0	0	0	0	0	0
79	N	0	0	0	0	0	0	0	0	0	0	0	0	0	0	0	0	0	0	0	0	0	0	0	0	0	0	0	0	0	0	0	0	0	0	0	0	0	0	0	0	0	0	0	0	0	0	0	0
80	N	0	0	0	0	0	0	0	0	0	0	0	0	0	0	0	0	0	0	0	0	0	0	0	0	0	0	0	0	0	0	0	0	0	0	0	0	0	0	0	0	0	0	0	0	0	0	0	0
81	N	0	0	0	0	0	0	0	0	0	0	0	0	0	0	0	0	0	0	0	0	0	0	0	0	0	0	0	0	0	0	0	0	0	0	0	0	0	0	0	0	0	0	0	0	0	0	0	0
82	Y	1	1	3	2	2	0	0	0	0	0	0	7000	90	0	0	Y	1	Tempo	0	Y	1	2	0	0	0	0	0	0	0	0	0	0	0	0	0	0	0	0	0	0	0	0	0	0	0	0	0	0
83	N	0	0	0	0	0	0	0	0	0	0	0	0	0	0	0	0	0	0	0	0	0	0	0	0	0	0	0	0	0	0	0	0	0	0	0	0	0	0	0	0	0	0	0	0	0	0	0	0
84	N	0	0	0	0	0	0	0	0	0	0	0	0	0	0	0	0	0	0	0	0	0	0	0	0	0	0	0	0	0	0	0	0	0	0	0	0	0	0	0	0	0	0	0	0	0	0	0	0
85	N	0	0	0	0	0	0	0	0	0	0	0	0	0	0	0	0	0	0	0	0	0	0	0	0	0	0	0	0	0	0	0	0	0	0	0	0	0	0	0	0	0	0	0	0	0	0	0	0
86	N	0	0	0	0	0	0	0	0	0	0	0	0	0	0	0	0	0	0	0	0	0	0	0	0	0	0	0	0	0	0	0	0	0	0	0	0	0	0	0	0	0	0	0	0	0	0	0	0
87	N	0	0	0	0	0	0	0	0	0	0	0	0	0	0	0	0	0	0	0	0	0	0	0	0	0	0	0	0	0	0	0	0	0	0	0	0	0	0	0	0	0	0	0	0	0	0	0	0
88	N	0	0	0	0	0	0	0	0	0	0	0	0	0	0	0	0	0	0	0	0	0	0	0	0	0	0	0	0	0	0	0	0	0	0	0	0	0	0	0	0	0	0	0	0	0	0	0	0
89	N	0	0	0	0	0	0	0	0	0	0	0	0	0	0	0	0	0	0	0	0	0	0	0	0	0	0	0	0	0	0	0	0	0	0	0	0	0	0	0	0	0	0	0	0	0	0	0	0
90	N	0	0	0	0	0	0	0	0	0	0	0	0	0	0	0	0	0	0	0	0	0	0	0	0	0	0	0	0	0	0	0	0	0	0	0	0	0	0	0	0	0	0	0	0	0	0	0	0
91	N	0	0	0	0	0	0	0	0	0	0	0	0	0	0	0	0	0	0	0	0	0	0	0	0	0	0	0	0	0	0	0	0	0	0	0	0	0	0	0	0	0	0	0	0	0	0	0	0
92	Y	1	1	4	5	0.25	0	0	0	0	0	0	0	0	800	0	Y	1	Bicycle	0	N	0	0	0	0	0	0	0	0	0	0	0	0	0	0	0	0	0	0	0	0	0	0	0	0	0	0	0	0
93	Y	1	1	4	6	0.5	0	0	0	0	0	0	0	0	0	0	Y	2	Walk	0	N	0	0	0	0	0	0	0	0	0	0	0	0	0	0	0	0	0	0	0	0	0	0	0	0	0	0	0	0
94	N	0	0	0	0	0	0	0	0	0	0	0	0	0	0	0	0	0	0	0	0	0	0	0	0	0	0	0	0	0	0	0	0	0	0	0	0	0	0	0	0	0	0	0	0	0	0	0	0
95	N	0	0	0	0	0	0	0	0	0	0	0	0	0	0	0	0	0	0	0	0	0	0	0	0	0	0	0	0	0	0	0	0	0	0	0	0	0	0	0	0	0	0	0	0	0	0	0	0
96	N	0	0	0	0	0	0	0	0	0	0	0	0	0	0	0	0	0	0	0	0	0	0	0	0	0	0	0	0	0	0	0	0	0	0	0	0	0	0	0	0	0	0	0	0	0	0	0	0
97	N	0	0	0	0	0	0	0	0	0	0	0	0	0	0	0	0	0	0	0	0	0	0	0	0	0	0	0	0	0	0	0	0	0	0	0	0	0	0	0	0	0	0	0	0	0	0	0	0
98	N	0	0	0	0	0	0	0	0	0	0	0	0	0	0	0	0	0	0	0	0	0	0	0	0	0	0	0	0	0	0	0	0	0	0	0	0	0	0	0	0	0	0	0	0	0	0	0	0
99	N	0	0	0	0	0	0	0	0	0	0	0	0	0	0	0	0	0	0	0	0	0	0	0	0	0	0	0	0	0	0	0	0	0	0	0	0	0	0	0	0	0	0	0	0	0	0	0	0
100	N	0	0	0	0	0	0	0	0	0	0	0	0	0	0	0	0	0	0	0	0	0	0	0	0	0	0	0	0	0	0	0	0	0	0	0	0	0	0	0	0	0	0	0	0	0	0	0	0
101	N	0	0	0	0	0	0	0	0	0	0	0	0	0	0	0	0	0	0	0	0	0	0	0	0	0	0	0	0	0	0	0	0	0	0	0	0	0	0	0	0	0	0	0	0	0	0	0	0
102	N	0	0	0	0	0	0	0	0	0	0	0	0	0	0	0	0	0	0	0	0	0	0	0	0	0	0	0	0	0	0	0	0	0	0	0	0	0	0	0	0	0	0	0	0	0	0	0	0
103	N	0	0	0	0	0	0	0	0	0	0	0	0	0	0	0	0	0	0	0	0	0	0	0	0	0	0	0	0	0	0	0	0	0	0	0	0	0	0	0	0	0	0	0	0	0	0	0	0
104	Y	1	1	1	9	0.5	0	0	0	0	0	0	Not available	0	Not available	0	Y	1	Ambulance	0	Y	1	9	0	0	0	0	0	0	0	0	0	0	0	0	0	0	0	0	0	0	0	0	0	0	0	0	0	0
105	N	0	0	0	0	0	0	0	0	0	0	0	0	0	0	0	0	0	0	0	0	0	0	0	0	0	0	0	0	0	0	0	0	0	0	0	0	0	0	0	0	0	0	0	0	0	0	0	0
106	Y	1	1	4	9	0	0	0	0	0	0	0	0	0	0	0	N	0	Bicycle	0	Y	1	0	0	0	0	0	0	0	0	0	0	0	0	0	0	0	0	0	0	0	0	0	0	0	0	0	0	0
107	Y	1	1	4	11	0.166667	0	0	0	0	0	0	0	0	0	0	Y	1	Ambulance	0	N	0	0	0	0	0	0	0	0	0	0	0	0	0	0	0	0	0	0	0	0	0	0	0	0	0	0	0	0
108	N	0	0	0	0	0	0	0	0	0	0	0	0	0	0	0	0	0	0	0	0	0	0	0	0	0	0	0	0	0	0	0	0	0	0	0	0	0	0	0	0	0	0	0	0	0	0	0	0
109	Y	1	1	1	4	0.166667	0	0	0	0	0	0	0	500	0	0	Y	4	Toto	0	Y	1	4	0	0	0	0	0	0	0	0	0	0	0	0	0	0	0	0	0	0	0	0	0	0	0	0	0	0
110	N	0	0	0	0	0	0	0	0	0	0	0	0	0	0	0	0	0	0	0	0	0	0	0	0	0	0	0	0	0	0	0	0	0	0	0	0	0	0	0	0	0	0	0	0	0	0	0	0
111	Y	1	1	1	4	1.5	0	0	0	0	0	0	0	1000	240	400	Y	3	Hired car	0	N	0	0	0	0	0	0	0	0	0	0	0	0	0	0	0	0	0	0	0	0	0	0	0	0	0	0	0	0
112	Y	1	1	4	21	0.5	0	10	200	200	0	0	80	0	0	0	Y	2	Ambulance	0	N	0	0	0	0	0	0	0	0	0	0	0	0	0	0	0	0	0	0	0	0	0	0	0	0	0	0	0	0
113	Y	1	1	1	1	0.166667	0	0	0	0	0	0	0	90	80	0	Y	2	Auto	0	Y	1	1	0	0	0	0	0	0	0	0	0	0	0	0	0	0	0	0	0	0	0	0	0	0	0	0	0	0
114	Y	1	1	4	53	0.333333	0	0	0	0	0	0	0	0	0	0	N	0	Ambulance	0	N	0	0	0	0	0	0	0	0	0	0	0	0	0	0	0	0	0	0	0	0	0	0	0	0	0	0	0	0
115	N	0	0	0	0	0	0	0	0	0	0	0	0	0	0	0	0	0	0	0	0	0	0	0	0	0	0	0	0	0	0	0	0	0	0	0	0	0	0	0	0	0	0	0	0	0	0	0	0
116	N	0	0	0	0	0	0	0	0	0	0	0	0	0	0	0	0	0	0	0	0	0	0	0	0	0	0	0	0	0	0	0	0	0	0	0	0	0	0	0	0	0	0	0	0	0	0	0	0
117	N	0	0	0	0	0	0	0	0	0	0	0	0	0	0	0	0	0	0	0	0	0	0	0	0	0	0	0	0	0	0	0	0	0	0	0	0	0	0	0	0	0	0	0	0	0	0	0	0
118	N	0	0	0	0	0	0	0	0	0	0	0	0	0	0	0	0	0	0	0	0	0	0	0	0	0	0	0	0	0	0	0	0	0	0	0	0	0	0	0	0	0	0	0	0	0	0	0	0
119	N	0	0	0	0	0	0	0	0	0	0	0	0	0	0	0	0	0	0	0	0	0	0	0	0	0	0	0	0	0	0	0	0	0	0	0	0	0	0	0	0	0	0	0	0	0	0	0	0
120	N	0	0	0	0	0	0	0	0	0	0	0	0	0	0	0	0	0	0	0	0	0	0	0	0	0	0	0	0	0	0	0	0	0	0	0	0	0	0	0	0	0	0	0	0	0	0	0	0
121	Y	1	1	4	51	0.416667	0	0	0	0	0	0	0	0	0	0	Y	1	Walk	0	N	0	0	0	0	0	0	0	0	0	0	0	0	0	0	0	0	0	0	0	0	0	0	0	0	0	0	0	0
122	Y	1	1	4	15	0.25	0	0	0	0	0	0	0	0	0	0	Y	1	Bicycle	0	N	0	0	0	0	0	0	0	0	0	0	0	0	0	0	0	0	0	0	0	0	0	0	0	0	0	0	0	0
123	Y	1	1	1	9	0.5	0	0	0	0	0	0	0	990	560	200	Y	2	Hired car	0	Y	1	9	0	0	0	0	0	0	0	0	0	0	0	0	0	0	0	0	0	0	0	0	0	0	0	0	0	0
124	Y	1	1	4	20	0.5	0	0	0	0	0	0	0	0	400	0	N	0	Bicycle	0	N	0	0	0	0	0	0	0	0	0	0	0	0	0	0	0	0	0	0	0	0	0	0	0	0	0	0	0	0
125	Y	2	1	1	2	0.5	0	0	0	0	0	0	0	0	310	0	Y	1	Ambulance	0	Y	1	2	0	0	2	1	13	2	0	0	0	0	0	0	0	4000	2390	0	Y	1	Reserve car	0	Y	1	13	0	0	0
126	N	0	0	0	0	0	0	0	0	0	0	0	0	0	0	0	0	0	0	0	0	0	0	0	0	0	0	0	0	0	0	0	0	0	0	0	0	0	0	0	0	0	0	0	0	0	0	0	0
127	N	0	0	0	0	0	0	0	0	0	0	0	0	0	0	0	0	0	0	0	0	0	0	0	0	0	0	0	0	0	0	0	0	0	0	0	0	0	0	0	0	0	0	0	0	0	0	0	0
128	N	0	0	0	0	0	0	0	0	0	0	0	0	0	0	0	0	0	0	0	0	0	0	0	0	0	0	0	0	0	0	0	0	0	0	0	0	0	0	0	0	0	0	0	0	0	0	0	0
129	N	0	0	0	0	0	0	0	0	0	0	0	0	0	0	0	0	0	0	0	0	0	0	0	0	0	0	0	0	0	0	0	0	0	0	0	0	0	0	0	0	0	0	0	0	0	0	0	0
130	Y	1	1	1	8	2.5	0	0	0	0	0	0	0	1040	0	0	Y	1	Service car	0	N	0	0	0	0	0	0	0	0	0	0	0	0	0	0	0	0	0	0	0	0	0	0	0	0	0	0	0	0
131	N	0	0	0	0	0	0	0	0	0	0	0	0	0	0	0	0	0	0	0	0	0	0	0	0	0	0	0	0	0	0	0	0	0	0	0	0	0	0	0	0	0	0	0	0	0	0	0	0
132	Y	1	1	1	7	0.5	0	0	300	0	0	0	0	1020	500	100	Y	2	Share car	0	Y	1	7	0	0	0	0	0	0	0	0	0	0	0	0	0	0	0	0	0	0	0	0	0	0	0	0	0	0
133	N	0	0	0	0	0	0	0	0	0	0	0	0	0	0	0	0	0	0	0	0	0	0	0	0	0	0	0	0	0	0	0	0	0	0	0	0	0	0	0	0	0	0	0	0	0	0	0	0
134	N	0	0	0	0	0	0	0	0	0	0	0	0	0	0	0	0	0	0	0	0	0	0	0	0	0	0	0	0	0	0	0	0	0	0	0	0	0	0	0	0	0	0	0	0	0	0	0	0
135	N	0	0	0	0	0	0	0	0	0	0	0	0	0	0	0	0	0	0	0	0	0	0	0	0	0	0	0	0	0	0	0	0	0	0	0	0	0	0	0	0	0	0	0	0	0	0	0	0
136	Y	1	1	3	3	0.25	0	0	0	0	0	0	13000	20	0	0	Y	1	Auto	0	N	0	0	0	0	0	0	0	0	0	0	0	0	0	0	0	0	0	0	0	0	0	0	0	0	0	0	0	0
137	N	0	0	0	0	0	0	0	0	0	0	0	0	0	0	0	0	0	0	0	0	0	0	0	0	0	0	0	0	0	0	0	0	0	0	0	0	0	0	0	0	0	0	0	0	0	0	0	0
138	N	0	0	0	0	0	0	0	0	0	0	0	0	0	0	0	0	0	0	0	0	0	0	0	0	0	0	0	0	0	0	0	0	0	0	0	0	0	0	0	0	0	0	0	0	0	0	0	0
139	N	0	0	0	0	0	0	0	0	0	0	0	0	0	0	0	0	0	0	0	0	0	0	0	0	0	0	0	0	0	0	0	0	0	0	0	0	0	0	0	0	0	0	0	0	0	0	0	0
140	Y	2	1	1	4	1	0	0	0	0	0	0	0	620	0	0	Y	1	Share car	0	Y	1	4	0	0	2	1	8	0.333333	0	0	0	0	0	0	0	680	0	0	Y	1	Share car	0	Y	1	8	0	0	0
141	N	0	0	0	0	0	0	0	0	0	0	0	0	0	0	0	0	0	0	0	0	0	0	0	0	0	0	0	0	0	0	0	0	0	0	0	0	0	0	0	0	0	0	0	0	0	0	0	0
142	N	0	0	0	0	0	0	0	0	0	0	0	0	0	0	0	0	0	0	0	0	0	0	0	0	0	0	0	0	0	0	0	0	0	0	0	0	0	0	0	0	0	0	0	0	0	0	0	0
143	N	0	0	0	0	0	0	0	0	0	0	0	0	0	0	0	0	0	0	0	0	0	0	0	0	0	0	0	0	0	0	0	0	0	0	0	0	0	0	0	0	0	0	0	0	0	0	0	0
144	Y	2	1	4	2	0.333333	0	0	0	0	0	0	0	32	0	0	Y	2	Share car/Bike	3	N	0	0	0	0	2	4	4	0.25	0	0	0	0	0	0	0	0	0	0	Y	1	Ambulance	0	Y	1	4	0	0	0
145	N	0	0	0	0	0	0	0	0	0	0	0	0	0	0	0	0	0	0	0	0	0	0	0	0	0	0	0	0	0	0	0	0	0	0	0	0	0	0	0	0	0	0	0	0	0	0	0	0
146	Y	2	1	1	1	0.25	0	0	0	0	0	0	0	0	50	0	Y	1	Ambulance	0	Y	1	1	0	0	2	1	10	2	0	0	0	0	0	0	0	320	575	0	Y	1	Ambulance	0	N	0	0	0	0	0
147	N	0	0	0	0	0	0	0	0	0	0	0	0	0	0	0	0	0	0	0	0	0	0	0	0	0	0	0	0	0	0	0	0	0	0	0	0	0	0	0	0	0	0	0	0	0	0	0	0
148	N	0	0	0	0	0	0	0	0	0	0	0	0	0	0	0	0	0	0	0	0	0	0	0	0	0	0	0	0	0	0	0	0	0	0	0	0	0	0	0	0	0	0	0	0	0	0	0	0
149	N	0	0	0	0	0	0	0	0	0	0	0	0	0	0	0	0	0	0	0	0	0	0	0	0	0	0	0	0	0	0	0	0	0	0	0	0	0	0	0	0	0	0	0	0	0	0	0	0
150	Y	1	1	1	2	1	0	0	0	0	0	0	0	60	410	0	Y	4	Ambulance	0	Y	1	2	0	0	0	0	0	0	0	0	0	0	0	0	0	0	0	0	0	0	0	0	0	0	0	0	0	0
151	N	0	0	0	0	0	0	0	0	0	0	0	0	0	0	0	0	0	0	0	0	0	0	0	0	0	0	0	0	0	0	0	0	0	0	0	0	0	0	0	0	0	0	0	0	0	0	0	0
152	Y	1	1	1	4	0.5	0	0	0	0	0	0	0	1440	1240	0	Y	1	Bike	15	Y	1	4	0	0	0	0	0	0	0	0	0	0	0	0	0	0	0	0	0	0	0	0	0	0	0	0	0	0
153	N	0	0	0	0	0	0	0	0	0	0	0	0	0	0	0	0	0	0	0	0	0	0	0	0	0	0	0	0	0	0	0	0	0	0	0	0	0	0	0	0	0	0	0	0	0	0	0	0
154	N	0	0	0	0	0	0	0	0	0	0	0	0	0	0	0	0	0	0	0	0	0	0	0	0	0	0	0	0	0	0	0	0	0	0	0	0	0	0	0	0	0	0	0	0	0	0	0	0
155	N	0	0	0	0	0	0	0	0	0	0	0	0	0	0	0	0	0	0	0	0	0	0	0	0	0	0	0	0	0	0	0	0	0	0	0	0	0	0	0	0	0	0	0	0	0	0	0	0
156	N	0	0	0	0	0	0	0	0	0	0	0	0	0	0	0	0	0	0	0	0	0	0	0	0	0	0	0	0	0	0	0	0	0	0	0	0	0	0	0	0	0	0	0	0	0	0	0	0
157	N	0	0	0	0	0	0	0	0	0	0	0	0	0	0	0	0	0	0	0	0	0	0	0	0	0	0	0	0	0	0	0	0	0	0	0	0	0	0	0	0	0	0	0	0	0	0	0	0
158	N	0	0	0	0	0	0	0	0	0	0	0	0	0	0	0	0	0	0	0	0	0	0	0	0	0	0	0	0	0	0	0	0	0	0	0	0	0	0	0	0	0	0	0	0	0	0	0	0
159	N	0	0	0	0	0	0	0	0	0	0	0	0	0	0	0	0	0	0	0	0	0	0	0	0	0	0	0	0	0	0	0	0	0	0	0	0	0	0	0	0	0	0	0	0	0	0	0	0
160	N	0	0	0	0	0	0	0	0	0	0	0	0	0	0	0	0	0	0	0	0	0	0	0	0	0	0	0	0	0	0	0	0	0	0	0	0	0	0	0	0	0	0	0	0	0	0	0	0
161	N	0	0	0	0	0	0	0	0	0	0	0	0	0	0	0	0	0	0	0	0	0	0	0	0	0	0	0	0	0	0	0	0	0	0	0	0	0	0	0	0	0	0	0	0	0	0	0	0
162	N	0	0	0	0	0	0	0	0	0	0	0	0	0	0	0	0	0	0	0	0	0	0	0	0	0	0	0	0	0	0	0	0	0	0	0	0	0	0	0	0	0	0	0	0	0	0	0	0
163	N	0	0	0	0	0	0	0	0	0	0	0	0	0	0	0	0	0	0	0	0	0	0	0	0	0	0	0	0	0	0	0	0	0	0	0	0	0	0	0	0	0	0	0	0	0	0	0	0
164	N	0	0	0	0	0	0	0	0	0	0	0	0	0	0	0	0	0	0	0	0	0	0	0	0	0	0	0	0	0	0	0	0	0	0	0	0	0	0	0	0	0	0	0	0	0	0	0	0
165	N	0	0	0	0	0	0	0	0	0	0	0	0	0	0	0	0	0	0	0	0	0	0	0	0	0	0	0	0	0	0	0	0	0	0	0	0	0	0	0	0	0	0	0	0	0	0	0	0
166	N	0	0	0	0	0	0	0	0	0	0	0	0	0	0	0	0	0	0	0	0	0	0	0	0	0	0	0	0	0	0	0	0	0	0	0	0	0	0	0	0	0	0	0	0	0	0	0	0
167	N	0	0	0	0	0	0	0	0	0	0	0	0	0	0	0	0	0	0	0	0	0	0	0	0	0	0	0	0	0	0	0	0	0	0	0	0	0	0	0	0	0	0	0	0	0	0	0	0
168	N	0	0	0	0	0	0	0	0	0	0	0	0	0	0	0	0	0	0	0	0	0	0	0	0	0	0	0	0	0	0	0	0	0	0	0	0	0	0	0	0	0	0	0	0	0	0	0	0
169	N	0	0	0	0	0	0	0	0	0	0	0	0	0	0	0	0	0	0	0	0	0	0	0	0	0	0	0	0	0	0	0	0	0	0	0	0	0	0	0	0	0	0	0	0	0	0	0	0
170	N	0	0	0	0	0	0	0	0	0	0	0	0	0	0	0	0	0	0	0	0	0	0	0	0	0	0	0	0	0	0	0	0	0	0	0	0	0	0	0	0	0	0	0	0	0	0	0	0
171	N	0	0	0	0	0	0	0	0	0	0	0	0	0	0	0	0	0	0	0	0	0	0	0	0	0	0	0	0	0	0	0	0	0	0	0	0	0	0	0	0	0	0	0	0	0	0	0	0
172	N	0	0	0	0	0	0	0	0	0	0	0	0	0	0	0	0	0	0	0	0	0	0	0	0	0	0	0	0	0	0	0	0	0	0	0	0	0	0	0	0	0	0	0	0	0	0	0	0
173	N	0	0	0	0	0	0	0	0	0	0	0	0	0	0	0	0	0	0	0	0	0	0	0	0	0	0	0	0	0	0	0	0	0	0	0	0	0	0	0	0	0	0	0	0	0	0	0	0
174	Y	1	1	2	69	3	0	0	0	0	0	0	0	0	0	0	Y	1	Bus	0	Y	1	1	0	0	0	0	0	0	0	0	0	0	0	0	0	0	0	0	0	0	0	0	0	0	0	0	0	0
175	Y	1	1	1	7	0	0	10	0	0	0	0	0	0	700	0	N	0	Ambulance	0	Y	1	7	0	0	0	0	0	0	0	0	0	0	0	0	0	0	0	0	0	0	0	0	0	0	0	0	0	0
176	N	0	0	0	0	0	0	0	0	0	0	0	0	0	0	0	0	0	0	0	0	0	0	0	0	0	0	0	0	0	0	0	0	0	0	0	0	0	0	0	0	0	0	0	0	0	0	0	0
177	Y	1	1	3	7	0.5	12000	200	300	800	0	0	2000	355	0	0	Y	2	Bike	4	Y	2	7	0	0	0	0	0	0	0	0	0	0	0	0	0	0	0	0	0	0	0	0	0	0	0	0	0	0
178	Y	1	1	3	1	0	150	0	0	0	0	0	0	0	0	0	N	0	Ambulance	0	Y	1	1	0	0	0	0	0	0	0	0	0	0	0	0	0	0	0	0	0	0	0	0	0	0	0	0	0	0
179	N	0	0	0	0	0	0	0	0	0	0	0	0	0	0	0	0	0	0	0	0	0	0	0	0	0	0	0	0	0	0	0	0	0	0	0	0	0	0	0	0	0	0	0	0	0	0	0	0
180	N	0	0	0	0	0	0	0	0	0	0	0	0	0	0	0	0	0	0	0	0	0	0	0	0	0	0	0	0	0	0	0	0	0	0	0	0	0	0	0	0	0	0	0	0	0	0	0	0
181	N	0	0	0	0	0	0	0	0	0	0	0	0	0	0	0	0	0	0	0	0	0	0	0	0	0	0	0	0	0	0	0	0	0	0	0	0	0	0	0	0	0	0	0	0	0	0	0	0
182	Y	1	1	4	42	0.25	0	0	0	0	0	0	0	0	0	0	Y	1	Walk	0	N	0	0	0	0	0	0	0	0	0	0	0	0	0	0	0	0	0	0	0	0	0	0	0	0	0	0	0	0
183	N	0	0	0	0	0	0	0	0	0	0	0	0	0	0	0	0	0	0	0	0	0	0	0	0	0	0	0	0	0	0	0	0	0	0	0	0	0	0	0	0	0	0	0	0	0	0	0	0
184	N	0	0	0	0	0	0	0	0	0	0	0	0	0	0	0	0	0	0	0	0	0	0	0	0	0	0	0	0	0	0	0	0	0	0	0	0	0	0	0	0	0	0	0	0	0	0	0	0
185	N	0	0	0	0	0	0	0	0	0	0	0	0	0	0	0	0	0	0	0	0	0	0	0	0	0	0	0	0	0	0	0	0	0	0	0	0	0	0	0	0	0	0	0	0	0	0	0	0
186	N	0	0	0	0	0	0	0	0	0	0	0	0	0	0	0	0	0	0	0	0	0	0	0	0	0	0	0	0	0	0	0	0	0	0	0	0	0	0	0	0	0	0	0	0	0	0	0	0
187	Y	1	1	1	1	0	10	0	0	0	0	0	0	0	500	0	N	0	Ambulance	0	Y	1	1	0	0	0	0	0	0	0	0	0	0	0	0	0	0	0	0	0	0	0	0	0	0	0	0	0	0
188	N	0	0	0	0	0	0	0	0	0	0	0	0	0	0	0	0	0	0	0	0	0	0	0	0	0	0	0	0	0	0	0	0	0	0	0	0	0	0	0	0	0	0	0	0	0	0	0	0
189	N	0	0	0	0	0	0	0	0	0	0	0	0	0	0	0	0	0	0	0	0	0	0	0	0	0	0	0	0	0	0	0	0	0	0	0	0	0	0	0	0	0	0	0	0	0	0	0	0
190	N	0	0	0	0	0	0	0	0	0	0	0	0	0	0	0	0	0	0	0	0	0	0	0	0	0	0	0	0	0	0	0	0	0	0	0	0	0	0	0	0	0	0	0	0	0	0	0	0
191	N	0	0	0	0	0	0	0	0	0	0	0	0	0	0	0	0	0	0	0	0	0	0	0	0	0	0	0	0	0	0	0	0	0	0	0	0	0	0	0	0	0	0	0	0	0	0	0	0
192	N	0	0	0	0	0	0	0	0	0	0	0	0	0	0	0	0	0	0	0	0	0	0	0	0	0	0	0	0	0	0	0	0	0	0	0	0	0	0	0	0	0	0	0	0	0	0	0	0
193	N	0	0	0	0	0	0	0	0	0	0	0	0	0	0	0	0	0	0	0	0	0	0	0	0	0	0	0	0	0	0	0	0	0	0	0	0	0	0	0	0	0	0	0	0	0	0	0	0
194	N	0	0	0	0	0	0	0	0	0	0	0	0	0	0	0	0	0	0	0	0	0	0	0	0	0	0	0	0	0	0	0	0	0	0	0	0	0	0	0	0	0	0	0	0	0	0	0	0
195	N	0	0	0	0	0	0	0	0	0	0	0	0	0	0	0	0	0	0	0	0	0	0	0	0	0	0	0	0	0	0	0	0	0	0	0	0	0	0	0	0	0	0	0	0	0	0	0	0
196	N	0	0	0	0	0	0	0	0	0	0	0	0	0	0	0	0	0	0	0	0	0	0	0	0	0	0	0	0	0	0	0	0	0	0	0	0	0	0	0	0	0	0	0	0	0	0	0	0
197	N	0	0	0	0	0	0	0	0	0	0	0	0	0	0	0	0	0	0	0	0	0	0	0	0	0	0	0	0	0	0	0	0	0	0	0	0	0	0	0	0	0	0	0	0	0	0	0	0
198	Y	1	1	4	30	0	0	0	0	0	0	0	0	900	0	0	N	0	Ambulance	0	N	0	0	0	0	0	0	0	0	0	0	0	0	0	0	0	0	0	0	0	0	0	0	0	0	0	0	0	0
199	N	0	0	0	0	0	0	0	0	0	0	0	0	0	0	0	0	0	0	0	0	0	0	0	0	0	0	0	0	0	0	0	0	0	0	0	0	0	0	0	0	0	0	0	0	0	0	0	0
200	Y	2	1	1	2	4	0	0	0	480	0	0	700	4000	800	0	Y	3	Van	0	Y	3	2	0	0	2	1	6	0.17	0	0	0	0	0	0	0	50	200	0	Y	1	Toto	0	Y	1	1	0	0	0
201	N	0	0	0	0	0	0	0	0	0	0	0	0	0	0	0	0	0	0	0	0	0	0	0	0	0	0	0	0	0	0	0	0	0	0	0	0	0	0	0	0	0	0	0	0	0	0	0	0
202	Y	4	1	1	12	1	75	0	12000	8000	2000	0	10000	70	Not available	0	Y	3	Car	10	Y	4	12	0	0	2	12	50	30.5	0	0	0	0	0	0	0	1500	600	0	N	0	Ambulance	0	N	0	0	0	0	3
203	Y	1	1	4	3	0.17	0	0	0	0	0	0	0	0	0	0	Y	1	Ambulance	0	Y	1	3	0	0	0	0	0	0	0	0	0	0	0	0	0	0	0	0	0	0	0	0	0	0	0	0	0	0
204	N	0	0	0	0	0	0	0	0	0	0	0	0	0	0	0	0	0	0	0	0	0	0	0	0	0	0	0	0	0	0	0	0	0	0	0	0	0	0	0	0	0	0	0	0	0	0	0	0
205	Y	1	1	2	22	3	0	0	0	0	0	0	0	180	0	0	Y	1	Bus	0	N	0	0	0	0	0	0	0	0	0	0	0	0	0	0	0	0	0	0	0	0	0	0	0	0	0	0	0	0
206	N	0	0	0	0	0	0	0	0	0	0	0	0	0	0	0	0	0	0	0	0	0	0	0	0	0	0	0	0	0	0	0	0	0	0	0	0	0	0	0	0	0	0	0	0	0	0	0	0
207	Y	1	1	2	89	2	0	0	0	0	0	0	0	120	0	0	Y	1	bus	0	N	0	0	0	0	0	0	0	0	0	0	0	0	0	0	0	0	0	0	0	0	0	0	0	0	0	0	0	0
208	N	0	0	0	0	0	0	0	0	0	0	0	0	0	0	0	0	0	0	0	0	0	0	0	0	0	0	0	0	0	0	0	0	0	0	0	0	0	0	0	0	0	0	0	0	0	0	0	0
209	N	0	0	0	0	0	0	0	0	0	0	0	0	0	0	0	0	0	0	0	0	0	0	0	0	0	0	0	0	0	0	0	0	0	0	0	0	0	0	0	0	0	0	0	0	0	0	0	0
210	N	0	0	0	0	0	0	0	0	0	0	0	0	0	0	0	0	0	0	0	0	0	0	0	0	0	0	0	0	0	0	0	0	0	0	0	0	0	0	0	0	0	0	0	0	0	0	0	0
211	N	0	0	0	0	0	0	0	0	0	0	0	0	0	0	0	0	0	0	0	0	0	0	0	0	0	0	0	0	0	0	0	0	0	0	0	0	0	0	0	0	0	0	0	0	0	0	0	0
212	N	0	0	0	0	0	0	0	0	0	0	0	0	0	0	0	0	0	0	0	0	0	0	0	0	0	0	0	0	0	0	0	0	0	0	0	0	0	0	0	0	0	0	0	0	0	0	0	0
213	N	0	0	0	0	0	0	0	0	0	0	0	0	0	0	0	0	0	0	0	0	0	0	0	0	0	0	0	0	0	0	0	0	0	0	0	0	0	0	0	0	0	0	0	0	0	0	0	0
214	N	0	0	0	0	0	0	0	0	0	0	0	0	0	0	0	0	0	0	0	0	0	0	0	0	0	0	0	0	0	0	0	0	0	0	0	0	0	0	0	0	0	0	0	0	0	0	0	0
215	N	0	0	0	0	0	0	0	0	0	0	0	0	0	0	0	0	0	0	0	0	0	0	0	0	0	0	0	0	0	0	0	0	0	0	0	0	0	0	0	0	0	0	0	0	0	0	0	0
216	Y	2	1	1	6	0.5	0	0	0	0	0	0	0	0	0	0	Y	1	Ambulance	0	Y	1	6	0	0	2	1	10	2	0	0	0	0	0	0	0	0	0	0	Y	1	Ambulance	0	Y	1	10	0	0	0
217	N	0	0	0	0	0	0	0	0	0	0	0	0	0	0	0	0	0	0	0	0	0	0	0	0	0	0	0	0	0	0	0	0	0	0	0	0	0	0	0	0	0	0	0	0	0	0	0	0
218	N	0	0	0	0	0	0	0	0	0	0	0	0	0	0	0	0	0	0	0	0	0	0	0	0	0	0	0	0	0	0	0	0	0	0	0	0	0	0	0	0	0	0	0	0	0	0	0	0
219	N	0	0	0	0	0	0	0	0	0	0	0	0	0	0	0	0	0	0	0	0	0	0	0	0	0	0	0	0	0	0	0	0	0	0	0	0	0	0	0	0	0	0	0	0	0	0	0	0
220	N	0	0	0	0	0	0	0	0	0	0	0	0	0	0	0	0	0	0	0	0	0	0	0	0	0	0	0	0	0	0	0	0	0	0	0	0	0	0	0	0	0	0	0	0	0	0	0	0
221	N	0	0	0	0	0	0	0	0	0	0	0	0	0	0	0	0	0	0	0	0	0	0	0	0	0	0	0	0	0	0	0	0	0	0	0	0	0	0	0	0	0	0	0	0	0	0	0	0
222	N	0	0	0	0	0	0	0	0	0	0	0	0	0	0	0	0	0	0	0	0	0	0	0	0	0	0	0	0	0	0	0	0	0	0	0	0	0	0	0	0	0	0	0	0	0	0	0	0
223	N	0	0	0	0	0	0	0	0	0	0	0	0	0	0	0	0	0	0	0	0	0	0	0	0	0	0	0	0	0	0	0	0	0	0	0	0	0	0	0	0	0	0	0	0	0	0	0	0
224	N	0	0	0	0	0	0	0	0	0	0	0	0	0	0	0	0	0	0	0	0	0	0	0	0	0	0	0	0	0	0	0	0	0	0	0	0	0	0	0	0	0	0	0	0	0	0	0	0
225	N	0	0	0	0	0	0	0	0	0	0	0	0	0	0	0	0	0	0	0	0	0	0	0	0	0	0	0	0	0	0	0	0	0	0	0	0	0	0	0	0	0	0	0	0	0	0	0	0
226	N	0	0	0	0	0	0	0	0	0	0	0	0	0	0	0	0	0	0	0	0	0	0	0	0	0	0	0	0	0	0	0	0	0	0	0	0	0	0	0	0	0	0	0	0	0	0	0	0
227	Y	1	1	1	12	0.5	6000	0	0	0	0	0	0	480	2880	0	Y	1	Ambulance	0	Y	1	12	0	0	0	0	0	0	0	0	0	0	0	0	0	0	0	0	0	0	0	0	0	0	0	0	0	0
228	N	0	0	0	0	0	0	0	0	0	0	0	0	0	0	0	0	0	0	0	0	0	0	0	0	0	0	0	0	0	0	0	0	0	0	0	0	0	0	0	0	0	0	0	0	0	0	0	0
229	N	0	0	0	0	0	0	0	0	0	0	0	0	0	0	0	0	0	0	0	0	0	0	0	0	0	0	0	0	0	0	0	0	0	0	0	0	0	0	0	0	0	0	0	0	0	0	0	0
230	N	0	0	0	0	0	0	0	0	0	0	0	0	0	0	0	0	0	0	0	0	0	0	0	0	0	0	0	0	0	0	0	0	0	0	0	0	0	0	0	0	0	0	0	0	0	0	0	0
231	N	0	0	0	0	0	0	0	0	0	0	0	0	0	0	0	0	0	0	0	0	0	0	0	0	0	0	0	0	0	0	0	0	0	0	0	0	0	0	0	0	0	0	0	0	0	0	0	0
232	N	0	0	0	0	0	0	0	0	0	0	0	0	0	0	0	0	0	0	0	0	0	0	0	0	0	0	0	0	0	0	0	0	0	0	0	0	0	0	0	0	0	0	0	0	0	0	0	0
233	Y	1	1	1	5	2	30	0	0	0	0	0	1000	80	1000	0	Y	2	Car	9	Y	2	5	0	0	0	0	0	0	0	0	0	0	0	0	0	0	0	0	0	0	0	0	0	0	0	0	0	0
234	N	0	0	0	0	0	0	0	0	0	0	0	0	0	0	0	0	0	0	0	0	0	0	0	0	0	0	0	0	0	0	0	0	0	0	0	0	0	0	0	0	0	0	0	0	0	0	0	0
235	N	0	0	0	0	0	0	0	0	0	0	0	0	0	0	0	0	0	0	0	0	0	0	0	0	0	0	0	0	0	0	0	0	0	0	0	0	0	0	0	0	0	0	0	0	0	0	0	0
236	N	0	0	0	0	0	0	0	0	0	0	0	0	0	0	0	0	0	0	0	0	0	0	0	0	0	0	0	0	0	0	0	0	0	0	0	0	0	0	0	0	0	0	0	0	0	0	0	0
237	N	0	0	0	0	0	0	0	0	0	0	0	0	0	0	0	0	0	0	0	0	0	0	0	0	0	0	0	0	0	0	0	0	0	0	0	0	0	0	0	0	0	0	0	0	0	0	0	0
238	N	0	0	0	0	0	0	0	0	0	0	0	0	0	0	0	0	0	0	0	0	0	0	0	0	0	0	0	0	0	0	0	0	0	0	0	0	0	0	0	0	0	0	0	0	0	0	0	0
239	N	0	0	0	0	0	0	0	0	0	0	0	0	0	0	0	0	0	0	0	0	0	0	0	0	0	0	0	0	0	0	0	0	0	0	0	0	0	0	0	0	0	0	0	0	0	0	0	0
240	Y	1	1	4	6	1.5	180	0	0	0	0	0	0	0	0	0	Y	1	Ambulance	0	Y	1	6	0	0	0	0	0	0	0	0	0	0	0	0	0	0	0	0	0	0	0	0	0	0	0	0	0	0
241	N	0	0	0	0	0	0	0	0	0	0	0	0	0	0	0	0	0	0	0	0	0	0	0	0	0	0	0	0	0	0	0	0	0	0	0	0	0	0	0	0	0	0	0	0	0	0	0	0
242	N	0	0	0	0	0	0	0	0	0	0	0	0	0	0	0	0	0	0	0	0	0	0	0	0	0	0	0	0	0	0	0	0	0	0	0	0	0	0	0	0	0	0	0	0	0	0	0	0
243	Y	1	1	4	5	0.5	0	0	0	0	0	0	0	0	0	0	Y	1	Walk	0	Y	1	5	0	0	0	0	0	0	0	0	0	0	0	0	0	0	0	0	0	0	0	0	0	0	0	0	0	0
244	Y	1	1	4	7	5	0	0	0	0	0	0	0	0	0	0	Y	1	Ambulance	0	Y	1	7	0	0	0	0	0	0	0	0	0	0	0	0	0	0	0	0	0	0	0	0	0	0	0	0	0	0
245	Y	1	1	4	20	4	0	0	0	0	0	0	0	0	0	0	Y	1	Ambulance	0	N	0	0	0	0	0	0	0	0	0	0	0	0	0	0	0	0	0	0	0	0	0	0	0	0	0	0	0	0
246	Y	1	1	4	56	0.33	0	0	0	0	0	0	0	0	0	0	N	0	Ambulance	0	N	0	0	0	0	0	0	0	0	0	0	0	0	0	0	0	0	0	0	0	0	0	0	0	0	0	0	0	0
247	Y	1	1	4	51	0.17	0	0	0	0	0	0	0	0	0	0	N	0	Ambulance	0	N	0	0	0	0	0	0	0	0	0	0	0	0	0	0	0	0	0	0	0	0	0	0	0	0	0	0	0	0
248	Y	1	1	4	51	26.17	0	0	0	0	0	0	0	0	0	0	Y	1	Ambulance	0	N	0	0	0	0	0	0	0	0	0	0	0	0	0	0	0	0	0	0	0	0	0	0	0	0	0	0	0	0
249	N	0	0	0	0	0	0	0	0	0	0	0	0	0	0	0	0	0	0	0	0	0	0	0	0	0	0	0	0	0	0	0	0	0	0	0	0	0	0	0	0	0	0	0	0	0	0	0	0
250	N	0	0	0	0	0	0	0	0	0	0	0	0	0	0	0	0	0	0	0	0	0	0	0	0	0	0	0	0	0	0	0	0	0	0	0	0	0	0	0	0	0	0	0	0	0	0	0	0
251	Y	1	1	4	8	8.25	0	0	0	0	0	0	0	0	0	0	Y	2	Ambulance	0	Y	1	8	0	0	0	0	0	0	0	0	0	0	0	0	0	0	0	0	0	0	0	0	0	0	0	0	0	0
252	Y	1	1	4	5	6.5	0	0	0	0	0	0	0	0	0	0	Y	1	Ambulance	0	Y	1	5	0	0	0	0	0	0	0	0	0	0	0	0	0	0	0	0	0	0	0	0	0	0	0	0	0	0
253	N	0	0	0	0	0	0	0	0	0	0	0	0	0	0	0	0	0	0	0	0	0	0	0	0	0	0	0	0	0	0	0	0	0	0	0	0	0	0	0	0	0	0	0	0	0	0	0	0
254	N	0	0	0	0	0	0	0	0	0	0	0	0	0	0	0	0	0	0	0	0	0	0	0	0	0	0	0	0	0	0	0	0	0	0	0	0	0	0	0	0	0	0	0	0	0	0	0	0
255	N	0	0	0	0	0	0	0	0	0	0	0	0	0	0	0	0	0	0	0	0	0	0	0	0	0	0	0	0	0	0	0	0	0	0	0	0	0	0	0	0	0	0	0	0	0	0	0	0
256	N	0	0	0	0	0	0	0	0	0	0	0	0	0	0	0	0	0	0	0	0	0	0	0	0	0	0	0	0	0	0	0	0	0	0	0	0	0	0	0	0	0	0	0	0	0	0	0	0
257	Y	1	1	1	23	0	0	0	150	0	0	0	0	0	1150	0	N	0	Ambulance	0	Y	1	23	0	0	0	0	0	0	0	0	0	0	0	0	0	0	0	0	0	0	0	0	0	0	0	0	0	0
258	Y	1	1	4	7	7	0	0	0	0	0	0	0	0	0	0	Y	1	Ambulance	0	N	0	0	0	0	0	0	0	0	0	0	0	0	0	0	0	0	0	0	0	0	0	0	0	0	0	0	0	0
259	N	0	0	0	0	0	0	0	0	0	0	0	0	0	0	0	0	0	0	0	0	0	0	0	0	0	0	0	0	0	0	0	0	0	0	0	0	0	0	0	0	0	0	0	0	0	0	0	0
260	Y	3	1	4	5	0.17	0	0	0	0	0	0	0	0	0	0	Y	1	Van	0	Y	1	5	0	0	2	1	5	4	0	0	0	0	0	0	0	0	2000	0	Y	2	Ambulance	0	Y	2	5	0	0	3
261	Y	1	1	4	30	17	0	0	0	0	0	0	0	900	0	0	Y	2	Ambulance	0	N	0	0	0	0	0	0	0	0	0	0	0	0	0	0	0	0	0	0	0	0	0	0	0	0	0	0	0	0
262	Y	1	1	4	13	13	0	0	0	0	0	0	0	0	0	0	N	0	Ambulance	0	N	0	0	0	0	0	0	0	0	0	0	0	0	0	0	0	0	0	0	0	0	0	0	0	0	0	0	0	0
263	Y	1	1	4	11	2.25	0	0	0	0	0	0	0	0	0	0	Y	1	Bicycle	0	Y	1	11	0	0	0	0	0	0	0	0	0	0	0	0	0	0	0	0	0	0	0	0	0	0	0	0	0	0
264	Y	1	1	4	23	23	0	0	0	0	0	0	0	0	0	0	N	0	Ambulance	0	N	0	0	0	0	0	0	0	0	0	0	0	0	0	0	0	0	0	0	0	0	0	0	0	0	0	0	0	0
265	N	0	0	0	0	0	0	0	0	0	0	0	0	0	0	0	0	0	0	0	0	0	0	0	0	0	0	0	0	0	0	0	0	0	0	0	0	0	0	0	0	0	0	0	0	0	0	0	0
266	Y	1	1	4	24	72	0	0	0	0	0	0	0	0	0	0	N	0	Ambulance	0	N	0	0	0	0	0	0	0	0	0	0	0	0	0	0	0	0	0	0	0	0	0	0	0	0	0	0	0	0
267	Y	1	1	4	8	2	0	0	0	0	0	0	0	30	0	0	N	0	Ambulance	0	N	0	0	0	0	0	0	0	0	0	0	0	0	0	0	0	0	0	0	0	0	0	0	0	0	0	0	0	0
268	Y	1	1	4	30	23	0	0	0	0	0	0	0	0	0	0	Y	1	Ambulance	0	Y	1	30	0	0	0	0	0	0	0	0	0	0	0	0	0	0	0	0	0	0	0	0	0	0	0	0	0	0
269	Y	2	1	4	3	0	0	0	0	0	0	0	0	0	0	0	N	0	Ambulance	0	Y	1	3	0	0	2	4	30	0	0	0	0	0	0	0	0	0	0	0	N	0	Ambulance	0	Y	1	30	0	0	0
270	N	0	0	0	0	0	0	0	0	0	0	0	0	0	0	0	0	0	0	0	0	0	0	0	0	0	0	0	0	0	0	0	0	0	0	0	0	0	0	0	0	0	0	0	0	0	0	0	0
271	Y	1	1	4	4	0.5	0	0	0	0	0	0	0	0	0	0	Y	1	Ambulance	0	Y	1	1	0	0	0	0	0	0	0	0	0	0	0	0	0	0	0	0	0	0	0	0	0	0	0	0	0	0
272	Y	1	1	4	7	1	0	0	0	0	0	0	0	0	0	0	Y	1	Ambulance	0	Y	1	7	0	0	0	0	0	0	0	0	0	0	0	0	0	0	0	0	0	0	0	0	0	0	0	0	0	0
273	N	0	0	0	0	0	0	0	0	0	0	0	0	0	0	0	0	0	0	0	0	0	0	0	0	0	0	0	0	0	0	0	0	0	0	0	0	0	0	0	0	0	0	0	0	0	0	0	0
274	N	0	0	0	0	0	0	0	0	0	0	0	0	0	0	0	0	0	0	0	0	0	0	0	0	0	0	0	0	0	0	0	0	0	0	0	0	0	0	0	0	0	0	0	0	0	0	0	0
275	N	0	0	0	0	0	0	0	0	0	0	0	0	0	0	0	0	0	0	0	0	0	0	0	0	0	0	0	0	0	0	0	0	0	0	0	0	0	0	0	0	0	0	0	0	0	0	0	0
276	N	0	0	0	0	0	0	0	0	0	0	0	0	0	0	0	0	0	0	0	0	0	0	0	0	0	0	0	0	0	0	0	0	0	0	0	0	0	0	0	0	0	0	0	0	0	0	0	0
277	N	0	0	0	0	0	0	0	0	0	0	0	0	0	0	0	0	0	0	0	0	0	0	0	0	0	0	0	0	0	0	0	0	0	0	0	0	0	0	0	0	0	0	0	0	0	0	0	0
278	Y	1	1	4	6	16.25	0	0	0	0	0	0	0	0	0	0	Y	1	Ambulance	0	Y	1	3	0	0	0	0	0	0	0	0	0	0	0	0	0	0	0	0	0	0	0	0	0	0	0	0	0	0
279	N	0	0	0	0	0	0	0	0	0	0	0	0	0	0	0	0	0	0	0	0	0	0	0	0	0	0	0	0	0	0	0	0	0	0	0	0	0	0	0	0	0	0	0	0	0	0	0	0
280	N	0	0	0	0	0	0	0	0	0	0	0	0	0	0	0	0	0	0	0	0	0	0	0	0	0	0	0	0	0	0	0	0	0	0	0	0	0	0	0	0	0	0	0	0	0	0	0	0
281	Y	1	1	4	10	5	0	0	0	0	0	0	0	0	0	0	N	0	Ambulance	0	Y	1	2	0	0	0	0	0	0	0	0	0	0	0	0	0	0	0	0	0	0	0	0	0	0	0	0	0	0
282	N	0	0	0	0	0	0	0	0	0	0	0	0	0	0	0	0	0	0	0	0	0	0	0	0	0	0	0	0	0	0	0	0	0	0	0	0	0	0	0	0	0	0	0	0	0	0	0	0
283	Y	1	1	4	83	62	0	0	0	0	0	0	0	0	0	0	N	0	Ambulance	0	N	0	0	0	0	0	0	0	0	0	0	0	0	0	0	0	0	0	0	0	0	0	0	0	0	0	0	0	0
284	Y	1	1	4	54	60	0	0	0	0	0	0	0	0	0	0	Y	1	Walk	0	Y	1	54	0	0	0	0	0	0	0	0	0	0	0	0	0	0	0	0	0	0	0	0	0	0	0	0	0	0
285	N	0	0	0	0	0	0	0	0	0	0	0	0	0	0	0	0	0	0	0	0	0	0	0	0	0	0	0	0	0	0	0	0	0	0	0	0	0	0	0	0	0	0	0	0	0	0	0	0
286	N	0	0	0	0	0	0	0	0	0	0	0	0	0	0	0	0	0	0	0	0	0	0	0	0	0	0	0	0	0	0	0	0	0	0	0	0	0	0	0	0	0	0	0	0	0	0	0	0
287	Y	3	1	4	4	14.08	0	0	0	0	0	0	0	0	0	0	Y	0	Ambulance	0	Y	1	4	0	0	2	4	6	16.5	0	0	0	0	0	0	0	4000	1000	0	N	0	Ambulance	0	Y	1	6	0	0	3
288	Y	1	1	4	3	4	0	0	0	0	0	0	0	0	0	0	N	0	Ambulance	0	N	0	0	0	0	0	0	0	0	0	0	0	0	0	0	0	0	0	0	0	0	0	0	0	0	0	0	0	0
289	N	0	0	0	0	0	0	0	0	0	0	0	0	0	0	0	0	0	0	0	0	0	0	0	0	0	0	0	0	0	0	0	0	0	0	0	0	0	0	0	0	0	0	0	0	0	0	0	0
290	N	0	0	0	0	0	0	0	0	0	0	0	0	0	0	0	0	0	0	0	0	0	0	0	0	0	0	0	0	0	0	0	0	0	0	0	0	0	0	0	0	0	0	0	0	0	0	0	0
291	Y	2	1	4	2	0	0	0	0	0	0	0	0	0	0	0	Y	1	Ambulance	0	N	0	0	0	0	2	1	6	0	0	0	0	0	0	0	0	0	0	0	Y	1	Ambulance	0	Y	1	5	0	0	0
292	Y	1	1	4	1	0.33	0	0	0	0	0	0	0	0	0	0	Y	1	Ambulance	0	Y	1	1	0	0	0	0	0	0	0	0	0	0	0	0	0	0	0	0	0	0	0	0	0	0	0	0	0	0
293	Y	1	1	1	12	3.5	0	0	0	0	0	0	120	77	960	0	Y	1	Ambulance	0	Y	1	12	0	0	0	0	0	0	0	0	0	0	0	0	0	0	0	0	0	0	0	0	0	0	0	0	0	0
294	Y	1	1	4	14	28.5	0	0	0	0	0	0	0	0	0	0	N	0	Ambulance	0	N	0	0	0	0	0	0	0	0	0	0	0	0	0	0	0	0	0	0	0	0	0	0	0	0	0	0	0	0
295	Y	1	1	4	4	1.33333	0	0	0	0	0	0	0	0	0	0	Y	1	Ambulance	0	Y	1	4	0	0	0	0	0	0	0	0	0	0	0	0	0	0	0	0	0	0	0	0	0	0	0	0	0	0
296	Y	1	1	4	8	16	0	0	0	0	0	0	0	0	0	0	N	0	Ambulance	0	Y	1	8	0	0	0	0	0	0	0	0	0	0	0	0	0	0	0	0	0	0	0	0	0	0	0	0	0	0
297	Y	1	1	4	13	0	0	0	0	0	0	0	0	0	0	0	N	0	Ambulance	0	Y	1	13	0	0	0	0	0	0	0	0	0	0	0	0	0	0	0	0	0	0	0	0	0	0	0	0	0	0
298	N	0	0	0	0	0	0	0	0	0	0	0	0	0	0	0	0	0	0	0	0	0	0	0	0	0	0	0	0	0	0	0	0	0	0	0	0	0	0	0	0	0	0	0	0	0	0	0	0
299	Y	1	1	4	8	7	0	0	0	0	0	0	0	0	0	0	N	0	Ambulance	0	N	0	0	0	0	0	0	0	0	0	0	0	0	0	0	0	0	0	0	0	0	0	0	0	0	0	0	0	0
300	N	0	0	0	0	0	0	0	0	0	0	0	0	0	0	0	0	0	0	0	0	0	0	0	0	0	0	0	0	0	0	0	0	0	0	0	0	0	0	0	0	0	0	0	0	0	0	0	0
301	Y	1	1	4	8	10.33	0	0	0	0	0	0	0	0	0	0	Y	1	Ambulance	0	N	0	0	0	0	0	0	0	0	0	0	0	0	0	0	0	0	0	0	0	0	0	0	0	0	0	0	0	0
302	Y	1	1	1	5	3.5	50	0	0	0	0	0	0	100	500	0	Y	2	Private van	0	Y	1	5	0	0	2	1	8	1	0	0	0	0	0	0	0	0	0	0	Y	1	Bus	0	Y	1	8	0	0	0
303	N	0	0	0	0	0	0	0	0	0	0	0	0	0	0	0	0	0	0	0	0	0	0	0	0	0	0	0	0	0	0	0	0	0	0	0	0	0	0	0	0	0	0	0	0	0	0	0	0
304	N	0	0	0	0	0	0	0	0	0	0	0	0	0	0	0	0	0	0	0	0	0	0	0	0	0	0	0	0	0	0	0	0	0	0	0	0	0	0	0	0	0	0	0	0	0	0	0	0
305	N	0	0	0	0	0	0	0	0	0	0	0	0	0	0	0	0	0	0	0	0	0	0	0	0	0	0	0	0	0	0	0	0	0	0	0	0	0	0	0	0	0	0	0	0	0	0	0	0
306	N	0	0	0	0	0	0	0	0	0	0	0	0	0	0	0	0	0	0	0	0	0	0	0	0	0	0	0	0	0	0	0	0	0	0	0	0	0	0	0	0	0	0	0	0	0	0	0	0
307	N	0	0	0	0	0	0	0	0	0	0	0	0	0	0	0	0	0	0	0	0	0	0	0	0	0	0	0	0	0	0	0	0	0	0	0	0	0	0	0	0	0	0	0	0	0	0	0	0
308	Y	1	1	1	1	0.25	0	0	0	0	0	0	0	0	0	0	Y	2	Van	0	Y	1	1	0	0	0	0	0	0	0	0	0	0	0	0	0	0	0	0	0	0	0	0	0	0	0	0	0	0
309	N	0	0	0	0	0	0	0	0	0	0	0	0	0	0	0	0	0	0	0	0	0	0	0	0	0	0	0	0	0	0	0	0	0	0	0	0	0	0	0	0	0	0	0	0	0	0	0	0
310	Y	1	1	1	8	3	0	0	0	0	0	0	0	260	1050	100	N	0	Ambulance	0	Y	1	7	0	0	0	0	0	0	0	0	0	0	0	0	0	0	0	0	0	0	0	0	0	0	0	0	0	0
311	N	0	0	0	0	0	0	0	0	0	0	0	0	0	0	0	0	0	0	0	0	0	0	0	0	0	0	0	0	0	0	0	0	0	0	0	0	0	0	0	0	0	0	0	0	0	0	0	0
312	N	0	0	0	0	0	0	0	0	0	0	0	0	0	0	0	0	0	0	0	0	0	0	0	0	0	0	0	0	0	0	0	0	0	0	0	0	0	0	0	0	0	0	0	0	0	0	0	0
313	N	0	0	0	0	0	0	0	0	0	0	0	0	0	0	0	0	0	0	0	0	0	0	0	0	0	0	0	0	0	0	0	0	0	0	0	0	0	0	0	0	0	0	0	0	0	0	0	0
314	N	0	0	0	0	0	0	0	0	0	0	0	0	0	0	0	0	0	0	0	0	0	0	0	0	0	0	0	0	0	0	0	0	0	0	0	0	0	0	0	0	0	0	0	0	0	0	0	0
315	Y	2	1	4	3	0.5	0	0	0	0	0	0	0	0	0	0	N	0	Ambulance	0	Y	1	3	0	0	2	1	7	4.5	0	5	0	0	0	0	0	360	1400	0	N	0	Ambulance	0	Y	1	7	0	0	0
316	N	0	0	0	0	0	0	0	0	0	0	0	0	0	0	0	0	0	0	0	0	0	0	0	0	0	0	0	0	0	0	0	0	0	0	0	0	0	0	0	0	0	0	0	0	0	0	0	0
317	N	0	0	0	0	0	0	0	0	0	0	0	0	0	0	0	0	0	0	0	0	0	0	0	0	0	0	0	0	0	0	0	0	0	0	0	0	0	0	0	0	0	0	0	0	0	0	0	0
318	N	0	0	0	0	0	0	0	0	0	0	0	0	0	0	0	0	0	0	0	0	0	0	0	0	0	0	0	0	0	0	0	0	0	0	0	0	0	0	0	0	0	0	0	0	0	0	0	0
319	Y	1	1	1	6	0	0	0	0	0	0	0	0	0	900	0	N	0	Ambulance	0	Y	1	6	0	0	0	0	0	0	0	0	0	0	0	0	0	0	0	0	0	0	0	0	0	0	0	0	0	0
320	N	0	0	0	0	0	0	0	0	0	0	0	0	0	0	0	0	0	0	0	0	0	0	0	0	0	0	0	0	0	0	0	0	0	0	0	0	0	0	0	0	0	0	0	0	0	0	0	0
321	Y	1	1	1	8	21	40	5	0	0	0	0	60	400	320	0	Y	2	Ambulance	0	Y	1	8	0	0	0	0	0	0	0	0	0	0	0	0	0	0	0	0	0	0	0	0	0	0	0	0	0	0
322	N	0	0	0	0	0	0	0	0	0	0	0	0	0	0	0	0	0	0	0	0	0	0	0	0	0	0	0	0	0	0	0	0	0	0	0	0	0	0	0	0	0	0	0	0	0	0	0	0
323	N	0	0	0	0	0	0	0	0	0	0	0	0	0	0	0	0	0	0	0	0	0	0	0	0	0	0	0	0	0	0	0	0	0	0	0	0	0	0	0	0	0	0	0	0	0	0	0	0
324	N	0	0	0	0	0	0	0	0	0	0	0	0	0	0	0	0	0	0	0	0	0	0	0	0	0	0	0	0	0	0	0	0	0	0	0	0	0	0	0	0	0	0	0	0	0	0	0	0
325	N	0	0	0	0	0	0	0	0	0	0	0	0	0	0	0	0	0	0	0	0	0	0	0	0	0	0	0	0	0	0	0	0	0	0	0	0	0	0	0	0	0	0	0	0	0	0	0	0
326	N	0	0	0	0	0	0	0	0	0	0	0	0	0	0	0	0	0	0	0	0	0	0	0	0	0	0	0	0	0	0	0	0	0	0	0	0	0	0	0	0	0	0	0	0	0	0	0	0
327	N	0	0	0	0	0	0	0	0	0	0	0	0	0	0	0	0	0	0	0	0	0	0	0	0	0	0	0	0	0	0	0	0	0	0	0	0	0	0	0	0	0	0	0	0	0	0	0	0
328	Y	1	1	4	12	6	0	0	0	0	0	0	0	0	0	0	N	0	Ambulance	0	N	0	0	0	0	0	0	0	0	0	0	0	0	0	0	0	0	0	0	0	0	0	0	0	0	0	0	0	0
329	N	0	0	0	0	0	0	0	0	0	0	0	0	0	0	0	0	0	0	0	0	0	0	0	0	0	0	0	0	0	0	0	0	0	0	0	0	0	0	0	0	0	0	0	0	0	0	0	0
330	N	0	0	0	0	0	0	0	0	0	0	0	0	0	0	0	0	0	0	0	0	0	0	0	0	0	0	0	0	0	0	0	0	0	0	0	0	0	0	0	0	0	0	0	0	0	0	0	0
331	N	0	0	0	0	0	0	0	0	0	0	0	0	0	0	0	0	0	0	0	0	0	0	0	0	0	0	0	0	0	0	0	0	0	0	0	0	0	0	0	0	0	0	0	0	0	0	0	0
332	N	0	0	0	0	0	0	0	0	0	0	0	0	0	0	0	0	0	0	0	0	0	0	0	0	0	0	0	0	0	0	0	0	0	0	0	0	0	0	0	0	0	0	0	0	0	0	0	0
333	N	0	0	0	0	0	0	0	0	0	0	0	0	0	0	0	0	0	0	0	0	0	0	0	0	0	0	0	0	0	0	0	0	0	0	0	0	0	0	0	0	0	0	0	0	0	0	0	0
334	N	0	0	0	0	0	0	0	0	0	0	0	0	0	0	0	0	0	0	0	0	0	0	0	0	0	0	0	0	0	0	0	0	0	0	0	0	0	0	0	0	0	0	0	0	0	0	0	0
335	Y	1	1	4	2	0.25	0	0	0	0	0	0	0	0	0	0	Y	2	Ambulance	0	Y	1	2	0	0	0	0	0	0	0	0	0	0	0	0	0	0	0	0	0	0	0	0	0	0	0	0	0	0
336	N	0	0	0	0	0	0	0	0	0	0	0	0	0	0	0	0	0	0	0	0	0	0	0	0	0	0	0	0	0	0	0	0	0	0	0	0	0	0	0	0	0	0	0	0	0	0	0	0
337	N	0	0	0	0	0	0	0	0	0	0	0	0	0	0	0	0	0	0	0	0	0	0	0	0	0	0	0	0	0	0	0	0	0	0	0	0	0	0	0	0	0	0	0	0	0	0	0	0
338	N	0	0	0	0	0	0	0	0	0	0	0	0	0	0	0	0	0	0	0	0	0	0	0	0	0	0	0	0	0	0	0	0	0	0	0	0	0	0	0	0	0	0	0	0	0	0	0	0
339	Y	1	1	2	28	16	0	0	0	0	0	0	0	1200	600	0	N	0	Ambulance	0	Y	1	20	0	0	0	0	0	0	0	0	0	0	0	0	0	0	0	0	0	0	0	0	0	0	0	0	0	0
340	N	0	0	0	0	0	0	0	0	0	0	0	0	0	0	0	0	0	0	0	0	0	0	0	0	0	0	0	0	0	0	0	0	0	0	0	0	0	0	0	0	0	0	0	0	0	0	0	0
341	N	0	0	0	0	0	0	0	0	0	0	0	0	0	0	0	0	0	0	0	0	0	0	0	0	0	0	0	0	0	0	0	0	0	0	0	0	0	0	0	0	0	0	0	0	0	0	0	0
342	N	0	0	0	0	0	0	0	0	0	0	0	0	0	0	0	0	0	0	0	0	0	0	0	0	0	0	0	0	0	0	0	0	0	0	0	0	0	0	0	0	0	0	0	0	0	0	0	0
343	Y	1	1	1	11	3	0	0	1200	1000	800	0	3000	120	0	0	Y	4	Magic	0	Y	2	11	0	0	0	0	0	0	0	0	0	0	0	0	0	0	0	0	0	0	0	0	0	0	0	0	0	0
344	N	0	0	0	0	0	0	0	0	0	0	0	0	0	0	0	0	0	0	0	0	0	0	0	0	0	0	0	0	0	0	0	0	0	0	0	0	0	0	0	0	0	0	0	0	0	0	0	0
345	N	0	0	0	0	0	0	0	0	0	0	0	0	0	0	0	0	0	0	0	0	0	0	0	0	0	0	0	0	0	0	0	0	0	0	0	0	0	0	0	0	0	0	0	0	0	0	0	0
346	N	0	0	0	0	0	0	0	0	0	0	0	0	0	0	0	0	0	0	0	0	0	0	0	0	0	0	0	0	0	0	0	0	0	0	0	0	0	0	0	0	0	0	0	0	0	0	0	0
347	N	0	0	0	0	0	0	0	0	0	0	0	0	0	0	0	0	0	0	0	0	0	0	0	0	0	0	0	0	0	0	0	0	0	0	0	0	0	0	0	0	0	0	0	0	0	0	0	0
348	N	0	0	0	0	0	0	0	0	0	0	0	0	0	0	0	0	0	0	0	0	0	0	0	0	0	0	0	0	0	0	0	0	0	0	0	0	0	0	0	0	0	0	0	0	0	0	0	0
349	N	0	0	0	0	0	0	0	0	0	0	0	0	0	0	0	0	0	0	0	0	0	0	0	0	0	0	0	0	0	0	0	0	0	0	0	0	0	0	0	0	0	0	0	0	0	0	0	0
350	N	0	0	0	0	0	0	0	0	0	0	0	0	0	0	0	0	0	0	0	0	0	0	0	0	0	0	0	0	0	0	0	0	0	0	0	0	0	0	0	0	0	0	0	0	0	0	0	0
351	N	0	0	0	0	0	0	0	0	0	0	0	0	0	0	0	0	0	0	0	0	0	0	0	0	0	0	0	0	0	0	0	0	0	0	0	0	0	0	0	0	0	0	0	0	0	0	0	0
352	N	0	0	0	0	0	0	0	0	0	0	0	0	0	0	0	0	0	0	0	0	0	0	0	0	0	0	0	0	0	0	0	0	0	0	0	0	0	0	0	0	0	0	0	0	0	0	0	0
353	N	0	0	0	0	0	0	0	0	0	0	0	0	0	0	0	0	0	0	0	0	0	0	0	0	0	0	0	0	0	0	0	0	0	0	0	0	0	0	0	0	0	0	0	0	0	0	0	0
354	N	0	0	0	0	0	0	0	0	0	0	0	0	0	0	0	0	0	0	0	0	0	0	0	0	0	0	0	0	0	0	0	0	0	0	0	0	0	0	0	0	0	0	0	0	0	0	0	0
355	N	0	0	0	0	0	0	0	0	0	0	0	0	0	0	0	0	0	0	0	0	0	0	0	0	0	0	0	0	0	0	0	0	0	0	0	0	0	0	0	0	0	0	0	0	0	0	0	0
356	N	0	0	0	0	0	0	0	0	0	0	0	0	0	0	0	0	0	0	0	0	0	0	0	0	0	0	0	0	0	0	0	0	0	0	0	0	0	0	0	0	0	0	0	0	0	0	0	0
357	N	0	0	0	0	0	0	0	0	0	0	0	0	0	0	0	0	0	0	0	0	0	0	0	0	0	0	0	0	0	0	0	0	0	0	0	0	0	0	0	0	0	0	0	0	0	0	0	0
358	Y	1	1	1	14	28	0	0	0	0	0	0	0	1400	2800	0	Y	2	Bus	0	Y	1	14	0	0	2	1	15	15	0	0	0	0	0	0	0	600	1500	0	Y	1	Bus	0	Y	1	15	0	0	0
359	N	0	0	0	0	0	0	0	0	0	0	0	0	0	0	0	0	0	0	0	0	0	0	0	0	0	0	0	0	0	0	0	0	0	0	0	0	0	0	0	0	0	0	0	0	0	0	0	0
360	N	0	0	0	0	0	0	0	0	0	0	0	0	0	0	0	0	0	0	0	0	0	0	0	0	0	0	0	0	0	0	0	0	0	0	0	0	0	0	0	0	0	0	0	0	0	0	0	0
361	N	0	0	0	0	0	0	0	0	0	0	0	0	0	0	0	0	0	0	0	0	0	0	0	0	0	0	0	0	0	0	0	0	0	0	0	0	0	0	0	0	0	0	0	0	0	0	0	0
362	Y	2	1	4	5	1	0	0	0	0	0	0	0	0	0	0	N	0	Ambulance	0	N	0	0	0	0	2	4	6	2	0	0	0	0	0	0	0	0	0	0	0	0	0	0	0	0	0	0	0	0
363	N	0	0	0	0	0	0	0	0	0	0	0	0	0	0	0	0	0	0	0	0	0	0	0	0	0	0	0	0	0	0	0	0	0	0	0	0	0	0	0	0	0	0	0	0	0	0	0	0
364	N	0	0	0	0	0	0	0	0	0	0	0	0	0	0	0	0	0	0	0	0	0	0	0	0	0	0	0	0	0	0	0	0	0	0	0	0	0	0	0	0	0	0	0	0	0	0	0	0
365	N	0	0	0	0	0	0	0	0	0	0	0	0	0	0	0	0	0	0	0	0	0	0	0	0	0	0	0	0	0	0	0	0	0	0	0	0	0	0	0	0	0	0	0	0	0	0	0	0
366	N	0	0	0	0	0	0	0	0	0	0	0	0	0	0	0	0	0	0	0	0	0	0	0	0	0	0	0	0	0	0	0	0	0	0	0	0	0	0	0	0	0	0	0	0	0	0	0	0
367	N	0	0	0	0	0	0	0	0	0	0	0	0	0	0	0	0	0	0	0	0	0	0	0	0	0	0	0	0	0	0	0	0	0	0	0	0	0	0	0	0	0	0	0	0	0	0	0	0
368	Y	1	1	1	10	0	0	0	2000	1000	1000		3000	900	1000	0	N	0	Ambulance	0	Y	1	10	0	0	0	0	0	0	0	0	0	0	0	0	0	0	0	0	0	0	0	0	0	0	0	0	0	0
369	N	0	0	0	0	0	0	0	0	0	0	0	0	0	0	0	0	0	0	0	0	0	0	0	0	0	0	0	0	0	0	0	0	0	0	0	0	0	0	0	0	0	0	0	0	0	0	0	0
370	Y	1	1	1	4	0	15	0	0	0	0	0	0	150	320	0	N	0	Ambulance	0	Y	1	1	0	0	0	0	0	0	0	0	0	0	0	0	0	0	0	0	0	0	0	0	0	0	0	0	0	0
371	N	0	0	0	0	0	0	0	0	0	0	0	0	0	0	0	0	0	0	0	0	0	0	0	0	0	0	0	0	0	0	0	0	0	0	0	0	0	0	0	0	0	0	0	0	0	0	0	0
372	N	0	0	0	0	0	0	0	0	0	0	0	0	0	0	0	0	0	0	0	0	0	0	0	0	0	0	0	0	0	0	0	0	0	0	0	0	0	0	0	0	0	0	0	0	0	0	0	0
373	N	0	0	0	0	0	0	0	0	0	0	0	0	0	0	0	0	0	0	0	0	0	0	0	0	0	0	0	0	0	0	0	0	0	0	0	0	0	0	0	0	0	0	0	0	0	0	0	0
374	N	0	0	0	0	0	0	0	0	0	0	0	0	0	0	0	0	0	0	0	0	0	0	0	0	0	0	0	0	0	0	0	0	0	0	0	0	0	0	0	0	0	0	0	0	0	0	0	0
375	N	0	0	0	0	0	0	0	0	0	0	0	0	0	0	0	0	0	0	0	0	0	0	0	0	0	0	0	0	0	0	0	0	0	0	0	0	0	0	0	0	0	0	0	0	0	0	0	0
376	N	0	0	0	0	0	0	0	0	0	0	0	0	0	0	0	0	0	0	0	0	0	0	0	0	0	0	0	0	0	0	0	0	0	0	0	0	0	0	0	0	0	0	0	0	0	0	0	0
377	N	0	0	0	0	0	0	0	0	0	0	0	0	0	0	0	0	0	0	0	0	0	0	0	0	0	0	0	0	0	0	0	0	0	0	0	0	0	0	0	0	0	0	0	0	0	0	0	0
378	N	0	0	0	0	0	0	0	0	0	0	0	0	0	0	0	0	0	0	0	0	0	0	0	0	0	0	0	0	0	0	0	0	0	0	0	0	0	0	0	0	0	0	0	0	0	0	0	0
379	Y	1	1	4	50	0	0	0	0	0	0	0	0	0	0	0	N	0	Ambulance	0	N	0	0	0	0	0	0	0	0	0	0	0	0	0	0	0	0	0	0	0	0	0	0	0	0	0	0	0	0
380	N	0	0	0	0	0	0	0	0	0	0	0	0	0	0	0	0	0	0	0	0	0	0	0	0	0	0	0	0	0	0	0	0	0	0	0	0	0	0	0	0	0	0	0	0	0	0	0	0
381	Y	1	1	4	15	7.5	0	0	0	0	0	0	0	0	0	0	N	0	Ambulance	0	Y	1	15	0	0	0	0	0	0	0	0	0	0	0	0	0	0	0	0	0	0	0	0	0	0	0	0	0	0
382	N	0	0	0	0	0	0	0	0	0	0	0	0	0	0	0	0	0	0	0	0	0	0	0	0	0	0	0	0	0	0	0	0	0	0	0	0	0	0	0	0	0	0	0	0	0	0	0	0
383	N	0	0	0	0	0	0	0	0	0	0	0	0	0	0	0	0	0	0	0	0	0	0	0	0	0	0	0	0	0	0	0	0	0	0	0	0	0	0	0	0	0	0	0	0	0	0	0	0
384	Y	1	1	4	36	24	0	0	0	0	0	0	0	0	0	0	N	0	Ambulance	0	Y	1	36	0	0	0	0	0	0	0	0	0	0	0	0	0	0	0	0	0	0	0	0	0	0	0	0	0	0
385	Y	1	1	4	31	52	0	0	0	0	0	0	0	0	0	0	N	0	Ambulance	0	Y	1	31	0	0	0	0	0	0	0	0	0	0	0	0	0	0	0	0	0	0	0	0	0	0	0	0	0	0
386	Y	1	1	1	8	8	0	0	0	0	0	0	1600	320	960	0	N	0	Ambulance	0	Y	1	8	0	0	0	0	0	0	0	0	0	0	0	0	0	0	0	0	0	0	0	0	0	0	0	0	0	0
387	Y	1	1	4	7	3.75	0	0	0	0	0	0	0	0	0	0	N	0	Ambulance	0	N	0	0	0	0	0	0	0	0	0	0	0	0	0	0	0	0	0	0	0	0	0	0	0	0	0	0	0	0
388	N	0	0	0	0	0	0	0	0	0	0	0	0	0	0	0	0	0	0	0	0	0	0	0	0	0	0	0	0	0	0	0	0	0	0	0	0	0	0	0	0	0	0	0	0	0	0	0	0
389	N	0	0	0	0	0	0	0	0	0	0	0	0	0	0	0	0	0	0	0	0	0	0	0	0	0	0	0	0	0	0	0	0	0	0	0	0	0	0	0	0	0	0	0	0	0	0	0	0
390	N	0	0	0	0	0	0	0	0	0	0	0	0	0	0	0	0	0	0	0	0	0	0	0	0	0	0	0	0	0	0	0	0	0	0	0	0	0	0	0	0	0	0	0	0	0	0	0	0
391	N	0	0	0	0	0	0	0	0	0	0	0	0	0	0	0	0	0	0	0	0	0	0	0	0	0	0	0	0	0	0	0	0	0	0	0	0	0	0	0	0	0	0	0	0	0	0	0	0
392	N	0	0	0	0	0	0	0	0	0	0	0	0	0	0	0	0	0	0	0	0	0	0	0	0	0	0	0	0	0	0	0	0	0	0	0	0	0	0	0	0	0	0	0	0	0	0	0	0
393	Y	1	1	1	17	34	0	10	4000	2000	0	0	3000	2208	0	0	N	0	Ambulance	0	Y	1	17	0	0	0	0	0	0	0	0	0	0	0	0	0	0	0	0	0	0	0	0	0	0	0	0	0	0
394	N	0	0	0	0	0	0	0	0	0	0	0	0	0	0	0	0	0	0	0	0	0	0	0	0	0	0	0	0	0	0	0	0	0	0	0	0	0	0	0	0	0	0	0	0	0	0	0	0
395	N	0	0	0	0	0	0	0	0	0	0	0	0	0	0	0	0	0	0	0	0	0	0	0	0	0	0	0	0	0	0	0	0	0	0	0	0	0	0	0	0	0	0	0	0	0	0	0	0
396	N	0	0	0	0	0	0	0	0	0	0	0	0	0	0	0	0	0	0	0	0	0	0	0	0	0	0	0	0	0	0	0	0	0	0	0	0	0	0	0	0	0	0	0	0	0	0	0	0
397	N	0	0	0	0	0	0	0	0	0	0	0	0	0	0	0	0	0	0	0	0	0	0	0	0	0	0	0	0	0	0	0	0	0	0	0	0	0	0	0	0	0	0	0	0	0	0	0	0
398	N	0	0	0	0	0	0	0	0	0	0	0	0	0	0	0	0	0	0	0	0	0	0	0	0	0	0	0	0	0	0	0	0	0	0	0	0	0	0	0	0	0	0	0	0	0	0	0	0
399	N	0	0	0	0	0	0	0	0	0	0	0	0	0	0	0	0	0	0	0	0	0	0	0	0	0	0	0	0	0	0	0	0	0	0	0	0	0	0	0	0	0	0	0	0	0	0	0	0
400	Y	1	1	4	14	14	0	0	0	0	0	0	0	0	0	0	N	0	Ambulance	0	Y	1	14	0	0	0	0	0	0	0	0	0	0	0	0	0	0	0	0	0	0	0	0	0	0	0	0	0	0
401	Y	1	1	1	7	5.5	70	0	0	0	0	0	500	80	1750	0	N	0	Ambulance	0	Y	1	7	0	0	0	0	0	0	0	0	0	0	0	0	0	0	0	0	0	0	0	0	0	0	0	0	0	0
402	Y	1	1	4	3	1	0	0	0	0	0	0	0	0	0	0	N	0	Ambulance	0	Y	1	3	0	0	0	0	0	0	0	0	0	0	0	0	0	0	0	0	0	0	0	0	0	0	0	0	0	0
403	Y	1	1	4	5	0.833333	0	0	0	0	0	0	0	0	0	0	N	0	Ambulance	0	Y	2	5	0	0	0	0	0	0	0	0	0	0	0	0	0	0	0	0	0	0	0	0	0	0	0	0	0	0
404	N	0	0	0	0	0	0	0	0	0	0	0	0	0	0	0	0	0	0	0	0	0	0	0	0	0	0	0	0	0	0	0	0	0	0	0	0	0	0	0	0	0	0	0	0	0	0	0	0
405	Y	1	1	4	4	0	0	0	0	0	0	0	0	0	0	0	N	0	Ambulance	0	Y	1	4	0	0	0	0	0	0	0	0	0	0	0	0	0	0	0	0	0	0	0	0	0	0	0	0	0	0
406	N	0	0	0	0	0	0	0	0	0	0	0	0	0	0	0	0	0	0	0	0	0	0	0	0	0	0	0	0	0	0	0	0	0	0	0	0	0	0	0	0	0	0	0	0	0	0	0	0
407	N	0	0	0	0	0	0	0	0	0	0	0	0	0	0	0	0	0	0	0	0	0	0	0	0	0	0	0	0	0	0	0	0	0	0	0	0	0	0	0	0	0	0	0	0	0	0	0	0
408	N	0	0	0	0	0	0	0	0	0	0	0	0	0	0	0	0	0	0	0	0	0	0	0	0	0	0	0	0	0	0	0	0	0	0	0	0	0	0	0	0	0	0	0	0	0	0	0	0
409	N	0	0	0	0	0	0	0	0	0	0	0	0	0	0	0	0	0	0	0	0	0	0	0	0	0	0	0	0	0	0	0	0	0	0	0	0	0	0	0	0	0	0	0	0	0	0	0	0
410	Y	1	1	4	2	1.5	0	0	0	0	0	0	0	0	0	0	N	0	Ambulance	0	N	0	0	0	0	0	0	0	0	0	0	0	0	0	0	0	0	0	0	0	0	0	0	0	0	0	0	0	0
411	Y	1	1	1	18	30	0	0	0	0	0	0	0	1000	4320	3000	N	0	Ambulance	0	Y	1	18	0	0	0	0	0	0	0	0	0	0	0	0	0	0	0	0	0	0	0	0	0	0	0	0	0	0
412	N	0	0	0	0	0	0	0	0	0	0	0	0	0	0	0	0	0	0	0	0	0	0	0	0	0	0	0	0	0	0	0	0	0	0	0	0	0	0	0	0	0	0	0	0	0	0	0	0
413	N	0	0	0	0	0	0	0	0	0	0	0	0	0	0	0	0	0	0	0	0	0	0	0	0	0	0	0	0	0	0	0	0	0	0	0	0	0	0	0	0	0	0	0	0	0	0	0	0
414	N	0	0	0	0	0	0	0	0	0	0	0	0	0	0	0	0	0	0	0	0	0	0	0	0	0	0	0	0	0	0	0	0	0	0	0	0	0	0	0	0	0	0	0	0	0	0	0	0
415	N	0	0	0	0	0	0	0	0	0	0	0	0	0	0	0	0	0	0	0	0	0	0	0	0	0	0	0	0	0	0	0	0	0	0	0	0	0	0	0	0	0	0	0	0	0	0	0	0
416	N	0	0	0	0	0	0	0	0	0	0	0	0	0	0	0	0	0	0	0	0	0	0	0	0	0	0	0	0	0	0	0	0	0	0	0	0	0	0	0	0	0	0	0	0	0	0	0	0
417	Y	1	1	1	8	0	0	0	150	80	0	0	4000	200	1600	0	N	0	Ambulance	0	Y	2	8	0	0	0	0	0	0	0	0	0	0	0	0	0	0	0	0	0	0	0	0	0	0	0	0	0	0
418	N	0	0	0	0	0	0	0	0	0	0	0	0	0	0	0	0	0	0	0	0	0	0	0	0	0	0	0	0	0	0	0	0	0	0	0	0	0	0	0	0	0	0	0	0	0	0	0	0
419	N	0	0	0	0	0	0	0	0	0	0	0	0	0	0	0	0	0	0	0	0	0	0	0	0	0	0	0	0	0	0	0	0	0	0	0	0	0	0	0	0	0	0	0	0	0	0	0	0
420	N	0	0	0	0	0	0	0	0	0	0	0	0	0	0	0	0	0	0	0	0	0	0	0	0	0	0	0	0	0	0	0	0	0	0	0	0	0	0	0	0	0	0	0	0	0	0	0	0
421	N	0	0	0	0	0	0	0	0	0	0	0	0	0	0	0	0	0	0	0	0	0	0	0	0	0	0	0	0	0	0	0	0	0	0	0	0	0	0	0	0	0	0	0	0	0	0	0	0
422	N	0	0	0	0	0	0	0	0	0	0	0	0	0	0	0	0	0	0	0	0	0	0	0	0	0	0	0	0	0	0	0	0	0	0	0	0	0	0	0	0	0	0	0	0	0	0	0	0
423	N	0	0	0	0	0	0	0	0	0	0	0	0	0	0	0	0	0	0	0	0	0	0	0	0	0	0	0	0	0	0	0	0	0	0	0	0	0	0	0	0	0	0	0	0	0	0	0	0
424	Y	1	1	1	4	4	30	0	0	0	0	0	0	480	400	0	N	0	Ambulance	0	Y	1	4	0	0	0	0	0	0	0	0	0	0	0	0	0	0	0	0	0	0	0	0	0	0	0	0	0	0
425	Y	1	1	1	4	0	0	0	0	80	3200	0	0	500	1240	800	N	0	Ambulance	0	Y	1	4	0	0	0	0	0	0	0	0	0	0	0	0	0	0	0	0	0	0	0	0	0	0	0	0	0	0
426	N	0	0	0	0	0	0	0	0	0	0	0	0	0	0	0	0	0	0	0	0	0	0	0	0	0	0	0	0	0	0	0	0	0	0	0	0	0	0	0	0	0	0	0	0	0	0	0	0
427	N	0	0	0	0	0	0	0	0	0	0	0	0	0	0	0	0	0	0	0	0	0	0	0	0	0	0	0	0	0	0	0	0	0	0	0	0	0	0	0	0	0	0	0	0	0	0	0	0
[truncated: 45 more columns]

## Sheet: DOT
Sl no.	On a daily basis, do you currently take your medicines yourself without supervision or support (self-administered) or do you have a treatment supervisor or supporter (DOT)?	If DOT, how many times a week?	If DOT, who is the DOT provider/supporter?	If DOT, how long did the last DOT visit take, including travel time and waiting time (total turnaround time)?	What was the mode of transport?	What is the approximate distance from home to the DOT provider place (in km) one way?	Does anyone accompany you during this visit (Y/N)	If yes, how many	What was the cost of transport (one way) for the last DOT visit, in total for you and any accompanying household member?	Was there a fee paid to the DOT provider? (Y/N)	How much did you spend on food and drinks for the last DOT visit (on the road, while waiting, lunch etc.), in total for you and any accompanying household member?
1	2	7	2	0.5	Not applicable	Not applicable	Not applicable	Not applicable	Not applicable	N	0
2	2	5	1	0.666667	Bicycle	0	Y	1	0	N	0
3	2	7	2	0.166667	Not applicable	Not applicable	Not applicable	Not applicable	Not applicable	N	0
4	2	7	1	1	Bicycle	0	N	0	0	N	0
5	2	7	2	0.166667	Not applicable	Not applicable	Not applicable	Not applicable	Not applicable	N	0
6	1	Not applicable	Not applicable	Not applicable	Not applicable	Not applicable	Not applicable	Not applicable	Not applicable	Not applicable	Not applicable
7	2	5	2	0.5	Not applicable	Not applicable	Not applicable	Not applicable	Not applicable	N	0
8	2	7	1,2	0.75	Walk	0	Y	1	0	N	0
9	2	7	1,2	0.5	Bike	3	Y	1	3	N	0
10	2	6	1	0.75	Bicycle	0	Y	1	0	N	0
11	1	Not applicable	Not applicable	Not applicable	Not applicable	Not applicable	Not applicable	Not applicable	Not applicable	Not applicable	Not applicable
12	2	7	1	0.333333	Walk	0	N	0	0	N	0
13	2	7	2	0.25	Walk	0	N	0	0	N	0
14	2	7	2	0.2	Walk	0	N	0	0	N	0
15	1	Not applicable	Not applicable	Not applicable	Not applicable	Not applicable	Not applicable	Not applicable	Not applicable	Not applicable	Not applicable
16	1	Not applicable	Not applicable	Not applicable	Not applicable	Not applicable	Not applicable	Not applicable	Not applicable	Not applicable	Not applicable
17	1	Not applicable	Not applicable	Not applicable	Not applicable	Not applicable	Not applicable	Not applicable	Not applicable	Not applicable	Not applicable
18	1	Not applicable	Not applicable	Not applicable	Not applicable	Not applicable	Not applicable	Not applicable	Not applicable	Not applicable	Not applicable
19	2	7	1,2	0.15	Walk	0	N	0	0	N	0
20	2	7	1	0.25	Not applicable	Not applicable	Not applicable	Not applicable	Not applicable	Not applicable	Not applicable
21	2	7	1	0.166667	Not applicable	Not applicable	Not applicable	Not applicable	Not applicable	Not applicable	Not applicable
22	2	7	1	0.166667	Not applicable	Not applicable	Not applicable	Not applicable	Not applicable	Not applicable	Not applicable
23	1	Not applicable	Not applicable	Not applicable	Not applicable	Not applicable	Not applicable	Not applicable	Not applicable	Not applicable	Not applicable
24	1	Not applicable	Not applicable	Not applicable	Not applicable	Not applicable	Not applicable	Not applicable	Not applicable	Not applicable	Not applicable
25	2	7	1	0.333333	Walk	0	N	0	0	N	0
26	2	7	1	0.166667	Not applicable	Not applicable	Not applicable	Not applicable	Not applicable	Not applicable	Not applicable
27	2	7	1	0.0833333	Not applicable	Not applicable	Not applicable	Not applicable	Not applicable	Not applicable	Not applicable
28	1	Not applicable	Not applicable	Not applicable	Not applicable	Not applicable	Not applicable	Not applicable	Not applicable	Not applicable	Not applicable
29	1	Not applicable	Not applicable	Not applicable	Not applicable	Not applicable	Not applicable	Not applicable	Not applicable	Not applicable	Not applicable
30	1	Not applicable	Not applicable	Not applicable	Not applicable	Not applicable	Not applicable	Not applicable	Not applicable	Not applicable	Not applicable
31	2	7	2	0.0833333	Not applicable	Not applicable	Not applicable	Not applicable	Not applicable	Not applicable	Not applicable
32	1	Not applicable	Not applicable	Not applicable	Not applicable	Not applicable	Not applicable	Not applicable	Not applicable	Not applicable	Not applicable
33	2	4	1	1.33333	Walk	0	N	0	0	N	0
34	1	Not applicable	Not applicable	Not applicable	Not applicable	Not applicable	Not applicable	Not applicable	Not applicable	Not applicable	Not applicable
35	2	7	2	0.0833333	Not applicable	Not applicable	Not applicable	Not applicable	Not applicable	Not applicable	Not applicable
36	1	Not applicable	Not applicable	Not applicable	Not applicable	Not applicable	Not applicable	Not applicable	Not applicable	Not applicable	Not applicable
37	2	7	2	Not applicable	Not applicable	Not applicable	Not applicable	Not applicable	Not applicable	Not applicable	Not applicable
38	2	7	1	0.666667	Walk	0	N	0	0	N	0
39	2	5	5	0.5	Not applicable	Not applicable	Not applicable	Not applicable	Not applicable	Not applicable	Not applicable
40	1	Not applicable	Not applicable	Not applicable	Not applicable	Not applicable	Not applicable	Not applicable	Not applicable	Not applicable	Not applicable
41	1	Not applicable	Not applicable	Not applicable	Not applicable	Not applicable	Not applicable	Not applicable	Not applicable	Not applicable	Not applicable
42	1	Not applicable	Not applicable	Not applicable	Not applicable	Not applicable	Not applicable	Not applicable	Not applicable	Not applicable	Not applicable
43	1	Not applicable	Not applicable	Not applicable	Not applicable	Not applicable	Not applicable	Not applicable	Not applicable	Not applicable	Not applicable
44	1	Not applicable	Not applicable	Not applicable	Not applicable	Not applicable	Not applicable	Not applicable	Not applicable	Not applicable	Not applicable
45	1	Not applicable	Not applicable	Not applicable	Not applicable	Not applicable	Not applicable	Not applicable	Not applicable	Not applicable	Not applicable
46	1	Not applicable	Not applicable	Not applicable	Not applicable	Not applicable	Not applicable	Not applicable	Not applicable	Not applicable	Not applicable
47	1	Not applicable	Not applicable	Not applicable	Not applicable	Not applicable	Not applicable	Not applicable	Not applicable	Not applicable	Not applicable
48	1	Not applicable	Not applicable	Not applicable	Not applicable	Not applicable	Not applicable	Not applicable	Not applicable	Not applicable	Not applicable
49	1	Not applicable	Not applicable	Not applicable	Not applicable	Not applicable	Not applicable	Not applicable	Not applicable	Not applicable	Not applicable
50	1	Not applicable	Not applicable	Not applicable	Not applicable	Not applicable	Not applicable	Not applicable	Not applicable	Not applicable	Not applicable
51	2	6	1	0.666667	Walk	0	N	0	0	N	0
52	2	7	1	0.45	Bike	3	Y	1	3	N	0
53	2	7	1	0.583333	Walk	0	N	0	0	N	0
54	2	7	1	2	Walk	0	N	0	0	N	0
55	2	7	2	0.166667	Not applicable	Not applicable	Not applicable	Not applicable	Not applicable	Not applicable	Not applicable
56	2	7	1	0.583333	Walk	0	Y	1	0	N	0
57	1	Not applicable	Not applicable	Not applicable	Not applicable	Not applicable	Not applicable	Not applicable	Not applicable	Not applicable	Not applicable
58	2	7	1	0.5	Walk	0	Y	1	0	N	0
59	2	7	1	0.333333	Walk	0	N	0	0	N	0
60	2	7	1	0.833333	Walk	0	N	0	0	N	0
61	2	5	1	0.5	Walk	0	N	0	0	N	0
62	2	6	1	0.666667	Walk	0	N	0	0	N	0
63	2	6	1	0.833333	Bicycle	0	Y	1	0	N	0
64	1	Not applicable	Not applicable	Not applicable	Not applicable	Not applicable	Not applicable	Not applicable	Not applicable	Not applicable	Not applicable
65	1	Not applicable	Not applicable	Not applicable	Not applicable	Not applicable	Not applicable	Not applicable	Not applicable	Not applicable	Not applicable
66	2	6	1	0.333333	Walk	0	N	0	0	N	0
67	1	Not applicable	Not applicable	Not applicable	Not applicable	Not applicable	Not applicable	Not applicable	Not applicable	Not applicable	Not applicable
68	1	Not applicable	Not applicable	Not applicable	Not applicable	Not applicable	Not applicable	Not applicable	Not applicable	Not applicable	Not applicable
69	1	Not applicable	Not applicable	Not applicable	Not applicable	Not applicable	Not applicable	Not applicable	Not applicable	Not applicable	Not applicable
70	1	Not applicable	Not applicable	Not applicable	Not applicable	Not applicable	Not applicable	Not applicable	Not applicable	Not applicable	Not applicable
71	2	6	1	1	Bicycle	0	N	0	0	N	0
72	1	Not applicable	Not applicable	Not applicable	Not applicable	Not applicable	Not applicable	Not applicable	Not applicable	Not applicable	Not applicable
73	2	6	1	0.25	Walk	0	N	0	0	N	0
74	2	5	1,2	0.25	Walk	0	N	0	0	N	0
75	2	7	1	1	Walk	0	N	0	0	N	0
76	2	7	1	0.833333	Walk	0	N	0	0	N	0
77	1	Not applicable	Not applicable	Not applicable	Not applicable	Not applicable	Not applicable	Not applicable	Not applicable	Not applicable	Not applicable
78	2	7	1	0.333333	Walk	0	N	0	0	N	0
79	2	6	1	1	Toto	0	Y	1	60	N	0
80	2	7	1	1	Bicycle	0	Y	1	0	N	0
81	2	6	1	1.16667	Walk	0	N	0	0	N	0
82	2	7	2	0.416667	Walk	0	N	0	0	N	0
83	2	5	1	1	Bicycle	0	Y	1	0	N	0
84	2	7	1	2.5	Walk	0	N	0	0	N	0
85	2	7	1	0.833333	Walk	0	N	0	0	N	0
86	2	7	1	0.5	Bicycle	0	N	0	0	N	0
87	2	5	1	0.5	Bicycle	0	N	0	0	N	0
88	2	5	1	0.5	Walk	0	N	0	0	N	0
89	2	7	1	0.666667	Walk	0	N	0	0	N	0
90	2	3	1	1	Bicycle	0	Y	1	0	N	0
91	2	5	1	0.5	Walk	0	N	0	0	N	0
92	2	7	1,2	1.25	Walk	0	N	0	0	N	0
93	2	7	1	1.4	Walk	0	N	0	0	N	0
94	2	7	1	0.416667	Bicycle	0	N	0	0	N	0
95	2	7	1	0.666667	Bicycle	0	Y	1	0	N	0
96	2	7	1	0.666667	Bicycle	0	N	0	0	N	0
97	1	Not applicable	Not applicable	Not applicable	Not applicable	Not applicable	Not applicable	Not applicable	Not applicable	Not applicable	Not applicable
98	2	7	1	0.5	Bicycle	0	N	0	0	N	0
99	2	7	1,2	0.666667	Bicycle	0	N	0	0	N	0
100	2	7	1	0.583333	Bicycle	0	N	0	0	N	0
101	1	Not applicable	Not applicable	Not applicable	Not applicable	Not applicable	Not applicable	Not applicable	Not applicable	Not applicable	Not applicable
102	1,2	3	1	1.25	Walk	0	N	0	0	N	0
103	2	7	2	0.166667	Not applicable	Not applicable	Not applicable	Not applicable	Not applicable	Not applicable	Not applicable
104	2	7	1	1.5	Walk	0	N	0	0	N	0
105	2	3	1	0.583333	Tempo	0	Y	1	30	N	0
106	2	7	1	1.5	Walk	0	N	0	0	N	0
107	2	7	2,4	0.25	Not applicable	Not applicable	Not applicable	Not applicable	Not applicable	Not applicable	Not applicable
108	2	2	1	1	Walk	0	Y	1	0	N	0
109	2	3	1	1	Toto	0	N	0	15	N	0
110	2	5	1	1.5	Walk	0	N	0	0	N	0
111	2	3	1	0.833333	Auto	0	N	0	0	N	0
112	2	7	1	0.0166667	Not applicable	Not applicable	Not applicable	Not applicable	Not applicable	Not applicable	Not applicable
113	1	Not applicable	Not applicable	Not applicable	Not applicable	Not applicable	Not applicable	Not applicable	Not applicable	Not applicable	Not applicable
114	2	7	1	0.0333333	Not applicable	Not applicable	Not applicable	Not applicable	Not applicable	Not applicable	Not applicable
115	2	7	1	0.2	Walk	0	N	0	0	N	0
116	1	Not applicable	Not applicable	Not applicable	Not applicable	Not applicable	Not applicable	Not applicable	Not applicable	Not applicable	Not applicable
117	1	Not applicable	Not applicable	Not applicable	Not applicable	Not applicable	Not applicable	Not applicable	Not applicable	Not applicable	Not applicable
118	1	Not applicable	Not applicable	Not applicable	Not applicable	Not applicable	Not applicable	Not applicable	Not applicable	Not applicable	Not applicable
119	2	7	1	0.5	Bicycle	0	N	0	0	N	0
120	1	Not applicable	Not applicable	Not applicable	Not applicable	Not applicable	Not applicable	Not applicable	Not applicable	Not applicable	Not applicable
121	2	7	1	0.166667	Not applicable	Not applicable	Not applicable	Not applicable	Not applicable	Not applicable	Not applicable
122	2	7	1	0.666667	Bicycle	0	N	0	0	N	0
123	2	7	1	0.583333	Walk	0	N	0	0	N	0
124	2	7	1	0.166667	Not applicable	Not applicable	Not applicable	Not applicable	Not applicable	Not applicable	Not applicable
125	2	7	1	0.416667	Walk	0	N	0	0	N	0
126	2	7	1	1	Walk	0	N	0	0	N	0
127	2	5	1	0.5	Bicycle	0	N	0	0	N	0
128	2	7	1	0.666667	Bicycle	0	N	0	0	N	0
129	2	7	1	0.5	Walk	0	N	0	0	N	0
130	2	5	1	1.2	Walk	0	N	0	0	N	0
131	2	7	1	1	Walk	0	N	0	0	N	0
132	2	7	2	0.333333	Not applicable	Not applicable	Not applicable	Not applicable	Not applicable	Not applicable	Not applicable
133	2	7	2	0.333333	Not applicable	Not applicable	Not applicable	Not applicable	Not applicable	N	0
134	2	5	1	0.75	Walk	0	N	0	0	N	0
135	2	3	1	0.5	Auto	0	Y	1	20	N	0
136	2	7	1	1.16667	Walk	0	N	0	0	N	0
137	2	7	2	0.5	Walk	0	N	0	0	N	0
138	2	7	2	0.5	Bicycle	0	N	0	0	N	0
139	2	7	2	0.25	Not applicable	Not applicable	Not applicable	Not applicable	Not applicable	N	0
140	2	6	2	0.0833333	Not applicable	Not applicable	Not applicable	Not applicable	Not applicable	N	0
141	2	6	1	0.5	Walk	0	N	0	0	N	0
142	2	6	1	0.666667	Walk	0	N	0	0	N	0
143	2	7	1	0.333333	Walk	0	N	0	0	N	0
144	2	7	1	1	Walk	0	N	0	0	N	0
145	2	7	1	0.333333	Walk	0	N	0	0	N	0
146	2	7	1	0.5	Walk	0	N	0	0	N	0
147	2	7	1	0.333333	Walk	0	N	0	0	N	0
148	2	7	1	0.5	Bike	2.5	Y	1	3	N	0
149	2	7	1	1	Walk	0	N	0	0	N	0
150	2	7	1	0.333333	Walk	0	N	0	0	N	0
151	2	7	1	1.08333	Walk	0	N	0	0	N	0
152	2	7	1	1	Bike	2.5	Y	1	3	N	0
153	1	Not applicable	Not applicable	Not applicable	Not applicable	Not applicable	Not applicable	Not applicable	Not applicable	Not applicable	Not applicable
154	2	7	2	0.67	Walk	0	N	0	0	N	0
155	1	Not applicable	Not applicable	Not applicable	Not applicable	Not applicable	Not applicable	Not applicable	Not applicable	Not applicable	Not applicable
156	1	Not applicable	Not applicable	Not applicable	Not applicable	Not applicable	Not applicable	Not applicable	Not applicable	Not applicable	Not applicable
157	2	7	2	0.67	Walk	0	N	0	0	N	0
158	1	Not applicable	Not applicable	Not applicable	Not applicable	Not applicable	Not applicable	Not applicable	Not applicable	Not applicable	Not applicable
159	1	Not applicable	Not applicable	Not applicable	Not applicable	Not applicable	Not applicable	Not applicable	Not applicable	Not applicable	Not applicable
160	2	7	1	1.5	Walk	0	N	0	0	N	0
161	2	7	1	0.33	Bicycle	0	N	0	0	N	0
162	1	Not applicable	Not applicable	Not applicable	Not applicable	Not applicable	Not applicable	Not applicable	Not applicable	Not applicable	Not applicable
163	1	Not applicable	Not applicable	Not applicable	Not applicable	Not applicable	Not applicable	Not applicable	Not applicable	Not applicable	Not applicable
164	1	Not applicable	Not applicable	Not applicable	Not applicable	Not applicable	Not applicable	Not applicable	Not applicable	Not applicable	Not applicable
165	1	Not applicable	Not applicable	Not applicable	Not applicable	Not applicable	Not applicable	Not applicable	Not applicable	Not applicable	Not applicable
166	1	Not applicable	Not applicable	Not applicable	Not applicable	Not applicable	Not applicable	Not applicable	Not applicable	Not applicable	Not applicable
167	1	Not applicable	Not applicable	Not applicable	Not applicable	Not applicable	Not applicable	Not applicable	Not applicable	Not applicable	Not applicable
168	2	6	1	1.58	Walk	0	N	0	0	N	0
169	1	Not applicable	Not applicable	Not applicable	Not applicable	Not applicable	Not applicable	Not applicable	Not applicable	Not applicable	Not applicable
170	1	Not applicable	Not applicable	Not applicable	Not applicable	Not applicable	Not applicable	Not applicable	Not applicable	Not applicable	Not applicable
171	1	Not applicable	Not applicable	Not applicable	Not applicable	Not applicable	Not applicable	Not applicable	Not applicable	Not applicable	Not applicable
172	1	Not applicable	Not applicable	Not applicable	Not applicable	Not applicable	Not applicable	Not applicable	Not applicable	Not applicable	Not applicable
173	1	Not applicable	Not applicable	Not applicable	Not applicable	Not applicable	Not applicable	Not applicable	Not applicable	Not applicable	Not applicable
174	1	Not applicable	Not applicable	Not applicable	Not applicable	Not applicable	Not applicable	Not applicable	Not applicable	Not applicable	Not applicable
175	2	7	1	0.42	Walk	0	N	0	0	N	0
176	2	7	1	0.42	Walk	0	N	0	0	N	0
177	1	Not applicable	Not applicable	Not applicable	Not applicable	Not applicable	Not applicable	Not applicable	Not applicable	Not applicable	Not applicable
178	1	Not applicable	Not applicable	Not applicable	Not applicable	Not applicable	Not applicable	Not applicable	Not applicable	Not applicable	Not applicable
179	1	Not applicable	Not applicable	Not applicable	Not applicable	Not applicable	Not applicable	Not applicable	Not applicable	Not applicable	Not applicable
180	1	Not applicable	Not applicable	Not applicable	Not applicable	Not applicable	Not applicable	Not applicable	Not applicable	Not applicable	Not applicable
181	1	Not applicable	Not applicable	Not applicable	Not applicable	Not applicable	Not applicable	Not applicable	Not applicable	Not applicable	Not applicable
182	2	7	1	0.05	Walk	0	N	0	0	N	0
183	1	Not applicable	Not applicable	Not applicable	Not applicable	Not applicable	Not applicable	Not applicable	Not applicable	Not applicable	Not applicable
184	1	Not applicable	Not applicable	Not applicable	Not applicable	Not applicable	Not applicable	Not applicable	Not applicable	Not applicable	Not applicable
185	2	7	1	0.33	Walk	0	N	0	0	N	0
186	2	7	1	0.83	Bicycle	0	Y	1	0	N	0
187	2	7	1	1	Walk	0	N	0	0	N	0
188	1	Not applicable	Not applicable	Not applicable	Not applicable	Not applicable	Not applicable	Not applicable	Not applicable	Not applicable	Not applicable
189	1	Not applicable	Not applicable	Not applicable	Not applicable	Not applicable	Not applicable	Not applicable	Not applicable	Not applicable	Not applicable
190	1	Not applicable	Not applicable	Not applicable	Not applicable	Not applicable	Not applicable	Not applicable	Not applicable	Not applicable	Not applicable
191	1	Not applicable	Not applicable	Not applicable	Not applicable	Not applicable	Not applicable	Not applicable	Not applicable	Not applicable	Not applicable
192	1	Not applicable	Not applicable	Not applicable	Not applicable	Not applicable	Not applicable	Not applicable	Not applicable	Not applicable	Not applicable
193	1	Not applicable	Not applicable	Not applicable	Not applicable	Not applicable	Not applicable	Not applicable	Not applicable	Not applicable	Not applicable
194	1	Not applicable	Not applicable	Not applicable	Not applicable	Not applicable	Not applicable	Not applicable	Not applicable	Not applicable	Not applicable
195	1	Not applicable	Not applicable	Not applicable	Not applicable	Not applicable	Not applicable	Not applicable	Not applicable	Not applicable	Not applicable
196	1	Not applicable	Not applicable	Not applicable	Not applicable	Not applicable	Not applicable	Not applicable	Not applicable	Not applicable	Not applicable
197	1	Not applicable	Not applicable	Not applicable	Not applicable	Not applicable	Not applicable	Not applicable	Not applicable	Not applicable	Not applicable
198	1	Not applicable	Not applicable	Not applicable	Not applicable	Not applicable	Not applicable	Not applicable	Not applicable	Not applicable	Not applicable
199	1	Not applicable	Not applicable	Not applicable	Not applicable	Not applicable	Not applicable	Not applicable	Not applicable	Not applicable	Not applicable
200	1	Not applicable	Not applicable	Not applicable	Not applicable	Not applicable	Not applicable	Not applicable	Not applicable	Not applicable	Not applicable
201	1	Not applicable	Not applicable	Not applicable	Not applicable	Not applicable	Not applicable	Not applicable	Not applicable	Not applicable	Not applicable
202	2	7	1	0.67	Walk	0	N	0	0	N	0
203	2	7	2	0.67	Bicycle	0	N	0	0	N	0
204	2	7	1	0.416667	Walk	0	N	0	0	N	0
205	1	Not applicable	Not applicable	Not applicable	Not applicable	Not applicable	Not applicable	Not applicable	Not applicable	Not applicable	Not applicable
206	2	7	1	0.5	Walk	0	N	0	0	N	0
207	1	Not applicable	Not applicable	Not applicable	Not applicable	Not applicable	Not applicable	Not applicable	Not applicable	Not applicable	Not applicable
208	1	Not applicable	Not applicable	Not applicable	Not applicable	Not applicable	Not applicable	Not applicable	Not applicable	Not applicable	Not applicable
209	1	Not applicable	Not applicable	Not applicable	Not applicable	Not applicable	Not applicable	Not applicable	Not applicable	Not applicable	Not applicable
210	1	Not applicable	Not applicable	Not applicable	Not applicable	Not applicable	Not applicable	Not applicable	Not applicable	Not applicable	Not applicable
211	1	Not applicable	Not applicable	Not applicable	Not applicable	Not applicable	Not applicable	Not applicable	Not applicable	Not applicable	Not applicable
212	1	Not applicable	Not applicable	Not applicable	Not applicable	Not applicable	Not applicable	Not applicable	Not applicable	Not applicable	Not applicable
213	1	Not applicable	Not applicable	Not applicable	Not applicable	Not applicable	Not applicable	Not applicable	Not applicable	Not applicable	Not applicable
214	2	7	1	0.25	Walk	0	N	0	0	N	0
215	1	Not applicable	Not applicable	Not applicable	Not applicable	Not applicable	Not applicable	Not applicable	Not applicable	Not applicable	Not applicable
216	1	Not applicable	Not applicable	Not applicable	Not applicable	Not applicable	Not applicable	Not applicable	Not applicable	Not applicable	Not applicable
217	1	Not applicable	Not applicable	Not applicable	Not applicable	Not applicable	Not applicable	Not applicable	Not applicable	Not applicable	Not applicable
218	1	Not applicable	Not applicable	Not applicable	Not applicable	Not applicable	Not applicable	Not applicable	Not applicable	Not applicable	Not applicable
219	1	Not applicable	Not applicable	Not applicable	Not applicable	Not applicable	Not applicable	Not applicable	Not applicable	Not applicable	Not applicable
220	1	Not applicable	Not applicable	Not applicable	Not applicable	Not applicable	Not applicable	Not applicable	Not applicable	Not applicable	Not applicable
221	1	Not applicable	Not applicable	Not applicable	Not applicable	Not applicable	Not applicable	Not applicable	Not applicable	Not applicable	Not applicable
222	1	Not applicable	Not applicable	Not applicable	Not applicable	Not applicable	Not applicable	Not applicable	Not applicable	Not applicable	Not applicable
223	2	7	1	0.67	Walk	0	N	0	0	N	0
224	1	Not applicable	Not applicable	Not applicable	Not applicable	Not applicable	Not applicable	Not applicable	Not applicable	Not applicable	Not applicable
225	1	Not applicable	Not applicable	Not applicable	Not applicable	Not applicable	Not applicable	Not applicable	Not applicable	Not applicable	Not applicable
226	2	7	1	0.5	Walk	0	N	0	0	N	0
227	1	Not applicable	Not applicable	Not applicable	Not applicable	Not applicable	Not applicable	Not applicable	Not applicable	Not applicable	Not applicable
228	1	Not applicable	Not applicable	Not applicable	Not applicable	Not applicable	Not applicable	Not applicable	Not applicable	Not applicable	Not applicable
229	1	Not applicable	Not applicable	Not applicable	Not applicable	Not applicable	Not applicable	Not applicable	Not applicable	Not applicable	Not applicable
230	2	7	1	0.5	Walk	0	N	0	0	N	0
231	1	Not applicable	Not applicable	Not applicable	Not applicable	Not applicable	Not applicable	Not applicable	Not applicable	Not applicable	Not applicable
232	1	Not applicable	Not applicable	Not applicable	Not applicable	Not applicable	Not applicable	Not applicable	Not applicable	Not applicable	Not applicable
233	1	Not applicable	Not applicable	Not applicable	Not applicable	Not applicable	Not applicable	Not applicable	Not applicable	Not applicable	Not applicable
234	2	7	1	0.5	Walk	0	N	0	0	N	0
235	1	Not applicable	Not applicable	Not applicable	Not applicable	Not applicable	Not applicable	Not applicable	Not applicable	Not applicable	Not applicable
236	2	7	1	0.833333	Bicycle	0	Y	1	0	N	0
237	2	7	1	0.67	Walk	0	N	0	0	N	0
238	1	Not applicable	Not applicable	Not applicable	Not applicable	Not applicable	Not applicable	Not applicable	Not applicable	Not applicable	Not applicable
239	1	Not applicable	Not applicable	Not applicable	Not applicable	Not applicable	Not applicable	Not applicable	Not applicable	Not applicable	Not applicable
240	2	7	1	0.416667	Bicycle	0	N	0	0	N	0
241	2	7	1	2.17	Bicycle	0	Y	1	0	N	0
242	2	7	1	0.83	Bike	8	Y	1	9	N	0
243	2	7	1	1.33	Walk	0	Y	1	0	N	0
244	2	7	1	0.833333	Walk	0	N	0	0	N	0
245	1	Not applicable	Not applicable	Not applicable	Not applicable	Not applicable	Not applicable	Not applicable	Not applicable	Not applicable	Not applicable
246	2	7	1	0.25	Not applicable	Not applicable	Not applicable	Not applicable	Not applicable	Not applicable	Not applicable
247	2	7	1	0.33	Not applicable	Not applicable	Not applicable	Not applicable	Not applicable	Not applicable	Not applicable
248	2	7	1	0.5	Not applicable	Not applicable	Not applicable	Not applicable	Not applicable	Not applicable	Not applicable
249	2	7	1	0.583333	Walk	0	N	0	0	N	0
250	1	Not applicable	Not applicable	Not applicable	Not applicable	Not applicable	Not applicable	Not applicable	Not applicable	Not applicable	Not applicable
251	2	7	1	1.33	Bike	6	Y	1	7	N	0
252	2	7	1	1.17	Bicycle	0	Y	1	0	N	0
253	2	7	1	1.16667	Walk	0	N	0	0	N	0
254	2	7	1	0.833333	Walk	0	N	0	0	N	0
255	2	7	1	0.5	Walk	0	N	0	0	N	0
256	2	7	1	2.25	Walk	0	N	0	0	N	0
257	2	7	1	0.67	Walk	0	N	0	0	N	0
258	2	7	1	1	Walk	0	N	0	0	N	0
259	1	Not applicable	Not applicable	Not applicable	Not applicable	Not applicable	Not applicable	Not applicable	Not applicable	Not applicable	Not applicable
260	1	Not applicable	Not applicable	Not applicable	Not applicable	Not applicable	Not applicable	Not applicable	Not applicable	Not applicable	Not applicable
261	2	7	1	1.08	Bicycle	0	Y	1	0	N	0
262	2	7	1	0.42	Bicycle	0	N	0	0	N	0
263	2	7	1	0.75	Walk	0	N	0	0	N	0
264	2	7	1	0.833333	Walk	0	N	0	0	N	0
265	2	7	1	2.33	Bicycle	0	Y	1	0	N	0
266	2	7	4	0.08	Walk	0	N	0	0	N	0
267	2	7	1	2	Walk	0	N	0	0	N	0
268	2	7	1	0.25	Walk	0	Y	1	0	N	0
269	2	7	1	0.17	Not applicable	Not applicable	Not applicable	Not applicable	Not applicable	Not applicable	Not applicable
270	1	Not applicable	Not applicable	Not applicable	Not applicable	Not applicable	Not applicable	Not applicable	Not applicable	Not applicable	Not applicable
271	2	7	1	0.33	Walk	0	N	0	0	N	0
272	2	7	1	1.83333	Walk	0	N	0	0	N	0
273	1	Not applicable	Not applicable	Not applicable	Not applicable	Not applicable	Not applicable	Not applicable	Not applicable	Not applicable	Not applicable
274	2	7	1	0.67	Walk	0	N	0	0	N	0
275	2	7	1	0.67	Walk	0	Y	1	0	N	0
276	1	Not applicable	Not applicable	Not applicable	Not applicable	Not applicable	Not applicable	Not applicable	Not applicable	Not applicable	Not applicable
277	1	Not applicable	Not applicable	Not applicable	Not applicable	Not applicable	Not applicable	Not applicable	Not applicable	Not applicable	Not applicable
278	1	Not applicable	Not applicable	Not applicable	Not applicable	Not applicable	Not applicable	Not applicable	Not applicable	Not applicable	Not applicable
279	1	Not applicable	Not applicable	Not applicable	Not applicable	Not applicable	Not applicable	Not applicable	Not applicable	Not applicable	Not applicable
280	1	Not applicable	Not applicable	Not applicable	Not applicable	Not applicable	Not applicable	Not applicable	Not applicable	Not applicable	Not applicable
281	2	7	1	1	Walk	0	N	0	0	N	0
282	1	Not applicable	Not applicable	Not applicable	Not applicable	Not applicable	Not applicable	Not applicable	Not applicable	Not applicable	Not applicable
283	1	Not applicable	Not applicable	Not applicable	Not applicable	Not applicable	Not applicable	Not applicable	Not applicable	Not applicable	Not applicable
284	Not applicable	Not applicable	Not applicable	Not applicable	Not applicable	Not applicable	Not applicable	Not applicable	Not applicable	Not applicable	Not applicable
285	1	Not applicable	Not applicable	Not applicable	Not applicable	Not applicable	Not applicable	Not applicable	Not applicable	Not applicable	Not applicable
286	1	Not applicable	Not applicable	Not applicable	Not applicable	Not applicable	Not applicable	Not applicable	Not applicable	Not applicable	Not applicable
287	1	Not applicable	Not applicable	Not applicable	Not applicable	Not applicable	Not applicable	Not applicable	Not applicable	Not applicable	Not applicable
288	1	Not applicable	Not applicable	Not applicable	Not applicable	Not applicable	Not applicable	Not applicable	Not applicable	Not applicable	Not applicable
289	1	Not applicable	Not applicable	Not applicable	Not applicable	Not applicable	Not applicable	Not applicable	Not applicable	Not applicable	Not applicable
290	1	Not applicable	Not applicable	Not applicable	Not applicable	Not applicable	Not applicable	Not applicable	Not applicable	Not applicable	Not applicable
291	1	Not applicable	Not applicable	Not applicable	Not applicable	Not applicable	Not applicable	Not applicable	Not applicable	Not applicable	Not applicable
292	2	7	1	0.583333	Walk	0	N	0	0	N	0
293	1	Not applicable	Not applicable	Not applicable	Not applicable	Not applicable	Not applicable	Not applicable	Not applicable	Not applicable	Not applicable
294	1	Not applicable	Not applicable	Not applicable	Not applicable	Not applicable	Not applicable	Not applicable	Not applicable	Not applicable	Not applicable
295	1	Not applicable	Not applicable	Not applicable	Not applicable	Not applicable	Not applicable	Not applicable	Not applicable	Not applicable	Not applicable
296	2	7	1	0.5	Walk	0	Y	1	0	N	0
297	1	Not applicable	Not applicable	Not applicable	Not applicable	Not applicable	Not applicable	Not applicable	Not applicable	Not applicable	Not applicable
298	2	7	1	0.75	Walk	0	N	0	0	N	0
299	2	7	1	0.833333	Walk	0	Y	1	0	N	0
300	2	7	1	0.83	Walk	0	N	0	0	N	0
301	2	6	1	1.25	Walk	0	Y	1	0	N	0
302	1	Not applicable	Not applicable	Not applicable	Not applicable	Not applicable	Not applicable	Not applicable	Not applicable	Not applicable	Not applicable
303	1	Not applicable	Not applicable	Not applicable	Not applicable	Not applicable	Not applicable	Not applicable	Not applicable	Not applicable	Not applicable
304	1	Not applicable	Not applicable	Not applicable	Not applicable	Not applicable	Not applicable	Not applicable	Not applicable	Not applicable	Not applicable
305	1	Not applicable	Not applicable	Not applicable	Not applicable	Not applicable	Not applicable	Not applicable	Not applicable	Not applicable	Not applicable
306	1	Not applicable	Not applicable	Not applicable	Not applicable	Not applicable	Not applicable	Not applicable	Not applicable	Not applicable	Not applicable
307	1	Not applicable	Not applicable	Not applicable	Not applicable	Not applicable	Not applicable	Not applicable	Not applicable	Not applicable	Not applicable
308	1	Not applicable	Not applicable	Not applicable	Not applicable	Not applicable	Not applicable	Not applicable	Not applicable	Not applicable	Not applicable
309	1	Not applicable	Not applicable	Not applicable	Not applicable	Not applicable	Not applicable	Not applicable	Not applicable	Not applicable	Not applicable
310	1	Not applicable	Not applicable	Not applicable	Not applicable	Not applicable	Not applicable	Not applicable	Not applicable	Not applicable	Not applicable
311	1	Not applicable	Not applicable	Not applicable	Not applicable	Not applicable	Not applicable	Not applicable	Not applicable	Not applicable	Not applicable
312	1	Not applicable	Not applicable	Not applicable	Not applicable	Not applicable	Not applicable	Not applicable	Not applicable	Not applicable	Not applicable
313	1	Not applicable	Not applicable	Not applicable	Not applicable	Not applicable	Not applicable	Not applicable	Not applicable	Not applicable	Not applicable
314	1	Not applicable	Not applicable	Not applicable	Not applicable	Not applicable	Not applicable	Not applicable	Not applicable	Not applicable	Not applicable
315	1	Not applicable	Not applicable	Not applicable	Not applicable	Not applicable	Not applicable	Not applicable	Not applicable	Not applicable	Not applicable
316	1	Not applicable	Not applicable	Not applicable	Not applicable	Not applicable	Not applicable	Not applicable	Not applicable	Not applicable	Not applicable
317	2	7	1	0.25	Walk	0	N	0	0	N	0
318	1	Not applicable	Not applicable	Not applicable	Not applicable	Not applicable	Not applicable	Not applicable	Not applicable	Not applicable	Not applicable
319	1	Not applicable	Not applicable	Not applicable	Not applicable	Not applicable	Not applicable	Not applicable	Not applicable	Not applicable	Not applicable
320	1	Not applicable	Not applicable	Not applicable	Not applicable	Not applicable	Not applicable	Not applicable	Not applicable	Not applicable	Not applicable
321	1	Not applicable	Not applicable	Not applicable	Not applicable	Not applicable	Not applicable	Not applicable	Not applicable	Not applicable	Not applicable
322	1	Not applicable	Not applicable	Not applicable	Not applicable	Not applicable	Not applicable	Not applicable	Not applicable	Not applicable	Not applicable
323	1	Not applicable	Not applicable	Not applicable	Not applicable	Not applicable	Not applicable	Not applicable	Not applicable	Not applicable	Not applicable
324	1	Not applicable	Not applicable	Not applicable	Not applicable	Not applicable	Not applicable	Not applicable	Not applicable	Not applicable	Not applicable
325	2	6	1	0.5	Walk	0	N	0	0	N	0
326	2	6	1	0.75	Walk	0	N	0	0	N	0
327	2	6	1	0.83	Walk	0	N	0	0	N	0
328	2	6	1	0.67	Walk	0	N	0	0	N	0
329	2	7	1	0.75	Walk	0	N	0	0	N	0
330	2	7	1	0.5	Bicycle	0	Y	1	0	N	0
331	2	7	1	0.83	Walk	0	N	0	0	N	0
332	2	7	1	0.25	Bike	1	Y	1	1	N	0
333	1	Not applicable	Not applicable	Not applicable	Not applicable	Not applicable	Not applicable	Not applicable	Not applicable	Not applicable	Not applicable
334	2	7	1	0.75	Bicycle	0	N	0	0	N	0
335	1	Not applicable	Not applicable	Not applicable	Not applicable	Not applicable	Not applicable	Not applicable	Not applicable	Not applicable	Not applicable
336	1	Not applicable	Not applicable	Not applicable	Not applicable	Not applicable	Not applicable	Not applicable	Not applicable	Not applicable	Not applicable
337	1	Not applicable	Not applicable	Not applicable	Not applicable	Not applicable	Not applicable	Not applicable	Not applicable	Not applicable	Not applicable
338	1	Not applicable	Not applicable	Not applicable	Not applicable	Not applicable	Not applicable	Not applicable	Not applicable	Not applicable	Not applicable
339	1	Not applicable	Not applicable	Not applicable	Not applicable	Not applicable	Not applicable	Not applicable	Not applicable	Not applicable	Not applicable
340	1	Not applicable	Not applicable	Not applicable	Not applicable	Not applicable	Not applicable	Not applicable	Not applicable	Not applicable	Not applicable
341	1	Not applicable	Not applicable	Not applicable	Not applicable	Not applicable	Not applicable	Not applicable	Not applicable	Not applicable	Not applicable
342	1	Not applicable	Not applicable	Not applicable	Not applicable	Not applicable	Not applicable	Not applicable	Not applicable	Not applicable	Not applicable
343	1	Not applicable	Not applicable	Not applicable	Not applicable	Not applicable	Not applicable	Not applicable	Not applicable	Not applicable	Not applicable
344	1	Not applicable	Not applicable	Not applicable	Not applicable	Not applicable	Not applicable	Not applicable	Not applicable	Not applicable	Not applicable
345	1	Not applicable	Not applicable	Not applicable	Not applicable	Not applicable	Not applicable	Not applicable	Not applicable	Not applicable	Not applicable
346	1	Not applicable	Not applicable	Not applicable	Not applicable	Not applicable	Not applicable	Not applicable	Not applicable	Not applicable	Not applicable
347	1	Not applicable	Not applicable	Not applicable	Not applicable	Not applicable	Not applicable	Not applicable	Not applicable	Not applicable	Not applicable
348	1	Not applicable	Not applicable	Not applicable	Not applicable	Not applicable	Not applicable	Not applicable	Not applicable	Not applicable	Not applicable
349	1	Not applicable	Not applicable	Not applicable	Not applicable	Not applicable	Not applicable	Not applicable	Not applicable	Not applicable	Not applicable
350	1	Not applicable	Not applicable	Not applicable	Not applicable	Not applicable	Not applicable	Not applicable	Not applicable	Not applicable	Not applicable
351	1	Not applicable	Not applicable	Not applicable	Not applicable	Not applicable	Not applicable	Not applicable	Not applicable	Not applicable	Not applicable
352	1	Not applicable	Not applicable	Not applicable	Not applicable	Not applicable	Not applicable	Not applicable	Not applicable	Not applicable	Not applicable
353	1	Not applicable	Not applicable	Not applicable	Not applicable	Not applicable	Not applicable	Not applicable	Not applicable	Not applicable	Not applicable
354	1	Not applicable	Not applicable	Not applicable	Not applicable	Not applicable	Not applicable	Not applicable	Not applicable	Not applicable	Not applicable
355	1	Not applicable	Not applicable	Not applicable	Not applicable	Not applicable	Not applicable	Not applicable	Not applicable	Not applicable	Not applicable
356	1	Not applicable	Not applicable	Not applicable	Not applicable	Not applicable	Not applicable	Not applicable	Not applicable	Not applicable	Not applicable
357	1	Not applicable	Not applicable	Not applicable	Not applicable	Not applicable	Not applicable	Not applicable	Not applicable	Not applicable	Not applicable
358	1	Not applicable	Not applicable	Not applicable	Not applicable	Not applicable	Not applicable	Not applicable	Not applicable	Not applicable	Not applicable
359	1	Not applicable	Not applicable	Not applicable	Not applicable	Not applicable	Not applicable	Not applicable	Not applicable	Not applicable	Not applicable
360	1	Not applicable	Not applicable	Not applicable	Not applicable	Not applicable	Not applicable	Not applicable	Not applicable	Not applicable	Not applicable
361	1	Not applicable	Not applicable	Not applicable	Not applicable	Not applicable	Not applicable	Not applicable	Not applicable	Not applicable	Not applicable
362	1	Not applicable	Not applicable	Not applicable	Not applicable	Not applicable	Not applicable	Not applicable	Not applicable	Not applicable	Not applicable
363	1	Not applicable	Not applicable	Not applicable	Not applicable	Not applicable	Not applicable	Not applicable	Not applicable	Not applicable	Not applicable
364	1	Not applicable	Not applicable	Not applicable	Not applicable	Not applicable	Not applicable	Not applicable	Not applicable	Not applicable	Not applicable
365	1	Not applicable	Not applicable	Not applicable	Not applicable	Not applicable	Not applicable	Not applicable	Not applicable	Not applicable	Not applicable
366	2	7	1	1	Walk	0	N	0	0	N	0
367	1	Not applicable	Not applicable	Not applicable	Not applicable	Not applicable	Not applicable	Not applicable	Not applicable	Not applicable	Not applicable
368	1	Not applicable	Not applicable	Not applicable	Not applicable	Not applicable	Not applicable	Not applicable	Not applicable	Not applicable	Not applicable
369	1	Not applicable	Not applicable	Not applicable	Not applicable	Not applicable	Not applicable	Not applicable	Not applicable	Not applicable	Not applicable
370	1	Not applicable	Not applicable	Not applicable	Not applicable	Not applicable	Not applicable	Not applicable	Not applicable	Not applicable	Not applicable
371	1	Not applicable	Not applicable	Not applicable	Not applicable	Not applicable	Not applicable	Not applicable	Not applicable	Not applicable	Not applicable
372	1	Not applicable	Not applicable	Not applicable	Not applicable	Not applicable	Not applicable	Not applicable	Not applicable	Not applicable	Not applicable
373	2	6	1	0.75	Walk	0	N	0	0	N	0
374	2	6	1	1	Bike	2	N	0	2	N	0
375	2	6	1	1.5	Walk	0	N	0	0	N	0
376	1	Not applicable	Not applicable	Not applicable	Not applicable	Not applicable	Not applicable	Not applicable	Not applicable	Not applicable	Not applicable
377	2	7	1	1	Toto	0	Y	1	50	N	0
378	2	7	1	0.5	Walk	0	N	0	0	N	0
379	2	7	1	0.5	Walk	0	N	0	0	N	0
380	1	Not applicable	Not applicable	Not applicable	Not applicable	Not applicable	Not applicable	Not applicable	Not applicable	Not applicable	Not applicable
381	1	Not applicable	Not applicable	Not applicable	Not applicable	Not applicable	Not applicable	Not applicable	Not applicable	Not applicable	Not applicable
382	1	Not applicable	Not applicable	Not applicable	Not applicable	Not applicable	Not applicable	Not applicable	Not applicable	Not applicable	Not applicable
383	1	Not applicable	Not applicable	Not applicable	Not applicable	Not applicable	Not applicable	Not applicable	Not applicable	Not applicable	Not applicable
384	1	Not applicable	Not applicable	Not applicable	Not applicable	Not applicable	Not applicable	Not applicable	Not applicable	Not applicable	Not applicable
385	1	Not applicable	Not applicable	Not applicable	Not applicable	Not applicable	Not applicable	Not applicable	Not applicable	Not applicable	Not applicable
386	1	Not applicable	Not applicable	Not applicable	Not applicable	Not applicable	Not applicable	Not applicable	Not applicable	Not applicable	Not applicable
387	2	7	1	0.25	Walk	0	N	0	0	N	0
388	1	Not applicable	Not applicable	Not applicable	Not applicable	Not applicable	Not applicable	Not applicable	Not applicable	Not applicable	Not applicable
389	1	Not applicable	Not applicable	Not applicable	Not applicable	Not applicable	Not applicable	Not applicable	Not applicable	Not applicable	Not applicable
390	1	Not applicable	Not applicable	Not applicable	Not applicable	Not applicable	Not applicable	Not applicable	Not applicable	Not applicable	Not applicable
391	1	Not applicable	Not applicable	Not applicable	Not applicable	Not applicable	Not applicable	Not applicable	Not applicable	Not applicable	Not applicable
392	1	Not applicable	Not applicable	Not applicable	Not applicable	Not applicable	Not applicable	Not applicable	Not applicable	Not applicable	Not applicable
393	2	7	1	0.666667	Bike	0.5	Y	1	1	N	0
394	2	7	2	0.833333	Walk	0	N	0	0	N	0
395	1	Not applicable	Not applicable	Not applicable	Not applicable	Not applicable	Not applicable	Not applicable	Not applicable	Not applicable	Not applicable
396	1	Not applicable	Not applicable	Not applicable	Not applicable	Not applicable	Not applicable	Not applicable	Not applicable	Not applicable	Not applicable
397	1	Not applicable	Not applicable	Not applicable	Not applicable	Not applicable	Not applicable	Not applicable	Not applicable	Not applicable	Not applicable
398	2	7	1	1.33333	Walk	0	N	0	0	N	0
399	1	Not applicable	Not applicable	Not applicable	Not applicable	Not applicable	Not applicable	Not applicable	Not applicable	Not applicable	Not applicable
400	1	Not applicable	Not applicable	Not applicable	Not applicable	Not applicable	Not applicable	Not applicable	Not applicable	Not applicable	Not applicable
401	1	Not applicable	Not applicable	Not applicable	Not applicable	Not applicable	Not applicable	Not applicable	Not applicable	Not applicable	Not applicable
402	1	Not applicable	Not applicable	Not applicable	Not applicable	Not applicable	Not applicable	Not applicable	Not applicable	Not applicable	Not applicable
403	2	7	1	1.08333	Walk	0	N	0	0	N	0
404	2	7	1	0.5	Walk	0	N	0	0	N	0
405	1	Not applicable	Not applicable	Not applicable	Not applicable	Not applicable	Not applicable	Not applicable	Not applicable	Not applicable	Not applicable
406	1	Not applicable	Not applicable	Not applicable	Not applicable	Not applicable	Not applicable	Not applicable	Not applicable	Not applicable	Not applicable
407	1	Not applicable	Not applicable	Not applicable	Not applicable	Not applicable	Not applicable	Not applicable	Not applicable	Not applicable	Not applicable
408	1	Not applicable	Not applicable	Not applicable	Not applicable	Not applicable	Not applicable	Not applicable	Not applicable	Not applicable	Not applicable
409	1	Not applicable	Not applicable	Not applicable	Not applicable	Not applicable	Not applicable	Not applicable	Not applicable	Not applicable	Not applicable
410	1	Not applicable	Not applicable	Not applicable	Not applicable	Not applicable	Not applicable	Not applicable	Not applicable	Not applicable	Not applicable
411	1	Not applicable	Not applicable	Not applicable	Not applicable	Not applicable	Not applicable	Not applicable	Not applicable	Not applicable	Not applicable
412	1	Not applicable	Not applicable	Not applicable	Not applicable	Not applicable	Not applicable	Not applicable	Not applicable	Not applicable	Not applicable
413	1	Not applicable	Not applicable	Not applicable	Not applicable	Not applicable	Not applicable	Not applicable	Not applicable	Not applicable	Not applicable
414	1	Not applicable	Not applicable	Not applicable	Not applicable	Not applicable	Not applicable	Not applicable	Not applicable	Not applicable	Not applicable
415	1	Not applicable	Not applicable	Not applicable	Not applicable	Not applicable	Not applicable	Not applicable	Not applicable	Not applicable	Not applicable
416	1	Not applicable	Not applicable	Not applicable	Not applicable	Not applicable	Not applicable	Not applicable	Not applicable	Not applicable	Not applicable
417	1	Not applicable	Not applicable	Not applicable	Not applicable	Not applicable	Not applicable	Not applicable	Not applicable	Not applicable	Not applicable
418	1	Not applicable	Not applicable	Not applicable	Not applicable	Not applicable	Not applicable	Not applicable	Not applicable	Not applicable	Not applicable
419	1	Not applicable	Not applicable	Not applicable	Not applicable	Not applicable	Not applicable	Not applicable	Not applicable	Not applicable	Not applicable
420	1	Not applicable	Not applicable	Not applicable	Not applicable	Not applicable	Not applicable	Not applicable	Not applicable	Not applicable	Not applicable
421	1	Not applicable	Not applicable	Not applicable	Not applicable	Not applicable	Not applicable	Not applicable	Not applicable	Not applicable	Not applicable
422	1	Not applicable	Not applicable	Not applicable	Not applicable	Not applicable	Not applicable	Not applicable	Not applicable	Not applicable	Not applicable
423	2	7	1	1	Ambulance	0	N	0	0	N	0
424	1	Not applicable	Not applicable	Not applicable	Not applicable	Not applicable	Not applicable	Not applicable	Not applicable	Not applicable	Not applicable
425	2	7	1	0.5	Walk	0	N	0	0	N	0
426	1	Not applicable	Not applicable	Not applicable	Not applicable	Not applicable	Not applicable	Not applicable	Not applicable	Not applicable	Not applicable
427	2	7	1	0.15	Walk	0	Y	1	0	N	0

## Sheet: Picking up Drug
Sl no.	Do you or a household member pick up TB drugs? (Y/N)	Who goes to pick up drugs?	How often do you or a household member pick up TB drugs in the current treatment phase?	Where do you or your household member pick up your TB drugs?	Was there a fee paid to pick up the drugs? (Y/N)	What accommodation cost did you and any accompanying household member have when you last picked up drugs?	How long did the last visit to pick up drugs take, including travel time and waiting time (total turnaround time)?	What was the mode of transport?	What is the approximate distance from home to the place from where you pick up drugs (in km) one way?	What was the cost of transport (one way) last time you picked up drugs, in total for you and any accompanying household member?	How much did you spend on food and drinks last time you picked up drugs (on the road, while waiting, lunch etc.), in total for you and any accompanying household member?
1	N	Not applicable	Not applicable	Not applicable	Not applicable	Not applicable	Not applicable	Not applicable	Not applicable	Not applicable	Not applicable
2	Y	2	5 (2 days)	5	N	0	0.0833333	Bicycle	0	0	0
3	N	Not applicable	Not applicable	Not applicable	Not applicable	Not applicable	Not applicable	Not applicable	Not applicable	Not applicable	Not applicable
4	N	Not applicable	Not applicable	Not applicable	Not applicable	Not applicable	Not applicable	Not applicable	Not applicable	Not applicable	Not applicable
5	N	Not applicable	Not applicable	Not applicable	Not applicable	Not applicable	Not applicable	Not applicable	Not applicable	Not applicable	Not applicable
6	Y	5	2	10	N	0	Not applicable	Not applicable	Not applicable	Not applicable	Not applicable
7	N	Not applicable	Not applicable	Not applicable	Not applicable	Not applicable	Not applicable	Not applicable	Not applicable	Not applicable	Not applicable
8	N	Not applicable	Not applicable	Not applicable	Not applicable	Not applicable	Not applicable	Not applicable	Not applicable	Not applicable	Not applicable
9	N	Not applicable	Not applicable	Not applicable	Not applicable	Not applicable	Not applicable	Not applicable	Not applicable	Not applicable	Not applicable
10	Y	2	5 (1 day)	5	N	0	0.0833333	Walk	0	0	0
11	Y	1	5 (14 days)	5	N	0	0.583333	Bicycle	0	0	0
12	N	Not applicable	Not applicable	Not applicable	Not applicable	Not applicable	Not applicable	Not applicable	Not applicable	Not applicable	Not applicable
13	N	Not applicable	Not applicable	Not applicable	Not applicable	Not applicable	Not applicable	Not applicable	Not applicable	Not applicable	Not applicable
14	N	Not applicable	Not applicable	Not applicable	Not applicable	Not applicable	Not applicable	Not applicable	Not applicable	Not applicable	Not applicable
15	Y	2	5 (9 days)	5	N	0	0.75	Bike	9	10	0
16	Y	2	5 (9 days)	5	N	0	0.5	Auto	0	10	0
17	Y	1	2	5	N	0	1.5	Auto	0	5	0
18	Y	1	2	5	N	0	0.583333	Scooty	4	5	0
19	N	Not applicable	Not applicable	Not applicable	Not applicable	Not applicable	Not applicable	Not applicable	Not applicable	Not applicable	Not applicable
20	N	Not applicable	Not applicable	Not applicable	Not applicable	Not applicable	Not applicable	Not applicable	Not applicable	Not applicable	Not applicable
21	N	Not applicable	Not applicable	Not applicable	Not applicable	Not applicable	Not applicable	Not applicable	Not applicable	Not applicable	Not applicable
22	N	Not applicable	Not applicable	Not applicable	Not applicable	Not applicable	Not applicable	Not applicable	Not applicable	Not applicable	Not applicable
23	Y	3	5 (2 months)	5	N	0	2.5	Bike	10	12	0
24	Y	3	5 (2 days)	5	N	0	0.833333	Bicycle	0	0	0
25	N	Not applicable	Not applicable	Not applicable	Not applicable	Not applicable	Not applicable	Not applicable	Not applicable	Not applicable	Not applicable
26	N	Not applicable	Not applicable	Not applicable	Not applicable	Not applicable	Not applicable	Not applicable	Not applicable	Not applicable	Not applicable
27	N	Not applicable	Not applicable	Not applicable	Not applicable	Not applicable	Not applicable	Not applicable	Not applicable	Not applicable	Not applicable
28	Y	1	3	5	N	0	1	Walk	0	0	0
29	Y	1	3	5	N	0	1	Walk	0	0	0
30	Y	2	4	11	N	0	0.333333	Walk	0	0	0
31	N	Not applicable	Not applicable	Not applicable	Not applicable	Not applicable	Not applicable	Not applicable	Not applicable	Not applicable	Not applicable
32	Y	1	2	5	N	0	1	Taxi	0	20	0
33	Y	1	5 (3 days)	5	N	0	0.0833333	Walk	0	0	0
34	Y	5	2	5	N	0	0.25	Walk	0	0	0
35	N	Not applicable	Not applicable	Not applicable	Not applicable	Not applicable	Not applicable	Not applicable	Not applicable	Not applicable	Not applicable
36	Y	2	5 (1 month)	5	N	0	5.5	Service car	0	200	0
37	Not applicable	Not applicable	Not applicable	Not applicable	Not applicable	Not applicable	Not applicable	Not applicable	Not applicable	Not applicable	Not applicable
38	N	Not applicable	Not applicable	Not applicable	Not applicable	Not applicable	Not applicable	Not applicable	Not applicable	Not applicable	Not applicable
39	N	Not applicable	Not applicable	Not applicable	Not applicable	Not applicable	Not applicable	Not applicable	Not applicable	Not applicable	Not applicable
40	Y	3	2	6	N	0	0.25	Walk	0	0	0
41	Y	1	1	11	N	0	0.25	Walk	0	0	0
42	Y	5	4	11	N	0	0.416667	Walk	Not applicable	Not applicable	Not applicable
43	Y	5	2	5	N	0	0.333333	Walk	Not applicable	Not applicable	Not applicable
44	Y	3	3	11	N	0	0.416667	Walk	0	0	0
45	Y	2	5 (9 days)	5	N	0	1.33333	Walk	0	0	0
46	Y	1	5 (8 days)	5	N	0	0.75	Walk	0	0	0
47	Y	2	3	5	N	0	1	Walk	0	0	0
48	Y	1	3	11	N	0	0.2	Walk	0	0	0
49	Y	1	5 (9 days)	5	N	0	3.3	Walk	0	0	0
50	Y	3	1	11	N	0	0.833333	Walk	0	0	0
51	Y	1	5 (1 day)	11	N	0	0.0833333	Walk	0	0	0
52	N	Not applicable	Not applicable	Not applicable	Not applicable	Not applicable	Not applicable	Not applicable	Not applicable	Not applicable	Not applicable
53	N	Not applicable	Not applicable	Not applicable	Not applicable	Not applicable	Not applicable	Not applicable	Not applicable	Not applicable	Not applicable
54	N	Not applicable	Not applicable	Not applicable	Not applicable	Not applicable	Not applicable	Not applicable	Not applicable	Not applicable	Not applicable
55	N	Not applicable	Not applicable	Not applicable	Not applicable	Not applicable	Not applicable	Not applicable	Not applicable	Not applicable	Not applicable
56	N	Not applicable	Not applicable	Not applicable	Not applicable	Not applicable	Not applicable	Not applicable	Not applicable	Not applicable	Not applicable
57	Y	3	1	11	N	0	0.833333	Bicycle	0	0	0
58	N	Not applicable	Not applicable	Not applicable	Not applicable	Not applicable	Not applicable	Not applicable	Not applicable	Not applicable	Not applicable
59	N	Not applicable	Not applicable	Not applicable	Not applicable	Not applicable	Not applicable	Not applicable	Not applicable	Not applicable	Not applicable
60	N	Not applicable	Not applicable	Not applicable	Not applicable	Not applicable	Not applicable	Not applicable	Not applicable	Not applicable	Not applicable
61	Y	1	5 (2 days)	5	N	0	0.0833333	Walk	0	0	0
62	Y	1	5 (1 day)	5	N	0	0.0833333	Walk	0	0	0
63	Y	2	5 (1 day)	5	N	0	0.0833333	Bicycle	0	0	0
64	Y	3	1	5	N	0	0.166667	Bike	1.5	2	0
65	Y	2	2	11	N	0	0.25	Walk	0	0	0
66	Y	1	5 (1 day)	11	N	0	0.0833333	Walk	0	0	0
67	Y	3	5 (9 days)	5	N	0	0.25	Walk	0	0	0
68	Y	2	5 (14 days)	5	N	0	0.666667	Toto	0	20	0
69	Y	1	5 (14 days)	5	N	0	0.75	Toto	0	10	0
70	Y	3	2	5	N	0	0.5	Walk	0	0	0
71	Y	1	5 (1 day)	5	N	0	0.0333333	Bicycle	0	0	0
72	Y	2	1	5	N	0	0.433333	Bike	1	1	0
73	Y	1	5 (1 day)	5	N	0	0.0833333	Walk	0	0	0
74	N	Not applicable	Not applicable	Not applicable	Not applicable	Not applicable	Not applicable	Not applicable	Not applicable	Not applicable	Not applicable
75	N	Not applicable	Not applicable	Not applicable	Not applicable	Not applicable	Not applicable	Not applicable	Not applicable	Not applicable	Not applicable
76	N	Not applicable	Not applicable	Not applicable	Not applicable	Not applicable	Not applicable	Not applicable	Not applicable	Not applicable	Not applicable
77	Y	3	3	5	N	0	0.0833333	Walk	0	0	0
78	N	Not applicable	Not applicable	Not applicable	Not applicable	Not applicable	Not applicable	Not applicable	Not applicable	Not applicable	Not applicable
79	Y	2	5 (1 day)	5	N	0	0.166667	Toto	0	0	0
80	N	Not applicable	Not applicable	Not applicable	Not applicable	Not applicable	Not applicable	Not applicable	Not applicable	Not applicable	Not applicable
81	Y	1	5 (1 day)	5	N	0	0.166667	Walk	0	0	0
82	N	Not applicable	Not applicable	Not applicable	Not applicable	Not applicable	Not applicable	Not applicable	Not applicable	Not applicable	Not applicable
83	Y	2	5 (2 days)	5	N	0	0.0833333	Bicycle	0	0	0
84	N	Not applicable	Not applicable	Not applicable	Not applicable	Not applicable	Not applicable	Not applicable	Not applicable	Not applicable	Not applicable
85	N	Not applicable	Not applicable	Not applicable	Not applicable	Not applicable	Not applicable	Not applicable	Not applicable	Not applicable	Not applicable
86	N	Not applicable	Not applicable	Not applicable	Not applicable	Not applicable	Not applicable	Not applicable	Not applicable	Not applicable	Not applicable
87	Y	1	5 (2 days)	5	N	0	0.0833333	Bicycle	0	0	0
88	Y	1	5 (2 days)	5	N	0	0.0833333	Walk	0	0	0
89	N	Not applicable	Not applicable	Not applicable	Not applicable	Not applicable	Not applicable	Not applicable	Not applicable	Not applicable	Not applicable
90	Y	2	5 (4 days)	5	N	0	0.166667	Bicycle	0	0	0
91	Y	1	5 (1 day)	11	N	0	0.166667	Walk	0	0	0
92	N	Not applicable	Not applicable	Not applicable	Not applicable	Not applicable	Not applicable	Not applicable	Not applicable	Not applicable	Not applicable
93	N	Not applicable	Not applicable	Not applicable	Not applicable	Not applicable	Not applicable	Not applicable	Not applicable	Not applicable	Not applicable
94	N	Not applicable	Not applicable	Not applicable	Not applicable	Not applicable	Not applicable	Not applicable	Not applicable	Not applicable	Not applicable
95	N	Not applicable	Not applicable	Not applicable	Not applicable	Not applicable	Not applicable	Not applicable	Not applicable	Not applicable	Not applicable
96	N	Not applicable	Not applicable	Not applicable	Not applicable	Not applicable	Not applicable	Not applicable	Not applicable	Not applicable	Not applicable
97	Y	1	3	5	N	0	0.5	Walk	0	0	0
98	N	Not applicable	Not applicable	Not applicable	Not applicable	Not applicable	Not applicable	Not applicable	Not applicable	Not applicable	Not applicable
99	N	Not applicable	Not applicable	Not applicable	Not applicable	Not applicable	Not applicable	Not applicable	Not applicable	Not applicable	Not applicable
100	N	Not applicable	Not applicable	Not applicable	Not applicable	Not applicable	Not applicable	Not applicable	Not applicable	Not applicable	Not applicable
101	Y	3	5 (9 days)	5	N	0	0.25	Bicycle	0	0	0
102	Y	1	5 (4 days)	5	N	0	0.0166667	Walk	0	0	0
103	N	Not applicable	Not applicable	Not applicable	Not applicable	Not applicable	Not applicable	Not applicable	Not applicable	Not applicable	Not applicable
104	N	Not applicable	Not applicable	Not applicable	Not applicable	Not applicable	Not applicable	Not applicable	Not applicable	Not applicable	Not applicable
105	Y	2	5 (4 days)	5	N	0	0.0833333	Tempo	0	0	0
106	N	Not applicable	Not applicable	Not applicable	Not applicable	Not applicable	Not applicable	Not applicable	Not applicable	Not applicable	Not applicable
107	N	Not applicable	Not applicable	Not applicable	Not applicable	Not applicable	Not applicable	Not applicable	Not applicable	Not applicable	Not applicable
108	Y	2	5 (5 days)	5	N	0	0.0833333	Walk	0	0	0
109	Y	1	5 (4 days)	5	N	0	0.0833333	Toto	0	0	0
110	Y	1	5 (2 days)	5	N	0	0.0833333	Walk	0	0	0
111	Y	1	5 (4 days)	5	N	0	0.0833333	Auto	0	0	0
112	N	Not applicable	Not applicable	Not applicable	Not applicable	Not applicable	Not applicable	Not applicable	Not applicable	Not applicable	Not applicable
113	Y	1	2	11	N	0	0.333333	Bicycle	0	0	0
114	N	Not applicable	Not applicable	Not applicable	Not applicable	Not applicable	Not applicable	Not applicable	Not applicable	Not applicable	Not applicable
115	N	Not applicable	Not applicable	Not applicable	Not applicable	Not applicable	Not applicable	Not applicable	Not applicable	Not applicable	Not applicable
116	Y	3	5 (9 days)	11	N	0	0.75	Walk	0	0	0
117	Y	1	2	11	N	0	0.333333	Walk	0	0	0
118	Y	1	2	5	N	0	0.666667	Bicycle	0	0	0
119	N	Not applicable	Not applicable	Not applicable	Not applicable	Not applicable	Not applicable	Not applicable	Not applicable	Not applicable	Not applicable
120	Y	1	2	5	N	0	0.666667	Walk	0	0	0
121	N	Not applicable	Not applicable	Not applicable	Not applicable	Not applicable	Not applicable	Not applicable	Not applicable	Not applicable	Not applicable
122	N	Not applicable	Not applicable	Not applicable	Not applicable	Not applicable	Not applicable	Not applicable	Not applicable	Not applicable	Not applicable
123	N	Not applicable	Not applicable	Not applicable	Not applicable	Not applicable	Not applicable	Not applicable	Not applicable	Not applicable	Not applicable
124	N	Not applicable	Not applicable	Not applicable	Not applicable	Not applicable	Not applicable	Not applicable	Not applicable	Not applicable	Not applicable
125	N	Not applicable	Not applicable	Not applicable	Not applicable	Not applicable	Not applicable	Not applicable	Not applicable	Not applicable	Not applicable
126	N	Not applicable	Not applicable	Not applicable	Not applicable	Not applicable	Not applicable	Not applicable	Not applicable	Not applicable	Not applicable
127	Y	1	5 (2 days)	5	N	0	0.0333333	Bicycle	0	0	0
128	N	Not applicable	Not applicable	Not applicable	Not applicable	Not applicable	Not applicable	Not applicable	Not applicable	Not applicable	Not applicable
129	N	Not applicable	Not applicable	Not applicable	Not applicable	Not applicable	Not applicable	Not applicable	Not applicable	Not applicable	Not applicable
130	Y	1	5 (2 days)	5	N	0	0.0833333	Walk	0	0	0
131	N	Not applicable	Not applicable	Not applicable	Not applicable	Not applicable	Not applicable	Not applicable	Not applicable	Not applicable	Not applicable
132	N	Not applicable	Not applicable	Not applicable	Not applicable	Not applicable	Not applicable	Not applicable	Not applicable	Not applicable	Not applicable
133	N	Not applicable	Not applicable	Not applicable	Not applicable	Not applicable	Not applicable	Not applicable	Not applicable	Not applicable	Not applicable
134	Y	1	5 (2 days)	5	N	0	0.0833333	Walk	0	0	0
135	Y	2	5 (4 days)	5	N	0	0.0833333	Auto	0	0	0
136	N	Not applicable	Not applicable	Not applicable	Not applicable	Not applicable	Not applicable	Not applicable	Not applicable	Not applicable	Not applicable
137	N	Not applicable	Not applicable	Not applicable	Not applicable	Not applicable	Not applicable	Not applicable	Not applicable	Not applicable	Not applicable
138	N	Not applicable	Not applicable	Not applicable	Not applicable	Not applicable	Not applicable	Not applicable	Not applicable	Not applicable	Not applicable
139	N	Not applicable	Not applicable	Not applicable	Not applicable	Not applicable	Not applicable	Not applicable	Not applicable	Not applicable	Not applicable
140	Y	3	5 (1 day)	10	N	0	0.666667	Bicycle	0	0	0
141	Y	1	5 (1 day)	11	N	0	0.0166667	Walk	0	0	0
142	Y	1	5 (1 day)	11	N	0	0.116667	Walk	0	0	0
143	N	Not applicable	Not applicable	Not applicable	Not applicable	Not applicable	Not applicable	Not applicable	Not applicable	Not applicable	Not applicable
144	N	Not applicable	Not applicable	Not applicable	Not applicable	Not applicable	Not applicable	Not applicable	Not applicable	Not applicable	Not applicable
145	N	Not applicable	Not applicable	Not applicable	Not applicable	Not applicable	Not applicable	Not applicable	Not applicable	Not applicable	Not applicable
146	N	Not applicable	Not applicable	Not applicable	Not applicable	Not applicable	Not applicable	Not applicable	Not applicable	Not applicable	Not applicable
147	N	Not applicable	Not applicable	Not applicable	Not applicable	Not applicable	Not applicable	Not applicable	Not applicable	Not applicable	Not applicable
148	N	Not applicable	Not applicable	Not applicable	Not applicable	Not applicable	Not applicable	Not applicable	Not applicable	Not applicable	Not applicable
149	N	Not applicable	Not applicable	Not applicable	Not applicable	Not applicable	Not applicable	Not applicable	Not applicable	Not applicable	Not applicable
150	N	Not applicable	Not applicable	Not applicable	Not applicable	Not applicable	Not applicable	Not applicable	Not applicable	Not applicable	Not applicable
151	N	Not applicable	Not applicable	Not applicable	Not applicable	Not applicable	Not applicable	Not applicable	Not applicable	Not applicable	Not applicable
152	N	Not applicable	Not applicable	Not applicable	Not applicable	Not applicable	Not applicable	Not applicable	Not applicable	Not applicable	Not applicable
153	Y	2	3	5	N	0	1.5	Bike	15	17	0
154	N	Not applicable	Not applicable	Not applicable	Not applicable	Not applicable	Not applicable	Not applicable	Not applicable	Not applicable	Not applicable
155	Y	5	5 (28 days)	5	N	0	2.25	Auto	0	30	0
156	Y	1	5 (6 days)	5	N	0	1.17	Bus	0	50	0
157	N	Not applicable	Not applicable	Not applicable	Not applicable	Not applicable	Not applicable	Not applicable	Not applicable	Not applicable	Not applicable
158	Y	1	2	12	N	0	0.5	Walk	0	0	0
159	Y	3	5 (9 days)	5	N	0	1.17	Tempo	0	15	0
160	N	Not applicable	Not applicable	Not applicable	Not applicable	Not applicable	Not applicable	Not applicable	Not applicable	Not applicable	Not applicable
161	N	Not applicable	Not applicable	Not applicable	Not applicable	Not applicable	Not applicable	Not applicable	Not applicable	Not applicable	Not applicable
162	Y	2	5 (8 days)	5	N	0	2	Scooty	16	19	0
163	Y	3	3	5	N	0	1.17	Bike	16	19	0
164	Y	3	2	5	N	0	0.5	Bike	8	9	0
165	Y	2	5 (24 days)	5	N	0	3.16	Ambulance	0	80	0
166	Y	1	5 (6 days)	5	N	0	1.66	Walk	0	0	45
167	Y	1	5 (6 days)	5	N	0	1.5	Auto	0	20	0
168	Y	1	5 (1 day)	5	N	0	0.08	Walk	0	0	0
169	Y	1	5 (28 days)	5	N	0	0.42	Bike	2	3	0
170	Y	1	2	5	N	0	2.26667	Bus	0	90	50
171	Y	3	5 (28 days)	5	N	0	4.33	Bus	0	50	60
172	Y	2	5 (28 days)	5	N	0	0.83	Walk	0	0	0
173	Y	1	3	5	N	0	1.66667	Bus	0	60	0
174	Y	5	5 (28 days)	6	N	0	0.416667	Bicycle	0	0	0
175	N	Not applicable	Not applicable	Not applicable	Not applicable	Not applicable	Not applicable	Not applicable	Not applicable	Not applicable	Not applicable
176	N	Not applicable	Not applicable	Not applicable	Not applicable	Not applicable	Not applicable	Not applicable	Not applicable	Not applicable	Not applicable
177	Y	3	3	5	N	0	1	Auto	0	10	0
178	Y	3	2	5	N	0	1	Bicycle	0	0	40
179	Y	5	5 (15 days)	5	N	0	Not applicable	Not applicable	Not applicable	Not applicable	Not applicable
180	Y	1	5 (28 days)	5	N	0	1	Bicycle	0	0	0
181	Y	1	5 (28 days)	5	N	0	1	Auto	0	40	10
182	N	Not applicable	Not applicable	Not applicable	Not applicable	Not applicable	Not applicable	Not applicable	Not applicable	Not applicable	Not applicable
183	Y	1	2	12	N	0	0.5	Walk	0	0	0
184	Y	1	2	5	N	0	0.5	Walk	0	0	0
185	N	Not applicable	Not applicable	Not applicable	Not applicable	Not applicable	Not applicable	Not applicable	Not applicable	Not applicable	Not applicable
186	N	Not applicable	Not applicable	Not applicable	Not applicable	Not applicable	Not applicable	Not applicable	Not applicable	Not applicable	Not applicable
187	N	Not applicable	Not applicable	Not applicable	Not applicable	Not applicable	Not applicable	Not applicable	Not applicable	Not applicable	Not applicable
188	Y	3	2	5	N	0	5	Auto	0	80	220
189	Y	1	5 (6 days)	5	N	0	1.5	Bike	7	8	0
190	Y	1	5 (5 days)	5	N	0	2	Bicycle	0	0	70
191	Y	1	2	5	N	0	1	Bicycle	0	0	0
192	Y	1	5 (28 days)	5	N	0	2	Ambulance	0	0	0
193	Y	1	5 (8 days)	12	N	0	0.17	Walk	0	0	0
194	Y	3	5 (28 days)	5	N	0	1	Bike	6	7	40
195	Y	1	5 (28 days)	5	N	0	2	Walk	0	0	0
196	Y	1	5 (28 days)	12	N	0	0.75	Walk	0	0	0
197	Y	1	2	12	N	0	0.33	Walk	0	0	0
198	Y	1	2	12	N	0	1	Walk	0	0	10
199	Y	1	5 (9 days)	5	N	0	2.5	Toto	0	20	0
200	Y	3	5 (10 days)	5	N	0	2.25	Auto	0	60	0
201	Y	1	3	6	N	0	1.16667	Bicycle	0	0	0
202	N	Not applicable	Not applicable	Not applicable	Not applicable	Not applicable	Not applicable	Not applicable	Not applicable	Not applicable	Not applicable
203	N	Not applicable	Not applicable	Not applicable	Not applicable	Not applicable	Not applicable	Not applicable	Not applicable	Not applicable	Not applicable
204	N	Not applicable	Not applicable	Not applicable	Not applicable	Not applicable	Not applicable	Not applicable	Not applicable	Not applicable	Not applicable
205	Y	5	2	6	N	0	0.42	Bicycle	0	0	0
206	N	Not applicable	Not applicable	Not applicable	Not applicable	Not applicable	Not applicable	Not applicable	Not applicable	Not applicable	Not applicable
207	Y	5	5 (28 days)	6	N	0	0.75	Bicycle	0	0	0
208	Y	5	5 (28 days)	5	N	0	Not applicable	Not applicable	Not applicable	Not applicable	Not applicable
209	Y	2	5 (8 days)	5	N	0	1.83333	Walk	0	0	0
210	Y	3	4	5	N	0	1.08333	Auto	0	10	0
211	Y	5	5 (8 days)	5	N	0	Not applicable	Not applicable	Not applicable	Not applicable	Not applicable
212	Y	5	4	5	N	0	Not applicable	Not applicable	Not applicable	Not applicable	Not applicable
213	Y	4	5 (12 days)	6	N	0	1.5	Ambulance	0	0	50
214	N	Not applicable	Not applicable	Not applicable	Not applicable	Not applicable	Not applicable	Not applicable	Not applicable	Not applicable	Not applicable
215	Y	1	5 (18 days)	12	N	0	0.42	Walk	0	0	0
216	Y	1	5 (28 days)	12	N	0	0.5	Bike	2.5	3	0
217	Y	1	3	6	N	0	1.17	Ambulance	0	0	0
218	Y	1	5 (18 days)	6	N	0	2.08	Tempo	0	35	0
219	Y	1	3	6	N	0	1.17	Tempo	0	20	0
220	Y	1	5 (6 days)	6	N	0	0.666667	Bike	10	12	0
221	Y	3	5 (13 days)	6	N	0	3.16	Auto	0	60	50
222	Y	5	5 (8 days)	6	N	0	0.17	Walk	0	0	0
223	N	Not applicable	Not applicable	Not applicable	Not applicable	Not applicable	Not applicable	Not applicable	Not applicable	Not applicable	Not applicable
224	Y	1	5 (28 days)	12	N	0	0.416667	Walk	0	0	0
225	Y	2	2	6	N	0	0.666667	Toto	0	40	10
226	N	Not applicable	Not applicable	Not applicable	Not applicable	Not applicable	Not applicable	Not applicable	Not applicable	Not applicable	Not applicable
227	Y	3	5 (6 days)	12	N	0	0.5	Auto	0	10	0
228	Y	2	5 (3 days)	6	N	0	6	Bicycle	0	0	100
229	Y	3	2	6	N	0	2	Bike	6	7	40
230	N	Not applicable	Not applicable	Not applicable	Not applicable	Not applicable	Not applicable	Not applicable	Not applicable	Not applicable	Not applicable
231	Y	3	2	6	N	0	2.17	Taxi	0	40	0
232	Y	5	3	6	N	0	Not applicable	Not applicable	Not applicable	Not applicable	Not applicable
233	Y	2	2	6	N	0	1.33	Auto	0	20	0
234	N	Not applicable	Not applicable	Not applicable	Not applicable	Not applicable	Not applicable	Not applicable	Not applicable	Not applicable	Not applicable
235	Y	1	2	6	N	0	4	Bus	0	20	100
236	N	Not applicable	Not applicable	Not applicable	Not applicable	Not applicable	Not applicable	Not applicable	Not applicable	Not applicable	Not applicable
237	N	Not applicable	Not applicable	Not applicable	Not applicable	Not applicable	Not applicable	Not applicable	Not applicable	Not applicable	Not applicable
238	Y	3	2	12	N	0	0.416667	Scooty	1	1.16	0
239	Y	4	5 (10 days)	6	N	0	1	Bike	7	8	0
240	N	Not applicable	Not applicable	Not applicable	Not applicable	Not applicable	Not applicable	Not applicable	Not applicable	Not applicable	Not applicable
241	N	Not applicable	Not applicable	Not applicable	Not applicable	Not applicable	Not applicable	Not applicable	Not applicable	Not applicable	Not applicable
242	N	Not applicable	Not applicable	Not applicable	Not applicable	Not applicable	Not applicable	Not applicable	Not applicable	Not applicable	Not applicable
243	N	Not applicable	Not applicable	Not applicable	Not applicable	Not applicable	Not applicable	Not applicable	Not applicable	Not applicable	Not applicable
244	N	Not applicable	Not applicable	Not applicable	Not applicable	Not applicable	Not applicable	Not applicable	Not applicable	Not applicable	Not applicable
245	Y	3	3	12	N	0	0.583333	Walk	0	0	0
246	N	Not applicable	Not applicable	Not applicable	Not applicable	Not applicable	Not applicable	Not applicable	Not applicable	Not applicable	Not applicable
247	N	Not applicable	Not applicable	Not applicable	Not applicable	Not applicable	Not applicable	Not applicable	Not applicable	Not applicable	Not applicable
248	N	Not applicable	Not applicable	Not applicable	Not applicable	Not applicable	Not applicable	Not applicable	Not applicable	Not applicable	Not applicable
249	N	Not applicable	Not applicable	Not applicable	Not applicable	Not applicable	Not applicable	Not applicable	Not applicable	Not applicable	Not applicable
250	Y	1	5 (14 days)	12	N	0	0.33	Bicycle	0	0	0
251	N	Not applicable	Not applicable	Not applicable	Not applicable	Not applicable	Not applicable	Not applicable	Not applicable	Not applicable	Not applicable
252	N	Not applicable	Not applicable	Not applicable	Not applicable	Not applicable	Not applicable	Not applicable	Not applicable	Not applicable	Not applicable
253	N	Not applicable	Not applicable	Not applicable	Not applicable	Not applicable	Not applicable	Not applicable	Not applicable	Not applicable	Not applicable
254	N	Not applicable	Not applicable	Not applicable	Not applicable	Not applicable	Not applicable	Not applicable	Not applicable	Not applicable	Not applicable
255	N	Not applicable	Not applicable	Not applicable	Not applicable	Not applicable	Not applicable	Not applicable	Not applicable	Not applicable	Not applicable
256	N	Not applicable	Not applicable	Not applicable	Not applicable	Not applicable	Not applicable	Not applicable	Not applicable	Not applicable	Not applicable
257	N	Not applicable	Not applicable	Not applicable	Not applicable	Not applicable	Not applicable	Not applicable	Not applicable	Not applicable	Not applicable
258	N	Not applicable	Not applicable	Not applicable	Not applicable	Not applicable	Not applicable	Not applicable	Not applicable	Not applicable	Not applicable
259	Y	1	1	12	N	0	0.42	Walk	0	0	0
260	Y	3	1	12	N	0	0.42	Walk	0	0	0
261	N	Not applicable	Not applicable	Not applicable	Not applicable	Not applicable	Not applicable	Not applicable	Not applicable	Not applicable	Not applicable
262	N	Not applicable	Not applicable	Not applicable	Not applicable	Not applicable	Not applicable	Not applicable	Not applicable	Not applicable	Not applicable
263	N	Not applicable	Not applicable	Not applicable	Not applicable	Not applicable	Not applicable	Not applicable	Not applicable	Not applicable	Not applicable
264	N	Not applicable	Not applicable	Not applicable	Not applicable	Not applicable	Not applicable	Not applicable	Not applicable	Not applicable	Not applicable
265	N	Not applicable	Not applicable	Not applicable	Not applicable	Not applicable	Not applicable	Not applicable	Not applicable	Not applicable	Not applicable
266	N	Not applicable	Not applicable	Not applicable	Not applicable	Not applicable	Not applicable	Not applicable	Not applicable	Not applicable	Not applicable
267	N	Not applicable	Not applicable	Not applicable	Not applicable	Not applicable	Not applicable	Not applicable	Not applicable	Not applicable	Not applicable
268	N	Not applicable	Not applicable	Not applicable	Not applicable	Not applicable	Not applicable	Not applicable	Not applicable	Not applicable	Not applicable
269	N	Not applicable	Not applicable	Not applicable	Not applicable	Not applicable	Not applicable	Not applicable	Not applicable	Not applicable	Not applicable
270	Y	3	1	12	N	0	0.75	Car	0	70	0
271	N	Not applicable	Not applicable	Not applicable	Not applicable	Not applicable	Not applicable	Not applicable	Not applicable	Not applicable	Not applicable
272	N	Not applicable	Not applicable	Not applicable	Not applicable	Not applicable	Not applicable	Not applicable	Not applicable	Not applicable	Not applicable
273	Y	1	5 (34 days)	12	N	0	0.5	Walk	0	0	0
274	N	Not applicable	Not applicable	Not applicable	Not applicable	Not applicable	Not applicable	Not applicable	Not applicable	Not applicable	Not applicable
275	N	Not applicable	Not applicable	Not applicable	Not applicable	Not applicable	Not applicable	Not applicable	Not applicable	Not applicable	Not applicable
276	Y	3	3	6	N	0	1.5	Auto	0	20	0
277	Y	3	3	6	N	0	1	Auto	0	20	0
278	Y	1	2	12	N	0	0.75	Walk	0	0	0
279	Y	2	2	6	N	0	1	Bike	1.5	2	0
280	Y	1	5 (18 days)	6	N	0	0.4	Auto	0	10	0
281	N	Not applicable	Not applicable	Not applicable	Not applicable	Not applicable	Not applicable	Not applicable	Not applicable	Not applicable	Not applicable
282	Y	3	5 (14 days)	6	N	0	0.5	Ambulance	0	0	0
283	Y	1	5 (8 days)	12	N	0	0.05	Walk	0	0	0
284	Not applicable	Not applicable	Not applicable	Not applicable	Not applicable	Not applicable	Not applicable	Not applicable	Not applicable	Not applicable	Not applicable
285	Y	1	5 (28 days)	5	N	0	2.1	Auto	0	30	0
286	Y	3	5 (9 days)	12	N	0	0.5	Walk	0	0	0
287	Y	3	5 (6 days)	12	N	0	0.33	Car	1	7	0
288	Y	1	5 (8 days)	12	N	0	0.67	Bicycle	0	0	0
289	Y	1	5 (9 days)	12	N	0	1.16667	Walk	0	0	0
290	Y	1	5 (9 days)	12	N	0	0.42	Walk	0	0	0
291	Y	1	2	12	N	0	1.08	Bicycle	0	0	0
292	N	Not applicable	Not applicable	Not applicable	Not applicable	Not applicable	Not applicable	Not applicable	Not applicable	Not applicable	Not applicable
293	Y	1	5 (13 days)	12	N	0	0.583333	Bicycle	0	0	0
294	Y	3	2	12	N	0	1.16667	Bicycle	0	0	0
295	Y	3	5 (2 days)	12	N	0	0.5	Bicycle	0	0	0
296	N	Not applicable	Not applicable	Not applicable	Not applicable	Not applicable	Not applicable	Not applicable	Not applicable	Not applicable	Not applicable
297	Y	1	5 (2 days)	12	N	0	0.383333	Walk	0	0	0
298	N	Not applicable	Not applicable	Not applicable	Not applicable	Not applicable	Not applicable	Not applicable	Not applicable	Not applicable	Not applicable
299	N	Not applicable	Not applicable	Not applicable	Not applicable	Not applicable	Not applicable	Not applicable	Not applicable	Not applicable	Not applicable
300	N	Not applicable	Not applicable	Not applicable	Not applicable	Not applicable	Not applicable	Not applicable	Not applicable	Not applicable	Not applicable
301	Y	2	5 (1 day)	2	N	0	0.08	Walk	0	0	0
302	Y	5	5 (9 days)	12	N	0	0.08	Bike	1	1	0
303	Y	5	5 (9 days)	12	N	0	0.42	Bike	1.5	1	0
304	Y	5	5 (9 days)	12	N	0	0.42	Walk	0	0	0
305	Y	5	5 (9 days)	12	N	0	0.583333	Bike	1.5	1	0
306	Y	3	5 (8 days)	5	N	0	1.17	Auto	0	20	0
307	Y	3	5 (17 days)	5	N	0	Not available	Not available	Not available	Not available	Not available
308	Y	3	5 (8 days)	6	N	0	1	Bicycle	0	0	0
309	Y	1	5 (6 days)	5	N	0	1.16	Bus	0	10	20
310	Y	5	3	5	N	0	Not applicable	Bus	0	20	0
311	Y	5	5 (9 days)	5	N	0	Not applicable	Not applicable	Not applicable	Not applicable	Not applicable
312	Y	3	5 (27 days)	5	N	0	1.67	Bike	17	20	0
313	Y	1	5 (27 days)	5	N	0	1.17	Bus	0	20	0
314	Y	1	5 (27 days)	5	N	0	0.83	Bike	6	7	0
315	Y	3	5 (28 days)	5	N	0	1.25	Bus	0	25	0
316	Y	1	3	12	N	0	0.08	Bicycle	0	0	0
317	N	Not applicable	Not applicable	Not applicable	Not applicable	Not applicable	Not applicable	Not applicable	Not applicable	Not applicable	Not applicable
318	Y	1	3	5	N	0	1	Walk	0	0	0
319	Y	1	1	5	N	0	0.67	Walk	0	0	0
320	Y	1	5 (2 days)	5	N	0	0.25	Walk	0	0	0
321	Y	1	5 (27 days)	5	N	0	1.17	Auto	0	20	0
322	Y	1	5 (9 days)	5	N	0	0.5	Auto	0	40	0
323	Y	1	5 (27 days)	5	N	0	2.17	Bicycle	0	0	0
324	Y	1	5 (26 days)	5	N	0	0.67	Magic	0	40	0
325	Y	1	5 (1 day)	12	N	0	0.08	Walk	0	0	0
326	Y	1	5 (1 day)	12	N	0	0.0333333	Walk	0	0	0
327	Y	1	5 (1 day)	12	N	0	0.08	Walk	0	0	0
328	Y	1	5 (1 day)	12	N	0	0.08	Walk	0	0	0
329	N	Not applicable	Not applicable	Not applicable	Not applicable	Not applicable	Not applicable	Not applicable	Not applicable	Not applicable	Not applicable
330	N	Not applicable	Not applicable	Not applicable	Not applicable	Not applicable	Not applicable	Not applicable	Not applicable	Not applicable	Not applicable
331	N	Not applicable	Not applicable	Not applicable	Not applicable	Not applicable	Not applicable	Not applicable	Not applicable	Not applicable	Not applicable
332	N	Not applicable	Not applicable	Not applicable	Not applicable	Not applicable	Not applicable	Not applicable	Not applicable	Not applicable	Not applicable
333	Y	5	2	5	N	0	1.17	Bicycle	0	0	0
334	N	Not applicable	Not applicable	Not applicable	Not applicable	Not applicable	Not applicable	Not applicable	Not applicable	Not applicable	Not applicable
335	Y	3	2	12	N	0	0.25	Walk	0	0	0
336	Y	5	5 (14 days)	5	N	0	3.5	Auto	0	75	30
337	Y	5	3	5	N	0	3.67	Bicycle/Magic	0	130	20
338	Y	5	2	5	N	0	3.75	Bicycle/Magic	0	130	30
339	Y	5	3	5	N	0	1.17	Magic	0	30	0
340	Y	5	5 (12 days)	5	N	0	3.33	Magic	0	65	0
341	Y	5	5 (26 days)	5	N	0	2.17	Scooty	13	15	0
342	Y	5	2	10	N	0	0.25	Bicycle	0	0	0
343	Y	1	5 (4 days)	5	N	0	0.42	Magic	0	20	0
344	Y	1	5 (5 days)	5	N	0	1.17	Magic	0	20	0
345	Y	3	4 (4 days)	5	N	0	1.16667	Auto	0	20	20
346	Y	1	5 (4 days)	5	N	0	0.833333	Toto	0	10	0
347	Y	3	5 (3 days)	5	N	0	0.583333	Auto	0	30	0
348	Y	3	2	5	N	0	2.03333	Ambulance	0	0	0
349	Y	3	5 (5 days)	5	N	0	1.66667	Auto	0	20	0
350	Y	3	5 (4 days)	5	N	0	0.83	Bike	8	9	0
351	Y	1	5 (4 days)	5	N	0	1.17	Magic	0	15	0
352	Y	1	2	12	N	0	0.5	Bicycle	0	0	0
353	Y	1	5 (9 days)	5	N	0	2	Bus	0	50	0
354	Y	3	2	5	N	0	1.17	Walk	0	0	0
355	Y	5	5 (3 days)	5	N	0	0.83	Walk	0	0	0
356	Y	3	5 (42 days)	5	N	0	1.67	Auto	0	40	0
357	Y	1	5 (9 days)	12	N	0	0.35	Bicycle	0	0	0
358	Y	1	5 (18 days)	5	N	0	2.08	Magic	0	100	0
359	Y	1	5 (5 days)	5	N	0	3.25	Magic	0	100	20
360	Y	1	5 (28 days)	5	N	0	1.25	Magic	0	50	0
361	Y	5	5 (13 days)	5	N	0	1	Magic	0	30	0
362	Y	1	5 (9 days)	12	N	0	1.08	Walk	0	0	0
363	Y	1	5 (8 days)	12	N	0	0.67	Walk	0	0	0
364	Y	1	5 (9 days)	12	N	0	0.42	Bicycle	0	0	0
365	Y	1	5 (28 days)	5	N	0	1.75	Van	20	70	0
366	N	Not applicable	Not applicable	Not applicable	Not applicable	Not applicable	Not applicable	Not applicable	Not applicable	Not applicable	Not applicable
367	Y	1	2	10	N	0	0.216667	Bicycle	0	0	0
368	Y	5	2	5	N	0	4	Magic	0	50	0
369	Y	5	2	5	N	0	4	Magic	0	50	0
370	Y	2	5 (27 days)	5	N	0	1.5	Ambulance	0	0	0
371	Y	2	5 (40 days)	5	N	0	2	Ambulance	0	0	0
372	Y	1	5 (8 days)	12	N	0	1.08	Walk	0	0	0
373	Y	1	5 (1 day)	12	N	0	0.08	Walk	0	0	0
374	Y	1	5 (1 day)	12	N	0	0.08	Bike	0	0	0
375	Y	1	5 (1 day)	12	N	0	0.08	Walk	0	0	0
376	Y	3	3	6	N	0	1.16667	Auto	0	40	0
377	N	Not applicable	Not applicable	Not applicable	Not applicable	Not applicable	Not applicable	Not applicable	Not applicable	Not applicable	Not applicable
378	N	Not applicable	Not applicable	Not applicable	Not applicable	Not applicable	Not applicable	Not applicable	Not applicable	Not applicable	Not applicable
379	N	Not applicable	Not applicable	Not applicable	Not applicable	Not applicable	Not applicable	Not applicable	Not applicable	Not applicable	Not applicable
380	Y	3	5 (2 days)	12	N	0	0.833333	Walk	0	0	0
381	Y	3	2	12	N	0	0.5	Bike	3	3	0
382	Y	1	5 (6 days)	12	N	0	1.08	Walk	0	0	0
383	Y	3	5 (13 days)	5	N	0	0.5	Toto	0	10	0
384	Y	3	5 (25 days)	5	N	0	3.33	Magic	0	50	0
385	Y	3	5 (26 days)	5	N	0	3	Magic	0	50	0
386	Y	3	5 (27 days)	5	N	0	2.16667	Magic	0	30	0
387	N	Not applicable	Not applicable	Not applicable	Not applicable	Not applicable	Not applicable	Not applicable	Not applicable	Not applicable	Not applicable
388	Y	1	5 (28 days)	5	N	0	1	Bus	0	30	20
389	Y	3	5 (18 days)	5	N	0	4.17	Bicycle	0	0	50
390	Y	3	2	12	N	0	2.33333	Bicycle	0	0	0
391	Y	3	5 (6 days)	12	N	0	0.666667	Bicycle	0	0	0
392	Y	1	2	12	N	0	0.416667	Bicycle	0	0	0
393	N	Not applicable	Not applicable	Not applicable	Not applicable	Not applicable	Not applicable	Not applicable	Not applicable	Not applicable	Not applicable
394	N	Not applicable	Not applicable	Not applicable	Not applicable	Not applicable	Not applicable	Not applicable	Not applicable	Not applicable	Not applicable
395	Y	3	3	12	N	0	0.583333	Bicycle	0	0	0
396	Y	3	5 (9 days)	11	N	0	0.75	Bike	2	2	0
397	Y	3	5 (14 Days)	12	N	0	0.25	Bike	1	1	0
398	N	Not applicable	Not applicable	Not applicable	Not applicable	Not applicable	Not applicable	Not applicable	Not applicable	Not applicable	Not applicable
399	Y	1	5 (6 days)	12	N	0	0.17	Bike	0.5	1	0
400	Y	5	5 (9 days)	5	N	0	2	Ambulance	0	0	0
401	Y	3	5 (28 days)	11	N	0	0.5	Walk	0	0	0
402	Y	1	2	12	N	0	0.5	Bicycle	0	0	0
403	N	Not applicable	Not applicable	Not applicable	Not applicable	Not applicable	Not applicable	Not applicable	Not applicable	Not applicable	Not applicable
404	N	Not applicable	Not applicable	Not applicable	Not applicable	Not applicable	Not applicable	Not applicable	Not applicable	Not applicable	Not applicable
405	Y	3	5 (17 days)	5	N	0	1	Magic	0	40	0
406	Y	5	5 (14 Days)	5	N	0	2.16667	Ambulance	0	0	30
407	Y	1	5 (26 days)	5	N	0	0.67	Bike	2	2	0
408	Y	3	5 (18 days)	5	N	0	0.833333	Magic	0	10	0
409	Y	1	5 (17 days)	5	N	0	2.08333	Magic	0	10	0
410	Y	3	5 (9 days)	5	N	0	3.33333	Bicycle	0	0	20
411	Y	3	3	6	N	0	2.16667	Bicycle	0	0	0
412	Y	3	2	11	N	0	0.5	Bicycle	0	0	0
413	Y	3	1	12	N	0	0.416667	Walk	0	0	0
414	Y	3	5 (10 days)	12	N	0	1.16667	Bicycle	0	0	0
415	Y	1	5 (9 days)	12	N	0	0.25	Bicycle	0	0	0
416	Y	3	5 (6 days)	12	N	0	0.916667	Bicycle	0	0	0
417	Y	3	5 (2 days)	12	N	0	0.416667	Bicycle	0	0	0
418	Y	1	5 (2 days)	12	N	0	0.67	Bike	0.5	1	0
419	Y	1	5 (2 days)	12	N	0	1.16667	Walk	0	0	0
420	Y	5	5 (18 days)	6	N	0	2.5	Magic	50	0	0
421	Y	1	5 (13 days)	12	N	0	0.5	Walk	0	0	0
422	Y	3	5 (7 days)	12	N	0	0.75	Bicycle	0	0	0
423	N	Not applicable	Not applicable	Not applicable	Not applicable	Not applicable	Not applicable	Not applicable	Not applicable	Not applicable	Not applicable
424	Y	2	5 (26 days)	5	N	0	1.16667	Magic	0	20	0
425	N	Not applicable	Not applicable	Not applicable	Not applicable	Not applicable	Not applicable	Not applicable	Not applicable	Not applicable	Not applicable
426	Y	3	4	6	N	0	6	Bicycle	0	0	80
427	N	Not applicable	Not applicable	Not applicable	Not applicable	Not applicable	Not applicable	Not applicable	Not applicable	Not applicable	Not applicable

## Sheet: Medical Follow up
Sl no.	How many TB-related medical follow-up visits have you had so far during this treatment phase (to see the doctor or nurse, have follow- up tests, etc.)?	How long did the last follow-up medical outpatient visit take, including travel time and waiting time (total turnaround time)?	What was the mode of transport?	What is the approximate distance from home to the provider (in km) one way?	What was the cost of transport (one way) at the last follow-up medical outpatient visit, in total for you and any accompanying household member?	Does anyone accompany you during this visit (Y/N)	If yes, how many	What accommodation cost did you have for the last visit, in total, for you and any accompanying household member?	What fees did you pay during your last follow-up medical outpatient visit for registration/ consultation?	What fees did you pay during your last follow-up medical outpatient visit for radiography and other imaging?	What fees did you pay during your last follow-up medical outpatient visit for tests, TB tests and others?	What fees did you pay during your last follow-up medical outpatient visit for other procedures?	What fees did you pay at your last follow-up medical outpatient visit for TB medicines, including prescriptions for medicines bought outside the facility?	What fees did you pay during your last follow-up medical outpatient visit for other medicines, including nutritional supplements?	How much did you spend on food and drinks last time you went for follow up visit (on the road, while waiting, lunch etc.), in total for you and any accompanying household member?	What other fees not listed in the previous questions did you pay during your last follow-up medical outpatient visit?
1	0	0	0	0	0	0	0	0	0	0	0	0	0	0	0	0
2	0	0	0	0	0	0	0	0	0	0	0	0	0	0	0	0
3	0	0	0	0	0	0	0	0	0	0	0	0	0	0	0	0
4	0	0	0	0	0	0	0	0	0	0	0	0	0	0	0	0
5	0	0	0	0	0	0	0	0	0	0	0	0	0	0	0	0
6	0	0	0	0	0	0	0	0	0	0	0	0	0	0	0	0
7	0	0	0	0	0	0	0	0	0	0	0	0	0	0	0	0
8	0	0	0	0	0	0	0	0	0	0	0	0	0	0	0	0
9	0	0	0	0	0	0	0	0	0	0	0	0	0	0	0	0
10	0	0	0	0	0	0	0	0	0	0	0	0	0	0	0	0
11	0	0	0	0	0	0	0	0	0	0	0	0	0	0	0	0
12	0	0	0	0	0	0	0	0	0	0	0	0	0	0	0	0
13	1	0.0833333	Ambulance	0	0	Y	2	0	0	0	0	0	0	150	0	0
14	0	0	0	0	0	0	0	0	0	0	0	0	0	0	0	0
15	0	0	0	0	0	0	0	0	0	0	0	0	0	0	0	0
16	0	0	0	0	0	0	0	0	0	0	0	0	0	0	0	0
17	0	0	0	0	0	0	0	0	0	0	0	0	0	0	0	0
18	0	0	0	0	0	0	0	0	0	0	0	0	0	0	0	0
19	0	0	0	0	0	0	0	0	0	0	0	0	0	0	0	0
20	0	0	0	0	0	0	0	0	0	0	0	0	0	0	0	0
21	0	0	0	0	0	0	0	0	0	0	0	0	0	0	0	0
22	0	0	0	0	0	0	0	0	0	0	0	0	0	0	0	0
23	0	0	0	0	0	0	0	0	0	0	0	0	0	0	0	0
24	0	0	0	0	0	0	0	0	0	0	0	0	0	0	0	0
25	0	0	0	0	0	0	0	0	0	0	0	0	0	0	0	0
26	0	0	0	0	0	0	0	0	0	0	0	0	0	0	0	0
27	0	0	0	0	0	0	0	0	0	0	0	0	0	0	0	0
28	0	0	0	0	0	0	0	0	0	0	0	0	0	0	0	0
29	0	0	0	0	0	0	0	0	0	0	0	0	0	0	0	0
30	0	0	0	0	0	0	0	0	0	0	0	0	0	0	0	0
31	0	0	0	0	0	0	0	0	0	0	0	0	0	0	0	0
32	0	0	0	0	0	0	0	0	0	0	0	0	0	0	0	0
33	0	0	0	0	0	0	0	0	0	0	0	0	0	0	0	0
34	0	0	0	0	0	0	0	0	0	0	0	0	0	0	0	0
35	0	0	0	0	0	0	0	0	0	0	0	0	0	0	0	0
36	0	0	0	0	0	0	0	0	0	0	0	0	0	0	0	0
37	0	0	0	0	0	0	0	0	0	0	0	0	0	0	0	0
38	0	0	0	0	0	0	0	0	0	0	0	0	0	0	0	0
39	0	0	0	0	0	0	0	0	0	0	0	0	0	0	0	0
40	0	0	0	0	0	0	0	0	0	0	0	0	0	0	0	0
41	1	2.5	Taxi	0	100	Y	1	0	0	0	0	0	0	0	200	0
42	0	0	0	0	0	0	0	0	0	0	0	0	0	0	0	0
43	0	0	0	0	0	0	0	0	0	0	0	0	0	0	0	0
44	0	0	0	0	0	0	0	0	0	0	0	0	0	0	0	0
45	0	0	0	0	0	0	0	0	0	0	0	0	0	0	0	0
46	0	0	0	0	0	0	0	0	0	0	0	0	0	0	0	0
47	0	0	0	0	0	0	0	0	0	0	0	0	0	0	0	0
48	0	0	0	0	0	0	0	0	0	0	0	0	0	0	0	0
49	1	1	Car	0	0	N	0	0	0	0	0	0	0	0	0	0
50	0	0	0	0	0	0	0	0	0	0	0	0	0	0	0	0
51	0	0	0	0	0	0	0	0	0	0	0	0	0	0	0	0
52	0	0	0	0	0	0	0	0	0	0	0	0	0	0	0	0
53	0	0	0	0	0	0	0	0	0	0	0	0	0	0	0	0
54	0	0	0	0	0	0	0	0	0	0	0	0	0	0	0	0
55	0	0	0	0	0	0	0	0	0	0	0	0	0	0	0	0
56	0	0	0	0	0	0	0	0	0	0	0	0	0	0	0	0
57	0	0	0	0	0	0	0	0	0	0	0	0	0	0	0	0
58	0	0	0	0	0	0	0	0	0	0	0	0	0	0	0	0
59	0	0	0	0	0	0	0	0	0	0	0	0	0	0	0	0
60	1	0.0833333	walk	0	0	N	0	0	0	0	0	0	0	0	0	0
61	0	0	0	0	0	0	0	0	0	0	0	0	0	0	0	0
62	0	0	0	0	0	0	0	0	0	0	0	0	0	0	0	0
63	0	0	0	0	0	0	0	0	0	0	0	0	0	0	0	0
64	0	0	0	0	0	0	0	0	0	0	0	0	0	0	0	0
65	0	0	0	0	0	0	0	0	0	0	0	0	0	0	0	0
66	0	0	0	0	0	0	0	0	0	0	0	0	0	0	0	0
67	0	0	0	0	0	0	0	0	0	0	0	0	0	0	0	0
68	0	0	0	0	0	0	0	0	0	0	0	0	0	0	0	0
69	0	0	0	0	0	0	0	0	0	0	0	0	0	0	0	0
70	1	1	Taxi	0	25	N	0	0	0	0	0	0	0	200	0	0
71	0	0	0	0	0	0	0	0	0	0	0	0	0	0	0	0
72	0	0	0	0	0	0	0	0	0	0	0	0	0	0	0	0
73	0	0	0	0	0	0	0	0	0	0	0	0	0	0	0	0
74	0	0	0	0	0	0	0	0	0	0	0	0	0	0	0	0
75	0	0	0	0	0	0	0	0	0	0	0	0	0	0	0	0
76	0	0	0	0	0	0	0	0	0	0	0	0	0	0	0	0
77	0	0	0	0	0	0	0	0	0	0	0	0	0	0	0	0
78	0	0	0	0	0	0	0	0	0	0	0	0	0	0	0	0
79	0	0	0	0	0	0	0	0	0	0	0	0	0	0	0	0
80	0	0	0	0	0	0	0	0	0	0	0	0	0	0	0	0
81	0	0	0	0	0	0	0	0	0	0	0	0	0	0	0	0
82	0	0	0	0	0	0	0	0	0	0	0	0	0	0	0	0
83	0	0	0	0	0	0	0	0	0	0	0	0	0	0	0	0
84	0	0	0	0	0	0	0	0	0	0	0	0	0	0	0	0
85	0	0	0	0	0	0	0	0	0	0	0	0	0	0	0	0
86	0	0	0	0	0	0	0	0	0	0	0	0	0	0	0	0
87	0	0	0	0	0	0	0	0	0	0	0	0	0	0	0	0
88	0	0	0	0	0	0	0	0	0	0	0	0	0	0	0	0
89	0	0	0	0	0	0	0	0	0	0	0	0	0	0	0	0
90	0	0	0	0	0	0	0	0	0	0	0	0	0	0	0	0
91	0	0	0	0	0	0	0	0	0	0	0	0	0	0	0	0
92	0	0	0	0	0	0	0	0	0	0	0	0	0	0	0	0
93	0	0	0	0	0	0	0	0	0	0	0	0	0	0	0	0
94	0	0	0	0	0	0	0	0	0	0	0	0	0	0	0	0
95	0	0	0	0	0	0	0	0	0	0	0	0	0	0	0	0
96	0	0	0	0	0	0	0	0	0	0	0	0	0	0	0	0
97	1	0.833333	walk	0	0	0	0	0	0	0	0	0	0	0	0	0
98	0	0	0	0	0	0	0	0	0	0	0	0	0	0	0	0
99	0	0	0	0	0	0	0	0	0	0	0	0	0	0	0	0
100	0	0	0	0	0	0	0	0	0	0	0	0	0	0	0	0
101	0	0	0	0	0	0	0	0	0	0	0	0	0	0	0	0
102	0	0	0	0	0	0	0	0	0	0	0	0	0	0	0	0
103	0	0	0	0	0	0	0	0	0	0	0	0	0	0	0	0
104	0	0	0	0	0	0	0	0	0	0	0	0	0	0	0	0
105	0	0	0	0	0	0	0	0	0	0	0	0	0	0	0	0
106	0	0	0	0	0	0	0	0	0	0	0	0	0	0	0	0
107	0	0	0	0	0	0	0	0	0	0	0	0	0	0	0	0
108	0	0	0	0	0	0	0	0	0	0	0	0	0	0	0	0
109	1	0.0833333	0	0	0	0	0	0	0	0	0	0	0	0	0	0
110	0	0	0	0	0	0	0	0	0	0	0	0	0	0	0	0
111	0	0	0	0	0	0	0	0	0	0	0	0	0	0	0	0
112	0	0	0	0	0	0	0	0	0	0	0	0	0	0	0	0
113	0	0	0	0	0	0	0	0	0	0	0	0	0	0	0	0
114	0	0	0	0	0	0	0	0	0	0	0	0	0	0	0	0
115	0	0	0	0	0	0	0	0	0	0	0	0	0	0	0	0
116	0	0	0	0	0	0	0	0	0	0	0	0	0	0	0	0
117	0	0	0	0	0	0	0	0	0	0	0	0	0	0	0	0
118	0	0	0	0	0	0	0	0	0	0	0	0	0	0	0	0
119	0	0	0	0	0	0	0	0	0	0	0	0	0	0	0	0
120	0	0	0	0	0	0	0	0	0	0	0	0	0	0	0	0
121	0	0	0	0	0	0	0	0	0	0	0	0	0	0	0	0
122	0	0	0	0	0	0	0	0	0	0	0	0	0	0	0	0
123	0	0	0	0	0	0	0	0	0	0	0	0	0	0	0	0
124	0	0	0	0	0	0	0	0	0	0	0	0	0	0	0	0
125	0	0	0	0	0	0	0	0	0	0	0	0	0	0	0	0
126	0	0	0	0	0	0	0	0	0	0	0	0	0	0	0	0
127	0	0	0	0	0	0	0	0	0	0	0	0	0	0	0	0
128	0	0	0	0	0	0	0	0	0	0	0	0	0	0	0	0
129	1	1.3	Auto	0	40	Y	1	0	0	0	0	0	0	0	0	0
130	0	0	0	0	0	0	0	0	0	0	0	0	0	0	0	0
131	0	0	0	0	0	0	0	0	0	0	0	0	0	0	0	0
132	0	0	0	0	0	0	0	0	0	0	0	0	0	0	0	0
133	0	0	0	0	0	0	0	0	0	0	0	0	0	0	0	0
134	0	0	0	0	0	0	0	0	0	0	0	0	0	0	0	0
135	0	0	0	0	0	0	0	0	0	0	0	0	0	0	0	0
136	0	0	0	0	0	0	0	0	0	0	0	0	0	0	0	0
137	0	0	0	0	0	0	0	0	0	0	0	0	0	0	0	0
138	0	0	0	0	0	0	0	0	0	0	0	0	0	0	0	0
139	0	0	0	0	0	0	0	0	0	0	0	0	0	0	0	0
140	2	3	Toto	0	50	Y	1	0	0	0	0	0	0	0	0	0
141	0	0	0	0	0	0	0	0	0	0	0	0	0	0	0	0
142	0	0	0	0	0	0	0	0	0	0	0	0	0	0	0	0
143	0	0	0	0	0	0	0	0	0	0	0	0	0	0	0	0
144	0	0	0	0	0	0	0	0	0	0	0	0	0	0	0	0
145	0	0	0	0	0	0	0	0	0	0	0	0	0	0	0	0
146	0	0	0	0	0	0	0	0	0	0	0	0	0	0	0	0
147	0	0	0	0	0	0	0	0	0	0	0	0	0	0	0	0
148	0	0	0	0	0	0	0	0	0	0	0	0	0	0	0	0
149	3	1.5	Taxi	0	25	N	0	0	0	0	0	0	0	0	0	0
150	0	0	0	0	0	0	0	0	0	0	0	0	0	0	0	0
151	0	0	0	0	0	0	0	0	0	0	0	0	0	0	0	0
152	0	0	0	0	0	0	0	0	0	0	0	0	0	0	0	0
153	0	0	0	0	0	0	0	0	0	0	0	0	0	0	0	0
154	0	0	0	0	0	0	0	0	0	0	0	0	0	0	0	0
155	0	0	0	0	0	0	0	0	0	0	0	0	0	0	0	0
156	0	0	0	0	0	0	0	0	0	0	0	0	0	0	0	0
157	1	0.75	walk	0	0	N	0	0	0	0	0	0	0	0	0	0
158	0	0	0	0	0	0	0	0	0	0	0	0	0	0	0	0
159	0	0	0	0	0	0	0	0	0	0	0	0	0	0	0	0
160	0	0	0	0	0	0	0	0	0	0	0	0	0	0	0	0
161	0	0	0	0	0	0	0	0	0	0	0	0	0	0	0	0
162	0	0	0	0	0	0	0	0	0	0	0	0	0	0	0	0
163	0	0	0	0	0	0	0	0	0	0	0	0	0	0	0	0
164	0	0	0	0	0	0	0	0	0	0	0	0	0	0	0	0
165	0	0	0	0	0	0	0	0	0	0	0	0	0	0	0	0
166	0	0	0	0	0	0	0	0	0	0	0	0	0	0	0	0
167	0	0	0	0	0	0	0	0	0	0	0	0	0	0	0	0
168	0	0	0	0	0	0	0	0	0	0	0	0	0	0	0	0
169	0	0	0	0	0	0	0	0	0	0	0	0	0	0	0	0
170	0	0	0	0	0	0	0	0	0	0	0	0	0	0	0	0
171	0	0	0	0	0	0	0	0	0	0	0	0	0	0	0	0
172	0	0	0	0	0	0	0	0	0	0	0	0	0	0	0	0
173	0	0	0	0	0	0	0	0	0	0	0	0	0	0	0	0
174	0	0	0	0	0	0	0	0	0	0	0	0	0	0	0	0
175	0	0	0	0	0	0	0	0	0	0	0	0	0	0	0	0
176	0	0	0	0	0	0	0	0	0	0	0	0	0	0	0	0
177	0	0	0	0	0	0	0	0	0	0	0	0	0	0	0	0
178	0	0	0	0	0	0	0	0	0	0	0	0	0	0	0	0
179	0	0	0	0	0	0	0	0	0	0	0	0	0	0	0	0
180	0	0	0	0	0	0	0	0	0	0	0	0	0	0	0	0
181	0	0	0	0	0	0	0	0	0	0	0	0	0	0	0	0
182	0	0	0	0	0	0	0	0	0	0	0	0	0	0	0	0
183	0	0	0	0	0	0	0	0	0	0	0	0	0	0	0	0
184	0	0	0	0	0	0	0	0	0	0	0	0	0	0	0	0
185	0	0	0	0	0	0	0	0	0	0	0	0	0	0	0	0
186	0	0	0	0	0	0	0	0	0	0	0	0	0	0	0	0
187	0	0	0	0	0	0	0	0	0	0	0	0	0	0	0	0
188	0	0	0	0	0	0	0	0	0	0	0	0	0	0	0	0
189	0	0	0	0	0	0	0	0	0	0	0	0	0	0	0	0
190	0	0	0	0	0	0	0	0	0	0	0	0	0	0	0	0
191	0	0	0	0	0	0	0	0	0	0	0	0	0	0	0	0
192	0	0	0	0	0	0	0	0	0	0	0	0	0	0	0	0
193	0	0	0	0	0	0	0	0	0	0	0	0	0	0	0	0
194	0	0	0	0	0	0	0	0	0	0	0	0	0	0	0	0
195	0	0	0	0	0	0	0	0	0	0	0	0	0	0	0	0
196	0	0	0	0	0	0	0	0	0	0	0	0	0	0	0	0
197	0	0	0	0	0	0	0	0	0	0	0	0	0	0	0	0
198	0	0	0	0	0	0	0	0	0	0	0	0	0	0	0	0
199	0	0	0	0	0	0	0	0	0	0	0	0	0	0	0	0
200	0	0	0	0	0	0	0	0	0	0	0	0	0	0	0	0
201	0	0	0	0	0	0	0	0	0	0	0	0	0	0	0	0
202	0	0	0	0	0	0	0	0	0	0	0	0	0	0	0	0
203	1	1	Bicycle	0	0	Y	1	0	0	0	0	0	0	0	0	0
204	0	0	0	0	0	0	0	0	0	0	0	0	0	0	0	0
205	0	0	0	0	0	0	0	0	0	0	0	0	0	0	0	0
206	0	0	0	0	0	0	0	0	0	0	0	0	0	0	0	0
207	0	0	0	0	0	0	0	0	0	0	0	0	0	0	0	0
208	0	0	0	0	0	0	0	0	0	0	0	0	0	0	0	0
209	0	0	0	0	0	0	0	0	0	0	0	0	0	0	0	0
210	0	0	0	0	0	0	0	0	0	0	0	0	0	0	0	0
211	0	0	0	0	0	0	0	0	0	0	0	0	0	0	0	0
212	0	0	0	0	0	0	0	0	0	0	0	0	0	0	0	0
213	0	0	0	0	0	0	0	0	0	0	0	0	0	0	0	0
214	0	0	0	0	0	0	0	0	0	0	0	0	0	0	0	0
215	0	0	0	0	0	0	0	0	0	0	0	0	0	0	0	0
216	0	0	0	0	0	0	0	0	0	0	0	0	0	0	0	0
217	0	0	0	0	0	0	0	0	0	0	0	0	0	0	0	0
218	0	0	0	0	0	0	0	0	0	0	0	0	0	0	0	0
219	0	0	0	0	0	0	0	0	0	0	0	0	0	0	0	0
220	0	0	0	0	0	0	0	0	0	0	0	0	0	0	0	0
221	0	0	0	0	0	0	0	0	0	0	0	0	0	0	0	0
222	0	0	0	0	0	0	0	0	0	0	0	0	0	0	0	0
223	0	0	0	0	0	0	0	0	0	0	0	0	0	0	0	0
224	0	0	0	0	0	0	0	0	0	0	0	0	0	0	0	0
225	0	0	0	0	0	0	0	0	0	0	0	0	0	0	0	0
226	0	0	0	0	0	0	0	0	0	0	0	0	0	0	0	0
227	0	0	0	0	0	0	0	0	0	0	0	0	0	0	0	0
228	0	0	0	0	0	0	0	0	0	0	0	0	0	0	0	0
229	0	0	0	0	0	0	0	0	0	0	0	0	0	0	0	0
230	0	0	0	0	0	0	0	0	0	0	0	0	0	0	0	0
231	0	0	0	0	0	0	0	0	0	0	0	0	0	0	0	0
232	0	0	0	0	0	0	0	0	0	0	0	0	0	0	0	0
233	0	0	0	0	0	0	0	0	0	0	0	0	0	0	0	0
234	0	0	0	0	0	0	0	0	0	0	0	0	0	0	0	0
235	0	0	0	0	0	0	0	0	0	0	0	0	0	0	0	0
236	0	0	0	0	0	0	0	0	0	0	0	0	0	0	0	0
237	0	0	0	0	0	0	0	0	0	0	0	0	0	0	0	0
238	0	0	0	0	0	0	0	0	0	0	0	0	0	0	0	0
239	0	0	0	0	0	0	0	0	0	0	0	0	0	0	0	0
240	0	0	0	0	0	0	0	0	0	0	0	0	0	0	0	0
241	0	0	0	0	0	0	0	0	0	0	0	0	0	0	0	0
242	0	0	0	0	0	0	0	0	0	0	0	0	0	0	0	0
243	0	0	0	0	0	0	0	0	0	0	0	0	0	0	0	0
244	0	0	0	0	0	0	0	0	0	0	0	0	0	0	0	0
245	0	0	0	0	0	0	0	0	0	0	0	0	0	0	0	0
246	0	0	0	0	0	0	0	0	0	0	0	0	0	0	0	0
247	0	0	0	0	0	0	0	0	0	0	0	0	0	0	0	0
248	0	0	0	0	0	0	0	0	0	0	0	0	0	0	0	0
249	0	0	0	0	0	0	0	0	0	0	0	0	0	0	0	0
250	0	0	0	0	0	0	0	0	0	0	0	0	0	0	0	0
251	0	0	0	0	0	0	0	0	0	0	0	0	0	0	0	0
252	0	0	0	0	0	0	0	0	0	0	0	0	0	0	0	0
253	0	0	0	0	0	0	0	0	0	0	0	0	0	0	0	0
254	0	0	0	0	0	0	0	0	0	0	0	0	0	0	0	0
255	0	0	0	0	0	0	0	0	0	0	0	0	0	0	0	0
256	0	0	0	0	0	0	0	0	0	0	0	0	0	0	0	0
257	0	0	0	0	0	0	0	0	0	0	0	0	0	0	0	0
258	0	0	0	0	0	0	0	0	0	0	0	0	0	0	0	0
259	0	0	0	0	0	0	0	0	0	0	0	0	0	0	0	0
260	0	0	0	0	0	0	0	0	0	0	0	0	0	0	0	0
261	0	0	0	0	0	0	0	0	0	0	0	0	0	0	0	0
262	0	0	0	0	0	0	0	0	0	0	0	0	0	0	0	0
263	0	0	0	0	0	0	0	0	0	0	0	0	0	0	0	0
264	0	0	0	0	0	0	0	0	0	0	0	0	0	0	0	0
265	0	0	0	0	0	0	0	0	0	0	0	0	0	0	0	0
266	0	0	0	0	0	0	0	0	0	0	0	0	0	0	0	0
267	0	0	0	0	0	0	0	0	0	0	0	0	0	0	0	0
268	0	0	0	0	0	0	0	0	0	0	0	0	0	0	0	0
269	0	0	0	0	0	0	0	0	0	0	0	0	0	0	0	0
270	0	0	0	0	0	0	0	0	0	0	0	0	0	0	0	0
271	0	0	0	0	0	0	0	0	0	0	0	0	0	0	0	0
272	0	0	0	0	0	0	0	0	0	0	0	0	0	0	0	0
273	0	0	0	0	0	0	0	0	0	0	0	0	0	0	0	0
274	0	0	0	0	0	0	0	0	0	0	0	0	0	0	0	0
275	0	0	0	0	0	0	0	0	0	0	0	0	0	0	0	0
276	0	0	0	0	0	0	0	0	0	0	0	0	0	0	0	0
277	0	0	0	0	0	0	0	0	0	0	0	0	0	0	0	0
278	0	0	0	0	0	0	0	0	0	0	0	0	0	0	0	0
279	0	0	0	0	0	0	0	0	0	0	0	0	0	0	0	0
280	0	0	0	0	0	0	0	0	0	0	0	0	0	0	0	0
281	0	0	0	0	0	0	0	0	0	0	0	0	0	0	0	0
282	0	0	0	0	0	0	0	0	0	0	0	0	0	0	0	0
283	0	0	0	0	0	0	0	0	0	0	0	0	0	0	0	0
284	0	0	0	0	0	0	0	0	0	0	0	0	0	0	0	0
285	0	0	0	0	0	0	0	0	0	0	0	0	0	0	0	0
286	0	0	0	0	0	0	0	0	0	0	0	0	0	0	0	0
287	0	0	0	0	0	0	0	0	0	0	0	0	0	0	0	0
288	0	0	0	0	0	0	0	0	0	0	0	0	0	0	0	0
289	0	0	0	0	0	0	0	0	0	0	0	0	0	0	0	0
290	0	0	0	0	0	0	0	0	0	0	0	0	0	0	0	0
291	0	0	0	0	0	0	0	0	0	0	0	0	0	0	0	0
292	0	0	0	0	0	0	0	0	0	0	0	0	0	0	0	0
293	0	0	0	0	0	0	0	0	0	0	0	0	0	0	0	0
294	0	0	0	0	0	0	0	0	0	0	0	0	0	0	0	0
295	0	0	0	0	0	0	0	0	0	0	0	0	0	0	0	0
296	0	0	0	0	0	0	0	0	0	0	0	0	0	0	0	0
297	0	0	0	0	0	0	0	0	0	0	0	0	0	0	0	0
298	0	0	0	0	0	0	0	0	0	0	0	0	0	0	0	0
299	0	0	0	0	0	0	0	0	0	0	0	0	0	0	0	0
300	0	0	0	0	0	0	0	0	0	0	0	0	0	0	0	0
301	0	0	0	0	0	0	0	0	0	0	0	0	0	0	0	0
302	0	0	0	0	0	0	0	0	0	0	0	0	0	0	0	0
303	0	0	0	0	0	0	0	0	0	0	0	0	0	0	0	0
304	0	0	0	0	0	0	0	0	0	0	0	0	0	0	0	0
305	0	0	0	0	0	0	0	0	0	0	0	0	0	0	0	0
306	0	0	0	0	0	0	0	0	0	0	0	0	0	0	0	0
307	0	0	0	0	0	0	0	0	0	0	0	0	0	0	0	0
308	0	0	0	0	0	0	0	0	0	0	0	0	0	0	0	0
309	0	0	0	0	0	0	0	0	0	0	0	0	0	0	0	0
310	0	0	0	0	0	0	0	0	0	0	0	0	0	0	0	0
311	0	0	0	0	0	0	0	0	0	0	0	0	0	0	0	0
312	0	0	0	0	0	0	0	0	0	0	0	0	0	0	0	0
313	0	0	0	0	0	0	0	0	0	0	0	0	0	0	0	0
314	0	0	0	0	0	0	0	0	0	0	0	0	0	0	0	0
315	0	0	0	0	0	0	0	0	0	0	0	0	0	0	0	0
316	0	0	0	0	0	0	0	0	0	0	0	0	0	0	0	0
317	0	0	0	0	0	0	0	0	0	0	0	0	0	0	0	0
318	0	0	0	0	0	0	0	0	0	0	0	0	0	0	0	0
319	0	0	0	0	0	0	0	0	0	0	0	0	0	0	0	0
320	0	0	0	0	0	0	0	0	0	0	0	0	0	0	0	0
321	0	0	0	0	0	0	0	0	0	0	0	0	0	0	0	0
322	0	0	0	0	0	0	0	0	0	0	0	0	0	0	0	0
323	0	0	0	0	0	0	0	0	0	0	0	0	0	0	0	0
324	0	0	0	0	0	0	0	0	0	0	0	0	0	0	0	0
325	0	0	0	0	0	0	0	0	0	0	0	0	0	0	0	0
326	0	0	0	0	0	0	0	0	0	0	0	0	0	0	0	0
327	0	0	0	0	0	0	0	0	0	0	0	0	0	0	0	0
328	0	0	0	0	0	0	0	0	0	0	0	0	0	0	0	0
329	0	0	0	0	0	0	0	0	0	0	0	0	0	0	0	0
330	0	0	0	0	0	0	0	0	0	0	0	0	0	0	0	0
331	0	0	0	0	0	0	0	0	0	0	0	0	0	0	0	0
332	0	0	0	0	0	0	0	0	0	0	0	0	0	0	0	0
333	0	0	0	0	0	0	0	0	0	0	0	0	0	0	0	0
334	0	0	0	0	0	0	0	0	0	0	0	0	0	0	0	0
335	0	0	0	0	0	0	0	0	0	0	0	0	0	0	0	0
336	0	0	0	0	0	0	0	0	0	0	0	0	0	0	0	0
337	0	0	0	0	0	0	0	0	0	0	0	0	0	0	0	0
338	0	0	0	0	0	0	0	0	0	0	0	0	0	0	0	0
339	0	0	0	0	0	0	0	0	0	0	0	0	0	0	0	0
340	0	0	0	0	0	0	0	0	0	0	0	0	0	0	0	0
341	0	0	0	0	0	0	0	0	0	0	0	0	0	0	0	0
342	0	0	0	0	0	0	0	0	0	0	0	0	0	0	0	0
343	0	0	0	0	0	0	0	0	0	0	0	0	0	0	0	0
344	0	0	0	0	0	0	0	0	0	0	0	0	0	0	0	0
345	0	0	0	0	0	0	0	0	0	0	0	0	0	0	0	0
346	0	0	0	0	0	0	0	0	0	0	0	0	0	0	0	0
347	0	0	0	0	0	0	0	0	0	0	0	0	0	0	0	0
348	0	0	0	0	0	0	0	0	0	0	0	0	0	0	0	0
349	0	0	0	0	0	0	0	0	0	0	0	0	0	0	0	0
350	0	0	0	0	0	0	0	0	0	0	0	0	0	0	0	0
351	0	0	0	0	0	0	0	0	0	0	0	0	0	0	0	0
352	0	0	0	0	0	0	0	0	0	0	0	0	0	0	0	0
353	1	2	Ambulance	0	0	Y	2	0	0	0	0	0	0	1000	100	50
354	0	0	0	0	0	0	0	0	0	0	0	0	0	0	0	0
355	0	0	0	0	0	0	0	0	0	0	0	0	0	0	0	0
356	0	0	0	0	0	0	0	0	0	0	0	0	0	0	0	0
357	0	0	0	0	0	0	0	0	0	0	0	0	0	0	0	0
358	0	0	0	0	0	0	0	0	0	0	0	0	0	0	0	0
359	0	0	0	0	0	0	0	0	0	0	0	0	0	0	0	0
360	0	0	0	0	0	0	0	0	0	0	0	0	0	0	0	0
361	0	0	0	0	0	0	0	0	0	0	0	0	0	0	0	0
362	0	0	0	0	0	0	0	0	0	0	0	0	0	0	0	0
363	0	0	0	0	0	0	0	0	0	0	0	0	0	0	0	0
364	0	0	0	0	0	0	0	0	0	0	0	0	0	0	0	0
365	0	0	0	0	0	0	0	0	0	0	0	0	0	0	0	0
366	0	0	0	0	0	0	0	0	0	0	0	0	0	0	0	0
367	0	0	0	0	0	0	0	0	0	0	0	0	0	0	0	0
368	0	0	0	0	0	0	0	0	0	0	0	0	0	0	0	0
369	0	0	0	0	0	0	0	0	0	0	0	0	0	0	0	0
370	0	0	0	0	0	0	0	0	0	0	0	0	0	0	0	0
371	0	0	0	0	0	0	0	0	0	0	0	0	0	0	0	0
372	0	0	0	0	0	0	0	0	0	0	0	0	0	0	0	0
373	0	0	0	0	0	0	0	0	0	0	0	0	0	0	0	0
374	0	0	0	0	0	0	0	0	0	0	0	0	0	0	0	0
375	0	0	0	0	0	0	0	0	0	0	0	0	0	0	0	0
376	1	48	Ambulance	0	0	Y	2	0	0	0	0	0	0	3000	0	0
377	0	0	0	0	0	0	0	0	0	0	0	0	0	0	0	0
378	0	0	0	0	0	0	0	0	0	0	0	0	0	0	0	0
379	0	0	0	0	0	0	0	0	0	0	0	0	0	0	0	0
380	0	0	0	0	0	0	0	0	0	0	0	0	0	0	0	0
381	0	0	0	0	0	0	0	0	0	0	0	0	0	0	0	0
382	0	0	0	0	0	0	0	0	0	0	0	0	0	0	0	0
383	0	0	0	0	0	0	0	0	0	0	0	0	0	0	0	0
384	0	0	0	0	0	0	0	0	0	0	0	0	0	0	0	0
385	0	0	0	0	0	0	0	0	0	0	0	0	0	0	0	0
386	0	0	0	0	0	0	0	0	0	0	0	0	0	0	0	0
387	0	0	0	0	0	0	0	0	0	0	0	0	0	0	0	0
388	0	0	0	0	0	0	0	0	0	0	0	0	0	0	0	0
389	0	0	0	0	0	0	0	0	0	0	0	0	0	0	0	0
390	0	0	0	0	0	0	0	0	0	0	0	0	0	0	0	0
391	0	0	0	0	0	0	0	0	0	0	0	0	0	0	0	0
392	0	0	0	0	0	0	0	0	0	0	0	0	0	0	0	0
393	0	0	0	0	0	0	0	0	0	0	0	0	0	0	0	0
394	0	0	0	0	0	0	0	0	0	0	0	0	0	0	0	0
395	0	0	0	0	0	0	0	0	0	0	0	0	0	0	0	0
396	0	0	0	0	0	0	0	0	0	0	0	0	0	0	0	0
397	0	0	0	0	0	0	0	0	0	0	0	0	0	0	0	0
398	0	0	0	0	0	0	0	0	0	0	0	0	0	0	0	0
399	0	0	0	0	0	0	0	0	0	0	0	0	0	0	0	0
400	0	0	0	0	0	0	0	0	0	0	0	0	0	0	0	0
401	0	0	0	0	0	0	0	0	0	0	0	0	0	0	0	0
402	0	0	0	0	0	0	0	0	0	0	0	0	0	0	0	0
403	0	0	0	0	0	0	0	0	0	0	0	0	0	0	0	0
404	0	0	0	0	0	0	0	0	0	0	0	0	0	0	0	0
405	0	0	0	0	0	0	0	0	0	0	0	0	0	0	0	0
406	0	0	0	0	0	0	0	0	0	0	0	0	0	0	0	0
407	1	0.33	walk	0	0	N	0	0	0	0	0	0	0	0	0	0
408	0	0	0	0	0	0	0	0	0	0	0	0	0	0	0	0
409	0	0	0	0	0	0	0	0	0	0	0	0	0	0	0	0
410	0	0	0	0	0	0	0	0	0	0	0	0	0	0	0	0
411	0	0	0	0	0	0	0	0	0	0	0	0	0	0	0	0
412	0	0	0	0	0	0	0	0	0	0	0	0	0	0	0	0
413	0	0	0	0	0	0	0	0	0	0	0	0	0	0	0	0
414	0	0	0	0	0	0	0	0	0	0	0	0	0	0	0	0
415	0	0	0	0	0	0	0	0	0	0	0	0	0	0	0	0
416	0	0	0	0	0	0	0	0	0	0	0	0	0	0	0	0
417	0	0	0	0	0	0	0	0	0	0	0	0	0	0	0	0
418	0	0	0	0	0	0	0	0	0	0	0	0	0	0	0	0
419	0	0	0	0	0	0	0	0	0	0	0	0	0	0	0	0
420	0	0	0	0	0	0	0	0	0	0	0	0	0	0	0	0
421	0	0	0	0	0	0	0	0	0	0	0	0	0	0	0	0
422	0	0	0	0	0	0	0	0	0	0	0	0	0	0	0	0
423	0	0	0	0	0	0	0	0	0	0	0	0	0	0	0	0
424	0	0	0	0	0	0	0	0	0	0	0	0	0	0	0	0
425	0	0	0	0	0	0	0	0	0	0	0	0	0	0	0	0
426	1	0.25	walk	0	0	Y	1	0	0	0	0	0	0	0	0	0
427	0	0	0	0	0	0	0	0	0	0	0	0	0	0	0	0

## Sheet: Social Position
Sl no.	Were you the person who earned the highest income in your household before you contracted TB? (Y/N)	Do you have any health insurance?	What type	What is your main occupation?	What was your primary employment, or normal work, or normal other main activity before you contracted TB?	What is your primary employment, or normal work, or normal other main activity now?	What is your usual main source of drinking water?	What is the type of house the patient is living?	How many people sleep here on a typical night? (including the patient)	How many rooms are there in the house? (Do not count balconies, corridors, bathrooms, cowshed, pooja ghar, agriculture store room and weaving room )	Where is the cooking generally done for this household?	What type of fuel does your household primarily use for cooking?	What is the main source of lighting in your household?	Does your household have a latrine facility of its own? (Yes = 1 / No =2)	Does your household have? Watch or clock (Yes = 1 / No =2)	Does your household have? Sewing machine (Yes = 1 / No =2)	Does your household have? Radio / transistor / music system (Yes = 1 / No =2)	Does your household have? Electric fan (Yes = 1 / No =2)	Does your household have? Telephone / mobile phone (Yes = 1 / No =2)	Does your household have? Television (Yes = 1 / No =2)	Does your household have? Computer / laptop (Yes = 1 / No =2)	Does your household have? Internet connection (Yes = 1 / No =2)	Does your household have? Fridge (Yes = 1 / No =2)	Does your household have? Washing machine (Yes = 1 / No =2)	Does your household have? Air cooler / air conditioner (Yes = 1 / No =2)	Does your household have? Bicycle (Yes = 1 / No =2)	Does your household have? Motorcycle / scooter (Yes = 1 / No =2)	Does your household have? Water pump (Yes = 1 / No =2)	Does your household have? Car / jeep / van (Yes = 1 / No =2)
1	Y	2		3	2	2	2	2	6	2	2	7	1	1	1	2	2	1	1	1	2	1	2	2	2	1	2	2	2
2	N	2		2	3	1	2	3	5	2	2	7	1	1	2	2	2	2	1	1	2	1	2	2	2	1	2	2	2
3	Y	2		11	3	1	3	2	3	1	2	7	4	1	2	2	2	2	2	2	2	2	2	2	2	2	2	2	2
4	N	2		1	1	1	2	2	6	2	2	7	1	1	1	2	2	1	1	1	2	1	2	2	2	1	1	2	2
5	N	2		9	4	4	4	3	5	3	2	2	1	1	1	2	1	2	1	1	2	1	2	2	2	2	2	2	2
6	N	2		9	4	4	2	2	6	3	1	7	1	1	1	2	1	1	1	1	2	2	2	2	2	1	2	2	2
7	Y	2		3	2	1	3	2	5	3	2	7	1	1	2	2	2	2	1	2	2	2	2	2	2	1	2	2	2
8	N	2		13	3	1	3	2	7	3	2	7	1	1	1	1	2	1	1	1	2	2	1	2	2	1	1	2	2
9	N	2		2	3	1	3	2	3	1	2	7	1	2	1	2	2	1	1	1	2	1	1	2	2	2	1	2	2
10	Y	2		11	3	1	2	1	4	3	1	7	3	1	2	2	2	2	2	2	2	2	2	2	2	2	2	2	2
11	Y	2		2	3	1	2	3	4	2	2	7	1	1	1	2	1	1	2	1	2	2	2	2	2	1	2	2	2
12	N	2		11	3	1	4	3	5	3	2	7	1	2	1	2	2	2	1	2	2	2	2	2	2	1	2	2	2
13	N	2		1	1	1	1	2	3	3	2	7	1	1	1	2	1	1	1	1	2	1	2	2	2	1	2	2	2
14	N	2		11	3	1	1	2	5	2	2	7	1	1	1	2	1	1	1	1	2	2	1	2	2	2	2	2	2
15	N	2		2	3	1	1	2	7	4	2	7	1	2	1	2	2	1	1	1	2	2	2	2	2	1	1	2	2
16	N	2		12	5	5	3	2	4	2	1	7	1	1	1	1	2	2	1	2	2	1	2	2	2	1	2	2	2
17	Y	2		11	3	1	3	2	5	3	1	7	1	1	1	2	2	1	1	1	2	2	2	2	2	1	2	1	2
18	Y	2		5	7	7	3	2	3	2	3	2	1	1	1	2	1	1	1	2	1	1	1	2	2	2	1	2	2
19	Y	2		2	3	1	2	3	4	2	2	2	1	1	1	1	2	1	1	1	2	2	2	2	2	1	2	2	2
20	Y	2		11	3	1	2	2	5	2	3	7	1	1	2	2	2	2	1	1	2	2	2	2	2	1	2	2	2
21	Y	2		11	3	1	3	2	6	3	2	2	1	1	1	2	2	1	1	1	2	2	2	2	2	1	2	2	2
22	N	2		11	3	1	3	3	4	1	3	2	1	1	2	2	2	2	1	1	2	1	2	2	2	1	2	2	2
23	Y	2		3	3	1	3	2	3	2	2	7	1	1	1	2	2	1	1	1	2	1	2	2	2	2	1	2	2
24	Y	2		3	3	1	1	2	7	3	2	7	1	1	1	2	2	1	1	1	2	2	1	2	2	1	1	2	2
25	Y	1	F	2	3	1	3	3	5	1	3	7	4	2	2	2	2	2	1	2	2	2	2	2	2	1	2	2	2
26	N	2		11	3	1	1	2	4	2	2	7	1	1	1	2	2	1	1	1	2	2	2	2	2	1	2	2	2
27	N	2		1	1	1	3	2	4	2	2	7	1	1	1	2	2	1	1	2	2	2	2	2	2	1	2	2	2
28	N	2		10	6	6	1	1	5	5	2	2	1	1	1	2	1	2	1	1	2	1	1	2	2	1	2	2	1
29	Y	2		11	3	1	4	1	3	2	2	2	1	1	1	1	2	2	1	1	2	1	1	2	2	2	2	2	2
30	Y	1	C	7	2	2	4	2	3	3	2	2	1	1	1	2	2	2	1	1	2	1	2	2	2	2	2	2	2
31	N	2		2	3	1	1	3	9	5	2	7	1	1	1	2	2	2	1	1	2	2	2	2	2	2	2	2	2
32	Y	2		11	3	1	1	2	2	2	7	2	1	2	2	2	2	2	2	2	2	2	2	2	2	2	2	2	2
33	N	2		1	1	1	4	3	5	4	2	2	1	1	1	1	1	2	1	1	1	1	1	2	2	2	1	2	2
34	N	2		9	4	4	1	2	8	3	2	7	1	1	1	2	2	2	1	2	2	2	2	2	2	2	2	2	2
35	N	2		12	5	5	4	3	5	4	2	2	1	1	1	2	1	2	1	2	2	2	2	2	2	2	2	2	2
36	N	2		10	6	6	1	1	3	2	2	7	1	1	1	2	1	2	1	2	2	1	2	2	2	2	2	2	2
37	N	2		1	1	1	1	3	4	3	2	7	1	1	1	2	2	2	1	1	2	2	2	2	2	2	2	2	2
38	Y	1	D	11	2	2	1	2	4	5	2	7	1	1	1	2	2	2	1	1	2	2	2	2	2	2	2	2	2
39	N	2		12	5	5	4	2	4	3	2	2	1	1	1	2	1	2	1	1	2	1	2	2	2	2	1	2	2
40	N	2		12	5	5	1	3	9	4	2	7	1	1	1	2	2	1	1	1	1	1	2	2	2	2	2	2	2
41	N	2		10	6	6	1	3	2	2	2	2	1	1	1	2	2	1	1	1	2	1	1	2	2	2	2	2	2
42	N	2		10	6	6	1	3	5	3	2	7	1	1	1	2	1	2	1	1	2	1	2	2	2	1	2	2	2
43	N	2		3	3	1	1	2	6	2	2	7	1	1	1	2	1	2	1	1	2	1	2	2	2	2	2	2	2
44	N	2		10	6	6	4	2	3	2	2	7	1	1	1	2	2	2	1	1	2	2	2	2	2	2	2	2	2
45	N	2		1	1	1	3	2	7	3	2	7	1	2	1	2	2	2	2	2	2	2	2	2	2	1	2	2	2
46	N	1	F	9	4	4	4	2	6	3	2	2	1	1	1	2	1	2	1	1	2	1	2	2	2	1	2	2	2
47	N	2		1	1	1	2	3	7	2	3	7	1	1	1	2	1	2	1	2	2	2	2	2	2	1	2	2	2
48	Y	2		2	3	1	1	2	4	1	2	7	1	2	1	2	2	2	2	1	2	2	2	2	2	1	2	2	2
49	N	2		5	7	1	1	2	5	2	2	7	1	1	1	2	2	2	1	1	2	1	2	2	2	1	2	2	2
50	N	2		1	1	1	1	2	5	3	2	7	1	1	1	2	2	2	1	2	2	2	2	2	2	2	2	2	2
51	N	2		10	6	6	2	1	3	2	2	7	4	2	1	2	2	2	1	2	2	1	2	2	2	2	2	2	2
52	N	2		10	6	6	1	2	7	3	2	2	1	1	1	2	2	1	1	1	2	1	2	2	2	1	1	2	2
53	N	1	C	9	4	4	1	3	3	2	2	2	1	1	1	2	2	1	1	1	2	2	2	2	2	2	2	2	2
54	Y	2		11	3	1	4	2	3	2	1	7	1	2	1	2	2	2	1	1	2	2	2	2	2	1	2	2	2
55	N	2		10	6	6	2	3	5	2	2	7	1	1	1	2	2	2	1	1	2	2	2	2	2	1	2	2	2
56	Y	2		4	3	1	2	2	3	2	1	2	1	2	1	2	2	2	1	1	2	1	2	2	2	1	2	2	2
57	N	2		1	1	1	2	2	5	3	2	7	1	1	1	2	1	1	1	1	2	1	2	2	2	1	2	2	2
58	N	2		11	3	1	2	3	2	2	1	7	1	1	1	2	2	2	2	1	2	2	2	2	2	2	2	2	2
59	Y	2		11	3	3	2	2	7	4	1	7	1	1	1	2	2	2	1	2	2	2	2	2	2	1	2	2	2
60	N	2		1	1	1	2	3	4	2	1	7	1	1	2	2	2	2	1	2	2	2	2	2	2	1	2	2	2
61	Y	2		11	3	3	3	2	8	3	1	7	1	1	1	2	2	1	1	2	2	2	2	2	2	1	2	2	2
62	Y	2		11	3	1	3	3	5	3	2	7	1	1	1	2	2	1	1	1	2	1	2	2	2	2	2	2	2
63	N	2		1	1	1	3	2	7	6	2	2	1	1	1	1	2	1	1	1	2	2	2	2	2	1	2	2	2
64	N	2		10	6	6	3	2	7	4	2	7	1	1	1	2	2	1	1	1	2	2	2	2	2	1	2	2	2
65	N	2		1	1	1	3	2	2	2	2	7	4	1	2	2	2	2	1	2	2	2	2	2	2	2	2	2	2
66	Y	2		2	3	1	3	3	3	2	3	7	1	2	2	2	2	1	1	2	2	2	2	2	2	2	2	2	2
67	Y	2		4	3	3	3	2	4	3	2	2	1	1	1	2	1	1	1	1	2	1	2	2	2	1	2	2	2
68	N	2		10	6	6	1	2	8	4	2	7	1	1	1	2	1	2	2	2	2	2	2	2	2	1	2	2	2
69	N	1	F	11	2	2	1	2	6	4	2	7	1	1	1	2	2	2	1	1	2	1	2	2	2	1	2	2	2
70	N	2		1	1	1	1	2	2	2	2	7	1	1	1	2	2	1	2	2	2	2	2	2	2	2	2	2	2
71	N	1	F	1	1	1	2	2	3	2	2	7	1	1	1	2	2	1	1	1	2	1	2	2	2	1	1	2	2
72	N	2		10	6	6	1	2	5	6	1	2	1	1	1	2	1	1	1	1	2	1	1	2	2	2	1	2	2
73	Y	2		4	3	1	1	3	3	1	2	7	1	1	1	2	1	2	1	1	2	1	2	2	2	1	2	2	2
74	N	2		2	3	1	2	1	5	3	2	2	1	1	1	2	1	1	1	1	2	1	1	2	2	1	1	2	1
75	N	2		1	1	1	3	2	7	3	2	7	1	2	1	2	2	1	1	1	2	2	2	2	2	2	2	2	2
76	Y	2		3	3	1	1	2	4	3	1	7	1	2	1	2	2	1	1	2	2	1	2	2	2	1	2	2	2
77	N	2		11	3	1	1	2	7	3	2	7	1	1	1	2	2	1	1	1	2	1	2	2	2	1	1	2	2
78	Y	2		3	3	1	1	2	3	3	1	2	1	1	1	2	2	2	1	1	2	1	2	2	2	1	1	2	2
79	N	2		9	4	4	1	2	4	3	2	7	1	2	1	2	2	1	1	1	2	1	2	2	2	2	2	2	2
80	N	2		10	6	6	1	1	10	5	2	7	1	1	1	2	2	1	1	1	2	1	2	2	2	1	1	2	2
81	Y	1	E	11	3	3	1	2	3	2	1	7	4	2	1	2	2	2	1	2	2	2	2	2	2	1	2	2	2
82	Y	1	F	11	3	3	1	1	6	2	2	7	1	1	1	2	2	1	1	2	2	2	2	2	2	1	2	2	2
83	N	2		1	1	1	3	2	7	3	2	7	1	1	1	2	1	1	1	2	2	2	2	2	2	1	2	2	2
84	N	2		11	3	1	3	3	2	2	1	7	1	1	2	2	2	2	2	2	2	2	2	2	2	1	2	2	2
85	Y	2		3	3	1	3	2	4	2	1	7	1	2	1	2	2	2	2	2	2	2	2	2	2	2	2	2	2
86	Y	1	B	11	3	1	3	2	5	2	2	7	1	1	1	2	2	1	1	1	2	2	2	2	2	1	2	2	2
87	N	2		2	3	1	3	2	5	3	1	7	1	1	1	2	2	1	2	1	2	2	2	2	2	1	2	1	2
88	N	2		2	3	1	3	2	5	2	1	7	1	1	1	2	2	1	1	2	2	1	2	2	2	1	2	2	2
89	Y	2		11	3	3	1	2	6	4	1	7	1	1	1	2	2	1	2	1	2	2	2	2	2	1	2	2	2
90	N	2		1	1	1	3	2	8	3	2	7	1	1	1	2	2	1	1	1	2	1	2	2	2	1	2	2	2
91	Y	2		3	2	1	1	2	7	4	2	7	1	1	1	2	2	1	1	1	2	1	2	2	2	1	2	2	2
92	Y	1	C	11	3	1	1	2	4	3	2	7	1	1	1	2	2	2	2	1	2	2	2	2	2	1	2	2	2
93	Y	2		11	3	3	3	2	3	2	1	7	1	2	1	2	2	2	2	1	2	2	2	2	2	1	2	2	2
94	Y	2		11	3	3	1	2	3	1	1	7	1	1	1	2	2	1	2	1	2	2	2	2	2	1	2	2	2
95	N	2		10	6	6	1	3	4	1	1	7	1	1	1	2	2	2	2	1	2	2	2	2	2	1	2	2	2
96	N	2		10	6	6	3	2	5	3	1	7	1	1	1	2	2	1	1	1	2	1	2	2	2	1	2	2	2
97	N	2		10	6	6	2	2	6	3	3	7	1	2	1	2	2	2	1	1	2	2	2	2	2	1	2	2	2
98	Y	2		11	3	1	2	2	5	3	2	7	1	1	1	2	2	1	2	2	2	2	2	2	2	1	2	2	2
99	Y	2		11	3	1	1	2	5	1	1	7	1	1	1	2	2	2	1	2	2	2	2	2	2	1	2	2	2
100	N	2		11	3	1	3	2	6	3	2	7	1	2	2	2	2	2	1	1	2	2	2	2	2	1	2	2	2
101	N	2		1	1	1	3	2	7	4	2	7	1	2	1	2	1	1	1	1	2	1	2	2	2	1	2	2	2
102	N	2		9	4	4	2	2	6	3	2	7	1	2	2	2	2	1	1	1	2	2	2	2	2	1	2	2	2
103	N	2		9	4	4	2	3	7	3	2	7	1	2	1	2	2	2	1	2	2	1	2	2	2	1	2	2	2
104	Y	2		11	3	1	2	2	2	3	2	7	1	2	1	2	2	2	2	1	2	2	2	2	2	1	2	2	2
105	N	2		1	1	1	2	2	11	6	2	7	1	1	1	2	2	2	1	2	2	1	2	2	2	1	2	2	2
106	Y	2		11	3	3	3	2	6	3	2	7	1	2	1	2	1	2	1	1	2	2	2	2	2	1	2	2	2
107	N	2		11	3	1	3	2	4	2	2	7	1	2	1	2	2	1	1	1	2	2	2	2	2	1	2	2	2
108	N	2		10	6	6	1	3	4	3	2	2	1	1	1	2	1	2	1	2	2	1	2	2	2	2	2	2	2
109	N	1	E	12	5	5	3	2	10	4	2	7	1	1	1	2	1	1	1	1	2	1	2	2	2	1	2	2	2
110	N	2		11	3	1	3	2	3	2	1	7	1	2	1	2	2	1	1	1	2	2	2	2	2	1	2	2	2
111	Y	2		2	3	1	3	2	4	1	1	7	1	1	2	2	2	2	2	2	2	2	2	2	2	2	2	2	2
112	N	2		1	1	1	2	2	5	2	2	2	1	2	2	2	2	2	2	1	2	2	2	2	2	1	2	2	2
113	Y	2		3	3	1	2	2	5	2	2	7	1	2	1	2	2	1	1	1	2	2	2	2	2	1	2	2	2
114	N	2		1	1	1	2	3	6	3	2	7	4	2	1	2	2	2	2	2	2	2	2	2	2	1	2	2	2
115	N	2		5	7	7	1	2	7	4	3	2	1	1	1	2	1	1	1	1	2	1	1	2	2	1	1	2	2
116	Y	2		11	3	3	2	2	5	5	2	7	1	1	1	2	1	1	1	1	2	1	2	2	2	1	2	2	2
117	N	2		12	5	5	2	3	4	2	1	7	1	1	1	2	2	1	1	2	2	2	2	2	2	1	2	2	2
118	Y	2		11	3	1	3	2	4	4	2	7	1	2	1	2	1	1	1	1	2	1	2	2	2	1	2	2	2
119	N	2		2	3	3	2	2	5	2	3	7	1	1	1	2	2	1	1	2	2	1	2	2	2	1	2	2	2
120	N	2		11	3	1	3	2	5	3	1	7	1	1	1	1	2	1	1	1	2	2	2	2	2	1	2	2	2
121	N	2		11	3	1	2	2	5	4	2	2	1	1	1	2	2	2	1	2	2	2	2	2	2	2	2	2	2
122	N	2		11	3	3	2	2	6	3	2	7	1	1	1	2	2	1	1	1	2	1	2	2	2	1	2	2	2
123	Y	1	B	3	2	1	3	2	7	2	2	2	1	1	1	2	2	1	1	1	2	1	2	2	2	1	2	2	2
124	N	2		1	1	1	2	2	3	4	2	7	1	2	1	2	2	1	2	1	2	2	2	2	2	1	2	2	2
125	N	1	B	11	3	1	3	2	10	4	2	7	1	2	1	2	2	1	1	1	2	1	2	2	2	1	2	2	2
126	N	2		9	4	4	3	3	3	2	2	7	1	1	2	2	2	2	2	2	2	2	2	2	2	1	2	2	2
127	Y	2		11	3	3	3	3	6	3	2	7	1	1	1	2	2	1	1	1	2	2	2	2	2	1	2	1	2
128	N	2		12	5	5	3	2	5	3	2	7	1	2	1	2	2	1	1	1	2	1	2	2	2	1	2	2	2
129	N	2		2	3	1	3	2	5	3	1	7	1	2	1	2	2	1	1	1	2	2	2	2	2	1	2	2	2
130	N	2		10	6	6	2	2	2	2	2	7	1	1	1	2	2	2	2	1	2	2	2	2	2	2	2	2	2
131	N	2		1	1	1	3	2	6	3	2	7	1	1	1	2	2	2	1	2	2	1	2	2	2	1	2	2	2
132	N	2		11	3	1	2	2	6	4	2	7	1	1	1	2	2	2	1	1	2	1	2	2	2	1	2	2	2
133	N	2		12	5	5	1	2	5	3	2	7	1	1	1	2	1	1	1	1	2	1	2	2	2	1	2	2	2
134	N	2		10	6	6	3	2	5	3	2	7	1	1	1	2	1	1	1	2	2	1	2	2	2	1	2	2	2
135	N	2		10	6	6	1	2	4	3	1	7	1	1	1	2	2	1	1	1	2	2	2	2	2	1	2	2	2
136	Y	2		2	3	1	2	3	6	2	2	7	4	2	2	2	2	2	1	2	2	2	2	2	2	2	2	2	2
137	Y	2		3	3	1	3	4	3	2	7	1	1	1	1	2	1	1	1	1	2	1	2	2	2	1	2	1	2
138	Y	1	C	6	7	7	2	3	5	3	1	7	1	1	1	2	1	1	1	1	2	2	2	2	2	1	1	1	2
139	N	2		8	7	7	2	2	4	2	2	2	1	1	1	2	1	1	1	2	2	1	2	2	2	2	1	1	2
140	N	2		10	6	6	2	2	7	3	1	7	1	2	1	2	2	1	1	1	2	1	2	2	2	1	2	1	2
141	N	2		3	2	1	2	2	7	3	2	2	1	1	1	2	2	1	1	1	2	1	2	2	2	1	1	2	2
142	Y	2		11	3	1	2	2	3	1	3	2	1	2	1	2	2	1	1	1	2	2	2	2	2	2	2	2	2
143	N	2		10	6	6	1	2	6	4	2	7	1	1	1	1	2	1	1	1	2	1	2	2	2	1	1	2	2
144	Y	2		11	3	8	2	2	6	3	2	7	1	1	1	2	1	1	1	1	2	1	2	2	2	1	1	2	2
145	N	2		12	5	5	1	2	4	4	2	7	1	1	1	2	2	1	1	2	2	2	2	2	2	2	2	2	2
146	N	2		2	3	1	1	2	5	4	2	7	1	1	1	2	2	1	1	1	2	2	2	2	2	1	2	2	2
147	N	2		10	6	6	2	2	6	4	2	7	1	1	1	2	1	1	1	1	2	1	2	2	2	1	1	2	2
148	N	2		1	1	1	3	3	5	4	3	7	1	1	1	2	2	2	1	2	2	1	2	2	2	1	2	2	2
149	N	1	E	11	3	1	1	2	4	4	2	7	4	1	1	2	2	2	1	2	2	1	2	2	2	1	2	2	2
150	Y	2		11	3	3	2	2	6	4	2	7	1	2	1	2	2	1	1	2	2	1	2	2	2	1	2	2	2
151	Y	2		11	3	1	2	3	5	1	2	7	4	2	1	2	2	2	2	2	2	2	2	2	2	1	2	2	2
152	N	2		10	6	6	2	2	4	3	1	2	1	1	1	1	2	1	1	2	2	1	2	2	2	1	2	2	2
153	Y	1	C	11	2	2	3	2	10	3	2	7	1	2	1	2	2	1	1	1	2	2	2	2	2	1	1	2	2
154	N	2		10	6	6	3	3	4	2	2	7	1	1	1	2	2	1	1	1	2	2	2	2	2	1	2	2	2
155	Y	2		11	2	2	3	2	5	3	1	7	4	1	2	2	2	2	1	2	2	2	2	2	2	2	2	2	2
156	Y	2		11	2	2	3	3	5	3	1	7	1	1	1	2	1	2	1	2	2	2	2	2	2	1	2	2	2
157	Y	2		11	2	2	3	3	5	2	2	7	1	1	1	2	2	1	2	1	2	2	2	2	2	1	2	2	2
158	Y	2		2	3	1	1	3	4	1	3	7	1	2	2	2	2	2	1	2	2	2	2	2	2	2	2	2	2
159	Y	1	C	2	3	1	3	2	2	1	3	7	1	1	1	2	2	2	1	2	2	2	2	2	2	1	2	2	2
160	N	2		11	3	1	3	1	5	6	1	7	1	2	1	2	1	1	1	2	2	2	2	2	2	2	2	2	2
161	Y	1	B	11	3	1	3	3	9	7	1	7	1	1	1	2	2	1	1	1	2	2	2	2	2	1	2	2	2
162	N	1	C	12	5	5	3	2	5	3	2	7	1	1	1	1	1	1	1	1	2	1	2	2	2	1	1	2	2
163	N	2		2	3	1	3	2	5	3	2	7	1	2	1	2	2	1	1	2	2	1	2	2	2	1	2	2	2
164	N	2		11	3	1	3	3	12	10	2	7	1	1	1	1	2	1	1	1	2	1	2	2	2	1	1	2	2
165	Y	1	C	2	3	1	3	2	4	3	2	7	1	1	1	1	2	1	1	1	2	1	1	2	2	1	2	2	2
166	Y	2		2	3	1	1	2	3	2	1	7	1	2	2	2	2	2	1	1	2	2	2	2	2	1	2	2	2
167	N	1	A	11	2	2	2	2	6	4	1	7	1	1	1	1	2	2	1	1	2	2	2	2	2	1	2	2	2
168	Y	1	A	11	2	2	3	2	3	2	1	7	1	1	1	2	1	1	1	1	2	2	2	2	2	2	2	2	2
169	N	1	C	2	3	1	3	3	3	4	1	7	1	1	1	2	1	1	1	2	2	2	2	2	2	1	2	2	2
170	Y	2		2	3	3	1	3	5	2	1	7	4	2	2	2	2	2	2	2	2	2	2	2	2	2	2	2	2
171	N	1	C	2	3	1	3	3	3	4	2	7	1	1	1	2	2	1	1	2	2	2	2	2	2	1	2	2	2
172	N	2		10	6	6	3	2	5	4	2	7	1	1	1	2	1	1	1	1	2	1	2	2	2	1	2	1	2
173	N	1	C	11	3	3	3	3	4	3	2	7	1	1	1	2	2	1	1	2	2	2	2	2	2	1	2	2	2
174	N	2		1	1	1	2	3	4	3	2	7	4	1	1	2	2	2	1	1	2	2	2	2	2	1	2	2	2
175	N	1	C	10	6	6	3	2	4	2	2	7	1	1	1	2	2	2	1	2	2	2	2	2	2	1	2	2	2
176	N	1	C	11	3	1	3	3	6	4	2	7	1	1	1	2	2	2	1	2	2	2	2	2	2	1	2	2	2
177	N	2		1	1	1	3	3	5	3	2	7	1	1	1	2	2	1	1	1	2	2	2	2	2	1	1	2	2
178	N	1	B	11	3	1	3	3	7	4	2	7	4	1	2	1	2	2	1	2	2	1	2	2	2	1	2	2	2
179	Y	1	C	11	2	2	3	2	4	2	2	7	1	1	1	2	2	1	1	2	2	2	2	2	2	1	1	2	2
180	N	2		1	1	1	3	2	8	3	2	7	1	1	2	2	1	1	1	2	2	2	2	2	2	1	2	2	2
181	N	2		1	1	1	2	3	5	3	2	7	1	1	2	2	2	1	1	1	2	2	2	2	2	1	2	2	2
182	N	2		11	3	1	3	2	5	2	2	7	1	1	1	2	2	1	1	2	2	1	2	2	2	1	2	2	2
183	Y	2		11	3	1	3	2	7	4	2	2	1	1	1	2	2	1	1	1	2	1	2	2	2	2	2	2	2
184	N	2		12	5	5	2	3	4	3	2	7	1	1	1	2	2	1	1	1	2	1	2	2	2	1	2	2	2
185	N	2		10	6	6	3	2	3	1	2	7	1	1	1	2	2	2	1	2	2	2	2	2	2	1	2	2	2
186	Y	2		11	2	2	1	2	10	4	2	7	1	1	2	2	2	2	1	2	2	2	2	2	2	1	2	2	2
187	Y	1	C	11	2	2	3	2	5	2	2	7	1	2	2	2	2	1	1	1	2	2	2	2	2	1	2	2	2
188	Y	1	C	11	2	2	3	2	5	3	2	7	1	1	1	2	2	2	1	1	2	2	2	2	2	1	2	2	2
189	Y	2		5	7	7	3	3	4	3	2	7	1	1	1	2	2	1	1	2	2	1	2	2	2	2	2	2	2
190	Y	2		11	3	1	3	3	5	3	2	7	1	1	1	2	2	1	1	1	2	1	2	2	2	2	2	2	2
191	Y	2		11	2	2	3	3	6	4	2	7	1	1	1	2	2	1	2	1	2	2	2	2	2	1	2	2	2
192	N	2		5	7	1	3	2	5	2	2	2	1	1	1	1	2	1	1	1	2	1	2	2	2	1	2	2	2
193	N	2		1	1	1	2	2	6	3	2	7	1	1	1	2	2	1	1	1	2	1	2	2	2	1	2	2	2
194	N	2		1	1	1	2	3	6	3	2	7	1	1	2	1	2	2	1	1	2	2	2	2	2	1	2	2	2
195	Y	2		11	2	2	2	3	3	2	2	7	1	1	2	2	2	2	1	2	2	2	2	2	2	2	2	2	2
196	Y	1	C	11	3	1	2	3	5	2	2	7	1	2	1	2	2	2	2	2	2	2	2	2	2	1	2	2	2
197	Y	2		11	3	1	1	3	5	3	2	7	1	1	2	2	2	2	1	2	2	1	2	2	2	1	2	2	2
198	Y	1	C	2	3	1	1	2	9	3	3	7	1	1	1	2	2	1	1	1	2	2	2	2	2	1	2	2	2
199	N	2		2	3	1	3	2	6	3	2	7	1	1	1	1	2	1	1	1	2	1	2	2	2	1	2	2	2
200	N	2		1	1	1	3	3	4	2	2	7	1	1	1	2	2	1	1	1	2	2	2	2	2	1	2	2	2
201	Y	2		11	2	2	3	3	6	4	2	7	1	1	1	2	2	2	1	2	2	2	2	2	2	1	2	2	2
202	N	1	B	12	5	1	1	1	8	3	2	7	1	1	1	2	2	2	1	2	2	2	2	2	2	1	2	2	2
203	N	1	C	12	5	5	3	3	5	3	2	7	1	1	1	2	2	1	1	1	2	1	2	2	2	1	2	2	2
204	Y	1	B	11	2	2	3	2	4	2	2	7	1	1	1	2	2	1	1	2	2	2	2	2	2	1	2	2	2
205	Y	2		2	3	1	2	3	5	3	2	7	1	1	1	2	2	1	1	2	2	2	2	2	2	1	2	2	2
206	N	2		11	3	1	3	2	3	3	2	7	1	1	1	2	2	1	1	2	2	2	2	2	2	1	2	2	2
207	N	2		11	3	1	3	2	6	3	2	7	4	2	1	2	2	2	2	2	2	2	2	2	2	1	2	2	2
208	Y	1	C	11	2	2	3	3	8	4	2	7	4	1	1	2	2	2	1	2	2	2	2	2	2	1	2	2	2
209	N	1	C	3	3	1	3	2	6	4	2	7	1	1	1	2	2	1	1	2	2	1	2	2	2	1	2	2	2
210	N	2		11	2	2	3	3	2	2	1	7	1	1	1	2	2	1	1	2	2	2	2	2	2	2	2	2	2
211	Y	2		11	2	2	3	3	5	3	1	2	1	1	1	2	2	1	1	1	2	2	2	2	2	1	2	2	2
212	N	2		12	5	5	3	3	5	2	1	7	1	2	1	2	2	1	1	1	2	2	2	2	2	1	2	2	2
213	Y	1	B	11	3	3	3	2	4	3	2	7	1	1	1	2	2	2	1	1	2	2	2	2	2	1	2	2	2
214	Y	2		11	3	1	3	2	5	2	2	7	1	2	2	2	2	2	1	2	2	1	2	2	2	2	2	2	2
215	Y	2		2	3	1	3	3	4	2	2	7	4	1	1	2	1	2	1	2	2	2	2	2	2	2	2	2	2
216	Y	1	C	11	2	2	3	2	8	4	2	7	1	1	1	2	2	1	1	1	2	1	2	2	2	1	2	2	2
217	N	1	C	1	1	1	3	2	5	2	2	7	1	1	2	2	2	2	1	1	2	1	2	2	2	1	2	2	2
218	N	2		11	3	1	3	3	7	3	2	7	1	1	1	2	2	1	1	2	2	2	2	2	2	1	2	2	2
219	N	1	C	11	2	2	3	3	5	3	2	7	1	1	1	2	2	1	1	2	2	2	2	2	2	1	2	2	2
220	Y	1	C	11	2	2	3	2	7	5	2	2	1	1	1	1	2	1	1	1	2	1	2	2	2	1	1	2	2
221	Y	1	C	2	3	1	3	2	6	2	2	7	1	1	2	2	2	1	1	1	2	2	2	2	2	1	2	2	2
222	Y	1	B	11	2	2	3	2	6	5	2	7	1	1	1	2	2	1	1	1	2	1	2	2	2	1	2	2	2
223	Y	2		11	2	2	3	3	6	4	2	7	1	1	1	2	1	1	1	1	2	2	2	2	2	1	2	2	2
224	N	2		11	3	1	3	3	4	3	2	7	1	1	2	2	2	1	1	1	2	2	2	2	2	1	2	2	2
225	Y	2		2	3	1	3	2	5	3	2	7	1	1	1	2	2	2	1	1	2	2	2	2	2	1	2	2	2
226	N	2		11	2	2	3	3	5	2	2	7	1	1	1	2	2	2	1	2	2	2	2	2	2	1	2	2	2
227	N	1	C	11	3	1	3	2	9	4	2	7	1	1	1	2	2	1	1	1	2	1	1	2	2	1	2	2	2
228	N	1	B	10	6	6	3	3	6	2	3	7	1	1	1	2	2	2	1	1	2	2	2	2	2	1	2	2	2
229	N	2		10	6	6	3	2	5	2	2	7	1	1	1	2	2	1	1	1	2	1	2	2	2	1	1	2	2
230	Y	2		2	3	1	3	2	4	2	2	7	1	2	1	2	2	1	1	2	2	2	2	2	2	1	2	2	2
231	Y	2		2	3	1	3	3	2	1	2	7	4	2	1	2	2	2	2	2	2	2	2	2	2	1	2	2	2
232	N	2		11	3	1	3	2	4	3	2	7	1	1	1	2	2	1	1	1	2	1	2	2	2	1	1	2	2
233	Y	1	C	2	3	1	3	3	6	4	2	7	1	1	1	1	2	1	1	1	2	1	2	2	2	1	2	2	2
234	Y	2		11	2	2	3	3	2	3	2	7	1	1	1	2	2	1	1	1	2	2	2	2	2	1	2	2	2
235	N	1	B	5	7	1	3	2	6	3	2	7	1	1	1	1	2	1	1	1	2	1	2	2	2	1	1	2	2
236	Y	2		11	3	1	3	3	4	3	1	7	1	1	1	2	2	2	2	2	2	2	2	2	2	1	2	2	2
237	Y	1	C	11	2	2	3	3	4	1	2	7	1	2	1	2	2	2	2	2	2	2	2	2	2	1	2	2	2
238	N	1	C	9	4	4	3	3	8	6	2	7	1	1	1	2	2	1	1	1	2	1	2	2	2	1	1	2	2
239	N	2		2	3	1	3	2	4	2	2	7	1	1	2	2	2	2	2	2	2	2	2	2	2	1	2	2	2
240	N	2		5	7	1	3	3	5	3	2	7	6	1	2	2	2	2	1	2	2	2	2	2	2	1	2	2	2
241	N	2		1	1	1	3	3	4	3	2	7	1	2	1	2	2	2	1	2	2	2	2	2	2	1	2	2	2
242	N	1	C	12	5	5	3	3	6	3	2	7	1	1	1	2	1	1	1	1	2	1	2	2	2	1	1	2	2
243	N	2		1	1	1	3	2	4	3	2	7	1	1	2	2	2	2	2	2	2	2	2	2	2	2	2	2	2
244	Y	2		11	2	2	3	2	6	3	2	7	1	1	1	2	2	2	2	2	2	2	2	2	2	2	2	2	2
245	N	1	C	10	6	6	3	2	3	2	2	7	1	1	1	2	2	1	1	1	2	2	2	2	2	1	2	2	2
246	Y	1	B	11	2	2	3	3	6	2	2	7	1	1	1	2	2	2	1	2	2	2	2	2	2	1	2	2	2
247	Y	1	B	11	2	2	3	3	4	3	2	7	1	1	2	2	2	2	2	2	2	2	2	2	2	1	2	2	2
248	N	1	C	1	1	1	3	2	4	2	2	7	1	1	2	1	2	2	2	1	2	2	2	2	2	1	2	2	2
249	Y	2		11	2	2	3	2	5	2	2	7	1	1	1	2	2	2	1	2	2	2	2	2	2	1	2	2	2
250	Y	2		11	3	1	3	2	5	3	2	7	1	1	1	2	2	1	1	1	2	1	2	2	2	1	2	1	1
251	Y	2		2	3	1	3	3	5	2	2	7	1	1	1	2	2	2	1	2	2	2	2	2	2	1	2	2	2
252	N	2		11	3	1	3	3	5	2	2	7	1	1	1	2	1	2	2	1	2	2	2	2	2	1	2	2	2
253	N	2		10	6	6	3	3	4	2	2	7	1	1	1	2	2	2	1	2	2	2	2	2	2	1	2	2	2
254	Y	1	C	11	2	2	3	3	3	4	2	7	1	1	1	2	2	1	2	1	2	2	2	2	2	2	2	2	2
255	N	2		11	3	1	3	2	9	5	2	7	1	1	1	2	1	2	1	1	2	2	2	2	2	1	2	2	2
256	N	1	C	11	2	2	3	2	6	2	2	7	1	1	1	2	2	2	1	2	2	2	2	2	2	2	2	2	2
257	N	1	B	11	2	2	3	2	6	2	2	7	1	1	1	2	2	2	1	1	2	1	2	2	2	1	2	2	2
258	Y	2		2	3	1	3	2	7	3	2	7	1	1	1	2	2	1	1	1	2	2	2	2	2	1	2	2	2
259	N	2		11	3	1	3	2	7	3	2	7	1	1	2	2	2	1	1	1	2	2	2	2	2	1	2	2	2
260	Y	2		11	3	1	2	3	2	3	2	7	1	2	2	2	2	2	1	2	2	2	2	2	2	1	2	2	2
261	Y	1	B	2	3	1	3	3	4	2	2	7	1	2	1	2	2	1	1	1	2	2	2	2	2	1	2	2	2
262	N	1	C	11	2	2	3	3	8	4	2	7	1	1	1	2	2	1	1	1	2	2	1	2	2	1	1	2	2
263	N	2		1	1	1	3	3	3	2	2	7	1	1	1	2	2	2	1	1	2	2	2	2	2	1	2	2	2
264	N	2		6	7	7	3	3	4	3	2	7	1	1	2	2	2	2	2	2	2	2	2	2	2	2	2	2	2
265	N	2		10	6	6	3	2	4	3	2	7	1	2	1	2	2	1	1	2	2	1	2	2	2	1	2	2	2
266	N	2		11	3	1	3	2	9	4	2	7	1	1	1	2	2	1	1	1	2	2	2	2	2	1	1	2	2
267	N	2		11	3	1	2	2	4	3	2	7	1	1	1	2	2	2	1	1	2	2	2	2	2	1	2	2	2
268	Y	2		11	2	2	3	3	5	3	2	7	4	1	2	2	2	2	1	2	2	2	2	2	2	1	2	2	2
269	N	2		10	6	6	3	3	5	4	2	7	1	1	1	2	2	1	1	1	2	2	2	2	2	1	1	2	2
270	Y	2		5	7	7	3	3	6	2	2	2	1	1	1	1	1	1	1	1	2	1	1	2	2	1	1	1	1
271	N	2		11	2	2	2	3	4	4	2	7	1	1	1	2	2	1	1	2	2	2	2	2	2	1	2	2	2
272	Y	1	C	11	2	2	3	3	5	2	2	7	1	1	1	2	2	2	2	2	2	2	2	2	2	1	2	2	2
273	Y	1	B	13	2	2	3	3	5	2	2	7	1	1	1	2	2	2	1	1	2	2	2	2	2	2	2	2	2
274	Y	1	C	11	2	2	3	2	5	3	2	7	1	1	1	2	2	2	1	2	2	2	2	2	2	1	2	2	2
275	N	1	C	11	3	1	3	3	6	7	2	7	1	1	1	2	2	1	1	2	2	2	2	2	2	1	1	1	2
276	N	2		1	1	1	3	3	6	3	2	7	1	1	1	2	2	2	1	2	2	1	2	2	2	2	2	2	2
277	N	2		10	6	6	3	3	6	3	2	7	1	1	1	2	2	1	2	2	2	2	2	2	2	2	2	2	2
278	Y	1	C	11	2	2	3	2	5	3	2	7	1	2	2	2	2	1	1	1	2	2	2	2	2	1	2	2	2
279	N	2		12	5	5	3	3	8	4	2	7	1	1	1	2	2	2	1	2	2	1	2	2	2	1	2	2	2
280	N	2		2	3	1	3	3	7	3	2	7	1	1	1	2	2	1	1	2	2	2	2	2	2	2	2	2	2
281	N	1	B	11	2	2	3	3	4	3	2	7	1	2	1	2	1	2	2	1	2	2	2	2	2	1	2	2	2
282	N	1	C	1	1	1	3	3	6	2	2	7	1	1	2	2	2	2	2	1	2	2	2	2	2	1	2	2	2
283	N	1	C	11	3	1	3	3	8	2	2	7	4	1	2	2	2	2	2	2	2	2	2	2	2	1	2	2	2
284	N	2		1	1	1	3	2	5	3	2	7	1	1	1	2	2	1	1	1	2	2	2	2	2	1	2	2	2
285	Y	2		8	3	1	3	2	6	6	2	2	1	1	1	2	2	1	1	2	2	1	2	2	2	1	2	2	2
286	Y	1	C	2	3	1	2	3	3	2	3	7	6	2	2	2	2	2	2	2	2	2	2	2	2	2	2	2	2
287	N	1	C	11	2	2	3	2	10	6	2	7	1	1	1	2	1	1	1	2	2	2	1	2	2	2	1	2	2
288	Y	2		11	2	2	3	2	8	2	2	7	1	1	1	2	1	1	1	1	2	2	2	2	2	1	2	2	2
289	Y	2		11	2	2	3	2	5	3	2	7	1	1	1	2	2	1	1	1	2	2	2	2	2	1	1	2	2
290	N	2		2	3	1	3	2	7	4	2	7	1	1	1	2	2	1	1	1	2	1	2	2	2	1	2	2	2
291	N	1	C	1	1	1	3	2	6	4	2	7	1	1	1	2	1	1	1	1	2	2	2	2	2	1	2	2	2
292	N	2		3	3	1	3	2	8	4	2	7	1	1	1	2	2	1	1	2	2	2	2	2	2	1	2	2	2
293	N	1	B	11	3	1	3	3	7	4	2	7	1	1	1	2	2	2	1	1	2	1	2	2	2	1	2	2	2
294	N	1	C	9	4	4	3	3	9	5	2	7	4	1	1	2	2	2	1	2	2	2	2	2	2	1	2	2	2
295	N	2		10	6	6	3	2	4	3	2	2	1	1	1	2	1	1	1	1	2	1	2	2	2	1	2	2	2
296	N	2		11	3	1	1	2	6	2	2	7	1	1	1	2	2	1	1	2	2	2	2	2	2	2	2	2	2
297	Y	2		11	2	2	1	2	3	2	2	7	1	1	1	1	2	1	1	1	2	1	2	2	2	1	2	2	2
298	N	1	C	1	1	1	1	2	6	2	2	7	1	1	1	1	2	1	1	1	2	1	2	2	2	1	2	2	2
299	Y	2		2	3	1	2	3	6	2	2	7	4	2	1	2	2	2	1	2	2	2	2	2	2	2	2	2	2
300	Y	2		5	7	7	2	2	7	4	2	7	4	1	1	2	2	2	1	2	2	1	2	2	2	1	2	2	2
301	Y	1	B	11	2	2	2	3	5	3	2	7	1	1	1	2	2	1	1	1	2	2	2	2	2	1	2	2	2
302	N	2		11	3	1	3	2	8	3	2	7	1	1	2	2	2	1	1	1	2	2	2	2	2	1	2	2	2
303	Y	2		11	2	2	3	3	3	3	2	7	4	2	2	2	2	2	1	2	2	2	2	2	2	1	2	2	2
304	N	2		2	3	1	3	3	6	4	2	7	3	1	1	1	2	2	1	2	2	2	2	2	2	1	2	2	2
305	N	2		6	7	7	3	3	5	2	2	7	1	1	1	2	2	1	1	1	2	2	2	2	2	2	2	2	2
306	N	2		10	6	6	3	3	4	2	2	2	1	1	1	2	2	2	1	1	2	2	2	2	2	1	2	2	2
307	N	1	B	1	1	1	3	3	8	8	2	7	1	1	1	2	2	1	1	1	2	1	2	2	2	1	1	1	2
308	N	1	C	11	3	1	3	2	8	7	2	7	1	1	2	2	2	1	1	2	2	2	2	2	2	1	2	2	2
309	N	2		2	3	1	1	3	5	3	2	7	1	1	2	2	2	1	1	1	2	2	2	2	2	1	2	2	2
310	N	2		11	3	1	1	3	5	3	2	7	1	1	1	2	2	1	1	2	2	2	2	2	2	1	2	2	2
311	N	2		11	3	1	1	3	6	4	2	7	1	2	1	2	1	1	1	1	2	2	2	2	2	1	2	2	2
312	Y	2		11	2	2	1	2	4	3	2	7	1	1	1	2	1	1	1	1	2	2	2	2	2	2	1	2	2
313	N	2		10	6	6	2	3	5	4	2	7	1	1	1	2	2	1	1	1	2	2	2	2	2	1	2	2	2
314	N	1	B	11	7	7	3	3	6	3	2	7	1	1	1	2	1	1	1	1	2	1	2	2	2	1	1	2	2
315	N	2		10	6	6	1	3	3	3	2	7	1	2	1	1	2	1	1	1	2	2	2	2	2	1	1	2	2
316	Y	2		11	2	2	1	2	5	4	2	7	1	1	1	1	1	1	1	1	2	2	2	2	2	1	2	2	2
317	Y	1	C	11	2	2	1	2	7	3	2	7	1	2	1	2	2	1	1	1	2	2	2	2	2	1	1	2	2
318	N	2		7	2	2	3	3	4	3	2	7	1	1	1	1	1	1	1	1	2	1	2	2	2	1	1	1	2
319	N	1	B	9	4	4	1	3	7	4	2	7	1	1	1	2	2	1	1	1	2	1	2	2	2	1	1	2	2
320	N	1	C	11	3	3	1	3	4	3	2	7	1	2	1	2	2	1	2	1	2	2	2	2	2	1	2	2	2
321	Y	2		11	3	1	2	3	4	2	2	7	1	2	2	2	2	2	1	2	2	1	2	2	2	2	2	2	2
322	Y	1	C	2	3	3	2	2	5	2	2	7	1	1	1	2	2	1	1	1	2	2	2	2	2	1	2	2	2
323	Y	2		11	2	2	1	2	5	3	2	7	1	1	1	2	1	1	1	2	2	2	2	2	2	1	2	2	2
324	N	2		10	6	6	1	3	4	3	2	7	1	1	1	1	2	1	1	1	2	1	2	2	2	1	1	2	2
325	N	2		11	3	1	1	3	3	2	2	7	1	2	2	2	2	2	2	2	2	2	2	2	2	2	2	2	2
326	Y	1	B	11	2	2	1	2	4	3	2	7	1	1	1	2	1	1	1	1	2	1	2	2	2	1	2	2	2
327	Y	1	C	11	2	2	3	3	2	1	2	7	4	1	2	2	2	2	2	2	2	2	2	2	2	2	2	2	2
328	Y	1	B	11	2	2	2	3	4	2	2	7	1	1	1	2	2	2	1	2	2	2	2	2	2	1	2	2	2
329	N	2		11	2	2	3	2	2	1	2	7	1	2	1	2	2	2	1	1	2	2	2	2	2	1	2	2	2
330	N	1	B	10	6	6	3	3	4	2	2	7	1	1	2	2	2	1	1	2	2	2	2	2	2	2	2	2	2
331	N	1	B	10	6	6	1	3	5	3	2	7	1	1	1	1	2	1	1	1	2	1	2	2	2	1	2	2	2
332	N	1	C	10	6	6	1	3	3	1	2	2	1	1	1	1	1	1	1	1	2	1	2	2	2	1	1	1	2
333	Y	2		3	2	1	3	2	8	4	2	2	1	1	1	2	2	1	1	2	2	2	2	2	2	1	2	2	2
334	Y	2		11	2	2	3	2	6	3	2	7	1	2	1	2	2	1	1	1	2	2	2	2	2	1	2	2	2
335	Y	2		11	2	2	3	3	4	2	2	2	1	1	1	2	2	1	1	1	2	2	1	2	2	1	2	1	2
336	N	1	B	11	3	1	1	3	4	2	2	7	1	1	1	2	2	1	1	1	2	2	1	2	2	1	1	1	2
337	Y	1	C	11	2	2	1	3	6	2	2	7	1	1	2	2	1	1	1	2	2	2	2	2	2	1	2	2	2
338	N	2		10	6	6	1	3	3	2	2	7	1	2	1	2	2	1	2	1	2	2	2	2	2	1	2	2	2
339	N	1	C	9	4	4	1	3	2	3	2	7	1	1	1	2	2	1	1	1	2	2	2	2	2	1	2	2	2
340	Y	1	B,C	11	2	2	3	2	8	7	2	7	1	1	1	2	1	1	1	1	2	2	2	2	2	1	1	2	2
341	Y	1	B	11	3	1	1	3	2	2	2	7	1	1	1	2	2	2	2	1	2	2	2	2	2	1	2	2	2
342	Y	1	C	2	3	1	3	2	5	2	2	7	1	2	1	2	2	1	2	2	2	2	2	2	2	1	2	2	2
343	N	1	C	10	6	6	3	2	4	1	2	7	1	1	1	2	2	1	1	2	2	2	2	2	2	1	2	2	2
344	N	2		1	1	1	3	3	3	2	2	7	1	1	1	2	2	2	1	2	2	2	2	2	2	2	2	2	2
345	N	2		11	3	3	3	3	5	2	2	7	1	1	1	2	2	1	1	2	2	1	2	2	2	1	2	2	2
346	N	2		2	3	1	3	2	8	2	2	7	1	1	1	1	2	1	1	1	2	2	2	2	2	1	1	2	2
347	Y	1	C	2	3	1	3	2	3	1	2	7	1	1	1	2	2	2	1	2	2	2	2	2	2	1	2	2	2
348	N	2		12	5	5	1	3	5	4	2	7	1	1	2	2	1	1	1	2	2	2	2	2	2	1	2	2	2
349	N	2		10	6	6	3	3	5	3	2	7	1	1	1	2	2	1	1	1	2	2	2	2	2	1	2	2	2
350	N	1	B	11	2	2	3	2	3	2	2	2	1	1	1	2	1	1	1	1	2	1	2	2	2	2	1	1	2
351	N	1	B	2	3	1	3	3	5	2	2	7	1	1	1	2	2	1	1	1	2	2	2	2	2	1	2	2	2
352	Y	1	C	2	3	1	3	3	5	4	2	7	1	1	1	2	1	1	1	1	2	1	2	2	2	1	2	1	2
353	N	2		1	1	1	3	3	2	2	2	7	1	1	2	2	2	1	2	2	2	2	2	2	2	2	2	2	2
354	N	1	B	2	3	1	3	3	4	3	2	7	4	1	2	2	2	2	2	2	2	2	2	2	2	1	2	2	2
355	N	2		2	3	1	3	3	4	4	2	7	1	1	1	2	1	1	1	1	2	2	2	2	2	1	2	2	2
356	Y	2		2	3	1	3	3	4	1	2	7	1	1	2	2	2	2	2	2	2	2	2	2	2	2	2	2	2
357	Y	1	C	11	2	2	3	2	1	1	2	10	1	1	1	2	2	1	1	2	2	2	2	2	2	1	2	2	2
358	N	2		1	1	1	3	3	5	4	2	7	1	1	1	2	1	1	1	1	2	2	2	2	2	1	2	2	2
359	Y	1	C	11	7	7	3	2	4	2	2	7	1	1	1	1	2	1	1	1	1	1	2	2	2	1	1	1	2
360	N	2		11	3	1	3	3	7	4	2	7	1	1	1	2	2	2	2	2	2	2	2	2	2	1	2	2	2
361	Y	2		5	7	7	3	2	8	4	2	2	1	1	1	1	1	1	1	1	2	1	2	2	2	1	1	1	2
362	N	1	C	11	2	2	1	2	6	3	2	7	1	1	1	2	1	1	1	1	2	1	2	2	2	1	2	2	2
363	Y	1	C	11	3	1	1	3	3	2	2	7	1	1	1	2	1	2	1	2	2	2	2	2	2	2	2	2	2
364	Y	2		2	3	1	1	3	4	2	2	7	1	1	1	2	2	2	1	2	2	2	2	2	2	1	2	2	2
365	Y	2		5	7	7	2	2	4	4	2	2	1	1	1	2	2	1	1	1	2	1	1	2	2	1	2	1	1
366	Y	1	C	11	2	2	2	3	4	2	2	7	1	1	1	2	2	2	1	2	2	2	2	2	2	1	2	2	2
367	N	1	C	10	6	6	3	3	5	3	2	7	1	1	1	2	2	1	1	1	2	2	2	2	2	1	2	2	2
368	Y	1	B	11	3	1	3	2	4	2	2	7	4	2	1	2	2	2	1	2	2	2	2	2	2	1	2	2	2
369	Y	1	B	11	3	1	2	3	6	2	2	7	4	1	1	2	2	2	2	2	2	2	2	2	2	1	2	2	2
370	Y	1	B	11	2	2	3	2	5	2	2	7	1	2	1	2	1	1	1	1	2	2	2	2	2	1	2	2	2
371	Y	1	B,C	11	2	2	3	2	9	3	2	7	1	2	2	2	2	2	2	1	2	2	2	2	2	1	2	2	2
372	Y	1	C	11	2	2	3	3	6	2	2	7	1	1	2	2	2	2	1	2	2	2	2	2	2	1	2	2	2
373	N	1	C	11	3	1	3	2	4	3	2	7	1	1	2	2	2	1	1	1	2	1	2	2	2	1	1	2	2
374	Y	1	C	11	2	2	3	2	5	3	2	7	1	1	1	2	1	1	1	1	2	2	2	2	2	1	1	2	2
375	N	1	B	11	2	2	3	3	5	2	3	7	1	2	1	2	2	2	2	2	2	2	2	2	2	2	2	2	2
376	N	1	B	10	6	6	3	2	5	3	2	7	1	1	1	2	2	1	1	1	2	1	2	2	2	1	2	2	2
377	N	1	C	10	6	6	1	3	5	4	2	7	1	1	1	2	2	1	1	1	2	1	2	2	2	1	2	2	2
378	Y	2		11	2	2	1	3	7	2	2	7	1	1	1	2	2	1	1	1	2	2	2	2	2	2	2	2	2
379	Y	1	C	11	2	2	1	3	1	2	2	7	6	2	2	2	2	2	1	2	2	2	2	2	2	1	2	2	2
380	N	2		2	3	1	1	3	3	1	2	7	6	2	2	2	2	2	1	2	2	2	2	2	2	2	2	2	2
381	N	2		10	6	6	3	3	8	4	2	7	1	2	1	2	2	2	2	2	2	2	2	2	2	2	2	2	2
382	Y	2		11	2	2	3	2	5	2	2	7	1	1	1	2	2	1	1	1	2	2	2	2	2	1	2	2	2
383	N	1	B	10	6	6	3	2	7	3	2	7	1	1	1	1	2	1	1	1	2	1	2	2	2	1	2	2	2
384	N	1	C	1	1	1	1	3	5	4	2	7	1	1	2	2	2	1	1	2	2	1	2	2	2	1	2	2	2
385	N	1	C	11	3	1	1	2	3	2	2	7	1	1	2	2	2	1	1	1	2	2	2	2	2	1	1	1	2
386	N	2		1	1	1	3	3	6	2	2	7	1	1	1	2	2	1	1	1	2	1	2	2	2	1	2	2	2
387	Y	2		11	2	2	1	2	8	4	2	7	1	1	1	2	2	2	1	2	2	2	2	2	2	1	2	2	2
388	N	1	C	12	5	5	1	2	11	6	2	7	1	1	1	1	2	1	1	1	2	2	2	2	2	1	2	2	2
389	N	2		11	3	1	1	3	6	2	2	7	1	1	1	2	2	1	1	1	2	1	2	2	2	1	2	2	2
390	N	2		10	6	6	3	3	4	5	2	7	1	1	1	2	1	1	1	1	2	1	2	2	2	1	1	2	2
391	Y	1	C	2	3	1	1	2	5	3	2	7	1	1	1	2	1	1	1	1	2	1	2	2	2	1	2	2	2
392	Y	2		7	2	2	1	2	6	2	2	2	1	1	1	2	2	1	1	1	2	1	2	2	2	1	2	2	2
393	N	1	C	9	4	4	1	2	4	3	2	7	1	2	1	1	2	1	1	1	2	1	2	2	2	1	1	2	1
394	Y	2		11	2	2	2	2	6	2	2	7	1	1	1	2	2	1	1	1	2	2	2	2	2	1	2	2	2
395	N	1	C	10	6	6	3	3	5	3	2	7	1	1	1	2	2	1	2	2	2	2	2	2	2	1	2	2	2
396	N	1	C	12	5	5	3	3	7	3	2	7	1	1	1	2	2	1	1	1	2	1	2	2	2	1	1	2	2
397	N	1	C	10	6	6	3	2	6	3	2	7	1	1	1	1	2	1	1	1	2	2	1	2	2	2	1	2	2
398	Y	2		11	3	1	3	3	3	1	2	7	1	2	1	2	2	2	1	2	2	2	2	2	2	2	2	2	2
399	N	1	C	5	7	7	3	3	3	3	2	2	1	1	1	2	2	1	1	1	2	1	2	2	2	2	1	2	2
400	Y	2		11	2	2	3	3	7	3	2	7	1	1	1	1	2	1	1	1	2	2	2	2	2	1	2	2	2
401	N	2		10	6	6	1	2	4	2	2	7	1	1	1	2	2	1	1	1	2	2	2	2	2	1	2	2	2
402	Y	2		2	3	3	1	3	2	2	2	7	1	2	1	2	2	1	2	1	2	2	2	2	2	1	2	2	2
403	N	1	C	10	6	6	1	2	6	4	2	7	1	1	1	2	2	1	1	1	2	1	2	2	2	1	2	2	2
404	Y	2		11	2	2	1	3	5	1	2	7	1	1	1	2	2	2	2	1	2	2	2	2	2	1	2	2	2
405	N	2		11	2	2	4	3	5	3	2	7	1	1	1	2	2	1	1	2	2	2	2	2	2	1	2	2	2
406	Y	2		11	2	2	1	3	4	4	2	7	1	1	1	2	1	1	2	2	2	2	2	2	2	1	2	2	2
407	N	1	C	11	3	1	1	3	3	2	2	7	6	2	1	2	2	2	2	2	2	2	2	2	2	1	2	2	2
408	N	1	C	1	1	1	3	2	4	3	2	7	1	1	1	2	2	1	1	1	2	1	2	2	2	1	2	2	2
409	N	1	C	10	6	6	1	2	7	4	2	7	1	1	1	1	2	1	1	1	2	1	2	2	1	1	2	2	2
410	N	1	C	1	1	1	2	3	3	2	2	7	4	1	1	2	2	2	1	2	2	2	2	2	2	1	2	2	2
411	N	1	C	10	6	6	2	3	4	4	2	7	1	1	1	2	2	2	1	2	2	1	2	2	2	1	2	2	2
412	Y	2		2	3	1	2	3	6	2	2	7	1	1	1	2	2	1	1	1	2	2	2	2	2	1	2	2	2
413	N	1	C	10	6	6	3	2	4	2	2	7	1	1	1	2	2	1	1	1	2	1	2	2	2	1	1	2	2
414	Y	2		11	2	2	2	3	5	6	2	7	4	1	1	2	2	2	1	2	2	2	2	2	2	1	2	2	2
415	Y	1	C	11	2	2	2	2	1	1	2	7	1	2	1	2	2	1	2	2	2	2	2	2	2	1	2	2	2
416	N	2		10	6	6	2	3	3	3	2	7	1	1	2	2	2	2	1	2	2	2	2	2	2	1	2	2	2
417	Y	2		2	3	1	2	3	4	6	2	7	1	1	1	2	2	1	1	1	2	1	2	2	2	1	2	1	2
418	N	1	C	11	3	1	1	2	7	4	2	7	1	1	1	2	2	1	1	1	2	1	1	2	2	1	1	2	2
419	Y	2		11	2	2	2	3	6	3	2	7	1	1	1	2	2	1	1	2	2	2	2	2	2	1	2	2	2
420	Y	1	C	11	2	2	2	3	5	3	2	7	1	1	1	2	2	2	2	2	2	2	2	2	2	2	2	2	2
421	N	1	C	10	6	6	1	3	3	3	2	7	1	1	1	2	2	1	1	2	2	2	2	2	2	2	2	2	2
422	Y	1	C	2	3	1	3	3	6	3	2	7	1	1	1	2	2	1	1	1	2	2	2	2	2	1	2	2	2
423	Y	1	C	11	2	2	1	3	3	3	2	7	1	1	1	2	2	1	1	2	2	2	2	2	2	1	2	2	2
424	Y	1	C	11	2	1	2	3	3	2	2	7	1	1	1	2	2	1	1	1	2	2	2	2	2	1	2	2	2
425	Y	1	B,C	11	2	2	3	3	5	4	2	7	1	1	1	2	2	1	1	1	2	2	1	2	2	1	1	1	2
426	N	1	B	11	3	1	1	3	3	3	2	7	1	1	1	2	2	2	1	2	2	2	2	2	2	1	2	2	2
427	Y	1	B,C	11	2	2	1	3	6	3	2	7	1	1	2	2	2	1	1	1	2	1	2	2	2	2	2	2	2

## Sheet: Expenditure of the household
Sl no.	What is your household expenditure per month on food?	What is your household expenses per month on pan, tobacco, cigarette, bidi, liquor and other intoxicants?	What is your household expenditure per month on fuel, light etc.?	What is your household expenses per month on education?	What is your household medical expenses per month?	What is your household expenses per month on conveyance?	What is your household expenses on rent per month?	What is your household expenses per month on other consumer services	What is your household expenses per month on miscellaneous goods, entertainment?	What is your household expenditure per year on clothing and footwear?
1	6000	1000	200	2000	200	0	0	203	265	8000
2	3000	300	150	0	0	0	0	200	200	3000
3	200	600	2000	350	0	0	0	0	0	7000
4	3881	0	158	1500	0	200	0	199	0	5000
5	3000	0	700	300	1000	500	0	234	260	7000
6	3000	600	80	440	0	0	0	0	100	6000
7	5000	800	100	0	0	0	0	0	400	5000
8	3881	680	692	690	307	624	0	35	180	8030
9	4000	100	150	0	0	500	0	170	0	5000
10	6000	0	50	0	0	100	0	0	0	5000
11	3000	400	1000	500	700	400	0	0	200	4000
12	8000	3000	440	400	500	1500	0	239	0	8000
13	2800	680	270	0	307	0	0	200	300	4000
14	8000	680	500	600	307	200	3000	203	300	15000
15	5000	6000	260	250	0	3000	0	235	0	7000
16	2000	0	100	800	0	1000	0	105	0	8030
17	5600	0	1650	0	500	0	0	149	0	20000
18	3000	0	600	1300	0	0	0	0	0	22000
19	4500	0	625	700	200	624	0	119	0	10000
20	6000	1500	1580	0	0	0	0	199	0	4000
21	3200	1000	650	800	0	700	0	120	280	5000
22	1000	0	920	0	0	60	0	150	0	2800
23	5000	900	400	0	600	1000	0	170	400	2000
24	6000	1500	1200	0	0	1000	0	200	200	6000
25	4000	600	0	0	0	0	0	250	0	8000
26	3881	1000	250	690	307	624	0	185	180	8030
27	5000	0	150	0	0	0	0	150	0	5000
28	3500	680	1650	0	6000	3000	0	635	210	9000
29	3881	0	700	0	0	2200	0	150	300	3500
30	3000	1000	1060	5000	1200	2000	0	600	350	18000
31	3080	0	167	1200	0	0	0	400	370	10000
32	1200	2400	100	0	0	0	0	0	0	2000
33	4000	2000	1500	0	0	1950	0	0	448	10000
34	5000	600	510	400	1000	800	0	199	0	10000
35	4000	200	600	600	0	1000	0	100	400	12000
36	3500	0	0	150	0	0	0	150	300	6000
37	4000	0	825	600	0	0	0	200	300	4000
38	5000	0	1175	0	0	1500	0	796	350	12000
39	2200	0	1508	5000	0	0	0	0	450	10000
40	4000	900	467	668	0	1200	2000	267	400	8030
41	2000	0	1000	5900	0	2600	0	168	300	4000
42	3120	680	1267	0	0	300	0	300	350	10000
43	4100	1500	493	900	100	700	0	380	320	20000
44	4000	0	2100	0	0	0	0	100	0	9000
45	3550	100	350	900	0	0	0	0	0	9000
46	3000	300	1233	0	0	0	0	450	400	6000
47	5140	0	400	0	200	0	0	35	0	7000
48	3500	150	700	200	0	0	0	0	150	4000
49	2870	1500	890	0	0	800	0	120	350	5000
50	5080	0	350	1000	0	0	0	35	0	3000
51	3000	400	0	0	200	320	0	150	0	2000
52	1570	300	1060	1000	0	2000	0	535	0	12000
53	2500	0	780	3000	0	0	0	200	0	5000
54	3500	0	100	0	0	0	0	120	0	7500
55	3540	200	250	0	600	250	0	149	0	8000
56	2070	2000	530	0	0	300	0	100	0	4000
57	4000	0	400	300	0	300	0	200	250	4000
58	1200	0	80	0	0	400	0	35	210	1500
59	3072	1500	880	1660	0	500	0	170	0	15000
60	3500	2000	1700	0	0	0	0	318	0	9000
61	10000	100	550	3000	250	500	0	199	0	7000
62	4070	0	733	1980	0	100	0	139	260	9000
63	3500	200	850	0	0	0	0	408	0	7000
64	7000	1200	150	400	0	0	0	120	0	25000
65	2000	650	0	0	0	0	0	0	0	10000
66	1600	1050	100	0	0	0	0	200	0	2500
67	5000	450	250	0	0	300	0	468	210	2000
68	2000	100	0	0	0	0	0	0	0	15000
69	6500	400	200	0	0	0	0	203	0	20000
70	4000	0	300	93	0	780	0	0	0	2000
71	2800	1500	250	0	0	500	0	0	200	7000
72	9000	0	875	375	1500	700	0	400	300	30000
73	3838	50	125	0	0	0	0	133	0	1000
74	3838	100	550	400	107	312	0	139	90	7794
75	3000	20	2520	0	0	0	0	0	150	8000
76	3000	2000	1700	0	294	600	0	155	0	6000
77	1390	600	250	0	0	800	0	0	0	10000
78	4000	0	525	0	0	1000	0	165	300	6000
79	5000	0	762	0	70	240	0	150	0	8000
80	5000	100	1860	0	0	400	0	155	250	30000
81	3000	0	0	0	0	0	0	130	0	7000
82	6000	3000	800	250	0	800	0	153	0	15000
83	3838	400	150	500	107	0	0	35	0	7794
84	1500	1000	0	0	0	200	0	0	0	7794
85	3500	800	550	400	0	200	0	0	0	5000
86	4000	0	3500	800	0	0	0	35	0	15000
87	6000	600	2120	300	0	600	0	0	0	10000
88	4000	900	80	800	0	700	0	150	0	5000
89	2500	600	200	0	2000	400	0	0	210	8000
90	4000	2000	900	400	0	0	0	139	0	7794
91	5600	600	250	0	0	0	0	300	0	9000
92	2017	2000	283	1520	0	100	0	0	300	5000
93	2000	0	550	0	0	0	0	0	0	2000
94	1600	800	550	0	200	0	0	0	0	5000
95	2000	200	500	400	0	0	0	0	0	8000
96	2800	0	650	410	0	312	0	300	0	6000
97	3000	0	1500	700	0	0	0	70	0	3000
98	4800	400	1500	220	0	0	0	0	0	5000
99	3000	0	150	500	300	0	0	0	150	8000
100	3838	600	550	400	107	312	0	139	90	7794
101	6000	300	400	0	0	200	0	234	210	11000
102	4000	2000	450	400	0	0	0	0	200	6000
103	4000	1500	525	700	0	300	0	0	800	10000
104	1870	300	70	0	0	60	0	0	300	2000
105	4000	100	400	3300	107	0	0	199	0	5000
106	2570	600	50	220	0	80	0	35	0	5000
107	3000	5000	1000	500	300	312	0	0	300	8000
108	3500	0	943	0	0	700	0	282	0	10000
109	6000	1440	100	400	0	0	0	234	0	15000
110	2000	1000	170	0	0	312	0	0	200	4500
111	2500	600	130	0	200	800	0	0	0	3000
112	3838	1500	550	400	107	312	0	139	90	7794
113	4800	240	100	150	0	250	0	0	240	6000
114	3838	150	550	400	107	312	0	139	90	7794
115	8500	100	1648.33	0	0	500	0	250	100	2000
116	7200	300	100	0	0	300	0	170	0	3000
117	6000	900	180	1500	500	1200	0	150	0	8000
118	1500	2400	1650	0	0	0	0	400	0	8000
119	3200	0	900	600	0	1500	0	135	0	7500
120	4000	1800	150	400	0	300	0	200	0	7000
121	3300	0	480	300	300	312	0	139	0	6000
122	4800	600	130	200	0	312	0	139	0	5000
123	5000	1000	700	1450	2000	1500	0	500	0	10000
124	2000	800	333	0	0	200	0	0	500	5000
125	4000	1400	600	1500	0	0	0	400	140	4000
126	3838	100	550	400	107	312	0	139	90	7794
127	6000	2700	200	300	0	250	0	0	150	1000
128	2700	200	100	800	300	1500	0	200	200	4000
129	3000	450	65	500	0	300	0	270	0	5000
130	1600	200	70	0	50	150	0	0	0	7794
131	2480	400	200	0	0	300	0	50	0	7000
132	3600	100	150	0	0	250	0	139	0	7794
133	5000	0	200	900	107	510	0	518	0	5000
134	4060	450	120	0	0	200	0	200	0	3000
135	5000	0	1750	200	500	600	0	120	200	15000
136	4800	1500	0	0	0	0	0	35	0	10000
137	4500	400	500	500	800	150	0	424	0	8000
138	2600	900	85	500	0	0	0	400	334	8000
139	5000	0	950	3000	0	600	0	133	200	10000
140	4000	880	90	0	0	0	0	135	0	14000
141	6850	100	1061	40	107	0	0	0	897	10000
142	2800	250	1100	0	0	500	0	200	0	10000
143	6000	650	600	1000	0	1500	0	183.333	200	12000
144	4000	160	200	700	350	250	0	170	0	8000
145	2500	500	150	500	0	600	0	150	0	6000
146	3000	360	700	0	500	312	0	370	0	10000
147	6000	1000	420	500	0	312	0	200	220	10000
148	3838	0	0	400	0	312	0	139	0	7794
149	4000	0	400	0	0	100	0	155	0	8000
150	4400	1450	850	0	0	0	0	368	0	15000
151	10260	300	680	0	0	300	0	50	0	5000
152	2500	0	467	580	0	2340	0	166	0	4000
153	9000	300	250	100	0	0	0	298	400	4000
154	1200	0	190	0	0	0	0	149	0	3000
155	2500	0	250	200	200	300	0	200	0	5000
156	3000	0	500	500	300	300	0	200	500	6000
157	3000	150	420	0	0	0	0	149	0	4000
158	4800	800	1200	900	0	600	0	120	0	12000
159	1000	30	336	0	0	0	0	249	0	4000
160	2500	1500	500	0	300	500	0	200	0	5000
161	5000	600	1000	5000	300	300	0	490	0	5000
162	2000	0	400	3000	0	500	0	298	0	15000
163	1600	0	400	500	0	0	0	199	0	10000
164	12000	400	200	500	345	500	0	747	0	20000
165	3200	0	400	0	0	0	0	698	0	10000
166	2000	450	600	500	300	300	0	245	0	5000
167	2000	0	900	500	0	500	0	245	0	5500
168	3000	600	200	500	200	500	0	245	200	2000
169	2000	900	150	0	500	400	0	300	0	10000
170	4000	0	1000	300	300	500	300	0	0	4000
171	3000	3000	750	600	500	500	0	245	0	5000
172	1600	0	1050	200	0	0	0	300	3000	12000
173	3000	1200	250	500	500	500	0	245	0	4500
174	3000	900	150	0	400	120	0	50	0	12000
175	1200	150	140	0	300	200	0	150	0	8000
176	9000	300	380	0	0	500	0	130	0	6000
177	3000	500	500	650	500	1000	0	300	3150	6000
178	3600	120	250	3000	500	350	0	450	0	15000
179	3000	300	200	0	100	950	0	200	141	3000
180	3000	600	800	900	500	1000	0	350	0	10000
181	3000	300	0	0	500	300	0	120	0	7000
182	2000	120	100	0	0	200	0	200	0	7000
183	2000	1500	1600	1200	1500	900	0	350	360	5000
184	3000	1200	200	0	150	100	0	398	0	8000
185	1000	200	700	0	100	70	0	130	20	12000
186	2000	150	120	0	70	80	0	200	0	5000
187	2500	300	491	720	100	70	0	130	0	15000
188	4000	400	1500	600	100	300	0	149	0	15000
189	700	0	250	0	0	100	0	199	0	10000
190	3000	500	200	1800	300	300	0	200	300	8000
191	1000	1000	200	0	0	0	0	0	0	10000
192	3000	500	300	0	0	200	0	500	0	10000
193	8500	300	1020	0	500	900	0	400	550	12000
194	2000	300	180	0	100	150	0	410	0	15000
195	2000	0	0	0	200	100	0	215.717	0	5000
196	2000	300	230	0	200	70	0	0	0	6000
197	2000	600	300	20	70	100	0	300	0	6000
198	3000	2000	500	2000	500	1000	0	1000	500	9000
199	6000	150	835	0	0	1000	0	250	0	15000
200	8000	0	400	0	400	500	0	180	0	1000
201	1500	150	0	0	0	0	0	150	0	7000
202	2000	0	0	0	0	0	0	0	0	4000
203	2000	180	150	600	0	0	0	222	300	10000
204	4000	1500	650	4000	500	500	0	200	0	8000
205	2500	3000	450	500	200	5000	0	200	0	5000
206	2000	0	190	200	300	500	0	200	0	7000
207	2863.83	1500	300	200	300	400	0	0	0	5000
208	3500	0	0	300	0	0	0	200	0	10000
209	2800	900	500	500	0	0	0	398	0	5000
210	3000	1200	150	0	300	500	0	400	200	6000
211	3000	300	1060	0	200	500	0	200	210	10000
212	3000	600	795	400	500	800	0	600	0	15000
213	1500	150	80	286	0	500	0	179	360	20000
214	1460	1800	222	0	0	0	0	270	0	5000
215	3000	300	800	400	500	400	0	100	0	8000
216	4000	300	200	0	100	0	0	600	250	10000
217	2000	1500	150	0	0	150	0	300	200	6000
218	2000	0	200	0	0	0	0	50	0	4000
219	4000	0	200	0	0	0	0	150	700	4000
220	7000	1800	180	600	1000	1000	0	800	210	35000
221	4000	0	450	0	300	100	0	169	375	6000
222	5000	600	780	500	500	400	0	400	0	8000
223	1200	0	307	0	0	0	0	149	0	5000
224	1200	150	170	0	0	100	0	150	0	5000
225	3000	300	370	0	70	120	0	150	0	4000
226	1800	600	170	0	0	0	0	215.717	0	10000
227	7500	1560	400	800	500	300	0	199	399	10000
228	4000	150	874	500	100	200	0	100	0	30000
229	3000	40	740	392	300	300	0	200	0	10000
230	4500	1200	400	0	300	300	0	130	0	6000
231	2500	1650	300	0	200	250	0	0	800	5000
232	6000	0	550	500	300	800	0	600	0	7000
233	2000	0	450	100	0	0	0	200	300	10000
234	1600	0	170	0	0	0	0	50	0	3000
235	6000	20	831	0	300	200	0	447	0	30000
236	3500	900	300	200	200	500	0	0	600	6000
237	1000	1650	200	0	0	0	0	0	0	8000
238	2000	1800	150	350	0	2000	0	249	250	15000
239	1600	300	200	0	250	200	0	0	0	4000
240	2000	600	0	0	0	0	0	160	0	4000
241	2863.83	521.117	370.97	320.186	127.224	341.629	0	215.717	114.285	7068.27
242	3500	600	250	2500	200	1100	0	300	0	10000
243	2863.83	600	370.97	320.186	127.224	341.629	0	215.717	114.285	7068.27
244	3000	300	0	0	0	0	0	0	0	10000
245	3000	0	200	0	0	0	0	150	200	8000
246	1500	0	275	334	50	500	0	150	0	10000
247	1400	800	250	0	0	300	0	0	0	2000
248	1400	150	400	0	0	0	0	0	0	400
249	5000	300	280	0	0	0	0	50	0	6000
250	3000	50	0	0	0	1000	0	221	300	8000
251	4000	0	458	500	300	200	0	120	0	8000
252	1600	300	50	0	0	0	0	0	0	3000
253	1000	300	120	0	0	0	0	50	0	5000
254	2000	0	100	1000	0	0	0	0	0	4000
255	8000	900	150	0	300	300	0	200	0	10000
256	1500	300	370.97	0	0	0	0	215.717	0	7000
257	900	300	300	400	0	800	0	150	300	5000
258	8000	900	600	0	0	0	0	150	200	8000
259	5000	900	0	0	200	200	0	130	0	5000
260	2000	600	0	0	0	200	0	150	0	4000
261	1200	1500	190	1200	0	0	0	50	300	8000
262	2000	150	180	4000	0	341.629	0	215.717	0	5000
263	1500	200	370.97	0	0	0	0	149	350	7000
264	2400	150	300	12.5	0	0	0	0	0	4000
265	2800	380	0	0	0	0	0	200	0	5000
266	4000	130	350	0	0	0	0	35	0	3000
267	1800	240	300	0	0	300	0	130	0	6000
268	2400	0	700	0	0	200	0	215.717	0	4000
269	2863.83	521.117	370.97	320.186	127.224	341.629	0	215.717	114.285	7068.27
270	5000	30	2500	1500	500	2000	0	65	2000	8000
271	2000	0	0	0	0	0	0	150	0	3000
272	1200	150	100	3600	0	0	0	0	0	3000
273	1000	200	1000	880	500	1200	0	0	0	4000
274	3000	200	0	400	400	500	0	60	0	6000
275	5000	480	700	425	340	500	0	120	0	7000
276	2400	900	0	0	0	0	0	0	0	1500
277	2400	900	0	0	0	0	0	0	0	1500
278	2000	1200	75	200	0	0	0	200	0	5000
279	1500	150	600	400	20	0	0	150	0	15000
280	4000	660	1200	320.186	200	300	0	130	0	5000
281	4000	450	75	320.186	0	0	0	0	0	7000
282	3000	200	320	0	0	0	0	0	0	5000
283	3000	250	600	0	0	0	0	0	0	2000
284	3000	100	150	0	0	300	0	150	300	6000
285	3000	100	900	0	200	500	0	398	0	7000
286	3000	770	0	0	0	0	0	0	0	1600
287	4000	0	220	950	0	2000	0	400	0	20000
288	2000	300	120	0	0	50	0	0	0	8000
289	2863.83	0	540	0	0	100	0	215.717	300	5000
290	4000	300	1150	300	200	250	0	200	0	5000
291	3000	180	210	0	200	300	0	150	0	15000
292	6000	300	1115	0	200	200	0	100	0	7000
293	1500	0	0	300	0	400	0	215.717	220	10000
294	2000	0	150	0	200	200	0	215.717	0	4000
295	2863.83	20	900	0	0	341.629	0	200	0	10000
296	2000	600	370.97	0	40	0	0	300	0	4000
297	1000	0	0	0	0	341.629	0	199	114.285	3000
298	3000	300	370.97	0	0	300	0	250	0	6000
299	4800	0	0	0	500	0	500	160	0	10500
300	3000	1300	975	0	50	600	0	998	0	16000
301	1200	20	200	700	200	200	0	100	200	6000
302	2863.83	0	370.97	250	200	300	0	100	300	8000
303	2000	300	0	0	200	200	0	100	0	5000
304	2864	1200	0	0	250	300	0	300	0	8000
305	1600	600	150	1000	200	200	0	300	0	9000
306	4000	0	850	800	0	0	0	220	310	6000
307	2400	0	1000	0	1600	341.629	0	199	0	6000
308	2000	1800	200	620	0	300	0	300	0	6000
309	3000	3000	200	0	200	400	0	240	0	10000
310	2800	3000	200	0	300	400	0	150	0	7000
311	1600	0	80	0	0	0	0	165	0	5000
312	4800	300	53	0	250	800	0	150	0	9000
313	2000	900	300	25	0	0	0	100	0	11000
314	4000	0	85	0	0	600	0	200	300	20000
315	1200	0	200	320.186	0	341.629	0	150	300	5000
316	6000	3000	233	0	500	300	0	360	250	5000
317	4000	0	300	0	0	1000	0	300	0	12000
318	4000	80	300	133	0	300	0	150	0	6000
319	1600	50	550	0	0	100	0	215.717	300	4000
320	4500	300	150	0	300	200	0	0	150	10000
321	200	0	125	0	0	0	0	150	0	1500
322	6000	0	150	300	200	300	0	150	0	9000
323	3200	600	150	300	200	0	0	250	0	8000
324	2000	1500	233	125	0	1000	0	300	0	15000
325	1200	900	0	0	0	0	0	0	0	1000
326	2600	600	100	0	0	0	0	50	0	4300
327	1000	0	180	0	0	0	0	0	0	2000
328	1000	800	70	0	0	100	0	150	0	4000
329	1000	200	250	0	0	0	0	50	200	4000
330	1100	0	170	0	0	341.629	0	215.717	0	7068.27
331	2000	80	350	1000	100	0	0	200	0	7000
332	7000	0	480	0	1200	1100	0	185	300	7000
333	2000	150	700	0	0	400	0	127	0	800
334	4000	1000	400	0	300	300	0	150	0	9000
335	3200	0	900	116	200	300	0	150	210	6000
336	3000	3080	1050	150	200	600	0	345	220	5000
337	1400	300	150	13	0	100	0	199	0	9000
338	2000	1050	275	0	0	0	0	0	0	5000
339	2000	0	370.97	0	0	0	0	300	0	3000
340	2500	200	600	0	0	0	0	300	114.285	5000
341	1000	0	135	0	0	0	0	0	240	3000
342	2000	1610	60	0	200	200	0	0	0	4000
343	4000	150	400	17	0	1000	0	215.717	0	7000
344	1600	0	0	0	0	0	0	155	0	1200
345	1400	160	335	38	0	400	0	155	0	10000
346	6000	2400	300	0	0	341.629	0	215.717	300	8000
347	4000	1350	950	200	250	300	0	130	0	5000
348	2000	0	45	0	0	0	0	149	0	700
349	4000	600	120	1000	300	200	0	0	398	5000
350	6000	900	1100	859	0	2000	0	548	300	11400
351	2000	300	470	138	0	341.629	0	125	200	5000
352	2000	300	400	400	0	0	0	180	360	10000
353	1000	300	1200	0	0	100	0	0	400	4000
354	1500	80	1200	34	0	500	0	0	0	5000
355	2863.83	2100	340	0	200	300	0	190	300	6000
356	2000	0	0	100	200	150	0	0	500	3000
357	1000	3975	120	0	0	0	0	0	0	6000
358	4000	900	950	200	200	300	0	450	210	6000
359	1200	60	270	0	500	1800	0	6375	320	15000
360	800	20	100	35	200	300	0	0	0	1000
361	6000	0	800	409	1500	3400	0	750	350	20000
362	2863.83	521.117	100	18	0	341.629	0	215.717	0	10000
363	3000	300	200	0	0	800	0	300	0	5000
364	3000	300	800	0	300	100	0	150	0	7000
365	10000	300	280	8333	0	6200	0	750	300	20000
366	2000	600	150	310	0	200	0	150	0	4000
367	1400	1180	260	67	0	0	0	540	0	3000
368	2400	300	300	150	0	500	0	150	0	10000
369	3480	120	90	17	0	0	0	0	0	4000
370	1600	600	150	900	0	0	0	150	0	4000
371	3000	0	0	0	0	0	0	0	250	7000
372	1400	360	1009	25	0	0	0	155	0	3000
373	1600	190	0	0	0	100	0	215.717	0	15000
374	3200	1800	0	2000	300	650	0	150	0	10000
375	2000	1950	0	200	0	0	0	0	0	9000
376	2000	380	600	638	0	150	0	250	0	6000
377	7000	2100	1760	0	0	400	0	500	280	15000
378	2400	280	0	0	0	0	0	150	0	6000
379	600	0	100	0	0	0	0	200	0	500
380	2000	0	300	0	0	0	0	250	0	3000
381	2400	700	60	0	0	0	0	150	0	7068.27
382	1500	660	220	0	0	100	0	300	0	2000
383	6000	900	370.97	0	550	250	0	460	0	6000
384	1600	300	350	0	0	200	0	300	0	6000
385	1000	300	50	0	0	100	0	200	0	5000
386	2400	1200	0	0	0	0	0	185	500	3000
387	4000	1200	150	1200	0	200	0	150	0	5000
388	1600	380	700	0	0	300	0	557	250	20000
389	1600	600	370.97	0	0	0	0	180	0	3000
390	4000	0	650	0	0	0	0	266	0	3000
391	2000	200	1400	55	0	50	0	150	0	5000
392	7000	1500	2350	141.6	50	200	0	500	200	15000
393	4000	800	400	0	700	3000	0	465	300	10000
394	2000	300	204	0	400	0	0	150	0	5000
395	4800	360	1070	150	0	0	0	0	9	10000
396	2000	400	150	600	0	1500	0	249	400	10000
397	6000	0	800	0	0	3300	0	300	300	15000
398	1600	0	600	0	0	0	0	250	0	2000
399	6000	300	800	3000	0	1800	0	399	220	8000
400	1000	800	160	217	200	0	0	150	0	10000
401	2000	800	300	0	0	200	0	150	300	6000
402	2000	0	160	0	0	0	0	0	0	3000
403	3200	1500	200	0	0	300	0	300	260	5000
404	1500	300	370.97	320.186	0	0	0	0	0	6000
405	2000	150	0	100	0	0	0	100	0	3000
406	1600	0	0	0	0	200	0	0	0	5000
407	1200	0	200	0	0	0	0	0	0	5000
408	3200	900	300	500	0	100	0	150	150	6000
409	4000	680	0	600	1000	100	0	600	300	6000
410	1600	340	0	0	0	0	0	50	0	5000
411	1840	60	200	0	0	0	0	200	0	4000
412	1600	80	90	0	127.224	0	0	150	240	7000
413	1600	0	250	0	0	200	0	150	250	6000
414	1600	0	120	833	0	0	0	200	0	3000
415	2000	780	270	0	0	0	0	0	0	7000
416	1000	300	100	0	0	0	0	150	0	3000
417	1600	340	0	333	0	0	0	149	0	4000
418	3000	1240	370.97	0	0	1500	0	375	360	9500
419	2000	160	0	9	0	0	0	50	0	10000
420	1000	0	1020	0	0	0	0	0	0	5000
421	2000	0	700	0	0	0	0	150	100	3000
422	4000	600	200	700	0	200	0	150	0	7000
423	4000	350	150	0	0	200	0	150	0	6000
424	1600	1300	250	0	200	200	0	125	0	4000
425	4000	0	1500	200	0	500	0	150	325	15000
426	4000	40	300	0	0	160	0	310	0	8000
427	2400	190	70	0	0	250	0	215.717	250	7000

## Sheet: Coping
Sl no.	Did you borrow or receive any money to cover costs incurred since you started TB treatment?	If yes, how much did you borrow/receive (in total)?	From whom did you borrow/ receive?	Are you expected to pay the amount back?	Have you sold any of your property to finance the cost incurred during TB treatment?	If yes, what did you sell?	How much money did you receive from the sale of all items of your property (in total)?
1	1	40000	4	1	2	Not applicable	Not applicable
2	2	Not applicable	Not applicable	Not applicable	2	Not applicable	Not applicable
3	2	Not applicable	Not applicable	Not applicable	2	Not applicable	Not applicable
4	1	2000	1	1	2	Not applicable	Not applicable
5	2	Not applicable	Not applicable	Not applicable	2	Not applicable	Not applicable
6	2	Not applicable	Not applicable	Not applicable	2	Not applicable	Not applicable
7	2	Not applicable	Not applicable	Not applicable	2	Not applicable	Not applicable
8	2	Not applicable	Not applicable	Not applicable	2	Not applicable	Not applicable
9	1	20000	6	1	1	6	5000
10	2	Not applicable	Not applicable	Not applicable	2	Not applicable	Not applicable
11	1	500	1	1	2	Not applicable	Not applicable
12	2	Not applicable	Not applicable	Not applicable	2	Not applicable	Not applicable
13	2	Not applicable	Not applicable	Not applicable	2	Not applicable	Not applicable
14	1	30000	4	1	2	Not applicable	Not applicable
15	1	10000	6	1	2	Not applicable	Not applicable
16	2	Not applicable	Not applicable	Not applicable	2	Not applicable	Not applicable
17	1	5000	2	1	2	Not applicable	Not applicable
18	1	100000	1	1	2	Not applicable	Not applicable
19	2	Not applicable	Not applicable	Not applicable	2	Not applicable	Not applicable
20	1	4000	2	1	2	Not applicable	Not applicable
21	2	Not applicable	Not applicable	Not applicable	2	Not applicable	Not applicable
22	2	Not applicable	Not applicable	Not applicable	2	Not applicable	Not applicable
23	2	Not applicable	Not applicable	Not applicable	2	Not applicable	Not applicable
24	2	Not applicable	Not applicable	Not applicable	2	Not applicable	Not applicable
25	1	3000	1	1	2	Not applicable	Not applicable
26	2	Not applicable	Not applicable	Not applicable	2	Not applicable	Not applicable
27	2	Not applicable	Not applicable	Not applicable	1	1	5000
28	2	Not applicable	Not applicable	Not applicable	2	Not applicable	Not applicable
29	1	10000	1	1	2	Not applicable	Not applicable
30	2	Not applicable	Not applicable	Not applicable	2	Not applicable	Not applicable
31	1	2000	2	1	2	Not applicable	Not applicable
32	1	500	2	2	2	Not applicable	Not applicable
33	2	Not applicable	Not applicable	Not applicable	2	Not applicable	Not applicable
34	2	Not applicable	Not applicable	Not applicable	2	Not applicable	Not applicable
35	3	Not applicable	Not applicable	Not applicable	2	Not applicable	Not applicable
36	1	5000	1	1	1	2	6000
37	2	Not applicable	Not applicable	Not applicable	2	Not applicable	Not applicable
38	2	Not applicable	Not applicable	Not applicable	2	Not applicable	Not applicable
39	1	5000	1	1	2	Not applicable	Not applicable
40	3	Not applicable	Not applicable	Not applicable	3	Not applicable	Not applicable
41	1	20000	1	1	1	6	15000
42	2	Not applicable	Not applicable	Not applicable	2	Not applicable	Not applicable
43	2	Not applicable	Not applicable	Not applicable	2	Not applicable	Not applicable
44	1	3000	1	1	2	Not applicable	Not applicable
45	2	Not applicable	Not applicable	Not applicable	2	Not applicable	Not applicable
46	2	Not applicable	Not applicable	Not applicable	2	Not applicable	Not applicable
47	2	Not applicable	Not applicable	Not applicable	2	Not applicable	Not applicable
48	1	300	2	1	2	Not applicable	Not applicable
49	2	Not applicable	Not applicable	Not applicable	2	Not applicable	Not applicable
50	1	2000	1	1	2	Not applicable	Not applicable
51	2	Not applicable	Not applicable	Not applicable	2	Not applicable	Not applicable
52	2	Not applicable	Not applicable	Not applicable	2	Not applicable	Not applicable
53	2	Not applicable	Not applicable	Not applicable	2	Not applicable	Not applicable
54	2	Not applicable	Not applicable	Not applicable	2	Not applicable	Not applicable
55	1	5000	2	1	2	Not applicable	Not applicable
56	2	Not applicable	Not applicable	Not applicable	2	Not applicable	Not applicable
57	2	Not applicable	Not applicable	Not applicable	1	2	6000
58	2	Not applicable	Not applicable	Not applicable	2	Not applicable	Not applicable
59	1	2000	6	1	2	Not applicable	Not applicable
60	1	16000	2	1	2	Not applicable	Not applicable
61	1	500	5	2	2	Not applicable	Not applicable
62	1	2000	1	1	2	Not applicable	Not applicable
63	2	Not applicable	Not applicable	Not applicable	2	Not applicable	Not applicable
64	2	Not applicable	Not applicable	Not applicable	1	2	50000
65	1	8000	6	1	1	5	8000
66	2	Not applicable	Not applicable	Not applicable	2	Not applicable	Not applicable
67	1	2000	1	1	1	2	1500
68	1	2000	1	1	1	4	7500
69	2	Not applicable	Not applicable	Not applicable	2	Not applicable	Not applicable
70	1	10000	6	1	2	Not applicable	Not applicable
71	1	5000	1	1	2	Not applicable	Not applicable
72	2	Not applicable	Not applicable	Not applicable	2	Not applicable	Not applicable
73	2	Not applicable	Not applicable	Not applicable	2	Not applicable	Not applicable
74	1	Not available	Not available	Not available	2	Not applicable	Not applicable
75	1	15000	2	1	2	Not applicable	Not applicable
76	1	5000	2	1	2	Not applicable	Not applicable
77	2	Not applicable	Not applicable	Not applicable	2	Not applicable	Not applicable
78	2	Not applicable	Not applicable	Not applicable	2	Not applicable	Not applicable
79	2	Not applicable	Not applicable	Not applicable	2	Not applicable	Not applicable
80	2	Not applicable	Not applicable	Not applicable	2	Not applicable	Not applicable
81	2	Not applicable	Not applicable	Not applicable	2	Not applicable	Not applicable
82	1	3500	1	1	2	Not applicable	Not applicable
83	2	Not applicable	Not applicable	Not applicable	2	Not applicable	Not applicable
84	1	1000	1	1	2	Not applicable	Not applicable
85	2	Not applicable	Not applicable	Not applicable	2	Not applicable	Not applicable
86	2	Not applicable	Not applicable	Not applicable	2	Not applicable	Not applicable
87	2	Not applicable	Not applicable	Not applicable	2	Not applicable	Not applicable
88	2	Not applicable	Not applicable	Not applicable	2	Not applicable	Not applicable
89	1	16000	1,2	1	1	2	2000
90	2	Not applicable	Not applicable	Not applicable	2	Not applicable	Not applicable
91	2	Not applicable	Not applicable	Not applicable	2	Not applicable	Not applicable
92	1	1000	1	1	2	Not applicable	Not applicable
93	2	Not applicable	Not applicable	Not applicable	2	Not applicable	Not applicable
94	2	Not applicable	Not applicable	Not applicable	2	Not applicable	Not applicable
95	1	400	2	1	2	Not applicable	Not applicable
96	2	Not applicable	Not applicable	Not applicable	2	Not applicable	Not applicable
97	1	6000	2	1	2	Not applicable	Not applicable
98	2	Not applicable	Not applicable	Not applicable	2	Not applicable	Not applicable
99	2	Not applicable	Not applicable	Not applicable	2	Not applicable	Not applicable
100	2	Not applicable	Not applicable	Not applicable	2	Not applicable	Not applicable
101	2	Not applicable	Not applicable	Not applicable	2	Not applicable	Not applicable
102	3	Not applicable	Not applicable	Not applicable	2	Not applicable	Not applicable
103	2	Not applicable	Not applicable	Not applicable	2	Not applicable	Not applicable
104	1	2000	1	1	2	Not applicable	Not applicable
105	1	3000	1	1	2	Not applicable	Not applicable
106	2	Not applicable	Not applicable	Not applicable	2	Not applicable	Not applicable
107	2	Not applicable	Not applicable	Not applicable	2	Not applicable	Not applicable
108	2	Not applicable	Not applicable	Not applicable	2	Not applicable	Not applicable
109	1	2000	2	1	2	Not applicable	Not applicable
110	2	Not applicable	Not applicable	Not applicable	2	Not applicable	Not applicable
111	1	1800	6	1	2	Not applicable	Not applicable
112	2	Not applicable	Not applicable	Not applicable	2	Not applicable	Not applicable
113	1	4000	5	1	2	Not applicable	Not applicable
114	3	Not applicable	Not applicable	Not applicable	3	Not applicable	Not applicable
115	1	5000	2	1	2	Not applicable	Not applicable
116	2	Not applicable	Not applicable	Not applicable	2	Not applicable	Not applicable
117	1	2000	2	1	1	2	2000
118	1	10000	1	1	2	Not applicable	Not applicable
119	2	Not applicable	Not applicable	Not applicable	2	Not applicable	Not applicable
120	2	Not applicable	Not applicable	Not applicable	2	Not applicable	Not applicable
121	2	Not applicable	Not applicable	Not applicable	2	Not applicable	Not applicable
122	2	Not applicable	Not applicable	Not applicable	2	Not applicable	Not applicable
123	2	Not applicable	Not applicable	Not applicable	2	Not applicable	Not applicable
124	2	Not applicable	Not applicable	Not applicable	2	Not applicable	Not applicable
125	1	2000	6	1	2	Not applicable	Not applicable
126	2	Not applicable	Not applicable	Not applicable	2	Not applicable	Not applicable
127	1	500	2	1	2	Not applicable	Not applicable
128	2	Not applicable	Not applicable	Not applicable	2	Not applicable	Not applicable
129	2	Not applicable	Not applicable	Not applicable	2	Not applicable	Not applicable
130	2	Not applicable	Not applicable	Not applicable	2	Not applicable	Not applicable
131	2	Not applicable	Not applicable	Not applicable	2	Not applicable	Not applicable
132	2	Not applicable	Not applicable	Not applicable	2	Not applicable	Not applicable
133	2	Not applicable	Not applicable	Not applicable	2	Not applicable	Not applicable
134	2	Not applicable	Not applicable	Not applicable	2	Not applicable	Not applicable
135	2	Not applicable	Not applicable	Not applicable	1	2	4000
136	2	Not applicable	Not applicable	Not applicable	2	Not applicable	Not applicable
137	1	3000	1	1	2	Not applicable	Not applicable
138	2	Not applicable	Not applicable	Not applicable	2	Not applicable	Not applicable
139	2	Not applicable	Not applicable	Not applicable	2	Not applicable	Not applicable
140	1	8000	Not available	1	2	Not applicable	Not applicable
141	3	Not applicable	Not applicable	Not applicable	2	Not applicable	Not applicable
142	2	Not applicable	Not applicable	Not applicable	2	Not applicable	Not applicable
143	2	Not applicable	Not applicable	Not applicable	2	Not applicable	Not applicable
144	2	Not applicable	Not applicable	Not applicable	2	Not applicable	Not applicable
145	2	Not applicable	Not applicable	Not applicable	2	Not applicable	Not applicable
146	1	5000	1	1	2	Not applicable	Not applicable
147	2	Not applicable	Not applicable	Not applicable	2	Not applicable	Not applicable
148	2	Not applicable	Not applicable	Not applicable	2	Not applicable	Not applicable
149	2	Not applicable	Not applicable	Not applicable	2	Not applicable	Not applicable
150	2	Not applicable	Not applicable	Not applicable	2	Not applicable	Not applicable
151	2	Not applicable	Not applicable	Not applicable	2	Not applicable	Not applicable
152	1	5000	1	Not available	2	Not applicable	Not applicable
153	2	Not applicable	Not applicable	Not applicable	2	Not applicable	Not applicable
154	2	Not applicable	Not applicable	Not applicable	2	Not applicable	Not applicable
155	1	2000	2	1	2	Not applicable	Not applicable
156	1	5000	2	1	1	5	2000
157	2	Not applicable	Not applicable	Not applicable	2	Not applicable	Not applicable
158	1	1000	2	1	2	Not applicable	Not applicable
159	2	Not applicable	Not applicable	Not applicable	2	Not applicable	Not applicable
160	2	Not applicable	Not applicable	Not applicable	2	Not applicable	Not applicable
161	2	Not applicable	Not applicable	Not applicable	2	Not applicable	Not applicable
162	2	Not applicable	Not applicable	Not applicable	2	Not applicable	Not applicable
163	2	Not applicable	Not applicable	Not applicable	2	Not applicable	Not applicable
164	2	Not applicable	Not applicable	Not applicable	2	Not applicable	Not applicable
165	1	2000	1	1	2	Not applicable	Not applicable
166	2	Not applicable	Not applicable	Not applicable	2	Not applicable	Not applicable
167	2	Not applicable	Not applicable	Not applicable	2	Not applicable	Not applicable
168	2	Not applicable	Not applicable	Not applicable	2	Not applicable	Not applicable
169	2	Not applicable	Not applicable	Not applicable	2	Not applicable	Not applicable
170	2	Not applicable	Not applicable	Not applicable	2	Not applicable	Not applicable
171	1	4500	1	1	2	Not applicable	Not applicable
172	1	30000	6	1	2	Not applicable	Not applicable
173	2	Not applicable	Not applicable	Not applicable	2	Not applicable	Not applicable
174	2	Not applicable	Not applicable	Not applicable	2	Not applicable	Not applicable
175	2	Not applicable	Not applicable	Not applicable	2	Not applicable	Not applicable
176	2	Not applicable	Not applicable	Not applicable	2	Not applicable	Not applicable
177	1	15000	6	1	2	Not applicable	Not applicable
178	1	3750	2,5	1	2	Not applicable	Not applicable
179	2	Not applicable	Not applicable	Not applicable	2	Not applicable	Not applicable
180	1	2000	2	1	2	Not applicable	Not applicable
181	1	1000	1	1	2	Not applicable	Not applicable
182	2	Not applicable	Not applicable	Not applicable	2	Not applicable	Not applicable
183	1	2000	2	1	1	3	2500
184	2	Not applicable	Not applicable	Not applicable	2	Not applicable	Not applicable
185	1	1000	2	1	1	4	900
186	2	Not applicable	Not applicable	Not applicable	2	Not applicable	Not applicable
187	2	Not applicable	Not applicable	Not applicable	2	Not applicable	Not applicable
188	2	Not applicable	Not applicable	Not applicable	2	Not applicable	Not applicable
189	2	Not applicable	Not applicable	Not applicable	2	Not applicable	Not applicable
190	1	500	2	1	2	Not applicable	Not applicable
191	2	Not applicable	Not applicable	Not applicable	2	Not applicable	Not applicable
192	2	Not applicable	Not applicable	Not applicable	2	Not applicable	Not applicable
193	2	Not applicable	Not applicable	Not applicable	2	Not applicable	Not applicable
194	2	Not applicable	Not applicable	Not applicable	2	Not applicable	Not applicable
195	2	Not applicable	Not applicable	Not applicable	2	Not applicable	Not applicable
196	2	Not applicable	Not applicable	Not applicable	2	Not applicable	Not applicable
197	2	Not applicable	Not applicable	Not applicable	2	Not applicable	Not applicable
198	2	Not applicable	Not applicable	Not applicable	2	Not applicable	Not applicable
199	2	Not applicable	Not applicable	Not applicable	2	Not applicable	Not applicable
200	2	Not applicable	Not applicable	Not applicable	2	Not applicable	Not applicable
201	2	Not applicable	Not applicable	Not applicable	2	Not applicable	Not applicable
202	1	43000	6	1	2	Not applicable	Not applicable
203	1	5000	1	1	2	Not applicable	Not applicable
204	2	Not applicable	Not applicable	Not applicable	2	Not applicable	Not applicable
205	2	Not applicable	Not applicable	Not applicable	2	Not applicable	Not applicable
206	2	Not applicable	Not applicable	Not applicable	2	Not applicable	Not applicable
207	2	Not applicable	Not applicable	Not applicable	2	Not applicable	Not applicable
208	2	Not applicable	Not applicable	Not applicable	2	Not applicable	Not applicable
209	2	Not applicable	Not applicable	Not applicable	2	Not applicable	Not applicable
210	1	2000	1	1	1	1	6000
211	1	2000	1	1	2	Not applicable	Not applicable
212	2	Not applicable	Not applicable	Not applicable	2	Not applicable	Not applicable
213	2	Not applicable	Not applicable	Not applicable	2	Not applicable	Not applicable
214	2	Not applicable	Not applicable	Not applicable	1	2	6000
215	2	Not applicable	Not applicable	Not applicable	2	Not applicable	Not applicable
216	2	Not applicable	Not applicable	Not applicable	2	Not applicable	Not applicable
217	2	Not applicable	Not applicable	Not applicable	2	Not applicable	Not applicable
218	2	Not applicable	Not applicable	Not applicable	1	5	800
219	1	10000	6	1	2	Not applicable	Not applicable
220	2	Not applicable	Not applicable	Not applicable	2	Not applicable	Not applicable
221	1	6000	2	1	2	Not applicable	Not applicable
222	2	Not applicable	Not applicable	Not applicable	2	Not applicable	Not applicable
223	2	Not applicable	Not applicable	Not applicable	2	Not applicable	Not applicable
224	2	Not applicable	Not applicable	Not applicable	2	Not applicable	Not applicable
225	2	Not applicable	Not applicable	Not applicable	2	Not applicable	Not applicable
226	2	Not applicable	Not applicable	Not applicable	2	Not applicable	Not applicable
227	2	Not applicable	Not applicable	Not applicable	2	Not applicable	Not applicable
228	1	15000	2	1	2	Not applicable	Not applicable
229	1	1800	1	1	2	Not applicable	Not applicable
230	1	5000	2	1	2	Not applicable	Not applicable
231	1	8000	6	1	2	Not applicable	Not applicable
232	2	Not applicable	Not applicable	Not applicable	2	Not applicable	Not applicable
233	1	1500	6	1	2	Not applicable	Not applicable
234	2	Not applicable	Not applicable	Not applicable	2	Not applicable	Not applicable
235	1	8000	1	1	2	Not applicable	Not applicable
236	1	3000	6	1	2	Not applicable	Not applicable
237	2	Not applicable	Not applicable	Not applicable	2	Not applicable	Not applicable
238	2	Not applicable	Not applicable	Not applicable	2	Not applicable	Not applicable
239	2	Not applicable	Not applicable	Not applicable	2	Not applicable	Not applicable
240	2	Not applicable	Not applicable	Not applicable	1	5	1400
241	2	Not applicable	Not applicable	Not applicable	2	Not applicable	Not applicable
242	2	Not applicable	Not applicable	Not applicable	2	Not applicable	Not applicable
243	2	Not applicable	Not applicable	Not applicable	2	Not applicable	Not applicable
244	2	Not applicable	Not applicable	Not applicable	2	Not applicable	Not applicable
245	2	Not applicable	Not applicable	Not applicable	2	Not applicable	Not applicable
246	2	Not applicable	Not applicable	Not applicable	2	Not applicable	Not applicable
247	2	Not applicable	Not applicable	Not applicable	2	Not applicable	Not applicable
248	2	Not applicable	Not applicable	Not applicable	2	Not applicable	Not applicable
249	2	Not applicable	Not applicable	Not applicable	2	Not applicable	Not applicable
250	1	50000	1	1	2	Not applicable	Not applicable
251	2	Not applicable	Not applicable	Not applicable	2	Not applicable	Not applicable
252	2	Not applicable	Not applicable	Not applicable	2	Not applicable	Not applicable
253	1	10000	1	1	2	Not applicable	Not applicable
254	2	Not applicable	Not applicable	Not applicable	2	Not applicable	Not applicable
255	2	Not applicable	Not applicable	Not applicable	2	Not applicable	Not applicable
256	2	Not applicable	Not applicable	Not applicable	2	Not applicable	Not applicable
257	3	Not applicable	Not applicable	Not applicable	2	Not applicable	Not applicable
258	2	Not applicable	Not applicable	Not applicable	2	Not applicable	Not applicable
259	2	Not applicable	Not applicable	Not applicable	2	Not applicable	Not applicable
260	1	3500	1	1	2	Not applicable	Not applicable
261	1	5000	6	1	2	Not applicable	Not applicable
262	2	Not applicable	Not applicable	Not applicable	2	Not applicable	Not applicable
263	2	Not applicable	Not applicable	Not applicable	2	Not applicable	Not applicable
264	2	Not applicable	Not applicable	Not applicable	2	Not applicable	Not applicable
265	2	Not applicable	Not applicable	Not applicable	2	Not applicable	Not applicable
266	2	Not applicable	Not applicable	Not applicable	2	Not applicable	Not applicable
267	2	Not applicable	Not applicable	Not applicable	2	Not applicable	Not applicable
268	2	Not applicable	Not applicable	Not applicable	2	Not applicable	Not applicable
269	2	Not applicable	Not applicable	Not applicable	2	Not applicable	Not applicable
270	1	20000	6	1	2	Not applicable	Not applicable
271	2	Not applicable	Not applicable	Not applicable	2	Not applicable	Not applicable
272	2	Not applicable	Not applicable	Not applicable	2	Not applicable	Not applicable
273	2	Not applicable	Not applicable	Not applicable	2	Not applicable	Not applicable
274	2	Not applicable	Not applicable	Not applicable	2	Not applicable	Not applicable
275	1	3000	1	1	1	2	7000
276	1	4000	2	1	1	2	1800
277	1	4000	2	1	1	2	1800
278	2	Not applicable	Not applicable	Not applicable	2	Not applicable	Not applicable
279	1	5000	1	1	2	Not applicable	Not applicable
280	2	Not applicable	Not applicable	Not applicable	2	Not applicable	Not applicable
281	2	Not applicable	Not applicable	Not applicable	1	5	500
282	2	Not applicable	Not applicable	Not applicable	2	Not applicable	Not applicable
283	2	Not applicable	Not applicable	Not applicable	2	Not applicable	Not applicable
284	1	10000	2	1	1	1	10000
285	2	Not applicable	Not applicable	Not applicable	2	Not applicable	Not applicable
286	2	Not applicable	Not applicable	Not applicable	2	Not applicable	Not applicable
287	2	Not applicable	Not applicable	Not applicable	2	Not applicable	Not applicable
288	2	Not applicable	Not applicable	Not applicable	2	Not applicable	Not applicable
289	2	Not applicable	Not applicable	Not applicable	2	Not applicable	Not applicable
290	2	Not applicable	Not applicable	Not applicable	2	Not applicable	Not applicable
291	2	Not applicable	Not applicable	Not applicable	2	Not applicable	Not applicable
292	1	5000	1	1	2	Not applicable	Not applicable
293	2	Not applicable	Not applicable	Not applicable	2	Not applicable	Not applicable
294	2	Not applicable	Not applicable	Not applicable	2	Not applicable	Not applicable
295	1	2000	2	1	2	Not applicable	Not applicable
296	2	Not applicable	Not applicable	Not applicable	2	Not applicable	Not applicable
297	2	Not applicable	Not applicable	Not applicable	2	Not applicable	Not applicable
298	1	5000	2	1	2	Not applicable	Not applicable
299	2	Not applicable	Not applicable	Not applicable	2	Not applicable	Not applicable
300	2	Not applicable	Not applicable	Not applicable	1	2	6500
301	2	Not applicable	Not applicable	Not applicable	2	Not applicable	Not applicable
302	1	7000	1	1	2	Not applicable	Not applicable
303	2	Not applicable	Not applicable	Not applicable	2	Not applicable	Not applicable
304	1	5000	1	1	2	Not applicable	Not applicable
305	2	Not applicable	Not applicable	Not applicable	2	Not applicable	Not applicable
306	2	Not applicable	Not applicable	Not applicable	2	Not applicable	Not applicable
307	2	Not applicable	Not applicable	Not applicable	2	Not applicable	Not applicable
308	2	Not applicable	Not applicable	Not applicable	2	Not applicable	Not applicable
309	2	Not applicable	Not applicable	Not applicable	1	7	1000
310	2	Not applicable	Not applicable	Not applicable	2	Not applicable	Not applicable
311	2	Not applicable	Not applicable	Not applicable	2	Not applicable	Not applicable
312	2	Not applicable	Not applicable	Not applicable	2	Not applicable	Not applicable
313	2	Not applicable	Not applicable	Not applicable	2	Not applicable	Not applicable
314	2	Not applicable	Not applicable	Not applicable	2	Not applicable	Not applicable
315	1	15000	6	1	1	2	2500
316	2	Not applicable	Not applicable	Not applicable	2	Not applicable	Not applicable
317	2	Not applicable	Not applicable	Not applicable	2	Not applicable	Not applicable
318	2	Not applicable	Not applicable	Not applicable	2	Not applicable	Not applicable
319	1	5000	Not available	1	2	Not applicable	Not applicable
320	2	Not applicable	Not applicable	Not applicable	2	Not applicable	Not applicable
321	2	Not applicable	Not applicable	Not applicable	1	5	3000
322	2	Not applicable	Not applicable	Not applicable	2	Not applicable	Not applicable
323	2	Not applicable	Not applicable	Not applicable	2	Not applicable	Not applicable
324	2	Not applicable	Not applicable	Not applicable	2	Not applicable	Not applicable
325	2	Not applicable	Not applicable	Not applicable	2	Not applicable	Not applicable
326	2	Not applicable	Not applicable	Not applicable	2	Not applicable	Not applicable
327	2	Not applicable	Not applicable	Not applicable	2	Not applicable	Not applicable
328	2	Not applicable	Not applicable	Not applicable	2	Not applicable	Not applicable
329	2	Not applicable	Not applicable	Not applicable	2	Not applicable	Not applicable
330	2	Not applicable	Not applicable	Not applicable	2	Not applicable	Not applicable
331	2	Not applicable	Not applicable	Not applicable	2	Not applicable	Not applicable
332	2	Not applicable	Not applicable	Not applicable	2	Not applicable	Not applicable
333	1	5000	1	1	2	Not applicable	Not applicable
334	2	Not applicable	Not applicable	Not applicable	2	Not applicable	Not applicable
335	2	Not applicable	Not applicable	Not applicable	1	1	10000
336	2	Not applicable	Not applicable	Not applicable	2	Not applicable	Not applicable
337	2	Not applicable	Not applicable	Not applicable	2	Not applicable	Not applicable
338	2	Not applicable	Not applicable	Not applicable	2	Not applicable	Not applicable
339	1	3000	1	1	2	Not applicable	Not applicable
340	2	Not applicable	Not applicable	Not applicable	2	Not applicable	Not applicable
341	2	Not applicable	Not applicable	Not applicable	2	Not applicable	Not applicable
342	2	Not applicable	Not applicable	Not applicable	2	Not applicable	Not applicable
343	2	Not applicable	Not applicable	Not applicable	2	Not applicable	Not applicable
344	1	500	1	1	2	Not applicable	Not applicable
345	2	Not applicable	Not applicable	Not applicable	2	Not applicable	Not applicable
346	2	Not applicable	Not applicable	Not applicable	2	Not applicable	Not applicable
347	2	Not applicable	Not applicable	Not applicable	2	Not applicable	Not applicable
348	2	Not applicable	Not applicable	Not applicable	1	2	700
349	1	5000	2	1	2	Not applicable	Not applicable
350	1	15000	2	1	2	Not applicable	Not applicable
351	2	Not applicable	Not applicable	Not applicable	2	Not applicable	Not applicable
352	2	Not applicable	Not applicable	Not applicable	2	Not applicable	Not applicable
353	1	2000	2	1	2	Not applicable	Not applicable
354	1	1000	2	1	1	2	13000
355	2	Not applicable	Not applicable	Not applicable	1	1	7000
356	1	5000	6	1	1	1	3000
357	2	Not applicable	Not applicable	Not applicable	2	Not applicable	Not applicable
358	2	Not applicable	Not applicable	Not applicable	2	Not applicable	Not applicable
359	2	Not applicable	Not applicable	Not applicable	2	Not applicable	Not applicable
360	2	Not applicable	Not applicable	Not applicable	2	Not applicable	Not applicable
361	2	Not applicable	Not applicable	Not applicable	2	Not applicable	Not applicable
362	2	Not applicable	Not applicable	Not applicable	2	Not applicable	Not applicable
363	2	Not applicable	Not applicable	Not applicable	2	Not applicable	Not applicable
364	2	Not applicable	Not applicable	Not applicable	2	Not applicable	Not applicable
365	1	10000	1	1	2	Not applicable	Not applicable
366	2	Not applicable	Not applicable	Not applicable	1	1	3000
367	1	1000	6	1	2	Not applicable	Not applicable
368	1	25000	6	1	2	Not applicable	Not applicable
369	2	Not applicable	Not applicable	Not applicable	1	1	7000
370	1	1800	1	1	2	Not applicable	Not applicable
371	1	2500	6	1	2	Not applicable	Not applicable
372	2	Not applicable	Not applicable	Not applicable	2	Not applicable	Not applicable
373	2	Not applicable	Not applicable	Not applicable	2	Not applicable	Not applicable
374	2	Not applicable	Not applicable	Not applicable	2	Not applicable	Not applicable
375	1	500	2	1	2	Not applicable	Not applicable
376	2	Not applicable	Not applicable	Not applicable	2	Not applicable	Not applicable
377	2	Not applicable	Not applicable	Not applicable	2	Not applicable	Not applicable
378	2	Not applicable	Not applicable	Not applicable	2	Not applicable	Not applicable
379	2	Not applicable	Not applicable	Not applicable	2	Not applicable	Not applicable
380	2	Not applicable	Not applicable	Not applicable	2	Not applicable	Not applicable
381	1	1500	1	1	1	4	1500
382	2	Not applicable	Not applicable	Not applicable	2	Not applicable	Not applicable
383	2	Not applicable	Not applicable	Not applicable	2	Not applicable	Not applicable
384	2	Not applicable	Not applicable	Not applicable	2	Not applicable	Not applicable
385	2	Not applicable	Not applicable	Not applicable	2	Not applicable	Not applicable
386	1	5000	5	1	1	2	9000
387	2	Not applicable	Not applicable	Not applicable	2	Not applicable	Not applicable
388	2	Not applicable	Not applicable	Not applicable	2	Not applicable	Not applicable
389	2	Not applicable	Not applicable	Not applicable	2	Not applicable	Not applicable
390	1	10000	2	1	2	Not applicable	Not applicable
391	2	Not applicable	Not applicable	Not applicable	2	Not applicable	Not applicable
392	2	Not applicable	Not applicable	Not applicable	2	Not applicable	Not applicable
393	2	Not applicable	Not applicable	Not applicable	2	Not applicable	Not applicable
394	2	Not applicable	Not applicable	Not applicable	2	Not applicable	Not applicable
395	2	Not applicable	Not applicable	Not applicable	2	Not applicable	Not applicable
396	1	10000	1	1	1	2	3000
397	1	5000	2	1	2	Not applicable	Not applicable
398	2	Not applicable	Not applicable	Not applicable	2	Not applicable	Not applicable
399	2	Not applicable	Not applicable	Not applicable	1	2	14000
400	1	10000	1	1	1	2	8000
401	1	3000	6	1	1	4	600
402	2	Not applicable	Not applicable	Not applicable	2	Not applicable	Not applicable
403	2	Not applicable	Not applicable	Not applicable	2	Not applicable	Not applicable
404	2	Not applicable	Not applicable	Not applicable	2	Not applicable	Not applicable
405	2	Not applicable	Not applicable	Not applicable	2	Not applicable	Not applicable
406	2	Not applicable	Not applicable	Not applicable	2	Not applicable	Not applicable
407	2	Not applicable	Not applicable	Not applicable	2	Not applicable	Not applicable
408	2	Not applicable	Not applicable	Not applicable	2	Not applicable	Not applicable
409	2	Not applicable	Not applicable	Not applicable	2	Not applicable	Not applicable
410	2	Not applicable	Not applicable	Not applicable	2	Not applicable	Not applicable
411	2	Not applicable	Not applicable	Not applicable	1	1	150000
412	1	3000	5	1	2	Not applicable	Not applicable
413	2	Not applicable	Not applicable	Not applicable	2	Not applicable	Not applicable
414	2	Not applicable	Not applicable	Not applicable	2	Not applicable	Not applicable
415	2	Not applicable	Not applicable	Not applicable	2	Not applicable	Not applicable
416	2	Not applicable	Not applicable	Not applicable	1	5	500
417	2	Not applicable	Not applicable	Not applicable	2	Not applicable	Not applicable
418	2	Not applicable	Not applicable	Not applicable	2	Not applicable	Not applicable
419	2	Not applicable	Not applicable	Not applicable	2	Not applicable	Not applicable
420	1	3000	2	1	2	Not applicable	Not applicable
421	1	1000	6	1	2	Not applicable	Not applicable
422	1	3000	2	1	2	Not applicable	Not applicable
423	2	Not applicable	Not applicable	Not applicable	2	Not applicable	Not applicable
424	2	Not applicable	Not applicable	Not applicable	2	Not applicable	Not applicable
425	2	Not applicable	Not applicable	Not applicable	2	Not applicable	Not applicable
426	1	600	2	1	1	5	4500
427	1	3000	6	1	2	Not applicable	Not applicable
