# Supplementary material for: Catastrophic costs for tuberculosis patients in India: Impact of methodological choices
Source: PLOS Glob Public Health. 2024 Apr 26;4(4):e0003078. doi: 10.1371/journal.pgph.0003078 (PMC11051603; doi:10.1371/journal.pgph.0003078)
Supplement: S1 Data — (ZIP) [file pgph.0003078.s005.zip › TG 2nd Round.xlsx]

## Sheet: Basic info
Sl no.	Sex	Age	Start date of current TB treatment	Date of interview	Patient income during interview (INR)	Household income during interview	Reason for loss to follow-up
1	1	42	2019-03-18	2019-08-16	0	9500
2	1	18	2019-04-12	2019-08-16	0	6720
3	1	35	2019-02-16	2019-08-16	3600	7200
4	2	19	2019-03-04	2019-08-16	0	16000
5	1	65	2019-03-20				Death
6	1	60	2019-03-28	2019-08-13	0	9666
7	2	22	2019-03-25	2019-08-13	0	9200
8	2	25	2019-03-18	2019-08-13	0	11332
9	1	24	2019-02-27	2019-08-13	3600	3600
10	1	32	2019-03-15	2019-08-13	0	3600
11	1	29	2019-03-27	2019-08-13	0	3120
12	2	50	2019-04-17	2019-08-17	0	11200
13	2	26	2019-04-09	2019-08-17	0	7560
14	2	28	2019-03-25	2019-08-17	0	7700
15	1	27	2019-03-27	2019-08-17	0	7200
16	2	19	2019-04-08	2019-08-17	0	6000
17	1	52	2019-04-03	2019-08-17	5000	5000
18	1	32	2019-03-14	2019-08-17	12000	16000
19	1	47	2019-03-29	2019-08-17	0	4550
20	1	55	2019-02-02	2019-08-13	0	2250
21	1	35	2019-04-05	2019-08-13	0	9000
22	2	32	2019-04-12	2019-08-13	0	2000
23	1	32	2019-03-08	2019-08-17	9000	9000
24	1	28	2019-04-03	2019-08-17	0	15000
25	1	29	2019-03-27	2019-08-17	0	3700
26	2	60	2019-03-30	2019-08-17	0	3888
27	1	24	2019-04-10	2019-08-13	1800	10200
28	2	24	2019-04-06	2019-08-19	0	15600
29	1	33	2019-05-13	2019-08-19	4550	9100
30	1	55	2019-05-02	2019-08-19	17000	17000
31	1	30	2019-03-28	2019-08-19	0	14400
32	1	36	2019-04-29	2019-08-20	0	2400
33	2	56	2019-02-27	2019-08-20	0	30000
34	1	65	2019-04-27	2019-08-20	0	9200
35	2	18	2019-03-26	2019-08-21	0	8400
36	2	37	2019-03-20	2019-08-20	0	4000
37	2	70	2019-05-14	2019-08-20	0	0
38	2	49	2019-04-19	2019-08-20	0	13000
39	2	24	2019-05-06	2019-08-22	0	8000
40	1	20	2019-04-13	2019-08-22	0	10000
41	2	58	2019-02-11	2019-08-21	0	1000
42	2	60	2019-04-03	2019-08-21	0	4000
43	1	31	2019-03-29	2019-08-22	0	4000
44	2	47	2019-03-13	2019-08-21	0	3600
45	2	18	2019-04-02	2019-09-09	4000	10000
46	1	60	2019-04-05	2019-09-09	0	10000
47	1	26	2019-04-01	2019-09-12	0	6000
48	1	29	2019-04-13	2019-09-12	3000	5000
49	1	72	2019-04-13	2019-09-09	0	8300
50	1	40	2019-04-24	2019-09-09	0	3000
51	2	20	2019-03-19				Unable to contact
52	2	29	2019-04-24	2019-09-09	0	15000
53	1	63	2019-04-05	2019-09-09	1000	5000
54	1	26	2019-04-02	2019-09-09	0	5600
55	2	24	2019-03-06	2019-09-09	0	2680
56	1	22	2019-04-05	2019-09-09	4000	8000
57	1	44	2019-03-19				Death
58	2	24	2019-04-25	2019-09-09	0	4000
59	1	44	2019-02-26	2019-09-09	5000	8000
60	1	32	2019-04-01	2019-09-09	4500	5500
61	1	46	2019-04-12	2019-09-09	0	10600
62	1	50	2019-04-12	2019-09-09	3800	7600
63	2	60	2019-03-14	2019-09-09	0	10200
64	2	65	2019-03-14	2019-09-12	0	11400
65	1	40	2019-04-20	2019-09-09	0	4200
66	1	25	2019-04-16	2019-09-09	0	4000
67	1	23	2019-04-27	2019-09-09	0	5200
68	2	22	2019-03-25	2019-09-11	0	7400
69	1	25	2019-04-17				Shifted to MDR
70	2	40	2019-03-18				Migrate out
71	1	24	2019-04-22	2019-09-11	0	5100
72	2	23	2019-03-19	2019-09-13	0	10000
73	1	19	2019-04-01	2019-09-13	0	7000
74	1	21	2019-03-26	2019-09-13	4040	5420
75	2	21	2019-03-19	2019-09-14	0	2800
76	1	30	2019-04-16	2019-09-13	0	3800
77	2	48	2019-04-29	2019-09-13	0	16200
78	1	21	2019-03-19	2019-09-13	0	11600
79	1	70	2019-04-17	2019-09-13	0	7140
80	2	32	2019-04-03	2019-09-13	0	16163
81	2	43	2019-04-24	2019-09-13	3680	4680
82	1	36	2019-03-18	2019-09-12	3700	7400
83	1	34	2019-03-18	2019-09-14	0	12000
84	2	68	2019-03-30	2019-09-14	0	3860
85	1	27	2019-03-30	2019-09-14	0	7600
86	1	37	2019-03-29	2019-09-14	0	4080
87	1	35	2019-03-07	2019-09-14	0	9720
88	1	50	2019-04-24	2019-09-14	9000	12850
89	2	37	2019-03-22	2019-09-14	3600	3600
90	2	27	2019-03-12	2019-09-14	0	10400
91	1	23	2019-03-11	2019-09-14	0	5400
92	2	30	2019-04-17	2019-09-11	0	3000
93	2	50	2019-04-05	2019-09-12	0	2400
94	1	24	2019-03-13	2019-09-11	3800	3800
95	2	18	2019-05-03	2019-09-11	0	6000
96	2	28	2019-04-17	2019-09-12	3720	9300
97	2	31	2019-03-13	2019-09-11	0	2300
98	1	28	2019-04-24	2019-09-12	3600	7200
99	1	31	2019-04-20	2019-09-11	3500	5250
100	1	55	2019-04-29	2019-09-12	3000	4500
101	1	18	2019-04-24	2019-09-11	0	3880
102	1	55	2019-04-10	2019-09-06	0	10000
103	2	61	2019-04-10	2019-09-06	0	1000
104	1	32	2019-03-25	2019-09-06	0	4000
105	2	19	2019-03-29	2019-09-06	0	9200
106	2	31	2019-04-10	2019-09-06	3520	6920
107	2	43	2019-04-01	2019-09-06	0	5000
108	2	22	2019-04-26	2019-09-06	0	23000
109	2	18	2019-03-29	2019-09-06	0	2800
110	1	52	2019-04-12	2019-09-06	2050	2650
111	1	41	2019-03-29	2019-09-06	3500	3500
112	1	36	2019-04-29	2019-09-07	0	5280
113	1	18	2019-03-26	2019-09-14	0	14400
114	1	50	2019-03-15	2019-09-07	0	4576
115	1	30	2019-04-13	2019-09-07	5000	20000
116	1	58	2019-04-05	2019-09-14	5000	15000
117	1	18	2019-03-29	2019-09-14	0	5000
118	1	29	2019-03-25	2019-09-14	3570	3570
119	2	21	2019-04-17	2019-09-07	1200	14200
120	1	33	2019-04-12	2019-09-14	4008	10008
121	2	46	2019-03-19	2019-09-07	0	3600
122	1	32	2019-03-24	2019-09-07	4000	4000
123	2	24	2019-04-17	2019-09-07	0	9152
124	1	30	2019-04-19	2019-09-07	0	4200
125	1	34	2019-04-14	2019-09-14	3600	3600
126	2	60	2019-04-24	2019-09-07	0	5280
127	1	24	2019-04-23	2019-09-14	4000	4000
128	2	21	2019-04-01	2019-09-07	1500	11100
129	1	41	2019-04-01	2019-09-07	0	3600
130	2	60	2019-04-13	2019-09-14	0	0
131	1	23	2019-05-04	2019-09-07	0	7200
132	1	40	2019-03-20	2019-09-11	4320	16640
133	1	18	2019-03-30	2019-09-11	0	12000
134	2	23	2019-04-22	2019-09-11	0	8800
135	2	60	2019-04-10	2019-09-06	0	7600
136	1	35	2019-03-26	2019-09-06	0	13100
137	1	25	2019-04-25	2019-09-11	0	3500
138	1	56	2019-04-26	2019-09-11	0	2500
139	2	29	2019-04-13	2019-09-11	0	20000
140	2	22	2019-03-30	2019-09-11	0	8000
141	2	24	2019-03-16	2019-09-14	0	3600
142	1	36	2019-03-16	2019-09-14	0	3660
143	2	25	2019-05-04	2019-09-13	0	7000
144	1	36	2019-05-07	2019-09-13	3200	7700
145	2	19	2019-04-26	2019-09-13	0	7000
146	1	24	2019-03-24	2019-09-13	0	12000
147	2	22	2019-04-26	2019-09-13	0	7200
148	2	18	2019-04-12	2019-09-13	0	2500
149	1	41	2019-03-16	2019-09-13	0	7800
150	1	45	2019-04-11	2019-09-11	3600	7600
151	2	40	2019-03-26	2019-09-11	0	7200
152	2	32	2019-03-27	2019-09-13	5250	9250
153	1	20	2020-01-09	2020-07-09	900	8100
154	2	20	2019-12-24	2020-07-16	0	3600
155	2	25	2019-12-04	2020-08-01	0	3600
156	1	30	2019-11-15	2020-07-16	0	1800
157	1	45	2019-11-16	2020-07-22	3400	5800
158	1	29	2019-12-20	2020-07-10	3000	3000
159	1	60	2019-11-28	2020-07-30	0	3400
160	1	35	2019-11-23	2020-07-16	4850	4850
161	1	42	2019-12-24	2020-08-14	3600	6300
162	2	19	2019-11-21	2020-07-16	0	9600
163	1	45	2019-11-14	2020-09-05	0	8750
164	2	19	2019-12-04	2020-07-22	0	8000
165	1	20	2019-11-29	2020-07-17	0	7824
166	1	40	2019-12-06	2020-07-10	6000	9000
167	1	30	2019-12-06	2020-09-10	0	12600
168	1	46	2019-11-18	2020-07-17	3200	6680
169	1	22	2019-12-17				Death
170	1	45	2019-12-02				Migrate out
171	1	52	2019-11-22	2020-07-27	0	13000
172	2	40	2019-12-20	2020-07-22	0	7200
173	1	34	2019-12-17	2020-07-10	0	2400
174	1	25	2019-11-29				Unable to contact
175	2	30	2019-12-19	2020-07-16	0	4100
176	2	22	2019-11-19	2020-07-15	0	3400
177	2	20	2019-11-13	2020-07-29	0	10800
178	1	62	2019-11-15	2020-07-10	0	12000
179	2	40	2019-11-27	2020-07-23	0	3400
180	1	55	2019-11-20	2020-07-18	0	10000
181	2	19	2019-12-04	2020-07-16	0	3200
182	2	25	2019-11-27	2020-07-15	0	3400
183	1	35	2019-12-07	2020-07-11	5600	12000
184	2	19	2020-01-04	2020-07-17	0	3200
185	2	20	2019-11-16	2020-07-22	0	7800
186	2	40	2019-12-17	2020-07-22	0	4200
187	2	33	2019-11-16	2020-07-22	0	700
188	1	40	2019-11-30	2020-07-11	0	3600
189	1	26	2019-11-27	2020-07-11	2000	2000
190	1	19	2019-12-04	2020-07-18	4000	8000
191	1	28	2019-12-04	2020-07-18	800	3800
192	2	18	2019-12-31	2020-07-19	0	18000
193	2	29	2019-12-30	2020-07-20	0	3500
194	2	20	2019-11-30	2020-07-15	0	6000
195	2	35	2019-11-28	2020-08-06	0	3000
196	1	25	2019-12-21	2020-07-18	8000	8000
197	2	26	2019-11-15	2020-07-20	0	4600
198	1	36	2019-12-20	2020-07-17	0	4900
199	1	24	2019-11-05	2020-07-20	0	6000
200	1	38	2020-01-09	2020-07-18	0	10000
201	1	30	2019-11-26	2020-07-20	3440	3440
202	2	22	2019-11-09	2020-07-21	0	1500
203	1	20	2019-11-30	2020-07-17	0	6400
204	1	56	2019-12-05	2020-08-08	3500	5250
205	1	22	2019-11-19				Unable to contact
206	1	25	2019-11-28	2020-07-20	0	2240
207	1	28	2020-01-08				Unable to contact
208	2	32	2019-11-18	2020-07-31	0	3200
209	1	20	2019-12-30	2020-07-08	0	6400
210	1	45	2019-12-04	2020-08-13	0	3200
211	1	23	2019-12-19	2020-08-14	3500	3500
212	1	19	2019-12-20	2020-08-14	0	10000
213	1	30	2019-12-24				Shifted to MDR
214	1	22	2020-01-18	2020-07-20	0	9360
215	1	31	2019-12-02	2020-07-23	0	2600
216	1	45	2019-12-28				Death
217	2	20	2019-12-30	2020-07-21	0	8400
218	2	21	2019-12-04	2020-07-23	4000	4200
219	2	31	2019-12-16	2020-07-18	0	4500
220	1	32	2019-12-19	2020-08-04	16000	19000
221	1	35	2019-12-23				Death
222	2	35	2019-12-23	2020-08-09	3200	6000
223	1	45	2019-12-11	2020-09-04	0	13100
224	1	38	2020-01-11	2020-07-30	0	10000
225	1	25	2020-01-17	2020-07-20	0	4368
226	1	60	2020-01-11	2020-09-06	0	2600
227	1	60	2020-01-01	2020-07-30	0	10600
228	2	34	2020-01-17	2020-07-31	0	7000
229	2	28	2020-01-07	2020-07-30	0	3600
230	1	25	2020-01-07	2020-07-30	0	3000
231	1	35	2020-01-13				Death
232	2	30	2020-01-11	2020-08-07	0	1800
233	1	33	2020-01-11	2020-09-05	0	6800
234	2	30	2019-12-28	2020-09-06	0	1200
235	2	24	2020-01-10	2020-07-22	0	10100
236	1	45	2019-12-30	2020-08-06	2400	2400
237	1	43	2019-12-30	2020-08-06	0	2400
238	1	48	2019-12-28				Death
239	1	38	2019-12-30	2020-07-27	0	3200
240	1	40	2020-01-07	2020-08-07	0	3200
241	2	18	2019-01-24	2020-08-08	0	3200
242	1	18	2019-12-20	2020-07-20	0	12600
243	2	18	2019-12-29	2020-08-07	0	8000
244	1	30	2020-01-02	2020-09-18	0	7500
245	2	20	2019-12-14	2020-08-08	0	3500
246	1	42	2019-12-05	2020-07-23	0	0
247	1	24	2019-12-07	2020-08-18	3200	3200
248	1	35	2019-12-18	2020-08-21	0	12500
249	1	39	2019-11-30	2020-08-20	3400	6800
250	1	23	2019-12-28	2020-08-20	3460	13540
251	1	37	2020-01-15	2020-08-09	0	3600
252	1	19	2020-01-08	2020-08-07	0	7200
253	2	33	2020-01-07	2020-07-29	0	3500
254	2	32	2020-01-06	2020-08-09	3500	3500
255	1	22	2019-12-18	2020-08-07	0	5400
256	1	24	2019-12-27	2020-07-28	3400	6800
257	2	35	2019-11-27	2020-07-30	2672	9072
258	1	22	2019-12-07	2020-08-13	0	9400
259	1	30	2019-12-05	2020-08-03	0	6800
260	1	27	2020-01-04	2020-08-03	0	3600
261	1	30	2019-12-28	2020-08-17	0	1600
262	1	52	2019-12-16	2020-07-21	2000	14000
263	2	19	2019-12-27	2020-07-28	0	7400
264	1	50	2019-11-28	2020-08-10	0	3480
265	2	20	2020-01-07	2020-08-10	0	3000
266	1	28	2020-01-04				Death
267	2	21	2020-01-01	2020-08-14	0	5600
268	1	36	2020-01-06	2020-08-01	0	3200
269	2	55	2019-11-30	2020-08-17	0	6800
270	2	20	2020-01-10	2020-08-17	0	45000
271	2	30	2020-01-08	2020-08-14	0	3480
272	1	27	2019-11-28	2020-07-28	0	3000
273	2	38	2020-01-03	2020-08-13	6000	6000
274	2	35	2019-12-24	2020-08-12	3000	4500
275	2	28	2019-12-03	2020-08-15	0	2800
276	2	21	2020-01-10	2020-07-28	0	6450
277	2	30	2020-01-10	2020-07-28	0	4800
278	2	32	2020-01-02	2020-08-21	3600	5400
279	1	18	2020-01-13	2020-07-21	0	5000
280	1	35	2020-01-09	2020-07-29	0	3120
281	2	38	2019-12-11	2020-08-22	0	1440
282	1	30	2019-12-05				Death
283	1	35	2019-12-16				Unable to contact
284	2	21	2019-12-30	2020-07-28	0	8200
285	1	23	2020-01-17	2020-09-18	0	3000
286	1	35	2020-01-17	2020-08-05	0	2600
287	2	56	2020-01-08	2020-08-05	0	10000
288	1	36	2019-11-29	2020-08-02	2800	6400
289	2	25	2019-12-09	2020-07-28	3200	6400
290	1	47	2019-12-06	2020-08-05	0	3000
291	1	60	2020-01-08	2020-08-05	0	4500
292	1	32	2019-12-04	2020-08-05	0	11000
293	2	22	2019-12-16	2020-08-05	0	5900
294	1	62	2019-12-02				Death
295	2	23	2020-01-08	2020-07-31	0	13000
296	2	21	2020-01-20	2020-08-01	0	9750
297	1	26	2020-01-03	2020-07-31	0	0
298	1	22	2020-01-22	2020-07-22	0	6400
299	1	18	2020-01-18	2020-07-09	0	7200
300	1	25	2020-01-18	2020-07-22	36000	36000
301	1	50	2020-01-18	2020-08-18	1400	5400
302	1	28	2019-12-01	2020-07-17	0	3000
303	1	36	2020-01-05	2020-07-17	3400	3400
304	1	26	2020-01-25	2020-07-17	0	10800
305	1	20	2020-01-24	2020-07-18	0	3200
306	2	29	2020-01-06	2020-07-20	0	4800
307	1	70	2019-12-24	2020-07-25	0	4166
308	2	37	2020-01-10	2020-07-23	0	19040
309	1	29	2020-01-06	2020-07-29	3200	5200
310	1	18	2019-12-23	2020-07-09	0	4860
311	2	20	2020-01-30	2020-08-03	0	3600
312	1	32	2020-01-27	2020-07-29	4180	7180
313	2	25	2020-01-18				Death
314	1	25	2020-01-27	2020-08-19	0	8700
315	2	48	2020-01-03	2020-07-20	0	10800
316	1	52	2019-12-20	2020-08-11	8000	8000
317	2	45	2020-01-29	2020-07-25	2400	9600
318	2	28	2019-12-11	2020-07-23	1000	7000
319	1	65	2020-01-29	2020-08-12	0	11000
320	1	40	2020-02-01	2020-07-30	0	3000
321	1	28	2019-12-27	2020-08-25	0	1500
322	1	33	2020-01-24	2020-07-29	6333	6333
323	1	35	2019-12-26	2020-07-23	2920	6320
324	2	40	2019-12-19	2020-07-24	0	15000
325	1	48	2020-01-08	2020-08-06	0	0
326	2	45	2019-12-24	2020-08-06	0	3400
327	2	25	2020-02-02	2020-08-07	0	0
328	1	70	2020-02-02	2020-08-05	0	3200
329	2	28	2020-01-20	2020-08-20	0	3200
330	2	55	2020-01-14	2020-07-24	0	15000
331	2	24	2020-01-09	2020-07-24	0	4000
332	2	23	2020-01-28	2020-07-08	0	10500
333	2	24	2020-01-11	2020-07-31	0	6200
334	1	28	2020-01-17	2020-08-04	3000	5200
335	1	36	2020-01-09	2020-08-04	0	4400
336	1	28	2019-12-16	2020-08-01	0	9000
337	1	45	2019-12-06	2020-07-29	0	6200
338	2	22	2020-01-01	2020-08-01	0	2400
339	2	60	2019-12-16	2020-08-01	0	0
340	1	46	2019-12-20	2020-08-01	0	11800
341	1	35	2020-01-24	2020-08-03	0	1500
342	1	29	2019-12-30				Death
343	2	40	2019-12-28	2020-08-01	2400	2400
344	1	35	2019-12-27				Death
345	2	22	2020-01-24	2020-08-01	0	10800
346	1	60	2020-01-19	2020-09-18	0	6000
347	1	48	2020-01-09				Death
348	2	19	2020-01-22	2020-07-21	0	2400
349	2	55	2020-01-07	2020-08-12	0	9200
350	2	29	2020-01-15	2020-07-24	0	15000
351	1	48	2019-12-20	2020-07-14	0	3000
352	1	35	2020-01-23	2020-08-01	0	2800
353	1	40	2020-01-14	2020-07-22	0	1800
354	1	40	2019-12-25	2020-07-14	0	3000
355	1	24	2020-01-02	2020-08-17	0	3500
356	2	30	2020-01-21	2020-07-14	0	4800
357	1	22	2020-01-03	2020-07-24	0	0
358	1	25	2020-01-04				Death
359	1	45	2020-02-04	2020-07-15	0	0
360	2	30	2020-01-27				Death
361	1	39	2019-12-26	2020-07-09	26000	42500
362	2	48	2020-01-22	2020-08-26	0	6640
363	1	25	2019-12-21	2020-07-18	0	2000
364	1	28	2020-01-08	2020-07-18	0	3200
365	1	57	2020-01-17	2020-08-03	4400	19400
366	1	40	2020-02-04	2020-07-27	0	2400
367	2	35	2019-12-30	2020-07-30	0	3200
368	1	35	2019-12-13	2020-07-25	4000	4000
369	1	30	2020-01-25	2020-08-01	0	4008
370	2	35	2020-01-24	2020-07-31	0	6800
371	1	40	2020-01-25				Death
372	1	45	2020-01-13	2020-07-27	0	6000
373	2	45	2019-12-21	2020-07-27	1700	10500
374	1	46	2019-12-23	2020-08-19	4000	11900
375	1	36	2019-12-21	2020-07-25	3400	4650
376	2	20	2020-01-06	2020-07-21	0	3200
377	2	26	2020-02-03	2020-07-27	0	4000
378	1	50	2020-02-04	2020-07-28	1600	5000
379	1	36	2020-02-04	2020-08-25	2800	2800
380	1	29	2020-02-04				Death
381	2	22	2019-12-19	2020-07-21	0	10500
382	1	35	2020-01-27	2020-07-21	0	0
383	2	23	2020-01-30	2020-07-21	0	8000
384	1	52	2020-01-02				Death
385	2	58	2020-01-10	2020-08-20	0	3800
386	2	28	2020-01-03	2020-07-20	0	3340
387	1	36	2020-02-03	2020-08-20	0	3800
388	1	25	2020-01-31	2020-07-23	0	8000
389	2	28	2019-12-16	2020-07-24	0	4000
390	2	21	2020-01-25	2020-08-11	0	15000
391	1	55	2020-01-06	2020-07-20	0	7400
392	1	30	2019-12-27				Death
393	2	60	2019-12-23	2020-07-23	0	14040
394	2	25	2019-12-26	2020-08-22	3480	3480
395	2	32	2020-02-11				Death
396	1	21	2020-02-11	2020-07-25	0	14000
397	2	37	2020-01-03	2020-08-18	0	12000
398	1	25	2019-12-30	2020-08-19	0	800
399	1	30	2020-01-11	2020-08-20	0	4500
400	2	37	2019-12-30	2020-08-17	0	4500
401	2	25	2020-02-12	2020-07-30	0	3200
402	1	28	2020-01-20	2020-08-17	8000	8000
403	2	24	2020-01-10	2020-07-20	0	4000
404	2	35	2020-01-17	2020-08-17	0	1500
405	2	40	2020-01-09	2020-09-07	0	3600
406	1	47	2020-01-14	2020-07-22	3320	6640
407	1	21	2019-12-31	2020-09-07	0	2000
408	1	45	2019-12-30				Death
409	2	28	2020-01-02	2020-07-25	0	5883
410	1	18	2019-12-16	2020-07-26	0	1800
411	2	35	2020-01-13	2020-08-21	0	3200
412	1	37	2020-02-13	2020-08-22	0	3200
413	2	28	2019-12-27	2020-08-15	0	3560
414	2	40	2020-01-24	2020-08-11	0	6300
415	2	30	2019-12-23	2020-08-11	0	0
416	2	23	2020-01-25	2020-08-11	0	1600
417	1	50	2020-02-03	2020-08-11	0	2400
418	1	27	2020-02-13	2020-07-24	0	17000
419	1	40	2020-02-09	2020-07-31	0	3200
420	1	33	2019-12-21	2020-08-01	0	0
421	2	37	2020-01-21	2020-07-24	0	4000
422	1	32	2020-01-02	2020-07-22	0	2000
423	1	38	2020-02-01	2020-07-23	4342	5175
424	1	30	2020-01-13	2020-07-27	0	4000
425	1	43	2020-01-27	2020-07-20	4300	4300
426	2	19	2020-01-27	2020-07-25	6600	9400
427	2	43	2020-01-27	2020-09-02	2800	4200

## Sheet: Visit
Reasons for missed interviews	Sl no.	Provider type (1st visit)	Number of times visited	Provider type (2nd visit)	Number of times visited	Provider type (3rd visit)	Number of times visited	Provider type (4th visit)	Number of times visited	Provider type (5th visit)	Number of times visited	Provider type (6th visit)	Number of times visited	Visit # 1	Type of provider	Accompanying person (Y/N)	How Many	Travel time one way (Hours):	Mode of transport	Approx. km (one way) only if travelled by Bike or car	Time spent for visit (total hours)	Consultation fee	X-ray, CT Scan and other imaging	Lab tests	Medicines	Other procedures	Travel Expenses (one way)	Food during health care visit	Accommodation	Nutritional supplements	Any other Expenses	Reimbursements	Visit # 2	Type of provider	Accompanying person (Y/N)	How Many	Travel time one way (Hours):	Mode of transport	Approx. km (one way) only if travelled by Bike or car	Time spent for visit (total hours)	Consultation fee	X-ray, CT Scan and other imaging	Lab tests	Medicines	Other procedures	Travel Expenses (one way)	Food during health care visit	Accommodation	Nutritional supplements
	1	6	2	0	0	0	0	0	0	0	0	0	0	1	6	Y	1	0.33	Toto	0	0.17	0	0	0	0	0	40	0	0	0	0	0	2	6	Y	1	0.33	Toto	0	0.08	0	0	0	0	0	40	0	0	0
	2	6	3	5	1	0	0	0	0	0	0	0	0	1	6	Y	2	0.17	Bike	3	0.5	0	0	0	0	0	3	0	0	0	0	0	2	6	Y	2	0.17	Bike	3	0.17	0	0	0	0	0	3	0	0	0
	3	6	3	6	3	0	0	0	0	0	0	0	0	1	6	N	0	0.75	Walk	0	0.08	0	0	0	0	0	0	0	0	0	0	0	2	6	N	0	0.75	walk	0	0.17	0	0	0	0	0	0	0	0	0
	4	5	3	5	1	0	0	0	0	0	0	0	0	1	5	N	0	0.5	Magic tempo	0	1	0	0	0	0	0	25	0	0	0	0	0	2	5	N	0	0.5	Magic Tempo	0	0.25	0	0	0	0	0	25	0	0	0
Death	5	Not applicable	Not applicable	Not applicable	Not applicable	Not applicable	Not applicable	Not applicable	Not applicable	Not applicable	Not applicable	Not applicable	Not applicable	Not applicable	Not applicable	Not applicable	Not applicable	Not applicable	Not applicable	Not applicable	Not applicable	Not applicable	Not applicable	Not applicable	Not applicable	Not applicable	Not applicable	Not applicable	Not applicable	Not applicable	Not applicable	Not applicable	Not applicable	Not applicable	Not applicable	Not applicable	Not applicable	Not applicable	Not applicable	Not applicable	Not applicable	Not applicable	Not applicable	Not applicable	Not applicable	Not applicable	Not applicable	Not applicable	Not applicable
	6	0	0	0	0	0	0	0	0	0	0	0	0	0	0	0	0	0	0	0	0	0	0	0	0	0	0	0	0	0	0	0	0	0	0	0	0	0	0	0	0	0	0	0	0	0	0	0	0
	7	5	3	0	0	0	0	0	0	0	0	0	0	1	5	N	0	0.583333	Walk/Auto	0	0.333333	0	0	0	0	0	10	0	0	0	0	0	2	5	N	0	0.5	Walk/Auto	0	0.08	0	0	0	0	0	10	0	0	0
	8	5	1	0	0	0	0	0	0	0	0	0	0	1	5	Y	1	0.5	Auto	0	3	0	0	0	0	0	14	0	0	0	0	0	0	0	0	0	0	0	0	0	0	0	0	0	0	0	0	0	0
	9	5	4	0	0	0	0	0	0	0	0	0	0	1	5	N	0	0	Bike	3	0.0333333	0	0	0	0	0	0	0	0	0	0	0	2	5	Y	1	0.5	Bike	12	0.17	0	0	0	0	0	14	0	0	0
	10	0	0	0	0	0	0	0	0	0	0	0	0	0	0	0	0	0	0	0	0	0	0	0	0	0	0	0	0	0	0	0	0	0	0	0	0	0	0	0	0	0	0	0	0	0	0	0	0
	11	5	1	0	0	0	0	0	0	0	0	0	0	1	5	N	0	1	Bicycle	0	0.17	0	0	0	0	0	0	0	0	0	0	0	0	0	0	0	0	0	0	0	0	0	0	0	0	0	0	0	0
	12	5	3	0	0	0	0	0	0	0	0	0	0	1	5	Y	1	0.5	Auto	0	0.17	0	0	0	0	0	30	0	0	0	0	0	2	5	Y	1	0.5	Auto	0	0.08	0	0	0	0	0	30	0	0	0
	13	5	3	5	1	0	0	0	0	0	0	0	0	1	5	Y	1	0.5	Service car	0	3.5	0	0	0	0	0	100	0	0	0	0	0	2	5	N	0	0.5	Bike/walk	8	0.08	0	0	0	0	0	9	0	0	0
	14	5	3	0	0	0	0	0	0	0	0	0	0	1	5	Y	1	0.5	Service car	0	0.25	0	0	0	0	0	100	70	0	0	0	0	2	5	N	0	0.5	Service car	0	0.08	0	0	0	0	0	50	10	0	0
	15	6	3	5	1	6	2	0	0	0	0	0	0	1	6	Y	1	0.5	Bike	0	0.08	0	0	0	0	0	0	0	0	0	0	0	2	6	Y	1	0.5	Bike	0	0.5	0	0	0	0	0	0	0	0	0
	16	5	1	0	0	0	0	0	0	0	0	0	0	1	5	N	0	0.17	Auto	0	0.25	0	0	0	0	0	5	0	0	0	0	0	0	0	0	0	0	0	0	0	0	0	0	0	0	0	0	0	0
	17	5	1	6	3	5	1	0	0	0	0	0	0	1	5	N	0	0.17	Auto	0	0.17	0	0	0	0	0	5	0	0	0	0	0	2	6	N	0	0.416667	Auto	0	0.17	0	0	0	0	0	15	0	0	0
	18	11	2	0	0	0	0	0	0	0	0	0	0	1	11	N	0	0.33	Bike	10	0.33	0	500	0	0	0	12	0	0	0	0	0	2	11	N	0	0.33	Bike	10	0.25	0	0	0	0	0	12	0	0	0
	19	5	3	0	0	0	0	0	0	0	0	0	0	1	5	N	0	0.416667	Auto	0	0.08	0	0	0	0	0	20	0	0	0	0	0	2	5	N	0	0.416667	Auto	0	0.08	0	0	0	0	0	20	20	0	0
	20	11	1	0	0	0	0	0	0	0	0	0	0	1	11	N	0	0	0	0	0.08	0	0	0	0	0	0	0	0	0	0	0	0	0	0	0	0	0	0	0	0	0	0	0	0	0	0	0	0
	21	5	2	0	0	0	0	0	0	0	0	0	0	1	5	Y	1	0.33	Auto	0	0.666667	0	0	0	0	0	20	0	0	0	0	0	2	5	N	0	0.33	Auto	0	0.17	0	0	0	0	0	10	0	0	0
	22	11	1	0	0	0	0	0	0	0	0	0	0	1	11	N	0	0	0	0	0.17	0	0	0	0	0	0	0	0	0	0	0	0	0	0	0	0	0	0	0	0	0	0	0	0	0	0	0	0
	23	11	1	5	2	0	0	0	0	0	0	0	0	1	11	N	0	0	0	0	0.5	0	0	0	0	0	0	0	0	0	0	0	2	5	Y	2	1	Car	0	0.5	0	0	0	0	0	250	0	0	0
	24	0	0	0	0	0	0	0	0	0	0	0	0	0	0	0	0	0	0	0	0	0	0	0	0	0	0	0	0	0	0	0	0	0	0	0	0	0	0	0	0	0	0	0	0	0	0	0	0
	25	0	0	0	0	0	0	0	0	0	0	0	0	0	0	0	0	0	0	0	0	0	0	0	0	0	0	0	0	0	0	0	0	0	0	0	0	0	0	0	0	0	0	0	0	0	0	0	0
	26	5	3	0	0	0	0	0	0	0	0	0	0	1	5	0	0	0	0	0	0.17	0	0	0	0	0	0	0	0	0	0	0	2	5	N	0	0	0	0	0.17	0	0	0	0	0	0	0	0	0
	27	5	1	0	0	0	0	0	0	0	0	0	0	1	5	N	0	0.5	Toto	0	0.33	0	0	0	0	0	20	0	0	0	0	0	0	0	0	0	0	0	0	0	0	0	0	0	0	0	0	0	0
	28	0	0	0	0	0	0	0	0	0	0	0	0	0	0	0	0	0	0	0	0	0	0	0	0	0	0	0	0	0	0	0	0	0	0	0	0	0	0	0	0	0	0	0	0	0	0	0	0
	29	5	1	6	1	5	1	0	0	0	0	0	0	1	5	Y	1	1.5	Reserve car	0	0.08	0	0	0	0	0	500	0	0	0	0	0	2	6	N	0	2.5	Taxi	0	0.25	0	0	0	0	0	300	0	0	0
	30	0	0	0	0	0	0	0	0	0	0	0	0	0	0	0	0	0	0	0	0	0	0	0	0	0	0	0	0	0	0	0	0	0	0	0	0	0	0	0	0	0	0	0	0	0	0	0	0
	31	5	1	0	0	0	0	0	0	0	0	0	0	1	5	0	0	1	Taxi	0	0.08	0	0	0	0	0	500	0	0	0	0	0	0	0	0	0	0	0	0	0	0	0	0	0	0	0	0	0	0
	32	5	2	0	0	0	0	0	0	0	0	0	0	1	5	N	0	1.5	Taxi	0	2.2	0	0	0	0	0	80	40	0	0	0	0	2	5	N	0	1	Taxi	0	0.33	0	0	0	0	0	50	0	0	0
	33	5	1	0	0	0	0	0	0	0	0	0	0	1	5	Y	1	0.75	Taxi	0	0.05	0	0	0	0	0	100	0	0	0	0	0	0	0	0	0	0	0	0	0	0	0	0	0	0	0	0	0	0
	34	5	1	5	2	0	0	0	0	0	0	0	0	1	5	N	0	0.17	Walk	0	0.08	0	0	0	0	0	0	0	0	0	0	0	2	5	N	0	2	Service car	0	0.5	0	0	0	0	0	70	100	0	0
	35	0	0	0	0	0	0	0	0	0	0	0	0	0	0	0	0	0	0	0	0	0	0	0	0	0	0	0	0	0	0	0	0	0	0	0	0	0	0	0	0	0	0	0	0	0	0	0	0
	36	5	2	11	1	0	0	0	0	0	0	0	0	1	5	N	0	2	Service car	0	0.25	0	0	0	0	0	90	0	0	0	0	0	2	5	N	0	2	Service car	0	0.17	0	0	0	0	0	90	0	0	0
	37	11	1	0	0	0	0	0	0	0	0	0	0	1	11	Y	1	1	Taxi	0	4	0	0	200	0	0	600	200	0	0	0	0	0	0	0	0	0	0	0	0	0	0	0	0	0	0	0	0	0
	38	11	1	0	0	0	0	0	0	0	0	0	0	1	11	N	0	0.25	Walk	0	0.08	0	0	0	0	0	0	0	0	0	0	0	0	0	0	0	0	0	0	0	0	0	0	0	0	0	0	0	0
	39	9	1	0	0	0	0	0	0	0	0	0	0	1	9	Y	1	0.75	Taxi	0	3	400	200	0	0	0	120	200	0	0	0	0	0	0	0	0	0	0	0	0	0	0	0	0	0	0	0	0	0
	40	6	3	0	0	0	0	0	0	0	0	0	0	1	6	Y	1	1.5	Taxi	0	0.17	0	0	0	0	0	100	100	0	0	0	0	2	6	N	0	1.5	Taxi	0	0.08	0	0	0	0	0	50	50	0	0
	41	0	0	0	0	0	0	0	0	0	0	0	0	0	0	0	0	0	0	0	0	0	0	0	0	0	0	0	0	0	0	0	0	0	0	0	0	0	0	0	0	0	0	0	0	0	0	0	0
	42	6	3	0	0	0	0	0	0	0	0	0	0	1	6	Y	1	0.75	Taxi	0	0.17	0	0	0	0	0	100	100	0	0	0	0	2	6	N	0	0.75	Taxi	0	0.17	0	0	0	0	0	50	100	0	0
	43	6	2	5	1	0	0	0	0	0	0	0	0	1	6	N	0	0.5	Taxi	0	0.5	0	0	0	0	0	70	0	0	0	0	0	2	6	N	0	0.5	Taxi	0	0.416667	0	0	0	0	0	70	0	0	0
	44	0	0	0	0	0	0	0	0	0	0	0	0	0	0	0	0	0	0	0	0	0	0	0	0	0	0	0	0	0	0	0	0	0	0	0	0	0	0	0	0	0	0	0	0	0	0	0	0
	45	6	2	5	1	0	0	0	0	0	0	0	0	1	6	Y	1	0.25	Auto	0	0.08	0	0	0	0	0	30	0	0	0	0	0	2	6	N	0	0.25	Auto	0	0.08	0	0	0	0	0	15	0	0	0
	46	5	1	0	0	0	0	0	0	0	0	0	0	1	5	N	0	1	Bicycle	0	0.5	0	0	0	0	0	0	10	0	0	0	0	0	0	0	0	0	0	0	0	0	0	0	0	0	0	0	0	0
	47	5	3	5	1	0	0	0	0	0	0	0	0	1	5	Y	1	0.33	Bike	6	0.5	0	0	0	0	0	7	0	0	0	0	0	2	5	Y	1	0.33	Bike	6	0.5	0	0	0	0	0	7	0	0	0
	48	0	0	0	0	0	0	0	0	0	0	0	0	0	0	0	0	0	0	0	0	0	0	0	0	0	0	0	0	0	0	0	0	0	0	0	0	0	0	0	0	0	0	0	0	0	0	0	0
	49	5	2	5	1	10	2	0	0	0	0	0	0	1	10	N	0	0	0	0	0.08	0	0	0	0	0	0	0	0	0	0	0	2	5	N	0	0.5	Auto	0	1	0	0	0	0	0	20	10	0	0
	50	6	1	0	0	0	0	0	0	0	0	0	0	1	6	Y	1	0.5	Reserve car	0	0.5	0	0	0	0	0	300	20	0	0	0	0	0	0	0	0	0	0	0	0	0	0	0	0	0	0	0	0	0
Unable to contact	51	Not available	Not available	Not available	Not available	Not available	Not available	Not available	Not available	Not available	Not available	Not available	Not available	Not available	Not available	Not available	Not available	Not available	Not available	Not available	Not available	Not available	Not available	Not available	Not available	Not available	Not available	Not available	Not available	Not available	Not available	Not available	Not available	Not available	Not available	Not available	Not available	Not available	Not available	Not available	Not available	Not available	Not available	Not available	Not available	Not available	Not available	Not available	Not available
	52	0	0	0	0	0	0	0	0	0	0	0	0	0	0	0	0	0	0	0	0	0	0	0	0	0	0	0	0	0	0	0	0	0	0	0	0	0	0	0	0	0	0	0	0	0	0	0	0
	53	11	2	5	2	0	0	0	0	0	0	0	0	1	11	N	0	0	Walk	0	0.17	0	0	0	0	0	0	0	0	0	0	0	2	5	N	0	1	Service car	0	0.5	0	0	0	0	0	40	0	0	0
	54	0	0	0	0	0	0	0	0	0	0	0	0	0	0	0	0	0	0	0	0	0	0	0	0	0	0	0	0	0	0	0	0	0	0	0	0	0	0	0	0	0	0	0	0	0	0	0	0
	55	5	2	11	1	0	0	0	0	0	0	0	0	1	5	Y	1	1.5	Taxi	0	0.17	0	0	0	0	0	70	0	0	0	0	0	2	5	Y	3	2	Taxi	0	0.5	0	0	0	0	0	140	0	0	0
	56	5	5	0	0	0	0	0	0	0	0	0	0	1	5	N	0	0.5	Service car	0	0.5	0	0	0	0	0	25	0	0	0	0	0	2	5	N	0	0.5	Service car	0	0.8	0	0	0	0	0	25	0	0	0
Death	57	Not applicable	Not applicable	Not applicable	Not applicable	Not applicable	Not applicable	Not applicable	Not applicable	Not applicable	Not applicable	Not applicable	Not applicable	Not applicable	Not applicable	Not applicable	Not applicable	Not applicable	Not applicable	Not applicable	Not applicable	Not applicable	Not applicable	Not applicable	Not applicable	Not applicable	Not applicable	Not applicable	Not applicable	Not applicable	Not applicable	Not applicable	Not applicable	Not applicable	Not applicable	Not applicable	Not applicable	Not applicable	Not applicable	Not applicable	Not applicable	Not applicable	Not applicable	Not applicable	Not applicable	Not applicable	Not applicable	Not applicable	Not applicable
	58	5	2	11	1	0	0	0	0	0	0	0	0	1	5	Y	1	0.17	Jeep	0	0.17	0	0	0	0	0	30	0	0	0	0	0	2	5	Y	1	0.17	Jeep	0	0.25	0	0	0	0	0	30	0	0	0
	59	5	2	11	1	5	2	0	0	0	0	0	0	1	5	Y	1	0.5	Taxi	0	4	0	0	0	0	0	200	0	0	0	0	0	2	5	N	0	0.5	Taxi	0	0.67	0	0	0	0	0	100	0	0	0
	60	0	0	0	0	0	0	0	0	0	0	0	0	0	0	0	0	0	0	0	0	0	0	0	0	0	0	0	0	0	0	0	0	0	0	0	0	0	0	0	0	0	0	0	0	0	0	0	0
	61	0	0	0	0	0	0	0	0	0	0	0	0	0	0	0	0	0	0	0	0	0	0	0	0	0	0	0	0	0	0	0	0	0	0	0	0	0	0	0	0	0	0	0	0	0	0	0	0
	62	5	3	0	0	0	0	0	0	0	0	0	0	1	5	Y	1	0	Walk	0	0.08	0	0	0	0	0	0	0	0	0	0	0	2	5	Y	1	0.5	Walk/Car	0	4	0	0	0	0	0	20	0	0	0
	63	6	1	0	0	0	0	0	0	0	0	0	0	1	6	Y	1	0.5	Magic tempo	0	3	0	0	0	0	0	30	40	0	0	0	0	0	0	0	0	0	0	0	0	0	0	0	0	0	0	0	0	0
	64	5	3	5	1	0	0	0	0	0	0	0	0	1	5	Y	2	1	Private car	0	1	0	0	0	0	0	300	0	0	0	0	0	2	5	N	0	0.33	Bike	3.5	0.0333333	0	0	0	0	0	4	0	0	0
	65	5	1	0	0	0	0	0	0	0	0	0	0	1	5	Y	2	0.5	Bike	10	0.33	0	0	0	0	0	100	20	0	0	0	0	0	0	0	0	0	0	0	0	0	0	0	0	0	0	0	0	0
	66	5	1	0	0	0	0	0	0	0	0	0	0	1	5	N	0	0.25	Bus	0	0.5	0	0	0	0	0	10	0	0	0	0	0	0	0	0	0	0	0	0	0	0	0	0	0	0	0	0	0	0
	67	0	0	0	0	0	0	0	0	0	0	0	0	0	0	0	0	0	0	0	0	0	0	0	0	0	0	0	0	0	0	0	0	0	0	0	0	0	0	0	0	0	0	0	0	0	0	0	0
	68	5	2	5	2	0	0	0	0	0	0	0	0	1	5	N	0	0.133333	Toto	0	0.08	0	0	0	0	0	10	0	0	0	0	0	2	5	N	0	0.133333	Toto	0	0.17	0	0	0	0	0	10	0	0	0
Shifted to MDR	69	Not available	Not available	Not available	Not available	Not available	Not available	Not available	Not available	Not available	Not available	Not available	Not available	Not available	Not available	Not available	Not available	Not available	Not available	Not available	Not available	Not available	Not available	Not available	Not available	Not available	Not available	Not available	Not available	Not available	Not available	Not available	Not available	Not available	Not available	Not available	Not available	Not available	Not available	Not available	Not available	Not available	Not available	Not available	Not available	Not available	Not available	Not available	Not available
Migrate out	70	Not available	Not available	Not available	Not available	Not available	Not available	Not available	Not available	Not available	Not available	Not available	Not available	Not available	Not available	Not available	Not available	Not available	Not available	Not available	Not available	Not available	Not available	Not available	Not available	Not available	Not available	Not available	Not available	Not available	Not available	Not available	Not available	Not available	Not available	Not available	Not available	Not available	Not available	Not available	Not available	Not available	Not available	Not available	Not available	Not available	Not available	Not available	Not available
	71	5	6	0	0	0	0	0	0	0	0	0	0	1	5	Y	1	0.33	Bike	5	0.08	0	0	0	0	0	6	0	0	0	0	0	2	5	Y	1	0.33	Bike	5	0.08	0	0	0	0	0	6	0	0	0
	72	3	9	5	6	0	0	0	0	0	0	0	0	1	3	Y	1	0.5	Bike	12	0.33	150	0	0	1957	0	14	0	0	0	0	0	2	3	Y	1	0.5	Bike	12	0.33	150	0	0	1500	0	14	0	0	0
	73	5	2	5	3	0	0	0	0	0	0	0	0	1	5	N	0	0.0666667	Bicycle	0	0.08	0	0	0	0	0	0	0	0	0	0	0	2	5	N	0	0.25	Service car	0	0.17	0	0	0	0	0	15	0	0	0
	74	5	6	0	0	0	0	0	0	0	0	0	0	1	5	N	0	0.25	Auto	0	0.17	0	0	0	0	0	30	10	0	0	0	0	2	5	N	0	0.25	Auto	0	0.17	0	0	0	0	0	30	10	0	0
	75	0	0	0	0	0	0	0	0	0	0	0	0	0	0	0	0	0	0	0	0	0	0	0	0	0	0	0	0	0	0	0	0	0	0	0	0	0	0	0	0	0	0	0	0	0	0	0	0
	76	5	4	0	0	0	0	0	0	0	0	0	0	1	5	N	0	0.67	Service car	0	0.25	0	0	0	0	0	20	50	0	0	0	0	2	5	N	0	0.67	Service car	0	0.08	0	0	0	0	0	20	14	0	0
	77	5	5	0	0	0	0	0	0	0	0	0	0	1	5	Y	1	1.5	Scooty	8	0.5	0	0	0	0	0	9	0	0	0	0	0	2	5	N	0	1.5	Scooty	8	0.08	0	0	0	0	0	9	0	0	0
	78	11	1	5	2	11	2	5	2	11	1	0	0	1	11	N	0	0.08	Walk	0	0.05	0	0	0	0	0	0	0	0	0	0	0	2	5	N	0	0.25	Bike	8	0.5	0	0	0	0	0	9	0	0	0
	79	5	4	10	1	0	0	0	0	0	0	0	0	1	5	Y	1	0.5	Taxi	0	0.25	0	0	0	0	0	75	0	0	0	0	0	2	5	N	0	0.5	Taxi	0	0.17	0	0	0	0	0	35	0	0	0
	80	5	3	0	0	0	0	0	0	0	0	0	0	1	5	N	0	0.17	Bike	1	0.08	0	0	0	0	0	1	0	0	0	0	0	2	5	N	0	0.25	Bike	3	0.17	0	0	0	0	0	3	0	0	0
	81	5	2	0	0	0	0	0	0	0	0	0	0	1	5	N	0	0.5	Service car	0	0.17	0	0	0	0	0	15	0	0	0	0	0	2	5	N	0	0.5	Service car	0	0.33	0	0	0	0	0	15	0	0	0
	82	5	1	6	2	5	1	0	0	0	0	0	0	1	5	N	0	0.08	Walk	0	0.0333333	0	0	0	0	0	0	0	0	0	0	0	2	6	N	0	0.67	Bus	0	0.75	0	0	0	0	0	10	0	0	0
	83	5	4	5	1	0	0	0	0	0	0	0	0	1	5	Y	1	0	Bicycle	0	0.0333333	0	0	0	0	0	0	0	0	0	0	0	2	5	Y	1	0.583333	Reserve Toto	0	0.5	0	0	0	0	0	150	0	0	0
	84	5	3	11	1	5	2	0	0	0	0	0	0	1	5	Y	1	0.5	Taxi/Toto	0	0.17	0	0	0	0	0	70	0	0	0	0	0	2	5	Y	1	0.5	Toto/Taxi	0	0.5	0	0	0	0	0	70	0	0	0
	85	5	3	11	1	0	0	0	0	0	0	0	0	1	5	N	0	0.5	Bicycle	0	1.5	0	0	0	0	0	0	0	0	0	0	0	2	5	N	0	0.5	Bicycle	0	0.17	0	0	0	0	0	0	0	0	0
	86	6	4	11	1	0	0	0	0	0	0	0	0	1	6	N	0	0.5	Bus	0	0.5	0	0	0	0	0	20	0	0	0	0	0	2	6	N	0	0.5	Bus	0	0.5	0	0	0	0	0	20	0	0	0
	87	5	1	6	1	5	1	5	1	0	0	0	0	1	5	N	0	0	0	0	0.08	0	0	0	0	0	0	0	0	0	0	0	2	6	N	0	0.416667	Ambulance	0	0.25	0	0	0	0	0	0	0	0	0
	88	5	2	0	0	0	0	0	0	0	0	0	0	1	5	N	0	0.25	Bicycle	0	0.08	0	0	0	0	0	0	0	0	0	0	0	2	5	N	0	0.33	TG ambulance	0	0.17	0	0	0	0	0	0	0	0	0
	89	0	0	0	0	0	0	0	0	0	0	0	0	0	0	0	0	0	0	0	0	0	0	0	0	0	0	0	0	0	0	0	0	0	0	0	0	0	0	0	0	0	0	0	0	0	0	0	0
	90	5	1	6	2	5	1	5	1	0	0	0	0	1	5	N	0	0	Walk	0	0.08	0	0	0	0	0	0	0	0	0	0	0	2	6	Y	1	0.75	Bus/Toto	0	0.17	0	0	0	0	0	60	0	0	0
	91	5	1	6	1	5	1	5	1	0	0	0	0	1	5	N	0	0	Walk	0	0.08	0	0	0	0	0	0	0	0	0	0	0	2	6	N	0	0.5	Ambulance	0	0.25	0	0	0	0	0	0	0	0	0
	92	5	3	0	0	0	0	0	0	0	0	0	0	1	5	N	0	1	Walk/Toto	0	0.17	0	0	0	0	0	20	0	0	0	0	0	2	5	0	0	1	Walk/Toto	0	0.08	0	0	0	0	0	20	0	0	0
	93	5	1	0	0	0	0	0	0	0	0	0	0	1	5	Y	1	0.5	TG car	0	1	0	0	0	0	0	0	0	0	0	0	0	0	0	0	0	0	0	0	0	0	0	0	0	0	0	0	0	0
	94	5	2	5	3	0	0	0	0	0	0	0	0	1	5	N	0	0	Bicycle	0	0.08	0	0	0	0	0	0	0	0	0	0	0	2	5	N	0	0.33	Bicycle	0	0.08	0	0	0	0	0	0	0	0	0
	95	5	5	0	0	0	0	0	0	0	0	0	0	1	5	N	0	0.5	Bicycle	0	0.5	0	0	0	0	0	0	0	0	0	0	0	2	5	N	0	1	Bicycle	0	0.5	0	0	0	0	0	0	0	0	0
	96	11	1	5	2	0	0	0	0	0	0	0	0	1	11	N	0	0.25	Bicycle	0	0.0333333	0	0	0	0	0	0	0	0	0	0	0	2	5	Y	1	0.33	Ambulance	0	0.5	0	0	0	0	0	0	0	0	0
	97	0	0	0	0	0	0	0	0	0	0	0	0	0	0	0	0	0	0	0	0	0	0	0	0	0	0	0	0	0	0	0	0	0	0	0	0	0	0	0	0	0	0	0	0	0	0	0	0
	98	5	1	5	1	0	0	0	0	0	0	0	0	1	5	N	0	0	Bicycle	0	0.0333333	0	0	0	0	0	0	0	0	0	0	0	2	5	N	0	0.17	Bus	0	0.5	0	0	0	0	0	15	0	0	0
	99	5	6	0	0	0	0	0	0	0	0	0	0	1	5	N	0	0.25	Bicycle	0	0.25	0	0	0	0	0	0	0	0	0	0	0	2	5	N	0	0.25	Bicycle	0	0.08	0	0	0	0	0	0	0	0	0
	100	5	2	0	0	0	0	0	0	0	0	0	0	1	5	Y	1	0.5	Ambulance	4	0.5	0	0	0	0	0	0	0	0	0	0	0	2	5	N	0	0.5	Ambulance	4	0.08	0	0	0	0	0	0	0	0	0
	101	5	3	5	1	0	0	0	0	0	0	0	0	1	5	Y	1	0.25	Bike	8	0.17	0	0	0	0	0	9	40	0	0	0	0	2	5	N	0	0.25	Bike	8	0.25	0	0	0	0	0	9	20	0	0
	102	5	1	6	2	5	1	0	0	0	0	0	0	1	5	N	0	0	Walk	0	0.03	0	0	0	0	0	0	0	0	0	0	0	2	6	N	0	0.25	Toto/Bus	0	1	0	0	0	0	0	20	0	0	0
	103	6	1	5	1	0	0	0	0	0	0	0	0	1	6	N	0	0.5	Auto	0	0.17	0	0	0	0	0	20	0	0	0	0	0	2	5	N	0	0	Auto	0	0.03	0	0	0	0	0	0	0	0	0
	104	5	1	6	2	5	1	0	0	0	0	0	0	1	5	N	0	0	0	0	0.08	0	0	0	0	0	0	0	0	0	0	0	2	6	N	0	0.33	Auto	0	1.5	0	0	0	0	0	10	0	0	0
	105	6	1	5	1	0	0	0	0	0	0	0	0	1	6	Y	1	0.25	Auto	0	0.17	0	0	0	0	0	30	0	0	0	0	0	2	5	Y	1	0	Auto	0	0.03	0	0	0	0	0	0	0	0	0
	106	5	2	6	2	0	0	0	0	0	0	0	0	1	5	N	0	0	Walk	0	0.0333333	0	0	0	0	0	0	0	0	0	0	0	2	6	N	0	0.75	Walk/Car	0	0.166667	0	0	0	0	0	10	0	0	0
	107	6	3	0	0	0	0	0	0	0	0	0	0	1	6	Y	1	0.5	Ambulance	0	1.5	0	0	0	0	0	0	0	0	0	0	0	2	6	Y	1	0.5	Magic Tempo	0	0.5	0	0	0	0	0	40	0	0	0
	108	0	0	0	0	0	0	0	0	0	0	0	0	0	0	0	0	0	0	0	0	0	0	0	0	0	0	0	0	0	0	0	0	0	0	0	0	0	0	0	0	0	0	0	0	0	0	0	0
	109	6	1	0	0	0	0	0	0	0	0	0	0	1	6	Y	1	0.25	Auto	0	1	0	0	0	0	0	20	80	0	0	0	0	0	0	0	0	0	0	0	0	0	0	0	0	0	0	0	0	0
	110	5	2	6	3	0	0	0	0	0	0	0	0	1	5	N	0	0.25	Bicycle	0	0.17	0	0	0	0	0	0	0	0	0	0	0	2	6	N	0	0.666667	Toto	0	0.416667	0	0	0	0	0	30	0	0	0
	111	5	2	6	2	0	0	0	0	0	0	0	0	1	5	Y	1	0.33	Service car	0	0.17	0	0	0	0	0	40	0	0	0	0	0	2	6	Y	1	0.25	Service car	0	0.08	0	0	0	0	0	40	20	0	0
	112	0	0	0	0	0	0	0	0	0	0	0	0	0	0	0	0	0	0	0	0	0	0	0	0	0	0	0	0	0	0	0	0	0	0	0	0	0	0	0	0	0	0	0	0	0	0	0	0
	113	5	1	6	1	5	2	6	1	0	0	0	0	1	5	N	0	0.25	Bicycle	0	0.17	0	0	0	0	0	0	0	0	0	0	0	2	6	Y	1	0.17	Auto	0	0.67	0	0	0	0	0	20	0	0	0
	114	0	0	0	0	0	0	0	0	0	0	0	0	0	0	0	0	0	0	0	0	0	0	0	0	0	0	0	0	0	0	0	0	0	0	0	0	0	0	0	0	0	0	0	0	0	0	0	0
	115	6	2	0	0	0	0	0	0	0	0	0	0	1	6	N	0	0	Bike	1	0.0333333	0	0	0	0	0	1	0	0	0	0	0	2	6	N	0	0	Bike	1	0.03	0	0	0	0	0	1	0	0	0
	116	5	2	6	2	0	0	0	0	0	0	0	0	1	5	N	0	0	0	0	0.08	0	0	0	0	0	0	0	0	0	0	0	2	6	Y	1	0.17	Ambulance	0	0.33	0	0	0	0	0	0	0	0	0
	117	11	1	5	1	6	1	11	1	0	0	0	0	1	11	Y	1	0.25	Bicycle	0	0.08	0	0	0	0	0	0	0	0	0	0	0	2	5	N	0	0.25	Bicycle	0	1.5	0	0	0	0	0	0	0	0	0
	118	0	0	0	0	0	0	0	0	0	0	0	0	0	0	0	0	0	0	0	0	0	0	0	0	0	0	0	0	0	0	0	0	0	0	0	0	0	0	0	0	0	0	0	0	0	0	0	0
	119	11	1	0	0	0	0	0	0	0	0	0	0	1	11	N	0	0	Bicycle	0	0.17	0	0	0	0	0	0	0	0	0	0	0	0	0	0	0	0	0	0	0	0	0	0	0	0	0	0	0	0
	120	5	1	6	2	0	0	0	0	0	0	0	0	1	5	N	0	0.25	Walk	0	0.17	0	0	0	0	0	0	0	0	0	0	0	2	6	Y	1	0.5	Bicycle	0	0.5	0	0	0	0	0	0	160	0	0
	121	0	0	0	0	0	0	0	0	0	0	0	0	0	0	0	0	0	0	0	0	0	0	0	0	0	0	0	0	0	0	0	0	0	0	0	0	0	0	0	0	0	0	0	0	0	0	0	0
	122	11	2	11	2	0	0	0	0	0	0	0	0	1	11	N	0	0	Bicycle	0	0.08	0	0	0	0	0	0	0	0	0	0	0	2	11	N	0	0	Bicycle	0	0.17	0	0	0	0	0	0	0	0	0
	123	3	1	11	2	3	1	1	1	0	0	0	0	1	3	Y	1	1	Service car	0	1.5	300	0	750	700	0	40	0	0	0	0	0	2	11	Y	1	1	Service car	0	0.17	0	0	0	0	0	40	0	0	0
	124	0	0	0	0	0	0	0	0	0	0	0	0	0	0	0	0	0	0	0	0	0	0	0	0	0	0	0	0	0	0	0	0	0	0	0	0	0	0	0	0	0	0	0	0	0	0	0	0
	125	5	1	6	1	0	0	0	0	0	0	0	0	1	5	N	0	0.25	Bicycle	0	0.17	0	0	0	0	0	0	0	0	0	0	0	2	6	N	0	0.75	Bicycle	0	1	0	0	0	0	0	0	0	0	0
	126	5	1	6	2	0	0	0	0	0	0	0	0	1	5	N	0	0.17	Walk	0	0.08	0	0	0	0	0	0	0	0	0	0	0	2	6	N	0	1	Ambulance	18	0.08	0	0	0	0	0	170	0	0	0
	127	0	0	0	0	0	0	0	0	0	0	0	0	0	0	0	0	0	0	0	0	0	0	0	0	0	0	0	0	0	0	0	0	0	0	0	0	0	0	0	0	0	0	0	0	0	0	0	0
	128	5	2	6	2	0	0	0	0	0	0	0	0	1	5	N	0	0	Bicycle	0	0.08	0	0	0	0	0	0	0	0	0	0	0	2	6	N	0	0.666667	Auto	0	0.33	0	0	0	0	0	30	0	0	0
	129	6	3	0	0	0	0	0	0	0	0	0	0	1	6	N	0	0.75	Bus	0	0.5	0	0	0	0	0	25	0	0	0	0	0	2	6	N	0	0.75	Bus	0	0.5	0	0	0	0	0	25	0	0	0
	130	5	2	6	2	0	0	0	0	0	0	0	0	1	5	N	0	0.5	Walk	0	0.17	0	0	0	0	0	0	0	0	0	0	0	2	6	Y	1	1	Service car	0	0.33	0	0	0	0	0	60	0	0	0
	131	6	2	11	1	0	0	0	0	0	0	0	0	1	6	N	0	0.5	Bus	0	0.25	0	0	0	0	0	30	0	0	0	0	0	2	6	N	0	0.5	Bus	0	0.17	0	0	0	0	0	30	0	0	0
	132	11	1	6	2	11	1	11	1	6	2	11	1	1	11	N	0	0	Bicycle	0	0.08	0	0	0	0	0	0	0	0	0	0	0	2	6	N	0	0.5	Bicycle	0	0.33	0	0	0	0	0	0	0	0	0
	133	6	2	5	1	0	0	0	0	0	0	0	0	1	6	Y	1	0.33	Toto	0	0.25	0	0	0	0	0	20	0	0	0	0	0	2	6	Y	1	0.33	Toto	0	0.33	0	0	0	0	0	20	0	0	0
	134	0	0	0	0	0	0	0	0	0	0	0	0	0	0	0	0	0	0	0	0	0	0	0	0	0	0	0	0	0	0	0	0	0	0	0	0	0	0	0	0	0	0	0	0	0	0	0	0
	135	5	2	6	5	0	0	0	0	0	0	0	0	1	5	N	0	0	0	0	0.08	0	0	0	0	0	0	0	0	0	0	0	2	6	Y	1	0.33	Service car	0	0.5	0	0	0	0	0	30	0	0	0
	136	0	0	0	0	0	0	0	0	0	0	0	0	0	0	0	0	0	0	0	0	0	0	0	0	0	0	0	0	0	0	0	0	0	0	0	0	0	0	0	0	0	0	0	0	0	0	0	0
	137	6	2	0	0	0	0	0	0	0	0	0	0	1	6	N	0	0.25	Toto	0	0.5	0	0	0	150	0	10	0	0	0	0	0	2	6	N	0	0.25	Toto	0	0.33	0	0	0	100	0	10	0	0	0
	138	6	2	11	1	0	0	0	0	0	0	0	0	1	6	N	0	0.33	Magic Tempo	0	0.17	0	0	0	0	0	0.25	0	0	0	0	0	2	6	N	0	0.33	Magic Tempo	0	0.5	0	0	0	0	0	15	0	0	0
	139	6	1	6	2	0	0	0	0	0	0	0	0	1	6	N	0	0.25	Toto	0	0.666667	0	0	0	0	0	10	0	0	0	0	0	2	6	N	0	0.25	Toto	0	1.5	0	0	0	0	0	10	0	0	0
	140	6	1	0	0	0	0	0	0	0	0	0	0	1	6	Y	1	0.33	Toto	0	0.17	0	0	0	0	0	50	0	0	0	0	0	0	0	0	0	0	0	0	0	0	0	0	0	0	0	0	0	0
	141	3	2	6	2	0	0	0	0	0	0	0	0	1	3	Y	1	0.08	Toto	0	1	300	0	0	1000	0	20	0	0	0	0	0	2	3	Y	1	0.08	Toto	0	1	0	0	0	1000	0	20	0	0	0
	142	6	3	5	1	11	1	6	3	0	0	0	0	1	6	N	0	0.08	Toto	0	0.5	0	0	0	0	0	10	0	0	0	0	0	2	6	N	0	0.08	Toto	0	0.5	0	0	0	0	0	10	0	0	0
	143	0	0	0	0	0	0	0	0	0	0	0	0	0	0	0	0	0	0	0	0	0	0	0	0	0	0	0	0	0	0	0	0	0	0	0	0	0	0	0	0	0	0	0	0	0	0	0	0
	144	6	2	11	1	0	0	0	0	0	0	0	0	1	6	N	0	0.75	Taxi	0	0.17	0	0	0	0	0	15	0	0	0	0	0	2	6	N	0	0.75	Taxi	0	0.33	0	0	0	0	0	15	0	0	0
	145	0	0	0	0	0	0	0	0	0	0	0	0	0	0	0	0	0	0	0	0	0	0	0	0	0	0	0	0	0	0	0	0	0	0	0	0	0	0	0	0	0	0	0	0	0	0	0	0
	146	11	1	6	2	11	1	0	0	0	0	0	0	1	11	N	0	0	Walk	0	0.08	0	0	0	0	0	0	0	0	0	0	0	2	6	N	0	0.416667	Magic Tempo	0	1	0	0	0	0	0	25	0	0	0
	147	0	0	0	0	0	0	0	0	0	0	0	0	0	0	0	0	0	0	0	0	0	0	0	0	0	0	0	0	0	0	0	0	0	0	0	0	0	0	0	0	0	0	0	0	0	0	0	0
	148	6	2	0	0	0	0	0	0	0	0	0	0	1	6	Y	1	0.33	Magic tempo	0	0.17	0	0	0	0	0	20	0	0	0	0	0	2	6	N	0	0.33	Magic Tempo	0	0.5	0	0	0	0	0	10	0	0	0
	149	6	3	11	1	6	2	11	1	0	0	0	0	1	6	N	0	0.75	Taxi	0	2	2	0	0	0	0	25	30	0	0	0	0	2	6	N	0	1	Taxi	0	0.25	0	0	0	0	0	25	10	0	0
	150	5	3	0	0	0	0	0	0	0	0	0	0	1	5	N	0	0.5	Bicycle	0	0.08	0	0	0	0	0	0	0	0	0	0	0	2	5	N	0	0.5	Bicycle	0	0.25	0	0	0	0	0	0	0	0	0
	151	11	1	5	2	11	1	0	0	0	0	0	0	1	11	N	0	0	Walk	0	0.08	0	0	0	0	0	0	0	0	0	0	0	2	5	N	0	0.5	Walk	0	0.08	0	0	0	0	0	0	0	0	0
	152	0	0	0	0	0	0	0	0	0	0	0	0	0	0	0	0	0	0	0	0	0	0	0	0	0	0	0	0	0	0	0	0	0	0	0	0	0	0	0	0	0	0	0	0	0	0	0	0
	153	1	1	0	0	0	0	0	0	0	0	0	0	1	1	Y	1	0.5	Bike	3	0.33	0	0	0	200	0	3	50	0	0	0	0	0	0	0	0	0	0	0	0	0	0	0	0	0	0	0	0	0
	154	5	4	0	0	0	0	0	0	0	0	0	0	1	5	Y	1	0.5	Auto	0	1	0	0	0	0	0	120	60	0	0	0	0	2	5	Y	1	0.5	Auto	0	1	0	0	0	0	0	120	50	0	0
	155	5	1	5	1	0	0	0	0	0	0	0	0	1	5	Y	1	0.5	Bicycle	0	1	0	0	0	0	0	0	0	0	0	0	0	2	5	Y	2	0.5	Bicycle	0	6	0	0	0	0	0	0	20	0	0
	156	0	0	0	0	0	0	0	0	0	0	0	0	0	0	0	0	0	0	0	0	0	0	0	0	0	0	0	0	0	0	0	0	0	0	0	0	0	0	0	0	0	0	0	0	0	0	0	0
	157	0	0	0	0	0	0	0	0	0	0	0	0	0	0	0	0	0	0	0	0	0	0	0	0	0	0	0	0	0	0	0	0	0	0	0	0	0	0	0	0	0	0	0	0	0	0	0	0
	158	0	0	0	0	0	0	0	0	0	0	0	0	0	0	0	0	0	0	0	0	0	0	0	0	0	0	0	0	0	0	0	0	0	0	0	0	0	0	0	0	0	0	0	0	0	0	0	0
	159	11	1	0	0	0	0	0	0	0	0	0	0	1	11	N	0	0.08	Bicycle	0	0.17	0	0	0	0	0	0	0	0	0	0	0	0	0	0	0	0	0	0	0	0	0	0	0	0	0	0	0	0
	160	0	0	0	0	0	0	0	0	0	0	0	0	0	0	0	0	0	0	0	0	0	0	0	0	0	0	0	0	0	0	0	0	0	0	0	0	0	0	0	0	0	0	0	0	0	0	0	0
	161	5	1	0	0	0	0	0	0	0	0	0	0	1	5	N	0	0.5	Bus	0	1	0	0	0	0	0	50	30	0	0	0	0	0	0	0	0	0	0	0	0	0	0	0	0	0	0	0	0	0
	162	5	1	0	0	0	0	0	0	0	0	0	0	1	5	N	0	0.5	Scooty	13	1	0	0	0	0	0	15	0	0	0	0	0	0	0	0	0	0	0	0	0	0	0	0	0	0	0	0	0	0
	163	0	0	0	0	0	0	0	0	0	0	0	0	0	0	0	0	0	0	0	0	0	0	0	0	0	0	0	0	0	0	0	0	0	0	0	0	0	0	0	0	0	0	0	0	0	0	0	0
	164	0	0	0	0	0	0	0	0	0	0	0	0	0	0	0	0	0	0	0	0	0	0	0	0	0	0	0	0	0	0	0	0	0	0	0	0	0	0	0	0	0	0	0	0	0	0	0	0
	165	0	0	0	0	0	0	0	0	0	0	0	0	0	0	0	0	0	0	0	0	0	0	0	0	0	0	0	0	0	0	0	0	0	0	0	0	0	0	0	0	0	0	0	0	0	0	0	0
	166	0	0	0	0	0	0	0	0	0	0	0	0	0	0	0	0	0	0	0	0	0	0	0	0	0	0	0	0	0	0	0	0	0	0	0	0	0	0	0	0	0	0	0	0	0	0	0	0
	167	0	0	0	0	0	0	0	0	0	0	0	0	0	0	0	0	0	0	0	0	0	0	0	0	0	0	0	0	0	0	0	0	0	0	0	0	0	0	0	0	0	0	0	0	0	0	0	0
	168	0	0	0	0	0	0	0	0	0	0	0	0	0	0	0	0	0	0	0	0	0	0	0	0	0	0	0	0	0	0	0	0	0	0	0	0	0	0	0	0	0	0	0	0	0	0	0	0
Death	169	Not applicable	Not applicable	Not applicable	Not applicable	Not applicable	Not applicable	Not applicable	Not applicable	Not applicable	Not applicable	Not applicable	Not applicable	Not applicable	Not applicable	Not applicable	Not applicable	Not applicable	Not applicable	Not applicable	Not applicable	Not applicable	Not applicable	Not applicable	Not applicable	Not applicable	Not applicable	Not applicable	Not applicable	Not applicable	Not applicable	Not applicable	Not applicable	Not applicable	Not applicable	Not applicable	Not applicable	Not applicable	Not applicable	Not applicable	Not applicable	Not applicable	Not applicable	Not applicable	Not applicable	Not applicable	Not applicable	Not applicable	Not applicable
Migrate out	170	Not available	Not available	Not available	Not available	Not available	Not available	Not available	Not available	Not available	Not available	Not available	Not available	Not available	Not available	Not available	Not available	Not available	Not available	Not available	Not available	Not available	Not available	Not available	Not available	Not available	Not available	Not available	Not available	Not available	Not available	Not available	Not available	Not available	Not available	Not available	Not available	Not available	Not available	Not available	Not available	Not available	Not available	Not available	Not available	Not available	Not available	Not available	Not available
	171	5	2	11	2	6	1	0	0	0	0	0	0	1	5	Y	1	2	Bicycle	0	0.5	0	0	0	0	0	0	0	0	0	0	0	2	5	Y	1	3	Auto	0	2	0	0	0	0	0	160	0	0	0
	172	0	0	0	0	0	0	0	0	0	0	0	0	0	0	0	0	0	0	0	0	0	0	0	0	0	0	0	0	0	0	0	0	0	0	0	0	0	0	0	0	0	0	0	0	0	0	0	0
	173	0	0	0	0	0	0	0	0	0	0	0	0	0	0	0	0	0	0	0	0	0	0	0	0	0	0	0	0	0	0	0	0	0	0	0	0	0	0	0	0	0	0	0	0	0	0	0	0
Unable to contact	174	Not available	Not available	Not available	Not available	Not available	Not available	Not available	Not available	Not available	Not available	Not available	Not available	Not available	Not available	Not available	Not available	Not available	Not available	Not available	Not available	Not available	Not available	Not available	Not available	Not available	Not available	Not available	Not available	Not available	Not available	Not available	Not available	Not available	Not available	Not available	Not available	Not available	Not available	Not available	Not available	Not available	Not available	Not available	Not available	Not available	Not available	Not available	Not available
	175	0	0	0	0	0	0	0	0	0	0	0	0	0	0	0	0	0	0	0	0	0	0	0	0	0	0	0	0	0	0	0	0	0	0	0	0	0	0	0	0	0	0	0	0	0	0	0	0
	176	0	0	0	0	0	0	0	0	0	0	0	0	0	0	0	0	0	0	0	0	0	0	0	0	0	0	0	0	0	0	0	0	0	0	0	0	0	0	0	0	0	0	0	0	0	0	0	0
	177	5	1	1	1	0	0	0	0	0	0	0	0	1	5	Y	1	0.5	Auto	0	1	10	0	50	0	0	60	0	0	0	0	0	2	1	Y	1	0.08	Auto	0	0.0333333	0	0	0	100	0	20	0	0	0
	178	5	2	0	0	0	0	0	0	0	0	0	0	1	5	N	0	0.75	Auto	0	0.17	0	0	0	0	0	70	0	0	0	0	0	2	5	N	0	1.08333	Bicycle	0	2	0	0	0	0	0	0	0	0	0
	179	5	1	5	1	0	0	0	0	0	0	0	0	1	5	N	0	1	Bike	10	0.33	0	0	0	0	0	12	0	0	0	0	0	2	5	N	0	1	Bike	10	0.17	0	0	0	0	0	12	0	0	0
	180	5	3	0	0	0	0	0	0	0	0	0	0	1	5	N	0	0.33	Auto	0	1.5	0	0	0	0	0	20	0	0	0	0	0	2	5	N	0	0.33	Auto	0	0.25	0	0	0	0	0	20	0	0	0
	181	5	1	0	0	0	0	0	0	0	0	0	0	1	5	Y	1	1	Bicycle	0	0.33	0	0	0	0	0	0	0	0	0	0	0	0	0	0	0	0	0	0	0	0	0	0	0	0	0	0	0	0
	182	5	2	0	0	0	0	0	0	0	0	0	0	1	5	Y	1	0.5	Ambulance	0	0.17	0	0	0	0	0	0	0	0	0	0	0	2	5	N	0	0.5	Ambulance	0	0.17	0	0	0	0	0	0	0	0	0
	183	0	0	0	0	0	0	0	0	0	0	0	0	0	0	0	0	0	0	0	0	0	0	0	0	0	0	0	0	0	0	0	0	0	0	0	0	0	0	0	0	0	0	0	0	0	0	0	0
	184	0	0	0	0	0	0	0	0	0	0	0	0	0	0	0	0	0	0	0	0	0	0	0	0	0	0	0	0	0	0	0	0	0	0	0	0	0	0	0	0	0	0	0	0	0	0	0	0
	185	0	0	0	0	0	0	0	0	0	0	0	0	0	0	0	0	0	0	0	0	0	0	0	0	0	0	0	0	0	0	0	0	0	0	0	0	0	0	0	0	0	0	0	0	0	0	0	0
	186	11	1	0	0	0	0	0	0	0	0	0	0	1	11	N	0	0.5	Walk	0	0.5	0	0	0	0	0	0	0	0	0	0	0	0	0	0	0	0	0	0	0	0	0	0	0	0	0	0	0	0
	187	5	1	0	0	0	0	0	0	0	0	0	0	1	5	N	0	0.75	Ambulance	0	0.17	0	0	0	0	0	0	0	0	0	0	0	0	0	0	0	0	0	0	0	0	0	0	0	0	0	0	0	0
	188	0	0	0	0	0	0	0	0	0	0	0	0	0	0	0	0	0	0	0	0	0	0	0	0	0	0	0	0	0	0	0	0	0	0	0	0	0	0	0	0	0	0	0	0	0	0	0	0
	189	5	1	0	0	0	0	0	0	0	0	0	0	1	5	N	0	0.17	Bike	7	0.08	0	0	0	0	0	8	0	0	0	0	0	0	0	0	0	0	0	0	0	0	0	0	0	0	0	0	0	0
	190	0	0	0	0	0	0	0	0	0	0	0	0	0	0	0	0	0	0	0	0	0	0	0	0	0	0	0	0	0	0	0	0	0	0	0	0	0	0	0	0	0	0	0	0	0	0	0	0
	191	11	2	6	2	0	0	0	0	0	0	0	0	1	11	N	0	0	0	0	0.0333333	0	0	0	0	0	0	0	0	0	0	0	2	6	N	0	1	Bicycle	0	1	0	0	0	0	0	0	0	0	0
	192	0	0	0	0	0	0	0	0	0	0	0	0	0	0	0	0	0	0	0	0	0	0	0	0	0	0	0	0	0	0	0	0	0	0	0	0	0	0	0	0	0	0	0	0	0	0	0	0
	193	0	0	0	0	0	0	0	0	0	0	0	0	0	0	0	0	0	0	0	0	0	0	0	0	0	0	0	0	0	0	0	0	0	0	0	0	0	0	0	0	0	0	0	0	0	0	0	0
	194	6	1	0	0	0	0	0	0	0	0	0	0	1	6	Y	1	1	Bike	30	1	0	0	0	0	0	35	0	0	0	0	0	0	0	0	0	0	0	0	0	0	0	0	0	0	0	0	0	0
	195	0	0	0	0	0	0	0	0	0	0	0	0	0	0	0	0	0	0	0	0	0	0	0	0	0	0	0	0	0	0	0	0	0	0	0	0	0	0	0	0	0	0	0	0	0	0	0	0
	196	0	0	0	0	0	0	0	0	0	0	0	0	0	0	0	0	0	0	0	0	0	0	0	0	0	0	0	0	0	0	0	0	0	0	0	0	0	0	0	0	0	0	0	0	0	0	0	0
	197	0	0	0	0	0	0	0	0	0	0	0	0	0	0	0	0	0	0	0	0	0	0	0	0	0	0	0	0	0	0	0	0	0	0	0	0	0	0	0	0	0	0	0	0	0	0	0	0
	198	0	0	0	0	0	0	0	0	0	0	0	0	0	0	0	0	0	0	0	0	0	0	0	0	0	0	0	0	0	0	0	0	0	0	0	0	0	0	0	0	0	0	0	0	0	0	0	0
	199	6	2	0	0	0	0	0	0	0	0	0	0	1	6	N	0	0.5	Bicycle	0	0.33	0	0	0	0	0	0	0	0	0	0	0	2	6	N	0	0.5	Bicycle	0	0.25	0	0	0	0	0	0	0	0	0
	200	6	1	1	4	6	2	0	0	0	0	0	0	1	6	Y	1	1.5	Hred Auto	0	1	10	0	0	0	0	300	0	0	0	0	0	2	1	N	0	0.75	Bike	7	0.33	0	0	0	110	0	8	0	0	0
	201	0	0	0	0	0	0	0	0	0	0	0	0	0	0	0	0	0	0	0	0	0	0	0	0	0	0	0	0	0	0	0	0	0	0	0	0	0	0	0	0	0	0	0	0	0	0	0	0
	202	0	0	0	0	0	0	0	0	0	0	0	0	0	0	0	0	0	0	0	0	0	0	0	0	0	0	0	0	0	0	0	0	0	0	0	0	0	0	0	0	0	0	0	0	0	0	0	0
	203	11	1	0	0	0	0	0	0	0	0	0	0	1	11	Y	1	0.08	Bike	2	1	0	0	0	0	0	2	0	0	0	0	0	0	0	0	0	0	0	0	0	0	0	0	0	0	0	0	0	0
	204	0	0	0	0	0	0	0	0	0	0	0	0	0	0	0	0	0	0	0	0	0	0	0	0	0	0	0	0	0	0	0	0	0	0	0	0	0	0	0	0	0	0	0	0	0	0	0	0
Unable to contact	205	Not available	Not available	Not available	Not available	Not available	Not available	Not available	Not available	Not available	Not available	Not available	Not available	Not available	Not available	Not available	Not available	Not available	Not available	Not available	Not available	Not available	Not available	Not available	Not available	Not available	Not available	Not available	Not available	Not available	Not available	Not available	Not available	Not available	Not available	Not available	Not available	Not available	Not available	Not available	Not available	Not available	Not available	Not available	Not available	Not available	Not available	Not available	Not available
	206	0	0	0	0	0	0	0	0	0	0	0	0	0	0	0	0	0	0	0	0	0	0	0	0	0	0	0	0	0	0	0	0	0	0	0	0	0	0	0	0	0	0	0	0	0	0	0	0
Unable to contact	207	Not available	Not available	Not available	Not available	Not available	Not available	Not available	Not available	Not available	Not available	Not available	Not available	Not available	Not available	Not available	Not available	Not available	Not available	Not available	Not available	Not available	Not available	Not available	Not available	Not available	Not available	Not available	Not available	Not available	Not available	Not available	Not available	Not available	Not available	Not available	Not available	Not available	Not available	Not available	Not available	Not available	Not available	Not available	Not available	Not available	Not available	Not available	Not available
	208	0	0	0	0	0	0	0	0	0	0	0	0	0	0	0	0	0	0	0	0	0	0	0	0	0	0	0	0	0	0	0	0	0	0	0	0	0	0	0	0	0	0	0	0	0	0	0	0
	209	5	4	11	1	1	1	0	0	0	0	0	0	1	5	Y	1	1	Bicycle	0	0.0166667	0	0	0	0	0	0	0	0	0	0	0	2	5	Y	1	1	Bicycle	0	0.05	0	0	0	0	0	0	0	0	0
	210	11	1	0	0	0	0	0	0	0	0	0	0	1	11	Y	1	0.08	Bicycle	0	0.33	0	0	0	0	0	0	0	0	0	0	0	0	0	0	0	0	0	0	0	0	0	0	0	0	0	0	0	0
	211	0	0	0	0	0	0	0	0	0	0	0	0	0	0	0	0	0	0	0	0	0	0	0	0	0	0	0	0	0	0	0	0	0	0	0	0	0	0	0	0	0	0	0	0	0	0	0	0
	212	0	0	0	0	0	0	0	0	0	0	0	0	0	0	0	0	0	0	0	0	0	0	0	0	0	0	0	0	0	0	0	0	0	0	0	0	0	0	0	0	0	0	0	0	0	0	0	0
Shifted to MDR	213	Not available	Not available	Not available	Not available	Not available	Not available	Not available	Not available	Not available	Not available	Not available	Not available	Not available	Not available	Not available	Not available	Not available	Not available	Not available	Not available	Not available	Not available	Not available	Not available	Not available	Not available	Not available	Not available	Not available	Not available	Not available	Not available	Not available	Not available	Not available	Not available	Not available	Not available	Not available	Not available	Not available	Not available	Not available	Not available	Not available	Not available	Not available	Not available
	214	0	0	0	0	0	0	0	0	0	0	0	0	0	0	0	0	0	0	0	0	0	0	0	0	0	0	0	0	0	0	0	0	0	0	0	0	0	0	0	0	0	0	0	0	0	0	0	0
	215	0	0	0	0	0	0	0	0	0	0	0	0	0	0	0	0	0	0	0	0	0	0	0	0	0	0	0	0	0	0	0	0	0	0	0	0	0	0	0	0	0	0	0	0	0	0	0	0
Death	216	Not applicable	Not applicable	Not applicable	Not applicable	Not applicable	Not applicable	Not applicable	Not applicable	Not applicable	Not applicable	Not applicable	Not applicable	Not applicable	Not applicable	Not applicable	Not applicable	Not applicable	Not applicable	Not applicable	Not applicable	Not applicable	Not applicable	Not applicable	Not applicable	Not applicable	Not applicable	Not applicable	Not applicable	Not applicable	Not applicable	Not applicable	Not applicable	Not applicable	Not applicable	Not applicable	Not applicable	Not applicable	Not applicable	Not applicable	Not applicable	Not applicable	Not applicable	Not applicable	Not applicable	Not applicable	Not applicable	Not applicable	Not applicable
	217	0	0	0	0	0	0	0	0	0	0	0	0	0	0	0	0	0	0	0	0	0	0	0	0	0	0	0	0	0	0	0	0	0	0	0	0	0	0	0	0	0	0	0	0	0	0	0	0
	218	6	2	0	0	0	0	0	0	0	0	0	0	1	6	N	0	1	Auto	0	0.5	0	0	0	0	0	40	0	0	0	0	0	2	6	N	0	1	Auto	0	0.5	0	0	0	0	0	40	0	0	0
	219	0	0	0	0	0	0	0	0	0	0	0	0	0	0	0	0	0	0	0	0	0	0	0	0	0	0	0	0	0	0	0	0	0	0	0	0	0	0	0	0	0	0	0	0	0	0	0	0
	220	6	3	0	0	0	0	0	0	0	0	0	0	1	6	N	0	0.5	Bike	9	0.17	0	0	0	0	0	10	0	0	0	0	0	2	6	N	0	0.5	Bike	9	0.08	0	0	0	0	0	10	0	0	0
Death	221	Not applicable	Not applicable	Not applicable	Not applicable	Not applicable	Not applicable	Not applicable	Not applicable	Not applicable	Not applicable	Not applicable	Not applicable	Not applicable	Not applicable	Not applicable	Not applicable	Not applicable	Not applicable	Not applicable	Not applicable	Not applicable	Not applicable	Not applicable	Not applicable	Not applicable	Not applicable	Not applicable	Not applicable	Not applicable	Not applicable	Not applicable	Not applicable	Not applicable	Not applicable	Not applicable	Not applicable	Not applicable	Not applicable	Not applicable	Not applicable	Not applicable	Not applicable	Not applicable	Not applicable	Not applicable	Not applicable	Not applicable	Not applicable
	222	6	1	0	0	0	0	0	0	0	0	0	0	1	6	N	0	1	Ambulance	0	0.5	0	0	0	0	0	0	0	0	0	0	0	0	0	0	0	0	0	0	0	0	0	0	0	0	0	0	0	0
	223	11	1	6	1	0	0	0	0	0	0	0	0	1	11	N	0	0.25	Walk	0	0.17	0	0	0	0	0	0	0	0	0	0	0	2	6	N	0	0.33	Ambulance	0	0.5	0	0	0	0	0	0	0	0	0
	224	11	1	0	0	0	0	0	0	0	0	0	0	1	11	N	0	0.08	Bicycle	0	0.5	0	0	0	0	0	0	0	0	0	0	0	0	0	0	0	0	0	0	0	0	0	0	0	0	0	0	0	0
	225	6	3	0	0	0	0	0	0	0	0	0	0	1	6	N	0	0.08	Scooty	3	0.25	0	0	0	0	0	3	0	0	0	0	0	2	6	N	0	0.08	Scooty	0	0.17	0	0	0	0	0	3	0	0	0
	226	11	1	5	1	11	1	5	1	11	1	0	0	1	11	N	0	0.08	Walk	0	0.17	0	0	0	0	0	0	0	0	0	0	0	2	5	N	0	0.5	Ambulance	0	0.5	0	0	0	0	0	0	0	0	0
	227	6	1	1	1	11	2	6	2	0	0	0	0	1	6	Y	1	0.416667	Auto	0	1.5	10	0	0	200	0	175	0	0	0	0	0	2	1	N	0	0.416667	Auto	0	0.08	0	0	0	200	0	50	0	0	0
	228	0	0	0	0	0	0	0	0	0	0	0	0	0	0	0	0	0	0	0	0	0	0	0	0	0	0	0	0	0	0	0	0	0	0	0	0	0	0	0	0	0	0	0	0	0	0	0	0
	229	11	1	6	1	0	0	0	0	0	0	0	0	1	11	N	0	0.25	Bicycle	0	0.25	0	0	0	0	0	0	0	0	0	0	0	2	6	N	0	1	Ambulance	0	0.5	0	0	0	0	0	0	0	0	0
	230	0	0	0	0	0	0	0	0	0	0	0	0	0	0	0	0	0	0	0	0	0	0	0	0	0	0	0	0	0	0	0	0	0	0	0	0	0	0	0	0	0	0	0	0	0	0	0	0
Death	231	Not applicable	Not applicable	Not applicable	Not applicable	Not applicable	Not applicable	Not applicable	Not applicable	Not applicable	Not applicable	Not applicable	Not applicable	Not applicable	Not applicable	Not applicable	Not applicable	Not applicable	Not applicable	Not applicable	Not applicable	Not applicable	Not applicable	Not applicable	Not applicable	Not applicable	Not applicable	Not applicable	Not applicable	Not applicable	Not applicable	Not applicable	Not applicable	Not applicable	Not applicable	Not applicable	Not applicable	Not applicable	Not applicable	Not applicable	Not applicable	Not applicable	Not applicable	Not applicable	Not applicable	Not applicable	Not applicable	Not applicable	Not applicable
	232	0	0	0	0	0	0	0	0	0	0	0	0	0	0	0	0	0	0	0	0	0	0	0	0	0	0	0	0	0	0	0	0	0	0	0	0	0	0	0	0	0	0	0	0	0	0	0	0
	233	0	0	0	0	0	0	0	0	0	0	0	0	0	0	0	0	0	0	0	0	0	0	0	0	0	0	0	0	0	0	0	0	0	0	0	0	0	0	0	0	0	0	0	0	0	0	0	0
	234	11	1	5	1	0	0	0	0	0	0	0	0	1	11	N	0	0.17	Walk	0	0.17	0	0	0	0	0	0	0	0	0	0	0	2	5	N	0	0.5	Ambulance	0	0.5	0	0	0	0	0	0	0	0	0
	235	9	3	0	0	0	0	0	0	0	0	0	0	1	9	Y	1	0.67	Reserve car	0	4.5	350	0	0	1290	0	900	220	0	0	0	0	2	9	Y	1	0.67	Reserve car	0	7.5	0	2500	2000	0	0	900	670	0	0
	236	11	1	6	2	11	1	0	0	0	0	0	0	1	11	N	0	0.5	Bicycle	0	1	0	0	0	0	0	0	0	0	0	0	0	2	6	N	0	1.5	Ambulance	0	1	0	0	0	0	0	0	0	0	0
	237	11	1	6	1	0	0	0	0	0	0	0	0	1	11	N	0	0.33	Walk	0	0.17	0	0	0	0	0	0	0	0	0	0	0	2	6	N	0	1	Ambulance	0	4	0	0	0	0	0	0	0	0	0
Death	238	Not applicable	Not applicable	Not applicable	Not applicable	Not applicable	Not applicable	Not applicable	Not applicable	Not applicable	Not applicable	Not applicable	Not applicable	Not applicable	Not applicable	Not applicable	Not applicable	Not applicable	Not applicable	Not applicable	Not applicable	Not applicable	Not applicable	Not applicable	Not applicable	Not applicable	Not applicable	Not applicable	Not applicable	Not applicable	Not applicable	Not applicable	Not applicable	Not applicable	Not applicable	Not applicable	Not applicable	Not applicable	Not applicable	Not applicable	Not applicable	Not applicable	Not applicable	Not applicable	Not applicable	Not applicable	Not applicable	Not applicable	Not applicable
	239	0	0	0	0	0	0	0	0	0	0	0	0	0	0	0	0	0	0	0	0	0	0	0	0	0	0	0	0	0	0	0	0	0	0	0	0	0	0	0	0	0	0	0	0	0	0	0	0
	240	11	3	0	0	0	0	0	0	0	0	0	0	1	11	N	0	0.33	Bicycle	0	0.08	0	0	0	0	0	0	0	0	0	0	0	2	11	N	0	0.33	Bicycle	0	0.08	0	0	0	0	0	0	0	0	0
	241	11	1	6	1	11	1	0	0	0	0	0	0	1	11	Y	1	0.5	Walk	0	0.25	0	0	0	0	0	0	0	0	0	0	0	2	6	Y	1	1.5	Ambulance	0	2	0	0	0	0	0	0	0	0	0
	242	11	2	6	1	11	5	6	3	0	0	0	0	1	11	Y	1	0.33	Bike	8	0.5	0	0	0	0	0	9	0	0	0	0	0	2	11	Y	1	0.33	Bike	8	0.17	0	0	0	0	0	9	0	0	0
	243	11	1	6	1	0	0	0	0	0	0	0	0	1	11	N	0	0.33	Walk	0	0.25	0	0	0	0	0	0	0	0	0	0	0	2	6	N	0	2	Ambulance	0	0.33	0	0	0	0	0	0	0	0	0
	244	0	0	0	0	0	0	0	0	0	0	0	0	0	0	0	0	0	0	0	0	0	0	0	0	0	0	0	0	0	0	0	0	0	0	0	0	0	0	0	0	0	0	0	0	0	0	0	0
	245	11	1	0	0	0	0	0	0	0	0	0	0	1	11	N	0	0.25	Bicycle	0	0.25	0	0	0	0	0	0	0	0	0	0	0	0	0	0	0	0	0	0	0	0	0	0	0	0	0	0	0	0
	246	11	1	0	0	0	0	0	0	0	0	0	0	1	11	N	0	0.08	Bicycle	0	1	0	0	0	0	0	0	0	0	0	0	0	0	0	0	0	0	0	0	0	0	0	0	0	0	0	0	0	0
	247	11	2	6	1	11	1	0	0	0	0	0	0	1	11	N	0	0.25	Bicycle	0	0.17	0	0	0	0	0	0	0	0	0	0	0	2	11	N	0	0.25	Bicycle	0	0.5	0	0	0	0	0	0	0	0	0
	248	11	2	6	1	0	0	0	0	0	0	0	0	1	11	N	0	0	0	0	0.08	0	0	0	0	0	0	0	0	0	0	0	2	11	N	0	0.5	walk	0	0.17	0	0	0	0	0	0	0	0	0
	249	0	0	0	0	0	0	0	0	0	0	0	0	0	0	0	0	0	0	0	0	0	0	0	0	0	0	0	0	0	0	0	0	0	0	0	0	0	0	0	0	0	0	0	0	0	0	0	0
	250	0	0	0	0	0	0	0	0	0	0	0	0	0	0	0	0	0	0	0	0	0	0	0	0	0	0	0	0	0	0	0	0	0	0	0	0	0	0	0	0	0	0	0	0	0	0	0	0
	251	0	0	0	0	0	0	0	0	0	0	0	0	0	0	0	0	0	0	0	0	0	0	0	0	0	0	0	0	0	0	0	0	0	0	0	0	0	0	0	0	0	0	0	0	0	0	0	0
	252	11	1	0	0	0	0	0	0	0	0	0	0	1	11	N	0	0.17	Bicycle	0	0.25	0	0	0	0	0	0	0	0	0	0	0	0	0	0	0	0	0	0	0	0	0	0	0	0	0	0	0	0
	253	11	1	0	0	0	0	0	0	0	0	0	0	1	11	N	0	1	Bicycle	0	0.5	0	0	0	0	0	0	0	0	0	0	0	0	0	0	0	0	0	0	0	0	0	0	0	0	0	0	0	0
	254	0	0	0	0	0	0	0	0	0	0	0	0	0	0	0	0	0	0	0	0	0	0	0	0	0	0	0	0	0	0	0	0	0	0	0	0	0	0	0	0	0	0	0	0	0	0	0	0
	255	11	1	0	0	0	0	0	0	0	0	0	0	1	11	N	0	0.17	Walk	0	0.08	0	0	0	0	0	0	0	0	0	0	0	0	0	0	0	0	0	0	0	0	0	0	0	0	0	0	0	0
	256	11	1	11	1	0	0	0	0	0	0	0	0	1	11	N	0	0.25	Bicycle	0	0.17	0	0	0	0	0	0	0	0	0	0	0	2	11	N	0	0.25	Bicycle	0	0.17	0	0	0	0	0	0	0	0	0
	257	11	2	0	0	0	0	0	0	0	0	0	0	1	11	N	0	0.17	Bicycle	0	0.17	0	0	0	0	0	0	0	0	0	0	0	2	11	Y	1	0.17	Bicycle	0	0.17	0	0	0	0	0	0	0	0	0
	258	0	0	0	0	0	0	0	0	0	0	0	0	0	0	0	0	0	0	0	0	0	0	0	0	0	0	0	0	0	0	0	0	0	0	0	0	0	0	0	0	0	0	0	0	0	0	0	0
	259	11	1	11	1	0	0	0	0	0	0	0	0	1	11	N	0	0.17	Walk	0	0.17	0	0	0	0	0	0	0	0	0	0	0	2	11	N	0	0.17	walk	0	0.5	0	0	0	0	0	0	0	0	0
	260	11	1	0	0	0	0	0	0	0	0	0	0	1	11	Y	1	0.416667	Walk	0	0.08	0	0	0	0	0	0	0	0	0	0	0	0	0	0	0	0	0	0	0	0	0	0	0	0	0	0	0	0
	261	11	1	0	0	0	0	0	0	0	0	0	0	1	11	N	0	0.5	Bicycle	0	4	0	0	0	0	0	0	0	0	0	0	0	0	0	0	0	0	0	0	0	0	0	0	0	0	0	0	0	0
	262	11	2	0	0	0	0	0	0	0	0	0	0	1	11	N	0	0.25	Walk	0	1	0	0	0	0	0	0	0	0	0	0	0	2	11	N	0	0.25	walk	0	0.33	0	0	0	0	0	0	0	0	0
	263	0	0	0	0	0	0	0	0	0	0	0	0	0	0	0	0	0	0	0	0	0	0	0	0	0	0	0	0	0	0	0	0	0	0	0	0	0	0	0	0	0	0	0	0	0	0	0	0
	264	11	1	0	0	0	0	0	0	0	0	0	0	1	11	N	0	0	0	0	0.08	0	0	0	0	0	0	0	0	0	0	0	0	0	0	0	0	0	0	0	0	0	0	0	0	0	0	0	0
	265	0	0	0	0	0	0	0	0	0	0	0	0	0	0	0	0	0	0	0	0	0	0	0	0	0	0	0	0	0	0	0	0	0	0	0	0	0	0	0	0	0	0	0	0	0	0	0	0
Death	266	Not applicable	Not applicable	Not applicable	Not applicable	Not applicable	Not applicable	Not applicable	Not applicable	Not applicable	Not applicable	Not applicable	Not applicable	Not applicable	Not applicable	Not applicable	Not applicable	Not applicable	Not applicable	Not applicable	Not applicable	Not applicable	Not applicable	Not applicable	Not applicable	Not applicable	Not applicable	Not applicable	Not applicable	Not applicable	Not applicable	Not applicable	Not applicable	Not applicable	Not applicable	Not applicable	Not applicable	Not applicable	Not applicable	Not applicable	Not applicable	Not applicable	Not applicable	Not applicable	Not applicable	Not applicable	Not applicable	Not applicable	Not applicable
	267	11	2	0	0	0	0	0	0	0	0	0	0	1	11	N	0	0	0	0	0.0333333	0	0	0	0	0	0	0	0	0	0	0	2	11	N	0	0	0	0	0.08	0	0	0	0	0	0	0	0	0
	268	11	2	0	0	0	0	0	0	0	0	0	0	1	11	N	0	2	Walk	0	0.17	0	0	0	0	0	0	0	0	0	0	0	2	11	N	0	2	walk	0	0.17	0	0	0	0	0	0	0	0	0
	269	11	1	0	0	0	0	0	0	0	0	0	0	1	11	N	0	0.33	Bicycle	0	0.17	0	0	0	0	0	0	0	0	0	0	0	0	0	0	0	0	0	0	0	0	0	0	0	0	0	0	0	0
	270	11	4	0	0	0	0	0	0	0	0	0	0	1	11	N	0	0.33	Bicycle	0	0.25	0	0	0	0	0	0	0	0	0	0	0	2	11	N	0	0.33	Bicycle	0	0.25	0	0	0	0	0	0	0	0	0
	271	11	2	0	0	0	0	0	0	0	0	0	0	1	11	N	0	0	0	0	0.08	0	0	0	0	0	0	0	0	0	0	0	2	11	N	0	0	0	0	0.08	0	0	0	0	0	0	0	0	0
	272	0	0	0	0	0	0	0	0	0	0	0	0	0	0	0	0	0	0	0	0	0	0	0	0	0	0	0	0	0	0	0	0	0	0	0	0	0	0	0	0	0	0	0	0	0	0	0	0
	273	0	0	0	0	0	0	0	0	0	0	0	0	0	0	0	0	0	0	0	0	0	0	0	0	0	0	0	0	0	0	0	0	0	0	0	0	0	0	0	0	0	0	0	0	0	0	0	0
	274	11	1	0	0	0	0	0	0	0	0	0	0	1	11	N	0	0.25	Walk	0	0.17	0	0	0	0	0	0	0	0	0	0	0	0	0	0	0	0	0	0	0	0	0	0	0	0	0	0	0	0
	275	0	0	0	0	0	0	0	0	0	0	0	0	0	0	0	0	0	0	0	0	0	0	0	0	0	0	0	0	0	0	0	0	0	0	0	0	0	0	0	0	0	0	0	0	0	0	0	0
	276	0	0	0	0	0	0	0	0	0	0	0	0	0	0	0	0	0	0	0	0	0	0	0	0	0	0	0	0	0	0	0	0	0	0	0	0	0	0	0	0	0	0	0	0	0	0	0	0
	277	0	0	0	0	0	0	0	0	0	0	0	0	0	0	0	0	0	0	0	0	0	0	0	0	0	0	0	0	0	0	0	0	0	0	0	0	0	0	0	0	0	0	0	0	0	0	0	0
	278	11	1	5	1	11	3	0	0	0	0	0	0	1	11	N	0	0.25	Walk	0	0.17	0	0	0	0	0	0	0	0	0	0	0	2	5	N	0	0.5	Ambulance	0	0.5	0	0	0	0	0	0	0	0	0
	279	3	1	6	1	0	0	0	0	0	0	0	0	1	3	Y	1	1.5	Bicycle	0	1	300	0	0	150	0	0	0	0	0	0	0	2	6	Y	1	0	0	0	0.08	0	0	0	0	0	0	0	0	0
	280	5	3	0	0	0	0	0	0	0	0	0	0	1	5	N	0	0.17	Auto	0	1	0	0	0	0	0	20	0	0	0	0	0	2	5	N	0	0.17	Auto	0	1	0	0	0	0	0	20	0	0	0
	281	11	1	6	1	11	1	6	1	3	1	0	0	1	11	N	0	0.25	Walk	0	0.25	0	0	0	0	0	0	0	0	0	0	0	2	6	N	0	3	Ambulance	0	2	0	0	0	0	0	0	0	0	0
Death	282	Not applicable	Not applicable	Not applicable	Not applicable	Not applicable	Not applicable	Not applicable	Not applicable	Not applicable	Not applicable	Not applicable	Not applicable	Not applicable	Not applicable	Not applicable	Not applicable	Not applicable	Not applicable	Not applicable	Not applicable	Not applicable	Not applicable	Not applicable	Not applicable	Not applicable	Not applicable	Not applicable	Not applicable	Not applicable	Not applicable	Not applicable	Not applicable	Not applicable	Not applicable	Not applicable	Not applicable	Not applicable	Not applicable	Not applicable	Not applicable	Not applicable	Not applicable	Not applicable	Not applicable	Not applicable	Not applicable	Not applicable	Not applicable
Unable to contact	283	Not available	Not available	Not available	Not available	Not available	Not available	Not available	Not available	Not available	Not available	Not available	Not available	Not available	Not available	Not available	Not available	Not available	Not available	Not available	Not available	Not available	Not available	Not available	Not available	Not available	Not available	Not available	Not available	Not available	Not available	Not available	Not available	Not available	Not available	Not available	Not available	Not available	Not available	Not available	Not available	Not available	Not available	Not available	Not available	Not available	Not available	Not available	Not available
	284	0	0	0	0	0	0	0	0	0	0	0	0	0	0	0	0	0	0	0	0	0	0	0	0	0	0	0	0	0	0	0	0	0	0	0	0	0	0	0	0	0	0	0	0	0	0	0	0
	285	0	0	0	0	0	0	0	0	0	0	0	0	0	0	0	0	0	0	0	0	0	0	0	0	0	0	0	0	0	0	0	0	0	0	0	0	0	0	0	0	0	0	0	0	0	0	0	0
	286	0	0	0	0	0	0	0	0	0	0	0	0	0	0	0	0	0	0	0	0	0	0	0	0	0	0	0	0	0	0	0	0	0	0	0	0	0	0	0	0	0	0	0	0	0	0	0	0
	287	6	1	0	0	0	0	0	0	0	0	0	0	1	6	N	0	0.5	Ambulance	0	0.33	0	0	0	0	0	0	0	0	0	0	0	0	0	0	0	0	0	0	0	0	0	0	0	0	0	0	0	0
	288	6	1	0	0	0	0	0	0	0	0	0	0	1	6	N	0	0.25	Ambulance	0	0.25	0	0	0	0	0	0	0	0	0	0	0	0	0	0	0	0	0	0	0	0	0	0	0	0	0	0	0	0
	289	0	0	0	0	0	0	0	0	0	0	0	0	0	0	0	0	0	0	0	0	0	0	0	0	0	0	0	0	0	0	0	0	0	0	0	0	0	0	0	0	0	0	0	0	0	0	0	0
	290	6	1	0	0	0	0	0	0	0	0	0	0	1	6	Y	1	1	Ambulance	0	0.33	0	0	0	0	0	0	0	0	0	0	0	0	0	0	0	0	0	0	0	0	0	0	0	0	0	0	0	0
	291	11	1	0	0	0	0	0	0	0	0	0	0	1	11	N	0	0.25	Bicycle	0	0.25	0	0	0	0	0	0	0	0	0	0	0	0	0	0	0	0	0	0	0	0	0	0	0	0	0	0	0	0
	292	6	1	0	0	0	0	0	0	0	0	0	0	1	6	Y	1	0.116667	Auto	0	0.08	0	0	0	0	0	0	0	0	0	0	0	0	0	0	0	0	0	0	0	0	0	0	0	0	0	0	0	0
	293	11	1	6	1	0	0	0	0	0	0	0	0	1	11	Y	3	0.5	Walk	0	0.25	0	0	0	0	0	0	0	0	0	0	0	2	6	Y	3	2	Ambulance	0	1	0	0	0	0	0	0	0	0	0
Death	294	Not applicable	Not applicable	Not applicable	Not applicable	Not applicable	Not applicable	Not applicable	Not applicable	Not applicable	Not applicable	Not applicable	Not applicable	Not applicable	Not applicable	Not applicable	Not applicable	Not applicable	Not applicable	Not applicable	Not applicable	Not applicable	Not applicable	Not applicable	Not applicable	Not applicable	Not applicable	Not applicable	Not applicable	Not applicable	Not applicable	Not applicable	Not applicable	Not applicable	Not applicable	Not applicable	Not applicable	Not applicable	Not applicable	Not applicable	Not applicable	Not applicable	Not applicable	Not applicable	Not applicable	Not applicable	Not applicable	Not applicable	Not applicable
	295	11	1	0	0	0	0	0	0	0	0	0	0	1	11	N	0	0.25	Walk	0	0.17	0	0	0	0	0	0	0	0	0	0	0	0	0	0	0	0	0	0	0	0	0	0	0	0	0	0	0	0
	296	11	1	0	0	0	0	0	0	0	0	0	0	1	11	Y	1	0.17	Bicycle	0	0	0	0	0	0	0	0	0	0	0	0	0	0	0	0	0	0	0	0	0	0	0	0	0	0	0	0	0	0
	297	11	2	0	0	0	0	0	0	0	0	0	0	1	11	N	0	0.17	Walk	0	0.08	0	0	0	0	0	0	0	0	0	0	0	2	11	N	0	0.17	walk	0	0.08	0	0	0	0	0	0	0	0	0
	298	5	1	0	0	0	0	0	0	0	0	0	0	1	5	N	0	0.33	Walk	0	0.08	0	0	0	0	0	0	0	0	0	0	0	0	0	0	0	0	0	0	0	0	0	0	0	0	0	0	0	0
	299	11	2	6	1	0	0	0	0	0	0	0	0	1	11	N	0	0.17	Walk	0	0.08	0	0	0	0	0	0	0	0	0	0	0	2	11	N	0	0.17	walk	0	0.03	0	0	0	0	0	0	0	0	0
	300	11	1	0	0	0	0	0	0	0	0	0	0	1	11	N	0	0.25	Bicycle	0	0.17	0	0	0	0	0	0	0	0	0	0	0	0	0	0	0	0	0	0	0	0	0	0	0	0	0	0	0	0
	301	11	1	6	2	11	1	0	0	0	0	0	0	1	11	Y	1	0.5	Ambulance	0	0.5	0	0	0	0	0	0	0	0	0	0	0	2	6	Y	2	3.5	Ambulance	0	5.5	5	450	950	500	0	0	120	0	0
	302	0	0	0	0	0	0	0	0	0	0	0	0	0	0	0	0	0	0	0	0	0	0	0	0	0	0	0	0	0	0	0	0	0	0	0	0	0	0	0	0	0	0	0	0	0	0	0	0
	303	0	0	0	0	0	0	0	0	0	0	0	0	0	0	0	0	0	0	0	0	0	0	0	0	0	0	0	0	0	0	0	0	0	0	0	0	0	0	0	0	0	0	0	0	0	0	0	0
	304	5	2	11	1	0	0	0	0	0	0	0	0	1	5	N	0	0.67	Bicycle	0	0.33	0	0	0	0	0	0	0	0	0	0	0	2	5	Y	1	0.33	Bike	8	0.08	0	0	0	0	0	50	30	0	0
	305	0	0	0	0	0	0	0	0	0	0	0	0	0	0	0	0	0	0	0	0	0	0	0	0	0	0	0	0	0	0	0	0	0	0	0	0	0	0	0	0	0	0	0	0	0	0	0	0
	306	6	2	0	0	0	0	0	0	0	0	0	0	1	6	Y	1	0.5	Auto	0	1.5	0	0	0	0	0	100	0	0	0	0	0	2	6	Y	1	0.5	Auto	0	2	0	0	0	0	0	60	0	0	0
	307	6	2	0	0	0	0	0	0	0	0	0	0	1	6	N	0	0.67	Auto	0	2.5	0	0	0	0	0	50	0	0	0	0	0	2	6	N	0	0.17	Bike	5	0.08	0	0	0	0	0	6	0	0	0
	308	6	2	0	0	0	0	0	0	0	0	0	0	1	6	N	0	0.25	Walk	0	0.08	0	0	0	0	0	0	0	0	0	0	0	2	6	N	0	0.25	walk	0	0.08	0	0	0	0	0	0	0	0	0
	309	0	0	0	0	0	0	0	0	0	0	0	0	0	0	0	0	0	0	0	0	0	0	0	0	0	0	0	0	0	0	0	0	0	0	0	0	0	0	0	0	0	0	0	0	0	0	0	0
	310	0	0	0	0	0	0	0	0	0	0	0	0	0	0	0	0	0	0	0	0	0	0	0	0	0	0	0	0	0	0	0	0	0	0	0	0	0	0	0	0	0	0	0	0	0	0	0	0
	311	12	1	6	1	0	0	0	0	0	0	0	0	1	12	N	0	1	Walk	0	0.25	0	0	0	0	0	0	0	0	0	0	0	2	6	N	0	3	Ambulance	0	0.5	0	0	0	0	0	0	0	0	0
	312	11	1	5	1	0	0	0	0	0	0	0	0	1	11	N	0	0.03	Bicycle	0	0.0166667	0	0	0	0	0	0	0	0	0	0	0	2	5	N	0	0.583333	Ambulance	0	1.5	0	0	0	0	0	0	0	0	0
Death	313	Not applicable	Not applicable	Not applicable	Not applicable	Not applicable	Not applicable	Not applicable	Not applicable	Not applicable	Not applicable	Not applicable	Not applicable	Not applicable	Not applicable	Not applicable	Not applicable	Not applicable	Not applicable	Not applicable	Not applicable	Not applicable	Not applicable	Not applicable	Not applicable	Not applicable	Not applicable	Not applicable	Not applicable	Not applicable	Not applicable	Not applicable	Not applicable	Not applicable	Not applicable	Not applicable	Not applicable	Not applicable	Not applicable	Not applicable	Not applicable	Not applicable	Not applicable	Not applicable	Not applicable	Not applicable	Not applicable	Not applicable	Not applicable
	314	11	1	6	1	3	1	11	1	6	1	0	0	1	11	Y	1	0.25	Bike	1	0.17	0	0	0	0	0	1	0	0	0	0	0	2	6	Y	1	0.75	Bike	4	1	0	0	0	0	0	5	0	0	0
	315	6	2	3	1	0	0	0	0	0	0	0	0	1	6	Y	1	1.5	Bicycle	0	0.5	0	0	0	0	0	0	90	0	0	0	0	2	6	Y	1	0.5	Bike	9	0.17	0	0	0	0	0	10	0	0	0
	316	0	0	0	0	0	0	0	0	0	0	0	0	0	0	0	0	0	0	0	0	0	0	0	0	0	0	0	0	0	0	0	0	0	0	0	0	0	0	0	0	0	0	0	0	0	0	0	0
	317	0	0	0	0	0	0	0	0	0	0	0	0	0	0	0	0	0	0	0	0	0	0	0	0	0	0	0	0	0	0	0	0	0	0	0	0	0	0	0	0	0	0	0	0	0	0	0	0
	318	0	0	0	0	0	0	0	0	0	0	0	0	0	0	0	0	0	0	0	0	0	0	0	0	0	0	0	0	0	0	0	0	0	0	0	0	0	0	0	0	0	0	0	0	0	0	0	0
	319	5	1	0	0	0	0	0	0	0	0	0	0	1	5	Y	1	1	Bike	15	0.5	0	0	0	0	0	17	0	0	0	0	0	0	0	0	0	0	0	0	0	0	0	0	0	0	0	0	0	0
	320	0	0	0	0	0	0	0	0	0	0	0	0	0	0	0	0	0	0	0	0	0	0	0	0	0	0	0	0	0	0	0	0	0	0	0	0	0	0	0	0	0	0	0	0	0	0	0	0
	321	11	2	5	2	0	0	0	0	0	0	0	0	1	11	N	0	0.5	Walk	0	0.5	0	0	0	0	0	0	0	0	0	0	0	2	11	N	0	0.5	walk	0	0.5	0	0	0	0	0	0	0	0	0
	322	6	1	0	0	0	0	0	0	0	0	0	0	1	6	N	0	1.5	Hired car	0	3	0	0	0	0	0	90	0	0	0	0	0	0	0	0	0	0	0	0	0	0	0	0	0	0	0	0	0	0
	323	5	2	11	1	5	1	0	0	0	0	0	0	1	5	N	0	1.5	Bicycle	0	0.5	0	0	0	0	0	0	0	0	0	0	0	2	5	N	0	1.5	Bicycle	0	0.67	0	0	0	0	0	0	0	0	0
	324	5	4	0	0	0	0	0	0	0	0	0	0	1	5	N	0	0.5	Magic	0	0.17	0	0	0	0	0	20	0	0	0	0	0	2	5	N	0	0.5	Magic	0	0.5	0	0	0	0	0	20	0	0	0
	325	0	0	0	0	0	0	0	0	0	0	0	0	0	0	0	0	0	0	0	0	0	0	0	0	0	0	0	0	0	0	0	0	0	0	0	0	0	0	0	0	0	0	0	0	0	0	0	0
	326	0	0	0	0	0	0	0	0	0	0	0	0	0	0	0	0	0	0	0	0	0	0	0	0	0	0	0	0	0	0	0	0	0	0	0	0	0	0	0	0	0	0	0	0	0	0	0	0
	327	11	2	0	0	0	0	0	0	0	0	0	0	1	11	N	0	0	0	0	0.03	0	0	0	0	0	0	0	0	0	0	0	2	11	N	0	0	0	0	0.08	0	0	0	0	0	0	0	0	0
	328	0	0	0	0	0	0	0	0	0	0	0	0	0	0	0	0	0	0	0	0	0	0	0	0	0	0	0	0	0	0	0	0	0	0	0	0	0	0	0	0	0	0	0	0	0	0	0	0
	329	11	1	0	0	0	0	0	0	0	0	0	0	1	11	N	0	0.25	Walk	0	0.17	0	0	0	0	0	0	0	0	0	0	0	0	0	0	0	0	0	0	0	0	0	0	0	0	0	0	0	0
	330	0	0	0	0	0	0	0	0	0	0	0	0	0	0	0	0	0	0	0	0	0	0	0	0	0	0	0	0	0	0	0	0	0	0	0	0	0	0	0	0	0	0	0	0	0	0	0	0
	331	0	0	0	0	0	0	0	0	0	0	0	0	0	0	0	0	0	0	0	0	0	0	0	0	0	0	0	0	0	0	0	0	0	0	0	0	0	0	0	0	0	0	0	0	0	0	0	0
	332	0	0	0	0	0	0	0	0	0	0	0	0	0	0	0	0	0	0	0	0	0	0	0	0	0	0	0	0	0	0	0	0	0	0	0	0	0	0	0	0	0	0	0	0	0	0	0	0
	333	5	1	1	1	5	1	0	0	0	0	0	0	1	5	Y	1	0.75	Auto	0	0.1	10	0	0	0	0	50	0	0	0	0	0	2	1	Y	1	0.0166667	walk	0	0.02	0	0	0	85	0	0	0	0	0
	334	11	1	0	0	0	0	0	0	0	0	0	0	1	11	N	0	0.33	Bicycle	0	0.5	0	0	0	0	0	0	0	0	0	0	0	0	0	0	0	0	0	0	0	0	0	0	0	0	0	0	0	0
	335	11	2	0	0	0	0	0	0	0	0	0	0	1	11	Y	1	0.33	Walk	0	0.25	0	0	0	0	0	0	0	0	0	0	0	2	11	Y	1	0.27	Ambulance	0	0.25	0	0	0	0	0	0	0	0	0
	336	5	1	0	0	0	0	0	0	0	0	0	0	1	5	Y	1	1.5	Hired car	0	0.5	0	0	0	0	0	125	0	0	0	0	0	0	0	0	0	0	0	0	0	0	0	0	0	0	0	0	0	0
	337	5	1	0	0	0	0	0	0	0	0	0	0	1	5	Y	1	0.5	Hired car	0	0.5	0	0	0	0	0	400	0	0	0	0	0	0	0	0	0	0	0	0	0	0	0	0	0	0	0	0	0	0
	338	0	0	0	0	0	0	0	0	0	0	0	0	0	0	0	0	0	0	0	0	0	0	0	0	0	0	0	0	0	0	0	0	0	0	0	0	0	0	0	0	0	0	0	0	0	0	0	0
	339	0	0	0	0	0	0	0	0	0	0	0	0	0	0	0	0	0	0	0	0	0	0	0	0	0	0	0	0	0	0	0	0	0	0	0	0	0	0	0	0	0	0	0	0	0	0	0	0
	340	0	0	0	0	0	0	0	0	0	0	0	0	0	0	0	0	0	0	0	0	0	0	0	0	0	0	0	0	0	0	0	0	0	0	0	0	0	0	0	0	0	0	0	0	0	0	0	0
	341	0	0	0	0	0	0	0	0	0	0	0	0	0	0	0	0	0	0	0	0	0	0	0	0	0	0	0	0	0	0	0	0	0	0	0	0	0	0	0	0	0	0	0	0	0	0	0	0
Death	342	Not applicable	Not applicable	Not applicable	Not applicable	Not applicable	Not applicable	Not applicable	Not applicable	Not applicable	Not applicable	Not applicable	Not applicable	Not applicable	Not applicable	Not applicable	Not applicable	Not applicable	Not applicable	Not applicable	Not applicable	Not applicable	Not applicable	Not applicable	Not applicable	Not applicable	Not applicable	Not applicable	Not applicable	Not applicable	Not applicable	Not applicable	Not applicable	Not applicable	Not applicable	Not applicable	Not applicable	Not applicable	Not applicable	Not applicable	Not applicable	Not applicable	Not applicable	Not applicable	Not applicable	Not applicable	Not applicable	Not applicable	Not applicable
	343	0	0	0	0	0	0	0	0	0	0	0	0	0	0	0	0	0	0	0	0	0	0	0	0	0	0	0	0	0	0	0	0	0	0	0	0	0	0	0	0	0	0	0	0	0	0	0	0
Death	344	Not applicable	Not applicable	Not applicable	Not applicable	Not applicable	Not applicable	Not applicable	Not applicable	Not applicable	Not applicable	Not applicable	Not applicable	Not applicable	Not applicable	Not applicable	Not applicable	Not applicable	Not applicable	Not applicable	Not applicable	Not applicable	Not applicable	Not applicable	Not applicable	Not applicable	Not applicable	Not applicable	Not applicable	Not applicable	Not applicable	Not applicable	Not applicable	Not applicable	Not applicable	Not applicable	Not applicable	Not applicable	Not applicable	Not applicable	Not applicable	Not applicable	Not applicable	Not applicable	Not applicable	Not applicable	Not applicable	Not applicable	Not applicable
	345	0	0	0	0	0	0	0	0	0	0	0	0	0	0	0	0	0	0	0	0	0	0	0	0	0	0	0	0	0	0	0	0	0	0	0	0	0	0	0	0	0	0	0	0	0	0	0	0
	346	5	2	0	0	0	0	0	0	0	0	0	0	1	5	N	0	0.25	Toto	0	0.5	0	0	0	0	0	10	0	0	0	0	0	2	5	N	0	0.25	Toto	0	0.5	0	0	0	0	0	10	0	0	0
Death	347	Not applicable	Not applicable	Not applicable	Not applicable	Not applicable	Not applicable	Not applicable	Not applicable	Not applicable	Not applicable	Not applicable	Not applicable	Not applicable	Not applicable	Not applicable	Not applicable	Not applicable	Not applicable	Not applicable	Not applicable	Not applicable	Not applicable	Not applicable	Not applicable	Not applicable	Not applicable	Not applicable	Not applicable	Not applicable	Not applicable	Not applicable	Not applicable	Not applicable	Not applicable	Not applicable	Not applicable	Not applicable	Not applicable	Not applicable	Not applicable	Not applicable	Not applicable	Not applicable	Not applicable	Not applicable	Not applicable	Not applicable	Not applicable
	348	5	2	0	0	0	0	0	0	0	0	0	0	0	0	0	0	0	0	0	0	0	0	0	0	0	0	0	0	0	0	0	0	0	0	0	0	0	0	0	0	0	0	0	0	0	0	0	0
	349	5	4	0	0	0	0	0	0	0	0	0	0	1	5	Y	1	0.5	Toto	0	0.5	0	0	0	0	0	200	0	0	0	0	0	2	5	N	0	1	Bicycle	0	0.08	0	0	0	0	0	0	0	0	0
	350	5	4	0	0	0	0	0	0	0	0	0	0	1	5	N	0	0.33	Bike	5	0.17	0	0	0	0	0	6	0	0	0	0	0	2	5	N	0	0.33	Bike	0	0.17	0	0	0	0	0	6	0	0	0
	351	5	2	0	0	0	0	0	0	0	0	0	0	1	5	N	0	0.5	Magic	0	0.33	0	0	0	0	0	20	0	0	0	0	0	2	5	N	0	0.5	Magic	0	0.33	0	0	0	0	0	20	0	0	0
	352	5	1	0	0	0	0	0	0	0	0	0	0	1	5	N	0	0.17	Bicycle	0	0.5	0	0	0	0	0	0	0	0	0	0	0	0	0	0	0	0	0	0	0	0	0	0	0	0	0	0	0	0
	353	11	3	6	2	1	2	0	0	0	0	0	0	1	11	N	0	0.17	Walk	0	0.17	0	0	0	0	0	0	0	0	0	0	0	2	11	N	0	0.17	walk	0	0.25	0	0	0	0	0	0	0	0	0
	354	0	0	0	0	0	0	0	0	0	0	0	0	0	0	0	0	0	0	0	0	0	0	0	0	0	0	0	0	0	0	0	0	0	0	0	0	0	0	0	0	0	0	0	0	0	0	0	0
	355	0	0	0	0	0	0	0	0	0	0	0	0	0	0	0	0	0	0	0	0	0	0	0	0	0	0	0	0	0	0	0	0	0	0	0	0	0	0	0	0	0	0	0	0	0	0	0	0
	356	0	0	0	0	0	0	0	0	0	0	0	0	0	0	0	0	0	0	0	0	0	0	0	0	0	0	0	0	0	0	0	0	0	0	0	0	0	0	0	0	0	0	0	0	0	0	0	0
	357	11	2	0	0	0	0	0	0	0	0	0	0	1	11	N	0	0.17	Bicycle	0	0.0166667	0	0	0	0	0	0	0	0	0	0	0	2	1	N	0	0.17	Bicycle	0	0.08	0	0	0	0	0	0	0	0	0
Death	358	Not applicable	Not applicable	Not applicable	Not applicable	Not applicable	Not applicable	Not applicable	Not applicable	Not applicable	Not applicable	Not applicable	Not applicable	Not applicable	Not applicable	Not applicable	Not applicable	Not applicable	Not applicable	Not applicable	Not applicable	Not applicable	Not applicable	Not applicable	Not applicable	Not applicable	Not applicable	Not applicable	Not applicable	Not applicable	Not applicable	Not applicable	Not applicable	Not applicable	Not applicable	Not applicable	Not applicable	Not applicable	Not applicable	Not applicable	Not applicable	Not applicable	Not applicable	Not applicable	Not applicable	Not applicable	Not applicable	Not applicable	Not applicable
	359	0	0	0	0	0	0	0	0	0	0	0	0	0	0	0	0	0	0	0	0	0	0	0	0	0	0	0	0	0	0	0	0	0	0	0	0	0	0	0	0	0	0	0	0	0	0	0	0
Death	360	Not applicable	Not applicable	Not applicable	Not applicable	Not applicable	Not applicable	Not applicable	Not applicable	Not applicable	Not applicable	Not applicable	Not applicable	Not applicable	Not applicable	Not applicable	Not applicable	Not applicable	Not applicable	Not applicable	Not applicable	Not applicable	Not applicable	Not applicable	Not applicable	Not applicable	Not applicable	Not applicable	Not applicable	Not applicable	Not applicable	Not applicable	Not applicable	Not applicable	Not applicable	Not applicable	Not applicable	Not applicable	Not applicable	Not applicable	Not applicable	Not applicable	Not applicable	Not applicable	Not applicable	Not applicable	Not applicable	Not applicable	Not applicable
	361	5	1	0	0	0	0	0	0	0	0	0	0	1	5	Y	1	0.5	Bike	5	0.08	0	0	0	0	0	6	0	0	0	0	0	0	0	0	0	0	0	0	0	0	0	0	0	0	0	0	0	0
	362	0	0	0	0	0	0	0	0	0	0	0	0	0	0	0	0	0	0	0	0	0	0	0	0	0	0	0	0	0	0	0	0	0	0	0	0	0	0	0	0	0	0	0	0	0	0	0	0
	363	0	0	0	0	0	0	0	0	0	0	0	0	0	0	0	0	0	0	0	0	0	0	0	0	0	0	0	0	0	0	0	0	0	0	0	0	0	0	0	0	0	0	0	0	0	0	0	0
	364	11	1	11	1	0	0	0	0	0	0	0	0	1	11	N	0	0.25	Walk	0	0.25	0	0	0	0	0	0	0	0	0	0	0	2	11	N	0	0.08	Bicycle	0	0.08	0	0	0	0	0	0	0	0	0
	365	5	1	11	1	0	0	0	0	0	0	0	0	1	5	Y	1	1	Ambulance	0	1	0	400	350	0	0	0	0	0	0	0	0	2	11	N	0	0.05	walk	0	0	0	0	0	0	0	0	0	0	0
	366	11	1	5	1	0	0	0	0	0	0	0	0	1	11	N	0	0.2	Bicycle	0	0.25	0	0	0	0	0	0	0	0	0	0	0	2	5	N	0	0.75	Ambulance	0	1.5	0	0	0	0	0	0	0	0	0
	367	0	0	0	0	0	0	0	0	0	0	0	0	0	0	0	0	0	0	0	0	0	0	0	0	0	0	0	0	0	0	0	0	0	0	0	0	0	0	0	0	0	0	0	0	0	0	0	0
	368	0	0	0	0	0	0	0	0	0	0	0	0	0	0	0	0	0	0	0	0	0	0	0	0	0	0	0	0	0	0	0	0	0	0	0	0	0	0	0	0	0	0	0	0	0	0	0	0
	369	0	0	0	0	0	0	0	0	0	0	0	0	0	0	0	0	0	0	0	0	0	0	0	0	0	0	0	0	0	0	0	0	0	0	0	0	0	0	0	0	0	0	0	0	0	0	0	0
	370	1	2	0	0	0	0	0	0	0	0	0	0	1	1	N	0	1	Walk	0	0.08	0	0	0	5	0	0	0	0	0	0	0	2	1	N	0	1	walk	0	0.08	0	0	0	5	0	0	0	0	0
Death	371	Not applicable	Not applicable	Not applicable	Not applicable	Not applicable	Not applicable	Not applicable	Not applicable	Not applicable	Not applicable	Not applicable	Not applicable	Not applicable	Not applicable	Not applicable	Not applicable	Not applicable	Not applicable	Not applicable	Not applicable	Not applicable	Not applicable	Not applicable	Not applicable	Not applicable	Not applicable	Not applicable	Not applicable	Not applicable	Not applicable	Not applicable	Not applicable	Not applicable	Not applicable	Not applicable	Not applicable	Not applicable	Not applicable	Not applicable	Not applicable	Not applicable	Not applicable	Not applicable	Not applicable	Not applicable	Not applicable	Not applicable	Not applicable
	372	0	0	0	0	0	0	0	0	0	0	0	0	0	0	0	0	0	0	0	0	0	0	0	0	0	0	0	0	0	0	0	0	0	0	0	0	0	0	0	0	0	0	0	0	0	0	0	0
	373	0	0	0	0	0	0	0	0	0	0	0	0	0	0	0	0	0	0	0	0	0	0	0	0	0	0	0	0	0	0	0	0	0	0	0	0	0	0	0	0	0	0	0	0	0	0	0	0
	374	11	3	0	0	0	0	0	0	0	0	0	0	1	11	N	0	0.25	Bike	2	0.08	0	0	0	0	0	2	0	0	0	0	0	2	11	N	0	0.25	Bike	2	0.08	0	0	0	0	0	2	0	0	0
	375	11	1	0	0	0	0	0	0	0	0	0	0	1	11	N	0	0.17	Walk	0	0.08	0	0	0	0	0	0	0	0	0	0	0	0	0	0	0	0	0	0	0	0	0	0	0	0	0	0	0	0
	376	3	1	1	1	6	5	0	0	0	0	0	0	1	3	Y	1	0.5	Magic	0	3.5	300	0	0	0	0	200	100	0	0	0	0	2	1	N	0	0.33	Rickshaw	0	0.33	0	0	0	500	0	10	0	0	0
	377	0	0	0	0	0	0	0	0	0	0	0	0	0	0	0	0	0	0	0	0	0	0	0	0	0	0	0	0	0	0	0	0	0	0	0	0	0	0	0	0	0	0	0	0	0	0	0	0
	378	0	0	0	0	0	0	0	0	0	0	0	0	0	0	0	0	0	0	0	0	0	0	0	0	0	0	0	0	0	0	0	0	0	0	0	0	0	0	0	0	0	0	0	0	0	0	0	0
	379	0	0	0	0	0	0	0	0	0	0	0	0	0	0	0	0	0	0	0	0	0	0	0	0	0	0	0	0	0	0	0	0	0	0	0	0	0	0	0	0	0	0	0	0	0	0	0	0
Death	380	Not applicable	Not applicable	Not applicable	Not applicable	Not applicable	Not applicable	Not applicable	Not applicable	Not applicable	Not applicable	Not applicable	Not applicable	Not applicable	Not applicable	Not applicable	Not applicable	Not applicable	Not applicable	Not applicable	Not applicable	Not applicable	Not applicable	Not applicable	Not applicable	Not applicable	Not applicable	Not applicable	Not applicable	Not applicable	Not applicable	Not applicable	Not applicable	Not applicable	Not applicable	Not applicable	Not applicable	Not applicable	Not applicable	Not applicable	Not applicable	Not applicable	Not applicable	Not applicable	Not applicable	Not applicable	Not applicable	Not applicable	Not applicable
	381	0	0	0	0	0	0	0	0	0	0	0	0	0	0	0	0	0	0	0	0	0	0	0	0	0	0	0	0	0	0	0	0	0	0	0	0	0	0	0	0	0	0	0	0	0	0	0	0
	382	0	0	0	0	0	0	0	0	0	0	0	0	0	0	0	0	0	0	0	0	0	0	0	0	0	0	0	0	0	0	0	0	0	0	0	0	0	0	0	0	0	0	0	0	0	0	0	0
	383	0	0	0	0	0	0	0	0	0	0	0	0	0	0	0	0	0	0	0	0	0	0	0	0	0	0	0	0	0	0	0	0	0	0	0	0	0	0	0	0	0	0	0	0	0	0	0	0
Death	384	Not applicable	Not applicable	Not applicable	Not applicable	Not applicable	Not applicable	Not applicable	Not applicable	Not applicable	Not applicable	Not applicable	Not applicable	Not applicable	Not applicable	Not applicable	Not applicable	Not applicable	Not applicable	Not applicable	Not applicable	Not applicable	Not applicable	Not applicable	Not applicable	Not applicable	Not applicable	Not applicable	Not applicable	Not applicable	Not applicable	Not applicable	Not applicable	Not applicable	Not applicable	Not applicable	Not applicable	Not applicable	Not applicable	Not applicable	Not applicable	Not applicable	Not applicable	Not applicable	Not applicable	Not applicable	Not applicable	Not applicable	Not applicable
	385	11	1	5	1	11	1	6	1	11	1	0	0	1	11	N	0	0.5	Walk	0	0.17	0	0	0	0	0	0	0	0	0	0	0	2	5	N	0	1.5	Magic	0	1	0	0	0	0	0	50	20	0	0
	386	6	1	5	1	0	0	0	0	0	0	0	0	1	6	Y	0	3	Bus	0	4	0	0	0	0	0	80	120	0	0	0	0	2	5	N	0	1.5	Scooty	2	0.5	0	0	0	0	0	2	0	0	0
	387	5	1	11	1	0	0	0	0	0	0	0	0	1	5	N	0	0	0	0	0.17	0	0	0	0	0	0	0	0	0	0	0	2	11	N	0	0.25	walk	0	0.25	0	0	0	0	0	0	0	0	0
	388	5	1	0	0	0	0	0	0	0	0	0	0	1	5	Y	1	0.5	Bike	12	0.17	0	0	0	0	0	14	50	0	0	0	0	0	0	0	0	0	0	0	0	0	0	0	0	0	0	0	0	0
	389	0	0	0	0	0	0	0	0	0	0	0	0	0	0	0	0	0	0	0	0	0	0	0	0	0	0	0	0	0	0	0	0	0	0	0	0	0	0	0	0	0	0	0	0	0	0	0	0
	390	5	1	0	0	0	0	0	0	0	0	0	0	1	5	Y	1	0.33	Ambulance	0	0.17	0	0	0	0	0	0	0	0	0	0	0	0	0	0	0	0	0	0	0	0	0	0	0	0	0	0	0	0
	391	5	2	0	0	0	0	0	0	0	0	0	0	1	5	N	0	0.33	Bicycle	0	1	0	0	0	0	0	0	0	0	0	0	0	2	5	N	0	0.33	Bicycle	0	0.25	0	0	0	0	0	0	0	0	0
Death	392	Not applicable	Not applicable	Not applicable	Not applicable	Not applicable	Not applicable	Not applicable	Not applicable	Not applicable	Not applicable	Not applicable	Not applicable	Not applicable	Not applicable	Not applicable	Not applicable	Not applicable	Not applicable	Not applicable	Not applicable	Not applicable	Not applicable	Not applicable	Not applicable	Not applicable	Not applicable	Not applicable	Not applicable	Not applicable	Not applicable	Not applicable	Not applicable	Not applicable	Not applicable	Not applicable	Not applicable	Not applicable	Not applicable	Not applicable	Not applicable	Not applicable	Not applicable	Not applicable	Not applicable	Not applicable	Not applicable	Not applicable	Not applicable
	393	5	2	0	0	0	0	0	0	0	0	0	0	1	5	Y	2	0.5	Car	10	3	5	0	0	0	0	72	0	0	0	0	0	2	5	N	0	0.25	Bike	10	0.25	0	0	0	0	0	12	0	0	0
	394	5	1	0	0	0	0	0	0	0	0	0	0	1	5	Y	1	0.33	Bike	10	1	0	0	0	0	0	12	0	0	0	0	0	0	0	0	0	0	0	0	0	0	0	0	0	0	0	0	0	0
Death	395	Not applicable	Not applicable	Not applicable	Not applicable	Not applicable	Not applicable	Not applicable	Not applicable	Not applicable	Not applicable	Not applicable	Not applicable	Not applicable	Not applicable	Not applicable	Not applicable	Not applicable	Not applicable	Not applicable	Not applicable	Not applicable	Not applicable	Not applicable	Not applicable	Not applicable	Not applicable	Not applicable	Not applicable	Not applicable	Not applicable	Not applicable	Not applicable	Not applicable	Not applicable	Not applicable	Not applicable	Not applicable	Not applicable	Not applicable	Not applicable	Not applicable	Not applicable	Not applicable	Not applicable	Not applicable	Not applicable	Not applicable	Not applicable
	396	6	1	1	1	0	0	0	0	0	0	0	0	1	6	Y	3	0.75	Ambulance	0	6	10	0	0	0	0	0	350	0	0	0	0	2	1	Y	3	0.08	Ambulance	0	0.33	0	0	0	400	0	0	0	0	0
	397	11	2	0	0	0	0	0	0	0	0	0	0	1	11	N	0	0.25	Bike	1	0.17	0	0	0	0	0	1	0	0	0	0	0	2	11	Y	1	0.25	Bike	1	0.5	0	0	0	0	0	1	0	0	0
	398	0	0	0	0	0	0	0	0	0	0	0	0	0	0	0	0	0	0	0	0	0	0	0	0	0	0	0	0	0	0	0	0	0	0	0	0	0	0	0	0	0	0	0	0	0	0	0	0
	399	0	0	0	0	0	0	0	0	0	0	0	0	0	0	0	0	0	0	0	0	0	0	0	0	0	0	0	0	0	0	0	0	0	0	0	0	0	0	0	0	0	0	0	0	0	0	0	0
	400	5	2	0	0	0	0	0	0	0	0	0	0	1	5	N	0	0	0	0	0.03	0	0	0	0	0	0	0	0	0	0	0	2	5	N	0	0.5	Ambulance	0	0.5	0	0	0	0	0	0	0	0	0
	401	11	1	5	1	0	0	0	0	0	0	0	0	1	11	N	0	0.17	Walk	0	0.08	0	0	0	0	0	0	0	0	0	0	0	2	5	Y	1	0.5	Ambulance	0	0.08	0	0	0	0	0	0	0	0	0
	402	11	1	0	0	0	0	0	0	0	0	0	0	1	11	N	0	0.25	Walk	0	0.17	0	0	0	0	0	0	0	0	0	0	0	0	0	0	0	0	0	0	0	0	0	0	0	0	0	0	0	0
	403	11	1	5	1	0	0	0	0	0	0	0	0	1	11	Y	1	0.25	Walk	0	0.17	0	0	0	0	0	0	0	0	0	0	0	2	5	Y	1	0.5	Ambulance	0	0.25	0	0	0	0	0	0	0	0	0
	404	11	2	0	0	0	0	0	0	0	0	0	0	1	11	N	0	0	0	0	0.03	0	0	0	0	0	0	0	0	0	0	0	2	11	N	0	0	0	0	0.08	0	0	0	0	0	0	0	0	0
	405	5	2	0	0	0	0	0	0	0	0	0	0	1	5	N	0	2	Bicycle	0	1	0	0	0	0	0	0	0	0	0	0	0	2	5	N	0	2	Bicycle	0	1	0	0	0	0	0	0	0	0	0
	406	11	1	5	1	0	0	0	0	0	0	0	0	1	11	N	0	0.08	Walk	0	0.25	0	0	0	0	0	0	0	0	0	0	0	2	5	Y	1	0.5	Ambulance	0	0.33	0	0	0	0	0	0	0	0	0
	407	5	4	0	0	0	0	0	0	0	0	0	0	1	5	N	0	0.5	Bicycle	0	0.33	0	0	0	0	0	0	0	0	0	0	0	2	5	N	0	0.5	Bicycle	0	0.25	0	0	0	0	0	0	0	0	0
Death	408	Not applicable	Not applicable	Not applicable	Not applicable	Not applicable	Not applicable	Not applicable	Not applicable	Not applicable	Not applicable	Not applicable	Not applicable	Not applicable	Not applicable	Not applicable	Not applicable	Not applicable	Not applicable	Not applicable	Not applicable	Not applicable	Not applicable	Not applicable	Not applicable	Not applicable	Not applicable	Not applicable	Not applicable	Not applicable	Not applicable	Not applicable	Not applicable	Not applicable	Not applicable	Not applicable	Not applicable	Not applicable	Not applicable	Not applicable	Not applicable	Not applicable	Not applicable	Not applicable	Not applicable	Not applicable	Not applicable	Not applicable	Not applicable
	409	6	1	5	1	6	2	1	1	0	0	0	0	1	6	Y	1	1	Bike	10	4.5	10	0	0	0	0	12	0	0	0	0	0	2	5	Y	1	1	Bike	10	0.17	0	0	0	0	0	12	0	0	0
	410	0	0	0	0	0	0	0	0	0	0	0	0	0	0	0	0	0	0	0	0	0	0	0	0	0	0	0	0	0	0	0	0	0	0	0	0	0	0	0	0	0	0	0	0	0	0	0	0
	411	11	1	5	1	0	0	0	0	0	0	0	0	1	11	N	0	0.17	Walk	0	0.17	0	0	0	0	0	0	0	0	0	0	0	2	5	N	0	0.25	Ambulance	0	1	0	0	0	0	0	0	0	0	0
	412	5	1	0	0	0	0	0	0	0	0	0	0	1	5	N	0	0.25	Bicycle	0	1.5	0	0	0	0	0	0	0	0	0	0	0	0	0	0	0	0	0	0	0	0	0	0	0	0	0	0	0	0
	413	11	6	0	0	0	0	0	0	0	0	0	0	1	11	Y	1	0.17	Bike	1	0.17	0	0	0	0	0	0	0	0	0	0	0	2	11	Y	1	0.25	walk	0	0.5	0	0	0	0	0	0	0	0	0
	414	0	0	0	0	0	0	0	0	0	0	0	0	0	0	0	0	0	0	0	0	0	0	0	0	0	0	0	0	0	0	0	0	0	0	0	0	0	0	0	0	0	0	0	0	0	0	0	0
	415	0	0	0	0	0	0	0	0	0	0	0	0	0	0	0	0	0	0	0	0	0	0	0	0	0	0	0	0	0	0	0	0	0	0	0	0	0	0	0	0	0	0	0	0	0	0	0	0
	416	0	0	0	0	0	0	0	0	0	0	0	0	0	0	0	0	0	0	0	0	0	0	0	0	0	0	0	0	0	0	0	0	0	0	0	0	0	0	0	0	0	0	0	0	0	0	0	0
	417	11	4	5	2	0	0	0	0	0	0	0	0	1	11	Y	1	0.183333	Bicycle	0	0.08	0	0	0	0	0	0	0	0	0	0	0	2	5	Y	1	0.75	Ambulance	0	0.17	0	0	0	0	0	0	0	0	0
	418	11	1	0	0	0	0	0	0	0	0	0	0	1	11	N	0	0.08	Bicycle	0	0.33	0	0	0	0	0	0	0	0	0	0	0	0	0	0	0	0	0	0	0	0	0	0	0	0	0	0	0	0
	419	11	1	0	0	0	0	0	0	0	0	0	0	1	11	N	0	0.17	Bicycle	0	0.08	0	0	0	0	0	0	0	0	0	0	0	0	0	0	0	0	0	0	0	0	0	0	0	0	0	0	0	0
	420	0	0	0	0	0	0	0	0	0	0	0	0	0	0	0	0	0	0	0	0	0	0	0	0	0	0	0	0	0	0	0	0	0	0	0	0	0	0	0	0	0	0	0	0	0	0	0	0
	421	0	0	0	0	0	0	0	0	0	0	0	0	0	0	0	0	0	0	0	0	0	0	0	0	0	0	0	0	0	0	0	0	0	0	0	0	0	0	0	0	0	0	0	0	0	0	0	0
	422	0	0	0	0	0	0	0	0	0	0	0	0	0	0	0	0	0	0	0	0	0	0	0	0	0	0	0	0	0	0	0	0	0	0	0	0	0	0	0	0	0	0	0	0	0	0	0	0
	423	0	0	0	0	0	0	0	0	0	0	0	0	0	0	0	0	0	0	0	0	0	0	0	0	0	0	0	0	0	0	0	0	0	0	0	0	0	0	0	0	0	0	0	0	0	0	0	0
	424	5	2	0	0	0	0	0	0	0	0	0	0	1	5	N	0	0.25	Auto	0	1.5	10	0	0	0	0	30	0	0	0	0	0	2	5	N	0	0.25	Auto	0	0.25	0	0	0	0	0	30	0	0	0
	425	6	1	1	1	6	1	0	0	0	0	0	0	1	6	N	0	1.5	Ambulance	0	3	10	0	0	0	0	0	0	0	0	0	0	2	1	N	0	0.08	Ambulance	0	0.33	0	0	0	1500	0	0	0	0	0
	426	1	1	6	2	0	0	0	0	0	0	0	0	1	1	N	0	0.5	Walk	0	0.08	0	0	0	157	0	0	0	0	0	0	0	2	6	Y	1	1	Magic	0	6	5	0	0	0	0	140	20	0	0
	427	0	0	0	0	0	0	0	0	0	0	0	0	0	0	0	0	0	0	0	0	0	0	0	0	0	0	0	0	0	0	0	0	0	0	0	0	0	0	0	0	0	0	0	0	0	0	0	0
[truncated: 249 more columns]

## Sheet: Hospitalization
Reasons for missed interviews	Sl no.	Since we last met on…..were you hospitalized for TB treatment? (Y/N)	Time	Hospitalization (#1)	Type of hospital	Number of days hospitalised	Travel time one way (hours)	Day charges (total for stay)	Consultation fee (total for stay)	Radiography and other imaging (total for stay)	Lab tests including cost of transporting samples (total for stay)	Other procedures, including surgery, biopsy, etc	Medicines to treat TB (total for stay)	Other medicines, including nutritional supplements (total for stay)	Travel (total for stay)	Food (total for stay)	Other (payment for linen, soap, other services & administrative) (total for stay)	Did anyone accompany you? (Y/N)	If yes, how many	Mode of transport	Approx. km (one way)	Did anyone stayed with you (Y/N)	How Many	Days	Accommodation cost**	Hospitalization #2	Type of hospital	Number of days hospitalised	Travel time one way (hours)	Day charges (total for stay)	Consultation fee (total for stay)	Radiography and other imaging (total for stay)	Lab tests including cost of transporting samples (total for stay)	Other procedures, including surgery, biopsy, etc	Medicines to treat TB (total for stay)	Other medicines, including nutritional supplements (total for stay)	Travel (total for stay)	Food (total for stay)	Other (payment for linen, soap, other services & administrative) (total for stay)	Did anyone accompany you? (Y/N)	If yes, how many	Mode of transport	Approx. km (one way)	Did anyone stayed with you (Y/N)	How Many	Days	Accommodation cost**	Hospitalization #3	Type of hospital
	1	Y	1	1	3	20	1	14000	14000	10000	3000	0	0	3125	1100	Not available	500	Y	3	Reserve car	0	Y	1	20	0	0	0	0	0	0	0	0	0	0	0	0	0	0	0	0	0	0	0	0	0	0	0	0	0
	2	N	0	0	0	0	0	0	0	0	0	0	0	0	0	0	0	0	0	0	0	0	0	0	0	0	0	0	0	0	0	0	0	0	0	0	0	0	0	0	0	0	0	0	0	0	0	0	0
	3	N	0	0	0	0	0	0	0	0	0	0	0	0	0	0	0	0	0	0	0	0	0	0	0	0	0	0	0	0	0	0	0	0	0	0	0	0	0	0	0	0	0	0	0	0	0	0	0
	4	N	0	0	0	0	0	0	0	0	0	0	0	0	0	0	0	0	0	0	0	0	0	0	0	0	0	0	0	0	0	0	0	0	0	0	0	0	0	0	0	0	0	0	0	0	0	0	0
Death	5	Not applicable	Not applicable	Not applicable	Not applicable	Not applicable	Not applicable	Not applicable	Not applicable	Not applicable	Not applicable	Not applicable	Not applicable	Not applicable	Not applicable	Not applicable	Not applicable	Not applicable	Not applicable	Not applicable	Not applicable	Not applicable	Not applicable	Not applicable	Not applicable	Not applicable	Not applicable	Not applicable	Not applicable	Not applicable	Not applicable	Not applicable	Not applicable	Not applicable	Not applicable	Not applicable	Not applicable	Not applicable	Not applicable	Not applicable	Not applicable	Not applicable	Not applicable	Not applicable	Not applicable	Not applicable	Not applicable	Not applicable	Not applicable
	6	N	0	0	0	0	0	0	0	0	0	0	0	0	0	0	0	0	0	0	0	0	0	0	0	0	0	0	0	0	0	0	0	0	0	0	0	0	0	0	0	0	0	0	0	0	0	0	0
	7	N	0	0	0	0	0	0	0	0	0	0	0	0	0	0	0	0	0	0	0	0	0	0	0	0	0	0	0	0	0	0	0	0	0	0	0	0	0	0	0	0	0	0	0	0	0	0	0
	8	N	0	0	0	0	0	0	0	0	0	0	0	0	0	0	0	0	0	0	0	0	0	0	0	0	0	0	0	0	0	0	0	0	0	0	0	0	0	0	0	0	0	0	0	0	0	0	0
	9	N	0	0	0	0	0	0	0	0	0	0	0	0	0	0	0	0	0	0	0	0	0	0	0	0	0	0	0	0	0	0	0	0	0	0	0	0	0	0	0	0	0	0	0	0	0	0	0
	10	N	0	0	0	0	0	0	0	0	0	0	0	0	0	0	0	0	0	0	0	0	0	0	0	0	0	0	0	0	0	0	0	0	0	0	0	0	0	0	0	0	0	0	0	0	0	0	0
	11	N	0	0	0	0	0	0	0	0	0	0	0	0	0	0	0	0	0	0	0	0	0	0	0	0	0	0	0	0	0	0	0	0	0	0	0	0	0	0	0	0	0	0	0	0	0	0	0
	12	N	0	0	0	0	0	0	0	0	0	0	0	0	0	0	0	0	0	0	0	0	0	0	0	0	0	0	0	0	0	0	0	0	0	0	0	0	0	0	0	0	0	0	0	0	0	0	0
	13	N	0	0	0	0	0	0	0	0	0	0	0	0	0	0	0	0	0	0	0	0	0	0	0	0	0	0	0	0	0	0	0	0	0	0	0	0	0	0	0	0	0	0	0	0	0	0	0
	14	N	0	0	0	0	0	0	0	0	0	0	0	0	0	0	0	0	0	0	0	0	0	0	0	0	0	0	0	0	0	0	0	0	0	0	0	0	0	0	0	0	0	0	0	0	0	0	0
	15	N	0	0	0	0	0	0	0	0	0	0	0	0	0	0	0	0	0	0	0	0	0	0	0	0	0	0	0	0	0	0	0	0	0	0	0	0	0	0	0	0	0	0	0	0	0	0	0
	16	N	0	0	0	0	0	0	0	0	0	0	0	0	0	0	0	0	0	0	0	0	0	0	0	0	0	0	0	0	0	0	0	0	0	0	0	0	0	0	0	0	0	0	0	0	0	0	0
	17	N	0	0	0	0	0	0	0	0	0	0	0	0	0	0	0	0	0	0	0	0	0	0	0	0	0	0	0	0	0	0	0	0	0	0	0	0	0	0	0	0	0	0	0	0	0	0	0
	18	N	0	0	0	0	0	0	0	0	0	0	0	0	0	0	0	0	0	0	0	0	0	0	0	0	0	0	0	0	0	0	0	0	0	0	0	0	0	0	0	0	0	0	0	0	0	0	0
	19	N	0	0	0	0	0	0	0	0	0	0	0	0	0	0	0	0	0	0	0	0	0	0	0	0	0	0	0	0	0	0	0	0	0	0	0	0	0	0	0	0	0	0	0	0	0	0	0
	20	Y	1	1	2	112	0	0	0	0	0	0	0	0	60	240	0	N	0	Bus	0	N	0	0	0	0	0	0	0	0	0	0	0	0	0	0	0	0	0	0	0	0	0	0	0	0	0	0	0
	21	Y	1	1	2	112	0	0	0	0	0	0	0	0	320	0	0	N	0	Auto	0	N	0	0	0	0	0	0	0	0	0	0	0	0	0	0	0	0	0	0	0	0	0	0	0	0	0	0	0
	22	Y	1	1	2	112	0	0	0	0	0	0	0	0	0	0	0	N	0	Walk	0	N	0	0	0	0	0	0	0	0	0	0	0	0	0	0	0	0	0	0	0	0	0	0	0	0	0	0	0
	23	Y	1	1	2	9	1.5	0	0	0	0	0	0	0	17	180	0	Y	3	Jeep/Bike	15	N	0	0	0	0	0	0	0	0	0	0	0	0	0	0	0	0	0	0	0	0	0	0	0	0	0	0	0
	24	N	0	0	0	0	0	0	0	0	0	0	0	0	0	0	0	0	0	0	0	0	0	0	0	0	0	0	0	0	0	0	0	0	0	0	0	0	0	0	0	0	0	0	0	0	0	0	0
	25	N	0	0	0	0	0	0	0	0	0	0	0	0	0	0	0	0	0	0	0	0	0	0	0	0	0	0	0	0	0	0	0	0	0	0	0	0	0	0	0	0	0	0	0	0	0	0	0
	26	Y	1	1	2	78	17.7	0	0	0	0	0	0	0	575	0	0	Y	1	Auto	0	N	0	0	0	0	0	0	0	0	0	0	0	0	0	0	0	0	0	0	0	0	0	0	0	0	0	0	0
	27	Y	1	1	2	38	16	0	0	0	0	0	0	0	480	0	0	N	0	Toto/Bus	0	N	0	0	0	0	0	0	0	0	0	0	0	0	0	0	0	0	0	0	0	0	0	0	0	0	0	0	0
	28	N	0	0	0	0	0	0	0	0	0	0	0	0	0	0	0	0	0	0	0	0	0	0	0	0	0	0	0	0	0	0	0	0	0	0	0	0	0	0	0	0	0	0	0	0	0	0	0
	29	N	0	0	0	0	0	0	0	0	0	0	0	0	0	0	0	0	0	0	0	0	0	0	0	0	0	0	0	0	0	0	0	0	0	0	0	0	0	0	0	0	0	0	0	0	0	0	0
	30	N	0	0	0	0	0	0	0	0	0	0	0	0	0	0	0	0	0	0	0	0	0	0	0	0	0	0	0	0	0	0	0	0	0	0	0	0	0	0	0	0	0	0	0	0	0	0	0
	31	N	0	0	0	0	0	0	0	0	0	0	0	0	0	0	0	0	0	0	0	0	0	0	0	0	0	0	0	0	0	0	0	0	0	0	0	0	0	0	0	0	0	0	0	0	0	0	0
	32	N	0	0	0	0	0	0	0	0	0	0	0	0	0	0	0	0	0	0	0	0	0	0	0	0	0	0	0	0	0	0	0	0	0	0	0	0	0	0	0	0	0	0	0	0	0	0	0
	33	N	0	0	0	0	0	0	0	0	0	0	0	0	0	0	0	0	0	0	0	0	0	0	0	0	0	0	0	0	0	0	0	0	0	0	0	0	0	0	0	0	0	0	0	0	0	0	0
	34	N	0	0	0	0	0	0	0	0	0	0	0	0	0	0	0	0	0	0	0	0	0	0	0	0	0	0	0	0	0	0	0	0	0	0	0	0	0	0	0	0	0	0	0	0	0	0	0
	35	N	0	0	0	0	0	0	0	0	0	0	0	0	0	0	0	0	0	0	0	0	0	0	0	0	0	0	0	0	0	0	0	0	0	0	0	0	0	0	0	0	0	0	0	0	0	0	0
	36	N	0	0	0	0	0	0	0	0	0	0	0	0	0	0	0	0	0	0	0	0	0	0	0	0	0	0	0	0	0	0	0	0	0	0	0	0	0	0	0	0	0	0	0	0	0	0	0
	37	N	0	0	0	0	0	0	0	0	0	0	0	0	0	0	0	0	0	0	0	0	0	0	0	0	0	0	0	0	0	0	0	0	0	0	0	0	0	0	0	0	0	0	0	0	0	0	0
	38	N	0	0	0	0	0	0	0	0	0	0	0	0	0	0	0	0	0	0	0	0	0	0	0	0	0	0	0	0	0	0	0	0	0	0	0	0	0	0	0	0	0	0	0	0	0	0	0
	39	N	0	0	0	0	0	0	0	0	0	0	0	0	0	0	0	0	0	0	0	0	0	0	0	0	0	0	0	0	0	0	0	0	0	0	0	0	0	0	0	0	0	0	0	0	0	0	0
	40	N	0	0	0	0	0	0	0	0	0	0	0	0	0	0	0	0	0	0	0	0	0	0	0	0	0	0	0	0	0	0	0	0	0	0	0	0	0	0	0	0	0	0	0	0	0	0	0
	41	N	0	0	0	0	0	0	0	0	0	0	0	0	0	0	0	0	0	0	0	0	0	0	0	0	0	0	0	0	0	0	0	0	0	0	0	0	0	0	0	0	0	0	0	0	0	0	0
	42	N	0	0	0	0	0	0	0	0	0	0	0	0	0	0	0	0	0	0	0	0	0	0	0	0	0	0	0	0	0	0	0	0	0	0	0	0	0	0	0	0	0	0	0	0	0	0	0
	43	N	0	0	0	0	0	0	0	0	0	0	0	0	0	0	0	0	0	0	0	0	0	0	0	0	0	0	0	0	0	0	0	0	0	0	0	0	0	0	0	0	0	0	0	0	0	0	0
	44	N	0	0	0	0	0	0	0	0	0	0	0	0	0	0	0	0	0	0	0	0	0	0	0	0	0	0	0	0	0	0	0	0	0	0	0	0	0	0	0	0	0	0	0	0	0	0	0
	45	N	0	0	0	0	0	0	0	0	0	0	0	0	0	0	0	0	0	0	0	0	0	0	0	0	0	0	0	0	0	0	0	0	0	0	0	0	0	0	0	0	0	0	0	0	0	0	0
	46	N	0	0	0	0	0	0	0	0	0	0	0	0	0	0	0	0	0	0	0	0	0	0	0	0	0	0	0	0	0	0	0	0	0	0	0	0	0	0	0	0	0	0	0	0	0	0	0
	47	N	0	0	0	0	0	0	0	0	0	0	0	0	0	0	0	0	0	0	0	0	0	0	0	0	0	0	0	0	0	0	0	0	0	0	0	0	0	0	0	0	0	0	0	0	0	0	0
	48	N	0	0	0	0	0	0	0	0	0	0	0	0	0	0	0	0	0	0	0	0	0	0	0	0	0	0	0	0	0	0	0	0	0	0	0	0	0	0	0	0	0	0	0	0	0	0	0
	49	N	0	0	0	0	0	0	0	0	0	0	0	0	0	0	0	0	0	0	0	0	0	0	0	0	0	0	0	0	0	0	0	0	0	0	0	0	0	0	0	0	0	0	0	0	0	0	0
	50	N	0	0	0	0	0	0	0	0	0	0	0	0	0	0	0	0	0	0	0	0	0	0	0	0	0	0	0	0	0	0	0	0	0	0	0	0	0	0	0	0	0	0	0	0	0	0	0
Unable to contact	51	Not available	Not available	Not available	Not available	Not available	Not available	Not available	Not available	Not available	Not available	Not available	Not available	Not available	Not available	Not available	Not available	Not available	Not available	Not available	Not available	Not available	Not available	Not available	Not available	Not available	Not available	Not available	Not available	Not available	Not available	Not available	Not available	Not available	Not available	Not available	Not available	Not available	Not available	Not available	Not available	Not available	Not available	Not available	Not available	Not available	Not available	Not available	Not available
	52	N	0	0	0	0	0	0	0	0	0	0	0	0	0	0	0	0	0	0	0	0	0	0	0	0	0	0	0	0	0	0	0	0	0	0	0	0	0	0	0	0	0	0	0	0	0	0	0
	53	N	0	0	0	0	0	0	0	0	0	0	0	0	0	0	0	0	0	0	0	0	0	0	0	0	0	0	0	0	0	0	0	0	0	0	0	0	0	0	0	0	0	0	0	0	0	0	0
	54	N	0	0	0	0	0	0	0	0	0	0	0	0	0	0	0	0	0	0	0	0	0	0	0	0	0	0	0	0	0	0	0	0	0	0	0	0	0	0	0	0	0	0	0	0	0	0	0
	55	N	0	0	0	0	0	0	0	0	0	0	0	0	0	0	0	0	0	0	0	0	0	0	0	0	0	0	0	0	0	0	0	0	0	0	0	0	0	0	0	0	0	0	0	0	0	0	0
	56	N	0	0	0	0	0	0	0	0	0	0	0	0	0	0	0	0	0	0	0	0	0	0	0	0	0	0	0	0	0	0	0	0	0	0	0	0	0	0	0	0	0	0	0	0	0	0	0
Death	57	Not applicable	Not applicable	Not applicable	Not applicable	Not applicable	Not applicable	Not applicable	Not applicable	Not applicable	Not applicable	Not applicable	Not applicable	Not applicable	Not applicable	Not applicable	Not applicable	Not applicable	Not applicable	Not applicable	Not applicable	Not applicable	Not applicable	Not applicable	Not applicable	Not applicable	Not applicable	Not applicable	Not applicable	Not applicable	Not applicable	Not applicable	Not applicable	Not applicable	Not applicable	Not applicable	Not applicable	Not applicable	Not applicable	Not applicable	Not applicable	Not applicable	Not applicable	Not applicable	Not applicable	Not applicable	Not applicable	Not applicable	Not applicable
	58	N	0	0	0	0	0	0	0	0	0	0	0	0	0	0	0	0	0	0	0	0	0	0	0	0	0	0	0	0	0	0	0	0	0	0	0	0	0	0	0	0	0	0	0	0	0	0	0
	59	N	0	0	0	0	0	0	0	0	0	0	0	0	0	0	0	0	0	0	0	0	0	0	0	0	0	0	0	0	0	0	0	0	0	0	0	0	0	0	0	0	0	0	0	0	0	0	0
	60	N	0	0	0	0	0	0	0	0	0	0	0	0	0	0	0	0	0	0	0	0	0	0	0	0	0	0	0	0	0	0	0	0	0	0	0	0	0	0	0	0	0	0	0	0	0	0	0
	61	N	0	0	0	0	0	0	0	0	0	0	0	0	0	0	0	0	0	0	0	0	0	0	0	0	0	0	0	0	0	0	0	0	0	0	0	0	0	0	0	0	0	0	0	0	0	0	0
	62	N	0	0	0	0	0	0	0	0	0	0	0	0	0	0	0	0	0	0	0	0	0	0	0	0	0	0	0	0	0	0	0	0	0	0	0	0	0	0	0	0	0	0	0	0	0	0	0
	63	N	0	0	0	0	0	0	0	0	0	0	0	0	0	0	0	0	0	0	0	0	0	0	0	0	0	0	0	0	0	0	0	0	0	0	0	0	0	0	0	0	0	0	0	0	0	0	0
	64	N	0	0	0	0	0	0	0	0	0	0	0	0	0	0	0	0	0	0	0	0	0	0	0	0	0	0	0	0	0	0	0	0	0	0	0	0	0	0	0	0	0	0	0	0	0	0	0
	65	N	0	0	0	0	0	0	0	0	0	0	0	0	0	0	0	0	0	0	0	0	0	0	0	0	0	0	0	0	0	0	0	0	0	0	0	0	0	0	0	0	0	0	0	0	0	0	0
	66	N	0	0	0	0	0	0	0	0	0	0	0	0	0	0	0	0	0	0	0	0	0	0	0	0	0	0	0	0	0	0	0	0	0	0	0	0	0	0	0	0	0	0	0	0	0	0	0
	67	N	0	0	0	0	0	0	0	0	0	0	0	0	0	0	0	0	0	0	0	0	0	0	0	0	0	0	0	0	0	0	0	0	0	0	0	0	0	0	0	0	0	0	0	0	0	0	0
	68	N	0	0	0	0	0	0	0	0	0	0	0	0	0	0	0	0	0	0	0	0	0	0	0	0	0	0	0	0	0	0	0	0	0	0	0	0	0	0	0	0	0	0	0	0	0	0	0
Shifted to MDR	69	Not available	Not available	Not available	Not available	Not available	Not available	Not available	Not available	Not available	Not available	Not available	Not available	Not available	Not available	Not available	Not available	Not available	Not available	Not available	Not available	Not available	Not available	Not available	Not available	Not available	Not available	Not available	Not available	Not available	Not available	Not available	Not available	Not available	Not available	Not available	Not available	Not available	Not available	Not available	Not available	Not available	Not available	Not available	Not available	Not available	Not available	Not available	Not available
Migrate out	70	Not available	Not available	Not available	Not available	Not available	Not available	Not available	Not available	Not available	Not available	Not available	Not available	Not available	Not available	Not available	Not available	Not available	Not available	Not available	Not available	Not available	Not available	Not available	Not available	Not available	Not available	Not available	Not available	Not available	Not available	Not available	Not available	Not available	Not available	Not available	Not available	Not available	Not available	Not available	Not available	Not available	Not available	Not available	Not available	Not available	Not available	Not available	Not available
	71	N	0	0	0	0	0	0	0	0	0	0	0	0	0	0	0	0	0	0	0	0	0	0	0	0	0	0	0	0	0	0	0	0	0	0	0	0	0	0	0	0	0	0	0	0	0	0	0
	72	N	0	0	0	0	0	0	0	0	0	0	0	0	0	0	0	0	0	0	0	0	0	0	0	0	0	0	0	0	0	0	0	0	0	0	0	0	0	0	0	0	0	0	0	0	0	0	0
	73	N	0	0	0	0	0	0	0	0	0	0	0	0	0	0	0	0	0	0	0	0	0	0	0	0	0	0	0	0	0	0	0	0	0	0	0	0	0	0	0	0	0	0	0	0	0	0	0
	74	N	0	0	0	0	0	0	0	0	0	0	0	0	0	0	0	0	0	0	0	0	0	0	0	0	0	0	0	0	0	0	0	0	0	0	0	0	0	0	0	0	0	0	0	0	0	0	0
	75	N	0	0	0	0	0	0	0	0	0	0	0	0	0	0	0	0	0	0	0	0	0	0	0	0	0	0	0	0	0	0	0	0	0	0	0	0	0	0	0	0	0	0	0	0	0	0	0
	76	N	0	0	0	0	0	0	0	0	0	0	0	0	0	0	0	0	0	0	0	0	0	0	0	0	0	0	0	0	0	0	0	0	0	0	0	0	0	0	0	0	0	0	0	0	0	0	0
	77	N	0	0	0	0	0	0	0	0	0	0	0	0	0	0	0	0	0	0	0	0	0	0	0	0	0	0	0	0	0	0	0	0	0	0	0	0	0	0	0	0	0	0	0	0	0	0	0
	78	N	0	0	0	0	0	0	0	0	0	0	0	0	0	0	0	0	0	0	0	0	0	0	0	0	0	0	0	0	0	0	0	0	0	0	0	0	0	0	0	0	0	0	0	0	0	0	0
	79	N	0	0	0	0	0	0	0	0	0	0	0	0	0	0	0	0	0	0	0	0	0	0	0	0	0	0	0	0	0	0	0	0	0	0	0	0	0	0	0	0	0	0	0	0	0	0	0
	80	N	0	0	0	0	0	0	0	0	0	0	0	0	0	0	0	0	0	0	0	0	0	0	0	0	0	0	0	0	0	0	0	0	0	0	0	0	0	0	0	0	0	0	0	0	0	0	0
	81	N	0	0	0	0	0	0	0	0	0	0	0	0	0	0	0	0	0	0	0	0	0	0	0	0	0	0	0	0	0	0	0	0	0	0	0	0	0	0	0	0	0	0	0	0	0	0	0
	82	N	0	0	0	0	0	0	0	0	0	0	0	0	0	0	0	0	0	0	0	0	0	0	0	0	0	0	0	0	0	0	0	0	0	0	0	0	0	0	0	0	0	0	0	0	0	0	0
	83	N	0	0	0	0	0	0	0	0	0	0	0	0	0	0	0	0	0	0	0	0	0	0	0	0	0	0	0	0	0	0	0	0	0	0	0	0	0	0	0	0	0	0	0	0	0	0	0
	84	N	0	0	0	0	0	0	0	0	0	0	0	0	0	0	0	0	0	0	0	0	0	0	0	0	0	0	0	0	0	0	0	0	0	0	0	0	0	0	0	0	0	0	0	0	0	0	0
	85	N	0	0	0	0	0	0	0	0	0	0	0	0	0	0	0	0	0	0	0	0	0	0	0	0	0	0	0	0	0	0	0	0	0	0	0	0	0	0	0	0	0	0	0	0	0	0	0
	86	N	0	0	0	0	0	0	0	0	0	0	0	0	0	0	0	0	0	0	0	0	0	0	0	0	0	0	0	0	0	0	0	0	0	0	0	0	0	0	0	0	0	0	0	0	0	0	0
	87	N	0	0	0	0	0	0	0	0	0	0	0	0	0	0	0	0	0	0	0	0	0	0	0	0	0	0	0	0	0	0	0	0	0	0	0	0	0	0	0	0	0	0	0	0	0	0	0
	88	N	0	0	0	0	0	0	0	0	0	0	0	0	0	0	0	0	0	0	0	0	0	0	0	0	0	0	0	0	0	0	0	0	0	0	0	0	0	0	0	0	0	0	0	0	0	0	0
	89	N	0	0	0	0	0	0	0	0	0	0	0	0	0	0	0	0	0	0	0	0	0	0	0	0	0	0	0	0	0	0	0	0	0	0	0	0	0	0	0	0	0	0	0	0	0	0	0
	90	N	0	0	0	0	0	0	0	0	0	0	0	0	0	0	0	0	0	0	0	0	0	0	0	0	0	0	0	0	0	0	0	0	0	0	0	0	0	0	0	0	0	0	0	0	0	0	0
	91	N	0	0	0	0	0	0	0	0	0	0	0	0	0	0	0	0	0	0	0	0	0	0	0	0	0	0	0	0	0	0	0	0	0	0	0	0	0	0	0	0	0	0	0	0	0	0	0
	92	N	0	0	0	0	0	0	0	0	0	0	0	0	0	0	0	0	0	0	0	0	0	0	0	0	0	0	0	0	0	0	0	0	0	0	0	0	0	0	0	0	0	0	0	0	0	0	0
	93	N	0	0	0	0	0	0	0	0	0	0	0	0	0	0	0	0	0	0	0	0	0	0	0	0	0	0	0	0	0	0	0	0	0	0	0	0	0	0	0	0	0	0	0	0	0	0	0
	94	N	0	0	0	0	0	0	0	0	0	0	0	0	0	0	0	0	0	0	0	0	0	0	0	0	0	0	0	0	0	0	0	0	0	0	0	0	0	0	0	0	0	0	0	0	0	0	0
	95	N	0	0	0	0	0	0	0	0	0	0	0	0	0	0	0	0	0	0	0	0	0	0	0	0	0	0	0	0	0	0	0	0	0	0	0	0	0	0	0	0	0	0	0	0	0	0	0
	96	N	0	0	0	0	0	0	0	0	0	0	0	0	0	0	0	0	0	0	0	0	0	0	0	0	0	0	0	0	0	0	0	0	0	0	0	0	0	0	0	0	0	0	0	0	0	0	0
	97	N	0	0	0	0	0	0	0	0	0	0	0	0	0	0	0	0	0	0	0	0	0	0	0	0	0	0	0	0	0	0	0	0	0	0	0	0	0	0	0	0	0	0	0	0	0	0	0
	98	N	0	0	0	0	0	0	0	0	0	0	0	0	0	0	0	0	0	0	0	0	0	0	0	0	0	0	0	0	0	0	0	0	0	0	0	0	0	0	0	0	0	0	0	0	0	0	0
	99	N	0	0	0	0	0	0	0	0	0	0	0	0	0	0	0	0	0	0	0	0	0	0	0	0	0	0	0	0	0	0	0	0	0	0	0	0	0	0	0	0	0	0	0	0	0	0	0
	100	N	0	0	0	0	0	0	0	0	0	0	0	0	0	0	0	0	0	0	0	0	0	0	0	0	0	0	0	0	0	0	0	0	0	0	0	0	0	0	0	0	0	0	0	0	0	0	0
	101	N	0	0	0	0	0	0	0	0	0	0	0	0	0	0	0	0	0	0	0	0	0	0	0	0	0	0	0	0	0	0	0	0	0	0	0	0	0	0	0	0	0	0	0	0	0	0	0
	102	N	0	0	0	0	0	0	0	0	0	0	0	0	0	0	0	0	0	0	0	0	0	0	0	0	0	0	0	0	0	0	0	0	0	0	0	0	0	0	0	0	0	0	0	0	0	0	0
	103	N	0	0	0	0	0	0	0	0	0	0	0	0	0	0	0	0	0	0	0	0	0	0	0	0	0	0	0	0	0	0	0	0	0	0	0	0	0	0	0	0	0	0	0	0	0	0	0
	104	N	0	0	0	0	0	0	0	0	0	0	0	0	0	0	0	0	0	0	0	0	0	0	0	0	0	0	0	0	0	0	0	0	0	0	0	0	0	0	0	0	0	0	0	0	0	0	0
	105	N	0	0	0	0	0	0	0	0	0	0	0	0	0	0	0	0	0	0	0	0	0	0	0	0	0	0	0	0	0	0	0	0	0	0	0	0	0	0	0	0	0	0	0	0	0	0	0
	106	N	0	0	0	0	0	0	0	0	0	0	0	0	0	0	0	0	0	0	0	0	0	0	0	0	0	0	0	0	0	0	0	0	0	0	0	0	0	0	0	0	0	0	0	0	0	0	0
	107	N	0	0	0	0	0	0	0	0	0	0	0	0	0	0	0	0	0	0	0	0	0	0	0	0	0	0	0	0	0	0	0	0	0	0	0	0	0	0	0	0	0	0	0	0	0	0	0
	108	N	0	0	0	0	0	0	0	0	0	0	0	0	0	0	0	0	0	0	0	0	0	0	0	0	0	0	0	0	0	0	0	0	0	0	0	0	0	0	0	0	0	0	0	0	0	0	0
	109	N	0	0	0	0	0	0	0	0	0	0	0	0	0	0	0	0	0	0	0	0	0	0	0	0	0	0	0	0	0	0	0	0	0	0	0	0	0	0	0	0	0	0	0	0	0	0	0
	110	N	0	0	0	0	0	0	0	0	0	0	0	0	0	0	0	0	0	0	0	0	0	0	0	0	0	0	0	0	0	0	0	0	0	0	0	0	0	0	0	0	0	0	0	0	0	0	0
	111	N	0	0	0	0	0	0	0	0	0	0	0	0	0	0	0	0	0	0	0	0	0	0	0	0	0	0	0	0	0	0	0	0	0	0	0	0	0	0	0	0	0	0	0	0	0	0	0
	112	Y	1	1	4	48	0	0	0	0	0	0	0	0	0	0	0	N	0	0	0	0	0	0	0	0	0	0	0	0	0	0	0	0	0	0	0	0	0	0	0	0	0	0	0	0	0	0	0
	113	N	0	0	0	0	0	0	0	0	0	0	0	0	0	0	0	0	0	0	0	0	0	0	0	0	0	0	0	0	0	0	0	0	0	0	0	0	0	0	0	0	0	0	0	0	0	0	0
	114	Y	1	1	4	4	0	0	0	0	0	0	0	0	0	0	0	0	0	0	0	0	0	0	0	0	0	0	0	0	0	0	0	0	0	0	0	0	0	0	0	0	0	0	0	0	0	0	0
	115	N	0	0	0	0	0	0	0	0	0	0	0	0	0	0	0	0	0	0	0	0	0	0	0	0	0	0	0	0	0	0	0	0	0	0	0	0	0	0	0	0	0	0	0	0	0	0	0
	116	N	0	0	0	0	0	0	0	0	0	0	0	0	0	0	0	0	0	0	0	0	0	0	0	0	0	0	0	0	0	0	0	0	0	0	0	0	0	0	0	0	0	0	0	0	0	0	0
	117	N	0	0	0	0	0	0	0	0	0	0	0	0	0	0	0	0	0	0	0	0	0	0	0	0	0	0	0	0	0	0	0	0	0	0	0	0	0	0	0	0	0	0	0	0	0	0	0
	118	N	0	0	0	0	0	0	0	0	0	0	0	0	0	0	0	0	0	0	0	0	0	0	0	0	0	0	0	0	0	0	0	0	0	0	0	0	0	0	0	0	0	0	0	0	0	0	0
	119	N	0	0	0	0	0	0	0	0	0	0	0	0	0	0	0	0	0	0	0	0	0	0	0	0	0	0	0	0	0	0	0	0	0	0	0	0	0	0	0	0	0	0	0	0	0	0	0
	120	N	0	0	0	0	0	0	0	0	0	0	0	0	0	0	0	0	0	0	0	0	0	0	0	0	0	0	0	0	0	0	0	0	0	0	0	0	0	0	0	0	0	0	0	0	0	0	0
	121	Y	1	1	4	7	0	0	0	0	0	0	0	0	0	0	0	N	0	0	0	0	0	0	0	0	0	0	0	0	0	0	0	0	0	0	0	0	0	0	0	0	0	0	0	0	0	0	0
	122	N	0	0	0	0	0	0	0	0	0	0	0	0	0	0	0	0	0	0	0	0	0	0	0	0	0	0	0	0	0	0	0	0	0	0	0	0	0	0	0	0	0	0	0	0	0	0	0
	123	N	0	0	0	0	0	0	0	0	0	0	0	0	0	0	0	0	0	0	0	0	0	0	0	0	0	0	0	0	0	0	0	0	0	0	0	0	0	0	0	0	0	0	0	0	0	0	0
	124	Y	1	1	4	70	0	0	0	0	0	0	0	0	0	0	0	0	0	0	0	0	0	0	0	0	0	0	0	0	0	0	0	0	0	0	0	0	0	0	0	0	0	0	0	0	0	0	0
	125	N	0	0	0	0	0	0	0	0	0	0	0	0	0	0	0	0	0	0	0	0	0	0	0	0	0	0	0	0	0	0	0	0	0	0	0	0	0	0	0	0	0	0	0	0	0	0	0
	126	N	0	0	0	0	0	0	0	0	0	0	0	0	0	0	0	0	0	0	0	0	0	0	0	0	0	0	0	0	0	0	0	0	0	0	0	0	0	0	0	0	0	0	0	0	0	0	0
	127	N	0	0	0	0	0	0	0	0	0	0	0	0	0	0	0	0	0	0	0	0	0	0	0	0	0	0	0	0	0	0	0	0	0	0	0	0	0	0	0	0	0	0	0	0	0	0	0
	128	N	0	0	0	0	0	0	0	0	0	0	0	0	0	0	0	0	0	0	0	0	0	0	0	0	0	0	0	0	0	0	0	0	0	0	0	0	0	0	0	0	0	0	0	0	0	0	0
	129	N	0	0	0	0	0	0	0	0	0	0	0	0	0	0	0	0	0	0	0	0	0	0	0	0	0	0	0	0	0	0	0	0	0	0	0	0	0	0	0	0	0	0	0	0	0	0	0
	130	N	0	0	0	0	0	0	0	0	0	0	0	0	0	0	0	0	0	0	0	0	0	0	0	0	0	0	0	0	0	0	0	0	0	0	0	0	0	0	0	0	0	0	0	0	0	0	0
	131	N	0	0	0	0	0	0	0	0	0	0	0	0	0	0	0	0	0	0	0	0	0	0	0	0	0	0	0	0	0	0	0	0	0	0	0	0	0	0	0	0	0	0	0	0	0	0	0
	132	N	0	0	0	0	0	0	0	0	0	0	0	0	0	0	0	0	0	0	0	0	0	0	0	0	0	0	0	0	0	0	0	0	0	0	0	0	0	0	0	0	0	0	0	0	0	0	0
	133	N	0	0	0	0	0	0	0	0	0	0	0	0	0	0	0	0	0	0	0	0	0	0	0	0	0	0	0	0	0	0	0	0	0	0	0	0	0	0	0	0	0	0	0	0	0	0	0
	134	N	0	0	0	0	0	0	0	0	0	0	0	0	0	0	0	0	0	0	0	0	0	0	0	0	0	0	0	0	0	0	0	0	0	0	0	0	0	0	0	0	0	0	0	0	0	0	0
	135	Y	2	1	1	3	0.5	0	0	0	0	0	0	0	1610	330	0	Y	1	Reserve car	0	Y	1	3	0	2	1	3	0.5	0	0	0	0	0	0	0	1820	450	0	Y	1	Reserve car	0	Y	1	3	0	0	0
	136	N	0	0	0	0	0	0	0	0	0	0	0	0	0	0	0	0	0	0	0	0	0	0	0	0	0	0	0	0	0	0	0	0	0	0	0	0	0	0	0	0	0	0	0	0	0	0	0
	137	N	0	0	0	0	0	0	0	0	0	0	0	0	0	0	0	0	0	0	0	0	0	0	0	0	0	0	0	0	0	0	0	0	0	0	0	0	0	0	0	0	0	0	0	0	0	0	0
	138	N	0	0	0	0	0	0	0	0	0	0	0	0	0	0	0	0	0	0	0	0	0	0	0	0	0	0	0	0	0	0	0	0	0	0	0	0	0	0	0	0	0	0	0	0	0	0	0
	139	N	0	0	0	0	0	0	0	0	0	0	0	0	0	0	0	0	0	0	0	0	0	0	0	0	0	0	0	0	0	0	0	0	0	0	0	0	0	0	0	0	0	0	0	0	0	0	0
	140	N	0	0	0	0	0	0	0	0	0	0	0	0	0	0	0	0	0	0	0	0	0	0	0	0	0	0	0	0	0	0	0	0	0	0	0	0	0	0	0	0	0	0	0	0	0	0	0
	141	N	0	0	0	0	0	0	0	0	0	0	0	0	0	0	0	0	0	0	0	0	0	0	0	0	0	0	0	0	0	0	0	0	0	0	0	0	0	0	0	0	0	0	0	0	0	0	0
	142	N	0	0	0	0	0	0	0	0	0	0	0	0	0	0	0	0	0	0	0	0	0	0	0	0	0	0	0	0	0	0	0	0	0	0	0	0	0	0	0	0	0	0	0	0	0	0	0
	143	N	0	0	0	0	0	0	0	0	0	0	0	0	0	0	0	0	0	0	0	0	0	0	0	0	0	0	0	0	0	0	0	0	0	0	0	0	0	0	0	0	0	0	0	0	0	0	0
	144	N	0	0	0	0	0	0	0	0	0	0	0	0	0	0	0	0	0	0	0	0	0	0	0	0	0	0	0	0	0	0	0	0	0	0	0	0	0	0	0	0	0	0	0	0	0	0	0
	145	N	0	0	0	0	0	0	0	0	0	0	0	0	0	0	0	0	0	0	0	0	0	0	0	0	0	0	0	0	0	0	0	0	0	0	0	0	0	0	0	0	0	0	0	0	0	0	0
	146	N	0	0	0	0	0	0	0	0	0	0	0	0	0	0	0	0	0	0	0	0	0	0	0	0	0	0	0	0	0	0	0	0	0	0	0	0	0	0	0	0	0	0	0	0	0	0	0
	147	N	0	0	0	0	0	0	0	0	0	0	0	0	0	0	0	0	0	0	0	0	0	0	0	0	0	0	0	0	0	0	0	0	0	0	0	0	0	0	0	0	0	0	0	0	0	0	0
	148	N	0	0	0	0	0	0	0	0	0	0	0	0	0	0	0	0	0	0	0	0	0	0	0	0	0	0	0	0	0	0	0	0	0	0	0	0	0	0	0	0	0	0	0	0	0	0	0
	149	N	0	0	0	0	0	0	0	0	0	0	0	0	0	0	0	0	0	0	0	0	0	0	0	0	0	0	0	0	0	0	0	0	0	0	0	0	0	0	0	0	0	0	0	0	0	0	0
	150	N	0	0	0	0	0	0	0	0	0	0	0	0	0	0	0	0	0	0	0	0	0	0	0	0	0	0	0	0	0	0	0	0	0	0	0	0	0	0	0	0	0	0	0	0	0	0	0
	151	N	0	0	0	0	0	0	0	0	0	0	0	0	0	0	0	0	0	0	0	0	0	0	0	0	0	0	0	0	0	0	0	0	0	0	0	0	0	0	0	0	0	0	0	0	0	0	0
	152	N	0	0	0	0	0	0	0	0	0	0	0	0	0	0	0	0	0	0	0	0	0	0	0	0	0	0	0	0	0	0	0	0	0	0	0	0	0	0	0	0	0	0	0	0	0	0	0
	153	N	0	0	0	0	0	0	0	0	0	0	0	0	0	0	0	0	0	0	0	0	0	0	0	0	0	0	0	0	0	0	0	0	0	0	0	0	0	0	0	0	0	0	0	0	0	0	0
	154	N	0	0	0	0	0	0	0	0	0	0	0	0	0	0	0	0	0	0	0	0	0	0	0	0	0	0	0	0	0	0	0	0	0	0	0	0	0	0	0	0	0	0	0	0	0	0	0
	155	N	0	0	0	0	0	0	0	0	0	0	0	0	0	0	0	0	0	0	0	0	0	0	0	0	0	0	0	0	0	0	0	0	0	0	0	0	0	0	0	0	0	0	0	0	0	0	0
	156	N	0	0	0	0	0	0	0	0	0	0	0	0	0	0	0	0	0	0	0	0	0	0	0	0	0	0	0	0	0	0	0	0	0	0	0	0	0	0	0	0	0	0	0	0	0	0	0
	157	N	0	0	0	0	0	0	0	0	0	0	0	0	0	0	0	0	0	0	0	0	0	0	0	0	0	0	0	0	0	0	0	0	0	0	0	0	0	0	0	0	0	0	0	0	0	0	0
	158	N	0	0	0	0	0	0	0	0	0	0	0	0	0	0	0	0	0	0	0	0	0	0	0	0	0	0	0	0	0	0	0	0	0	0	0	0	0	0	0	0	0	0	0	0	0	0	0
	159	N	0	0	0	0	0	0	0	0	0	0	0	0	0	0	0	0	0	0	0	0	0	0	0	0	0	0	0	0	0	0	0	0	0	0	0	0	0	0	0	0	0	0	0	0	0	0	0
	160	N	0	0	0	0	0	0	0	0	0	0	0	0	0	0	0	0	0	0	0	0	0	0	0	0	0	0	0	0	0	0	0	0	0	0	0	0	0	0	0	0	0	0	0	0	0	0	0
	161	N	0	0	0	0	0	0	0	0	0	0	0	0	0	0	0	0	0	0	0	0	0	0	0	0	0	0	0	0	0	0	0	0	0	0	0	0	0	0	0	0	0	0	0	0	0	0	0
	162	N	0	0	0	0	0	0	0	0	0	0	0	0	0	0	0	0	0	0	0	0	0	0	0	0	0	0	0	0	0	0	0	0	0	0	0	0	0	0	0	0	0	0	0	0	0	0	0
	163	N	0	0	0	0	0	0	0	0	0	0	0	0	0	0	0	0	0	0	0	0	0	0	0	0	0	0	0	0	0	0	0	0	0	0	0	0	0	0	0	0	0	0	0	0	0	0	0
	164	N	0	0	0	0	0	0	0	0	0	0	0	0	0	0	0	0	0	0	0	0	0	0	0	0	0	0	0	0	0	0	0	0	0	0	0	0	0	0	0	0	0	0	0	0	0	0	0
	165	N	0	0	0	0	0	0	0	0	0	0	0	0	0	0	0	0	0	0	0	0	0	0	0	0	0	0	0	0	0	0	0	0	0	0	0	0	0	0	0	0	0	0	0	0	0	0	0
	166	N	0	0	0	0	0	0	0	0	0	0	0	0	0	0	0	0	0	0	0	0	0	0	0	0	0	0	0	0	0	0	0	0	0	0	0	0	0	0	0	0	0	0	0	0	0	0	0
	167	N	0	0	0	0	0	0	0	0	0	0	0	0	0	0	0	0	0	0	0	0	0	0	0	0	0	0	0	0	0	0	0	0	0	0	0	0	0	0	0	0	0	0	0	0	0	0	0
	168	N	0	0	0	0	0	0	0	0	0	0	0	0	0	0	0	0	0	0	0	0	0	0	0	0	0	0	0	0	0	0	0	0	0	0	0	0	0	0	0	0	0	0	0	0	0	0	0
Death	169	Not applicable	Not applicable	Not applicable	Not applicable	Not applicable	Not applicable	Not applicable	Not applicable	Not applicable	Not applicable	Not applicable	Not applicable	Not applicable	Not applicable	Not applicable	Not applicable	Not applicable	Not applicable	Not applicable	Not applicable	Not applicable	Not applicable	Not applicable	Not applicable	Not applicable	Not applicable	Not applicable	Not applicable	Not applicable	Not applicable	Not applicable	Not applicable	Not applicable	Not applicable	Not applicable	Not applicable	Not applicable	Not applicable	Not applicable	Not applicable	Not applicable	Not applicable	Not applicable	Not applicable	Not applicable	Not applicable	Not applicable	Not applicable
Migrate out	170	Not available	Not available	Not available	Not available	Not available	Not available	Not available	Not available	Not available	Not available	Not available	Not available	Not available	Not available	Not available	Not available	Not available	Not available	Not available	Not available	Not available	Not available	Not available	Not available	Not available	Not available	Not available	Not available	Not available	Not available	Not available	Not available	Not available	Not available	Not available	Not available	Not available	Not available	Not available	Not available	Not available	Not available	Not available	Not available	Not available	Not available	Not available	Not available
	171	N	0	0	0	0	0	0	0	0	0	0	0	0	0	0	0	0	0	0	0	0	0	0	0	0	0	0	0	0	0	0	0	0	0	0	0	0	0	0	0	0	0	0	0	0	0	0	0
	172	N	0	0	0	0	0	0	0	0	0	0	0	0	0	0	0	0	0	0	0	0	0	0	0	0	0	0	0	0	0	0	0	0	0	0	0	0	0	0	0	0	0	0	0	0	0	0	0
	173	N	0	0	0	0	0	0	0	0	0	0	0	0	0	0	0	0	0	0	0	0	0	0	0	0	0	0	0	0	0	0	0	0	0	0	0	0	0	0	0	0	0	0	0	0	0	0	0
Unable to contact	174	Not available	Not available	Not available	Not available	Not available	Not available	Not available	Not available	Not available	Not available	Not available	Not available	Not available	Not available	Not available	Not available	Not available	Not available	Not available	Not available	Not available	Not available	Not available	Not available	Not available	Not available	Not available	Not available	Not available	Not available	Not available	Not available	Not available	Not available	Not available	Not available	Not available	Not available	Not available	Not available	Not available	Not available	Not available	Not available	Not available	Not available	Not available	Not available
	175	N	0	0	0	0	0	0	0	0	0	0	0	0	0	0	0	0	0	0	0	0	0	0	0	0	0	0	0	0	0	0	0	0	0	0	0	0	0	0	0	0	0	0	0	0	0	0	0
	176	N	0	0	0	0	0	0	0	0	0	0	0	0	0	0	0	0	0	0	0	0	0	0	0	0	0	0	0	0	0	0	0	0	0	0	0	0	0	0	0	0	0	0	0	0	0	0	0
	177	N	0	0	0	0	0	0	0	0	0	0	0	0	0	0	0	0	0	0	0	0	0	0	0	0	0	0	0	0	0	0	0	0	0	0	0	0	0	0	0	0	0	0	0	0	0	0	0
	178	N	0	0	0	0	0	0	0	0	0	0	0	0	0	0	0	0	0	0	0	0	0	0	0	0	0	0	0	0	0	0	0	0	0	0	0	0	0	0	0	0	0	0	0	0	0	0	0
	179	N	0	0	0	0	0	0	0	0	0	0	0	0	0	0	0	0	0	0	0	0	0	0	0	0	0	0	0	0	0	0	0	0	0	0	0	0	0	0	0	0	0	0	0	0	0	0	0
	180	N	0	0	0	0	0	0	0	0	0	0	0	0	0	0	0	0	0	0	0	0	0	0	0	0	0	0	0	0	0	0	0	0	0	0	0	0	0	0	0	0	0	0	0	0	0	0	0
	181	N	0	0	0	0	0	0	0	0	0	0	0	0	0	0	0	0	0	0	0	0	0	0	0	0	0	0	0	0	0	0	0	0	0	0	0	0	0	0	0	0	0	0	0	0	0	0	0
	182	Y	1	1	4	42	10.5	0	0	0	0	0	0	0	0	0	0	N	0	0	0	Y	1	0	0	0	0	0	0	0	0	0	0	0	0	0	0	0	0	0	0	0	0	0	0	0	0	0	0
	183	N	0	0	0	0	0	0	0	0	0	0	0	0	0	0	0	0	0	0	0	0	0	0	0	0	0	0	0	0	0	0	0	0	0	0	0	0	0	0	0	0	0	0	0	0	0	0	0
	184	N	0	0	0	0	0	0	0	0	0	0	0	0	0	0	0	0	0	0	0	0	0	0	0	0	0	0	0	0	0	0	0	0	0	0	0	0	0	0	0	0	0	0	0	0	0	0	0
	185	N	0	0	0	0	0	0	0	0	0	0	0	0	0	0	0	0	0	0	0	0	0	0	0	0	0	0	0	0	0	0	0	0	0	0	0	0	0	0	0	0	0	0	0	0	0	0	0
	186	N	0	0	0	0	0	0	0	0	0	0	0	0	0	0	0	0	0	0	0	0	0	0	0	0	0	0	0	0	0	0	0	0	0	0	0	0	0	0	0	0	0	0	0	0	0	0	0
	187	N	0	0	0	0	0	0	0	0	0	0	0	0	0	0	0	0	0	0	0	0	0	0	0	0	0	0	0	0	0	0	0	0	0	0	0	0	0	0	0	0	0	0	0	0	0	0	0
	188	N	0	0	0	0	0	0	0	0	0	0	0	0	0	0	0	0	0	0	0	0	0	0	0	0	0	0	0	0	0	0	0	0	0	0	0	0	0	0	0	0	0	0	0	0	0	0	0
	189	N	0	0	0	0	0	0	0	0	0	0	0	0	0	0	0	0	0	0	0	0	0	0	0	0	0	0	0	0	0	0	0	0	0	0	0	0	0	0	0	0	0	0	0	0	0	0	0
	190	N	0	0	0	0	0	0	0	0	0	0	0	0	0	0	0	0	0	0	0	0	0	0	0	0	0	0	0	0	0	0	0	0	0	0	0	0	0	0	0	0	0	0	0	0	0	0	0
	191	N	0	0	0	0	0	0	0	0	0	0	0	0	0	0	0	0	0	0	0	0	0	0	0	0	0	0	0	0	0	0	0	0	0	0	0	0	0	0	0	0	0	0	0	0	0	0	0
	192	N	0	0	0	0	0	0	0	0	0	0	0	0	0	0	0	0	0	0	0	0	0	0	0	0	0	0	0	0	0	0	0	0	0	0	0	0	0	0	0	0	0	0	0	0	0	0	0
	193	N	0	0	0	0	0	0	0	0	0	0	0	0	0	0	0	0	0	0	0	0	0	0	0	0	0	0	0	0	0	0	0	0	0	0	0	0	0	0	0	0	0	0	0	0	0	0	0
	194	N	0	0	0	0	0	0	0	0	0	0	0	0	0	0	0	0	0	0	0	0	0	0	0	0	0	0	0	0	0	0	0	0	0	0	0	0	0	0	0	0	0	0	0	0	0	0	0
	195	N	0	0	0	0	0	0	0	0	0	0	0	0	0	0	0	0	0	0	0	0	0	0	0	0	0	0	0	0	0	0	0	0	0	0	0	0	0	0	0	0	0	0	0	0	0	0	0
	196	N	0	0	0	0	0	0	0	0	0	0	0	0	0	0	0	0	0	0	0	0	0	0	0	0	0	0	0	0	0	0	0	0	0	0	0	0	0	0	0	0	0	0	0	0	0	0	0
	197	N	0	0	0	0	0	0	0	0	0	0	0	0	0	0	0	0	0	0	0	0	0	0	0	0	0	0	0	0	0	0	0	0	0	0	0	0	0	0	0	0	0	0	0	0	0	0	0
	198	N	0	0	0	0	0	0	0	0	0	0	0	0	0	0	0	0	0	0	0	0	0	0	0	0	0	0	0	0	0	0	0	0	0	0	0	0	0	0	0	0	0	0	0	0	0	0	0
	199	N	0	0	0	0	0	0	0	0	0	0	0	0	0	0	0	0	0	0	0	0	0	0	0	0	0	0	0	0	0	0	0	0	0	0	0	0	0	0	0	0	0	0	0	0	0	0	0
	200	N	0	0	0	0	0	0	0	0	0	0	0	0	0	0	0	0	0	0	0	0	0	0	0	0	0	0	0	0	0	0	0	0	0	0	0	0	0	0	0	0	0	0	0	0	0	0	0
	201	N	0	0	0	0	0	0	0	0	0	0	0	0	0	0	0	0	0	0	0	0	0	0	0	0	0	0	0	0	0	0	0	0	0	0	0	0	0	0	0	0	0	0	0	0	0	0	0
	202	N	0	0	0	0	0	0	0	0	0	0	0	0	0	0	0	0	0	0	0	0	0	0	0	0	0	0	0	0	0	0	0	0	0	0	0	0	0	0	0	0	0	0	0	0	0	0	0
	203	N	0	0	0	0	0	0	0	0	0	0	0	0	0	0	0	0	0	0	0	0	0	0	0	0	0	0	0	0	0	0	0	0	0	0	0	0	0	0	0	0	0	0	0	0	0	0	0
	204	N	0	0	0	0	0	0	0	0	0	0	0	0	0	0	0	0	0	0	0	0	0	0	0	0	0	0	0	0	0	0	0	0	0	0	0	0	0	0	0	0	0	0	0	0	0	0	0
Unable to contact	205	Not available	Not available	Not available	Not available	Not available	Not available	Not available	Not available	Not available	Not available	Not available	Not available	Not available	Not available	Not available	Not available	Not available	Not available	Not available	Not available	Not available	Not available	Not available	Not available	Not available	Not available	Not available	Not available	Not available	Not available	Not available	Not available	Not available	Not available	Not available	Not available	Not available	Not available	Not available	Not available	Not available	Not available	Not available	Not available	Not available	Not available	Not available	Not available
	206	N	0	0	0	0	0	0	0	0	0	0	0	0	0	0	0	0	0	0	0	0	0	0	0	0	0	0	0	0	0	0	0	0	0	0	0	0	0	0	0	0	0	0	0	0	0	0	0
Unable to contact	207	Not available	Not available	Not available	Not available	Not available	Not available	Not available	Not available	Not available	Not available	Not available	Not available	Not available	Not available	Not available	Not available	Not available	Not available	Not available	Not available	Not available	Not available	Not available	Not available	Not available	Not available	Not available	Not available	Not available	Not available	Not available	Not available	Not available	Not available	Not available	Not available	Not available	Not available	Not available	Not available	Not available	Not available	Not available	Not available	Not available	Not available	Not available	Not available
	208	N	0	0	0	0	0	0	0	0	0	0	0	0	0	0	0	0	0	0	0	0	0	0	0	0	0	0	0	0	0	0	0	0	0	0	0	0	0	0	0	0	0	0	0	0	0	0	0
	209	N	0	0	0	0	0	0	0	0	0	0	0	0	0	0	0	0	0	0	0	0	0	0	0	0	0	0	0	0	0	0	0	0	0	0	0	0	0	0	0	0	0	0	0	0	0	0	0
	210	Y	1	1	11	6	6.5	0	0	0	0	0	0	0	0	0	0	Y	1	Bicycle	0	N	0	0	0	0	0	0	0	0	0	0	0	0	0	0	0	0	0	0	0	0	0	0	0	0	0	0	0
	211	N	0	0	0	0	0	0	0	0	0	0	0	0	0	0	0	0	0	0	0	0	0	0	0	0	0	0	0	0	0	0	0	0	0	0	0	0	0	0	0	0	0	0	0	0	0	0	0
	212	N	0	0	0	0	0	0	0	0	0	0	0	0	0	0	0	0	0	0	0	0	0	0	0	0	0	0	0	0	0	0	0	0	0	0	0	0	0	0	0	0	0	0	0	0	0	0	0
Shifted to MDR	213	Not available	Not available	Not available	Not available	Not available	Not available	Not available	Not available	Not available	Not available	Not available	Not available	Not available	Not available	Not available	Not available	Not available	Not available	Not available	Not available	Not available	Not available	Not available	Not available	Not available	Not available	Not available	Not available	Not available	Not available	Not available	Not available	Not available	Not available	Not available	Not available	Not available	Not available	Not available	Not available	Not available	Not available	Not available	Not available	Not available	Not available	Not available	Not available
	214	Y	1	1	2	168	3	0	0	0	0	0	0	0	2000	0	0	Y	1	0	0	N	0	0	0	0	0	0	0	0	0	0	0	0	0	0	0	0	0	0	0	0	0	0	0	0	0	0	0
	215	N	0	0	0	0	0	0	0	0	0	0	0	0	0	0	0	0	0	0	0	0	0	0	0	0	0	0	0	0	0	0	0	0	0	0	0	0	0	0	0	0	0	0	0	0	0	0	0
Death	216	Not applicable	Not applicable	Not applicable	Not applicable	Not applicable	Not applicable	Not applicable	Not applicable	Not applicable	Not applicable	Not applicable	Not applicable	Not applicable	Not applicable	Not applicable	Not applicable	Not applicable	Not applicable	Not applicable	Not applicable	Not applicable	Not applicable	Not applicable	Not applicable	Not applicable	Not applicable	Not applicable	Not applicable	Not applicable	Not applicable	Not applicable	Not applicable	Not applicable	Not applicable	Not applicable	Not applicable	Not applicable	Not applicable	Not applicable	Not applicable	Not applicable	Not applicable	Not applicable	Not applicable	Not applicable	Not applicable	Not applicable	Not applicable
	217	N	0	0	0	0	0	0	0	0	0	0	0	0	0	0	0	0	0	0	0	0	0	0	0	0	0	0	0	0	0	0	0	0	0	0	0	0	0	0	0	0	0	0	0	0	0	0	0
	218	N	0	0	0	0	0	0	0	0	0	0	0	0	0	0	0	0	0	0	0	0	0	0	0	0	0	0	0	0	0	0	0	0	0	0	0	0	0	0	0	0	0	0	0	0	0	0	0
	219	N	0	0	0	0	0	0	0	0	0	0	0	0	0	0	0	0	0	0	0	0	0	0	0	0	0	0	0	0	0	0	0	0	0	0	0	0	0	0	0	0	0	0	0	0	0	0	0
	220	N	0	0	0	0	0	0	0	0	0	0	0	0	0	0	0	0	0	0	0	0	0	0	0	0	0	0	0	0	0	0	0	0	0	0	0	0	0	0	0	0	0	0	0	0	0	0	0
Death	221	Not applicable	Not applicable	Not applicable	Not applicable	Not applicable	Not applicable	Not applicable	Not applicable	Not applicable	Not applicable	Not applicable	Not applicable	Not applicable	Not applicable	Not applicable	Not applicable	Not applicable	Not applicable	Not applicable	Not applicable	Not applicable	Not applicable	Not applicable	Not applicable	Not applicable	Not applicable	Not applicable	Not applicable	Not applicable	Not applicable	Not applicable	Not applicable	Not applicable	Not applicable	Not applicable	Not applicable	Not applicable	Not applicable	Not applicable	Not applicable	Not applicable	Not applicable	Not applicable	Not applicable	Not applicable	Not applicable	Not applicable	Not applicable
	222	N	0	0	0	0	0	0	0	0	0	0	0	0	0	0	0	0	0	0	0	0	0	0	0	0	0	0	0	0	0	0	0	0	0	0	0	0	0	0	0	0	0	0	0	0	0	0	0
	223	N	0	0	0	0	0	0	0	0	0	0	0	0	0	0	0	0	0	0	0	0	0	0	0	0	0	0	0	0	0	0	0	0	0	0	0	0	0	0	0	0	0	0	0	0	0	0	0
	224	N	0	0	0	0	0	0	0	0	0	0	0	0	0	0	0	0	0	0	0	0	0	0	0	0	0	0	0	0	0	0	0	0	0	0	0	0	0	0	0	0	0	0	0	0	0	0	0
	225	N	0	0	0	0	0	0	0	0	0	0	0	0	0	0	0	0	0	0	0	0	0	0	0	0	0	0	0	0	0	0	0	0	0	0	0	0	0	0	0	0	0	0	0	0	0	0	0
	226	N	0	0	0	0	0	0	0	0	0	0	0	0	0	0	0	0	0	0	0	0	0	0	0	0	0	0	0	0	0	0	0	0	0	0	0	0	0	0	0	0	0	0	0	0	0	0	0
	227	Y	1	1	6	30	0	15000	10	800	0	0	0	0	0	6000	0	Y	2	Auto	0	Y	1	30	0	0	0	0	0	0	0	0	0	0	0	0	0	0	0	0	0	0	0	0	0	0	0	0	0
	228	N	0	0	0	0	0	0	0	0	0	0	0	0	0	0	0	0	0	0	0	0	0	0	0	0	0	0	0	0	0	0	0	0	0	0	0	0	0	0	0	0	0	0	0	0	0	0	0
	229	N	0	0	0	0	0	0	0	0	0	0	0	0	0	0	0	0	0	0	0	0	0	0	0	0	0	0	0	0	0	0	0	0	0	0	0	0	0	0	0	0	0	0	0	0	0	0	0
	230	N	0	0	0	0	0	0	0	0	0	0	0	0	0	0	0	0	0	0	0	0	0	0	0	0	0	0	0	0	0	0	0	0	0	0	0	0	0	0	0	0	0	0	0	0	0	0	0
Death	231	Not applicable	Not applicable	Not applicable	Not applicable	Not applicable	Not applicable	Not applicable	Not applicable	Not applicable	Not applicable	Not applicable	Not applicable	Not applicable	Not applicable	Not applicable	Not applicable	Not applicable	Not applicable	Not applicable	Not applicable	Not applicable	Not applicable	Not applicable	Not applicable	Not applicable	Not applicable	Not applicable	Not applicable	Not applicable	Not applicable	Not applicable	Not applicable	Not applicable	Not applicable	Not applicable	Not applicable	Not applicable	Not applicable	Not applicable	Not applicable	Not applicable	Not applicable	Not applicable	Not applicable	Not applicable	Not applicable	Not applicable	Not applicable
	232	N	0	0	0	0	0	0	0	0	0	0	0	0	0	0	0	0	0	0	0	0	0	0	0	0	0	0	0	0	0	0	0	0	0	0	0	0	0	0	0	0	0	0	0	0	0	0	0
	233	N	0	0	0	0	0	0	0	0	0	0	0	0	0	0	0	0	0	0	0	0	0	0	0	0	0	0	0	0	0	0	0	0	0	0	0	0	0	0	0	0	0	0	0	0	0	0	0
	234	N	0	0	0	0	0	0	0	0	0	0	0	0	0	0	0	0	0	0	0	0	0	0	0	0	0	0	0	0	0	0	0	0	0	0	0	0	0	0	0	0	0	0	0	0	0	0	0
	235	N	0	0	0	0	0	0	0	0	0	0	0	0	0	0	0	0	0	0	0	0	0	0	0	0	0	0	0	0	0	0	0	0	0	0	0	0	0	0	0	0	0	0	0	0	0	0	0
	236	N	0	0	0	0	0	0	0	0	0	0	0	0	0	0	0	0	0	0	0	0	0	0	0	0	0	0	0	0	0	0	0	0	0	0	0	0	0	0	0	0	0	0	0	0	0	0	0
	237	N	0	0	0	0	0	0	0	0	0	0	0	0	0	0	0	0	0	0	0	0	0	0	0	0	0	0	0	0	0	0	0	0	0	0	0	0	0	0	0	0	0	0	0	0	0	0	0
Death	238	Not applicable	Not applicable	Not applicable	Not applicable	Not applicable	Not applicable	Not applicable	Not applicable	Not applicable	Not applicable	Not applicable	Not applicable	Not applicable	Not applicable	Not applicable	Not applicable	Not applicable	Not applicable	Not applicable	Not applicable	Not applicable	Not applicable	Not applicable	Not applicable	Not applicable	Not applicable	Not applicable	Not applicable	Not applicable	Not applicable	Not applicable	Not applicable	Not applicable	Not applicable	Not applicable	Not applicable	Not applicable	Not applicable	Not applicable	Not applicable	Not applicable	Not applicable	Not applicable	Not applicable	Not applicable	Not applicable	Not applicable	Not applicable
	239	N	0	0	0	0	0	0	0	0	0	0	0	0	0	0	0	0	0	0	0	0	0	0	0	0	0	0	0	0	0	0	0	0	0	0	0	0	0	0	0	0	0	0	0	0	0	0	0
	240	N	0	0	0	0	0	0	0	0	0	0	0	0	0	0	0	0	0	0	0	0	0	0	0	0	0	0	0	0	0	0	0	0	0	0	0	0	0	0	0	0	0	0	0	0	0	0	0
	241	N	0	0	0	0	0	0	0	0	0	0	0	0	0	0	0	0	0	0	0	0	0	0	0	0	0	0	0	0	0	0	0	0	0	0	0	0	0	0	0	0	0	0	0	0	0	0	0
	242	Y	1	1	1	10	0	0	0	1000	1000	0	0	3000	0	2500	5000	Y	2	0	0	Y	2	10	0	0	0	0	0	0	0	0	0	0	0	0	0	0	0	0	0	0	0	0	0	0	0	0	0
	243	N	0	0	0	0	0	0	0	0	0	0	0	0	0	0	0	0	0	0	0	0	0	0	0	0	0	0	0	0	0	0	0	0	0	0	0	0	0	0	0	0	0	0	0	0	0	0	0
	244	N	0	0	0	0	0	0	0	0	0	0	0	0	0	0	0	0	0	0	0	0	0	0	0	0	0	0	0	0	0	0	0	0	0	0	0	0	0	0	0	0	0	0	0	0	0	0	0
	245	N	0	0	0	0	0	0	0	0	0	0	0	0	0	0	0	0	0	0	0	0	0	0	0	0	0	0	0	0	0	0	0	0	0	0	0	0	0	0	0	0	0	0	0	0	0	0	0
	246	Y	1	1	4	17	11	0	0	0	0	0	0	0	0	0	0	N	0	0	0	0	0	0	0	0	0	0	0	0	0	0	0	0	0	0	0	0	0	0	0	0	0	0	0	0	0	0	0
	247	Y	1	1	4	9	15	0	0	0	0	0	0	0	0	0	0	N	0	0	0	0	0	0	0	0	0	0	0	0	0	0	0	0	0	0	0	0	0	0	0	0	0	0	0	0	0	0	0
	248	Y	1	1	4	9	13.5	0	0	0	0	0	0	0	0	0	0	N	0	0	0	0	0	0	0	0	0	0	0	0	0	0	0	0	0	0	0	0	0	0	0	0	0	0	0	0	0	0	0
	249	N	0	0	0	0	0	0	0	0	0	0	0	0	0	0	0	0	0	0	0	0	0	0	0	0	0	0	0	0	0	0	0	0	0	0	0	0	0	0	0	0	0	0	0	0	0	0	0
	250	N	0	0	0	0	0	0	0	0	0	0	0	0	0	0	0	0	0	0	0	0	0	0	0	0	0	0	0	0	0	0	0	0	0	0	0	0	0	0	0	0	0	0	0	0	0	0	0
	251	N	0	0	0	0	0	0	0	0	0	0	0	0	0	0	0	0	0	0	0	0	0	0	0	0	0	0	0	0	0	0	0	0	0	0	0	0	0	0	0	0	0	0	0	0	0	0	0
	252	Y	1	1	4	48	48	0	0	0	0	0	0	0	24	0	0	N	0	0	0	Y	1	48	0	0	0	0	0	0	0	0	0	0	0	0	0	0	0	0	0	0	0	0	0	0	0	0	0
	253	N	0	0	0	0	0	0	0	0	0	0	0	0	0	0	0	0	0	0	0	0	0	0	0	0	0	0	0	0	0	0	0	0	0	0	0	0	0	0	0	0	0	0	0	0	0	0	0
	254	N	0	0	0	0	0	0	0	0	0	0	0	0	0	0	0	0	0	0	0	0	0	0	0	0	0	0	0	0	0	0	0	0	0	0	0	0	0	0	0	0	0	0	0	0	0	0	0
	255	N	0	0	0	0	0	0	0	0	0	0	0	0	0	0	0	0	0	0	0	0	0	0	0	0	0	0	0	0	0	0	0	0	0	0	0	0	0	0	0	0	0	0	0	0	0	0	0
	256	N	0	0	0	0	0	0	0	0	0	0	0	0	0	0	0	0	0	0	0	0	0	0	0	0	0	0	0	0	0	0	0	0	0	0	0	0	0	0	0	0	0	0	0	0	0	0	0
	257	N	0	0	0	0	0	0	0	0	0	0	0	0	0	0	0	0	0	0	0	0	0	0	0	0	0	0	0	0	0	0	0	0	0	0	0	0	0	0	0	0	0	0	0	0	0	0	0
	258	N	0	0	0	0	0	0	0	0	0	0	0	0	0	0	0	0	0	0	0	0	0	0	0	0	0	0	0	0	0	0	0	0	0	0	0	0	0	0	0	0	0	0	0	0	0	0	0
	259	N	0	0	0	0	0	0	0	0	0	0	0	0	0	0	0	0	0	0	0	0	0	0	0	0	0	0	0	0	0	0	0	0	0	0	0	0	0	0	0	0	0	0	0	0	0	0	0
	260	N	0	0	0	0	0	0	0	0	0	0	0	0	0	0	0	0	0	0	0	0	0	0	0	0	0	0	0	0	0	0	0	0	0	0	0	0	0	0	0	0	0	0	0	0	0	0	0
	261	N	0	0	0	0	0	0	0	0	0	0	0	0	0	0	0	0	0	0	0	0	0	0	0	0	0	0	0	0	0	0	0	0	0	0	0	0	0	0	0	0	0	0	0	0	0	0	0
	262	N	0	0	0	0	0	0	0	0	0	0	0	0	0	0	0	0	0	0	0	0	0	0	0	0	0	0	0	0	0	0	0	0	0	0	0	0	0	0	0	0	0	0	0	0	0	0	0
	263	N	0	0	0	0	0	0	0	0	0	0	0	0	0	0	0	0	0	0	0	0	0	0	0	0	0	0	0	0	0	0	0	0	0	0	0	0	0	0	0	0	0	0	0	0	0	0	0
	264	N	0	0	0	0	0	0	0	0	0	0	0	0	0	0	0	0	0	0	0	0	0	0	0	0	0	0	0	0	0	0	0	0	0	0	0	0	0	0	0	0	0	0	0	0	0	0	0
	265	N	0	0	0	0	0	0	0	0	0	0	0	0	0	0	0	0	0	0	0	0	0	0	0	0	0	0	0	0	0	0	0	0	0	0	0	0	0	0	0	0	0	0	0	0	0	0	0
Death	266	Not applicable	Not applicable	Not applicable	Not applicable	Not applicable	Not applicable	Not applicable	Not applicable	Not applicable	Not applicable	Not applicable	Not applicable	Not applicable	Not applicable	Not applicable	Not applicable	Not applicable	Not applicable	Not applicable	Not applicable	Not applicable	Not applicable	Not applicable	Not applicable	Not applicable	Not applicable	Not applicable	Not applicable	Not applicable	Not applicable	Not applicable	Not applicable	Not applicable	Not applicable	Not applicable	Not applicable	Not applicable	Not applicable	Not applicable	Not applicable	Not applicable	Not applicable	Not applicable	Not applicable	Not applicable	Not applicable	Not applicable	Not applicable
	267	N	0	0	0	0	0	0	0	0	0	0	0	0	0	0	0	0	0	0	0	0	0	0	0	0	0	0	0	0	0	0	0	0	0	0	0	0	0	0	0	0	0	0	0	0	0	0	0
	268	N	0	0	0	0	0	0	0	0	0	0	0	0	0	0	0	0	0	0	0	0	0	0	0	0	0	0	0	0	0	0	0	0	0	0	0	0	0	0	0	0	0	0	0	0	0	0	0
	269	N	0	0	0	0	0	0	0	0	0	0	0	0	0	0	0	0	0	0	0	0	0	0	0	0	0	0	0	0	0	0	0	0	0	0	0	0	0	0	0	0	0	0	0	0	0	0	0
	270	N	0	0	0	0	0	0	0	0	0	0	0	0	0	0	0	0	0	0	0	0	0	0	0	0	0	0	0	0	0	0	0	0	0	0	0	0	0	0	0	0	0	0	0	0	0	0	0
	271	N	0	0	0	0	0	0	0	0	0	0	0	0	0	0	0	0	0	0	0	0	0	0	0	0	0	0	0	0	0	0	0	0	0	0	0	0	0	0	0	0	0	0	0	0	0	0	0
	272	N	0	0	0	0	0	0	0	0	0	0	0	0	0	0	0	0	0	0	0	0	0	0	0	0	0	0	0	0	0	0	0	0	0	0	0	0	0	0	0	0	0	0	0	0	0	0	0
	273	N	0	0	0	0	0	0	0	0	0	0	0	0	0	0	0	0	0	0	0	0	0	0	0	0	0	0	0	0	0	0	0	0	0	0	0	0	0	0	0	0	0	0	0	0	0	0	0
	274	N	0	0	0	0	0	0	0	0	0	0	0	0	0	0	0	0	0	0	0	0	0	0	0	0	0	0	0	0	0	0	0	0	0	0	0	0	0	0	0	0	0	0	0	0	0	0	0
	275	N	0	0	0	0	0	0	0	0	0	0	0	0	0	0	0	0	0	0	0	0	0	0	0	0	0	0	0	0	0	0	0	0	0	0	0	0	0	0	0	0	0	0	0	0	0	0	0
	276	N	0	0	0	0	0	0	0	0	0	0	0	0	0	0	0	0	0	0	0	0	0	0	0	0	0	0	0	0	0	0	0	0	0	0	0	0	0	0	0	0	0	0	0	0	0	0	0
	277	N	0	0	0	0	0	0	0	0	0	0	0	0	0	0	0	0	0	0	0	0	0	0	0	0	0	0	0	0	0	0	0	0	0	0	0	0	0	0	0	0	0	0	0	0	0	0	0
	278	N	0	0	0	0	0	0	0	0	0	0	0	0	0	0	0	0	0	0	0	0	0	0	0	0	0	0	0	0	0	0	0	0	0	0	0	0	0	0	0	0	0	0	0	0	0	0	0
	279	N	0	0	0	0	0	0	0	0	0	0	0	0	0	0	0	0	0	0	0	0	0	0	0	0	0	0	0	0	0	0	0	0	0	0	0	0	0	0	0	0	0	0	0	0	0	0	0
	280	N	0	0	0	0	0	0	0	0	0	0	0	0	0	0	0	0	0	0	0	0	0	0	0	0	0	0	0	0	0	0	0	0	0	0	0	0	0	0	0	0	0	0	0	0	0	0	0
	281	N	0	0	0	0	0	0	0	0	0	0	0	0	0	0	0	0	0	0	0	0	0	0	0	0	0	0	0	0	0	0	0	0	0	0	0	0	0	0	0	0	0	0	0	0	0	0	0
Death	282	Not applicable	Not applicable	Not applicable	Not applicable	Not applicable	Not applicable	Not applicable	Not applicable	Not applicable	Not applicable	Not applicable	Not applicable	Not applicable	Not applicable	Not applicable	Not applicable	Not applicable	Not applicable	Not applicable	Not applicable	Not applicable	Not applicable	Not applicable	Not applicable	Not applicable	Not applicable	Not applicable	Not applicable	Not applicable	Not applicable	Not applicable	Not applicable	Not applicable	Not applicable	Not applicable	Not applicable	Not applicable	Not applicable	Not applicable	Not applicable	Not applicable	Not applicable	Not applicable	Not applicable	Not applicable	Not applicable	Not applicable	Not applicable
Unable to contact	283	Not available	Not available	Not available	Not available	Not available	Not available	Not available	Not available	Not available	Not available	Not available	Not available	Not available	Not available	Not available	Not available	Not available	Not available	Not available	Not available	Not available	Not available	Not available	Not available	Not available	Not available	Not available	Not available	Not available	Not available	Not available	Not available	Not available	Not available	Not available	Not available	Not available	Not available	Not available	Not available	Not available	Not available	Not available	Not available	Not available	Not available	Not available	Not available
	284	N	0	0	0	0	0	0	0	0	0	0	0	0	0	0	0	0	0	0	0	0	0	0	0	0	0	0	0	0	0	0	0	0	0	0	0	0	0	0	0	0	0	0	0	0	0	0	0
	285	N	0	0	0	0	0	0	0	0	0	0	0	0	0	0	0	0	0	0	0	0	0	0	0	0	0	0	0	0	0	0	0	0	0	0	0	0	0	0	0	0	0	0	0	0	0	0	0
	286	N	0	0	0	0	0	0	0	0	0	0	0	0	0	0	0	0	0	0	0	0	0	0	0	0	0	0	0	0	0	0	0	0	0	0	0	0	0	0	0	0	0	0	0	0	0	0	0
	287	N	0	0	0	0	0	0	0	0	0	0	0	0	0	0	0	0	0	0	0	0	0	0	0	0	0	0	0	0	0	0	0	0	0	0	0	0	0	0	0	0	0	0	0	0	0	0	0
	288	N	0	0	0	0	0	0	0	0	0	0	0	0	0	0	0	0	0	0	0	0	0	0	0	0	0	0	0	0	0	0	0	0	0	0	0	0	0	0	0	0	0	0	0	0	0	0	0
	289	N	0	0	0	0	0	0	0	0	0	0	0	0	0	0	0	0	0	0	0	0	0	0	0	0	0	0	0	0	0	0	0	0	0	0	0	0	0	0	0	0	0	0	0	0	0	0	0
	290	N	0	0	0	0	0	0	0	0	0	0	0	0	0	0	0	0	0	0	0	0	0	0	0	0	0	0	0	0	0	0	0	0	0	0	0	0	0	0	0	0	0	0	0	0	0	0	0
	291	N	0	0	0	0	0	0	0	0	0	0	0	0	0	0	0	0	0	0	0	0	0	0	0	0	0	0	0	0	0	0	0	0	0	0	0	0	0	0	0	0	0	0	0	0	0	0	0
	292	N	0	0	0	0	0	0	0	0	0	0	0	0	0	0	0	0	0	0	0	0	0	0	0	0	0	0	0	0	0	0	0	0	0	0	0	0	0	0	0	0	0	0	0	0	0	0	0
	293	Y	1	1	1	4	0.25	90	0	0	0	0	0	0	0	200	0	Y	1	0	0	Y	1	4	0	0	0	0	0	0	0	0	0	0	0	0	0	0	0	0	0	0	0	0	0	0	0	0	0
Death	294	Not applicable	Not applicable	Not applicable	Not applicable	Not applicable	Not applicable	Not applicable	Not applicable	Not applicable	Not applicable	Not applicable	Not applicable	Not applicable	Not applicable	Not applicable	Not applicable	Not applicable	Not applicable	Not applicable	Not applicable	Not applicable	Not applicable	Not applicable	Not applicable	Not applicable	Not applicable	Not applicable	Not applicable	Not applicable	Not applicable	Not applicable	Not applicable	Not applicable	Not applicable	Not applicable	Not applicable	Not applicable	Not applicable	Not applicable	Not applicable	Not applicable	Not applicable	Not applicable	Not applicable	Not applicable	Not applicable	Not applicable	Not applicable
	295	N	0	0	0	0	0	0	0	0	0	0	0	0	0	0	0	0	0	0	0	0	0	0	0	0	0	0	0	0	0	0	0	0	0	0	0	0	0	0	0	0	0	0	0	0	0	0	0
	296	N	0	0	0	0	0	0	0	0	0	0	0	0	0	0	0	0	0	0	0	0	0	0	0	0	0	0	0	0	0	0	0	0	0	0	0	0	0	0	0	0	0	0	0	0	0	0	0
	297	N	0	0	0	0	0	0	0	0	0	0	0	0	0	0	0	0	0	0	0	0	0	0	0	0	0	0	0	0	0	0	0	0	0	0	0	0	0	0	0	0	0	0	0	0	0	0	0
	298	N	0	0	0	0	0	0	0	0	0	0	0	0	0	0	0	0	0	0	0	0	0	0	0	0	0	0	0	0	0	0	0	0	0	0	0	0	0	0	0	0	0	0	0	0	0	0	0
	299	N	0	0	0	0	0	0	0	0	0	0	0	0	0	0	0	0	0	0	0	0	0	0	0	0	0	0	0	0	0	0	0	0	0	0	0	0	0	0	0	0	0	0	0	0	0	0	0
	300	N	0	0	0	0	0	0	0	0	0	0	0	0	0	0	0	0	0	0	0	0	0	0	0	0	0	0	0	0	0	0	0	0	0	0	0	0	0	0	0	0	0	0	0	0	0	0	0
	301	N	1	1	4	1	0.5	0	0	0	0	0	0	0	0	0	0	Y	1	Ambulance	0	Y	1	1	0	2	4	6	1.33333	0	0	0	0	0	0	0	0	0	0	Y	1	Ambulance	0	Y	1	6	0	3	4
	302	N	0	0	0	0	0	0	0	0	0	0	0	0	0	0	0	0	0	0	0	0	0	0	0	0	0	0	0	0	0	0	0	0	0	0	0	0	0	0	0	0	0	0	0	0	0	0	0
	303	N	0	0	0	0	0	0	0	0	0	0	0	0	0	0	0	0	0	0	0	0	0	0	0	0	0	0	0	0	0	0	0	0	0	0	0	0	0	0	0	0	0	0	0	0	0	0	0
	304	N	0	0	0	0	0	0	0	0	0	0	0	0	0	0	0	0	0	0	0	0	0	0	0	0	0	0	0	0	0	0	0	0	0	0	0	0	0	0	0	0	0	0	0	0	0	0	0
	305	N	0	0	0	0	0	0	0	0	0	0	0	0	0	0	0	0	0	0	0	0	0	0	0	0	0	0	0	0	0	0	0	0	0	0	0	0	0	0	0	0	0	0	0	0	0	0	0
	306	N	0	0	0	0	0	0	0	0	0	0	0	0	0	0	0	0	0	0	0	0	0	0	0	0	0	0	0	0	0	0	0	0	0	0	0	0	0	0	0	0	0	0	0	0	0	0	0
	307	N	0	0	0	0	0	0	0	0	0	0	0	0	0	0	0	0	0	0	0	0	0	0	0	0	0	0	0	0	0	0	0	0	0	0	0	0	0	0	0	0	0	0	0	0	0	0	0
	308	N	0	0	0	0	0	0	0	0	0	0	0	0	0	0	0	0	0	0	0	0	0	0	0	0	0	0	0	0	0	0	0	0	0	0	0	0	0	0	0	0	0	0	0	0	0	0	0
	309	N	0	0	0	0	0	0	0	0	0	0	0	0	0	0	0	0	0	0	0	0	0	0	0	0	0	0	0	0	0	0	0	0	0	0	0	0	0	0	0	0	0	0	0	0	0	0	0
	310	N	0	0	0	0	0	0	0	0	0	0	0	0	0	0	0	0	0	0	0	0	0	0	0	0	0	0	0	0	0	0	0	0	0	0	0	0	0	0	0	0	0	0	0	0	0	0	0
	311	N	0	0	0	0	0	0	0	0	0	0	0	0	0	0	0	0	0	0	0	0	0	0	0	0	0	0	0	0	0	0	0	0	0	0	0	0	0	0	0	0	0	0	0	0	0	0	0
	312	N	0	0	0	0	0	0	0	0	0	0	0	0	0	0	0	0	0	0	0	0	0	0	0	0	0	0	0	0	0	0	0	0	0	0	0	0	0	0	0	0	0	0	0	0	0	0	0
Death	313	Not applicable	Not applicable	Not applicable	Not applicable	Not applicable	Not applicable	Not applicable	Not applicable	Not applicable	Not applicable	Not applicable	Not applicable	Not applicable	Not applicable	Not applicable	Not applicable	Not applicable	Not applicable	Not applicable	Not applicable	Not applicable	Not applicable	Not applicable	Not applicable	Not applicable	Not applicable	Not applicable	Not applicable	Not applicable	Not applicable	Not applicable	Not applicable	Not applicable	Not applicable	Not applicable	Not applicable	Not applicable	Not applicable	Not applicable	Not applicable	Not applicable	Not applicable	Not applicable	Not applicable	Not applicable	Not applicable	Not applicable	Not applicable
	314	N	0	0	0	0	0	0	0	0	0	0	0	0	0	0	0	0	0	0	0	0	0	0	0	0	0	0	0	0	0	0	0	0	0	0	0	0	0	0	0	0	0	0	0	0	0	0	0
	315	N	0	0	0	0	0	0	0	0	0	0	0	0	0	0	0	0	0	0	0	0	0	0	0	0	0	0	0	0	0	0	0	0	0	0	0	0	0	0	0	0	0	0	0	0	0	0	0
	316	N	0	0	0	0	0	0	0	0	0	0	0	0	0	0	0	0	0	0	0	0	0	0	0	0	0	0	0	0	0	0	0	0	0	0	0	0	0	0	0	0	0	0	0	0	0	0	0
	317	N	0	0	0	0	0	0	0	0	0	0	0	0	0	0	0	0	0	0	0	0	0	0	0	0	0	0	0	0	0	0	0	0	0	0	0	0	0	0	0	0	0	0	0	0	0	0	0
	318	N	0	0	0	0	0	0	0	0	0	0	0	0	0	0	0	0	0	0	0	0	0	0	0	0	0	0	0	0	0	0	0	0	0	0	0	0	0	0	0	0	0	0	0	0	0	0	0
	319	N	0	0	0	0	0	0	0	0	0	0	0	0	0	0	0	0	0	0	0	0	0	0	0	0	0	0	0	0	0	0	0	0	0	0	0	0	0	0	0	0	0	0	0	0	0	0	0
	320	N	0	0	0	0	0	0	0	0	0	0	0	0	0	0	0	0	0	0	0	0	0	0	0	0	0	0	0	0	0	0	0	0	0	0	0	0	0	0	0	0	0	0	0	0	0	0	0
	321	N	0	0	0	0	0	0	0	0	0	0	0	0	0	0	0	0	0	0	0	0	0	0	0	0	0	0	0	0	0	0	0	0	0	0	0	0	0	0	0	0	0	0	0	0	0	0	0
	322	N	0	0	0	0	0	0	0	0	0	0	0	0	0	0	0	0	0	0	0	0	0	0	0	0	0	0	0	0	0	0	0	0	0	0	0	0	0	0	0	0	0	0	0	0	0	0	0
	323	N	0	0	0	0	0	0	0	0	0	0	0	0	0	0	0	0	0	0	0	0	0	0	0	0	0	0	0	0	0	0	0	0	0	0	0	0	0	0	0	0	0	0	0	0	0	0	0
	324	N	0	0	0	0	0	0	0	0	0	0	0	0	0	0	0	0	0	0	0	0	0	0	0	0	0	0	0	0	0	0	0	0	0	0	0	0	0	0	0	0	0	0	0	0	0	0	0
	325	N	0	0	0	0	0	0	0	0	0	0	0	0	0	0	0	0	0	0	0	0	0	0	0	0	0	0	0	0	0	0	0	0	0	0	0	0	0	0	0	0	0	0	0	0	0	0	0
	326	N	0	0	0	0	0	0	0	0	0	0	0	0	0	0	0	0	0	0	0	0	0	0	0	0	0	0	0	0	0	0	0	0	0	0	0	0	0	0	0	0	0	0	0	0	0	0	0
	327	N	0	0	0	0	0	0	0	0	0	0	0	0	0	0	0	0	0	0	0	0	0	0	0	0	0	0	0	0	0	0	0	0	0	0	0	0	0	0	0	0	0	0	0	0	0	0	0
	328	Y	1	1	4	178	5810	0	0	0	0	0	0	0	0	0	0	N	0	0	0	0	0	0	0	0	0	0	0	0	0	0	0	0	0	0	0	0	0	0	0	0	0	0	0	0	0	0	0
	329	N	0	0	0	0	0	0	0	0	0	0	0	0	0	0	0	0	0	0	0	0	0	0	0	0	0	0	0	0	0	0	0	0	0	0	0	0	0	0	0	0	0	0	0	0	0	0	0
	330	N	0	0	0	0	0	0	0	0	0	0	0	0	0	0	0	0	0	0	0	0	0	0	0	0	0	0	0	0	0	0	0	0	0	0	0	0	0	0	0	0	0	0	0	0	0	0	0
	331	N	0	0	0	0	0	0	0	0	0	0	0	0	0	0	0	0	0	0	0	0	0	0	0	0	0	0	0	0	0	0	0	0	0	0	0	0	0	0	0	0	0	0	0	0	0	0	0
	332	N	0	0	0	0	0	0	0	0	0	0	0	0	0	0	0	0	0	0	0	0	0	0	0	0	0	0	0	0	0	0	0	0	0	0	0	0	0	0	0	0	0	0	0	0	0	0	0
	333	N	0	0	0	0	0	0	0	0	0	0	0	0	0	0	0	0	0	0	0	0	0	0	0	0	0	0	0	0	0	0	0	0	0	0	0	0	0	0	0	0	0	0	0	0	0	0	0
	334	N	0	0	0	0	0	0	0	0	0	0	0	0	0	0	0	0	0	0	0	0	0	0	0	0	0	0	0	0	0	0	0	0	0	0	0	0	0	0	0	0	0	0	0	0	0	0	0
	335	N	0	0	0	0	0	0	0	0	0	0	0	0	0	0	0	0	0	0	0	0	0	0	0	0	0	0	0	0	0	0	0	0	0	0	0	0	0	0	0	0	0	0	0	0	0	0	0
	336	N	0	0	0	0	0	0	0	0	0	0	0	0	0	0	0	0	0	0	0	0	0	0	0	0	0	0	0	0	0	0	0	0	0	0	0	0	0	0	0	0	0	0	0	0	0	0	0
	337	N	0	0	0	0	0	0	0	0	0	0	0	0	0	0	0	0	0	0	0	0	0	0	0	0	0	0	0	0	0	0	0	0	0	0	0	0	0	0	0	0	0	0	0	0	0	0	0
	338	N	0	0	0	0	0	0	0	0	0	0	0	0	0	0	0	0	0	0	0	0	0	0	0	0	0	0	0	0	0	0	0	0	0	0	0	0	0	0	0	0	0	0	0	0	0	0	0
	339	N	0	0	0	0	0	0	0	0	0	0	0	0	0	0	0	0	0	0	0	0	0	0	0	0	0	0	0	0	0	0	0	0	0	0	0	0	0	0	0	0	0	0	0	0	0	0	0
	340	N	0	0	0	0	0	0	0	0	0	0	0	0	0	0	0	0	0	0	0	0	0	0	0	0	0	0	0	0	0	0	0	0	0	0	0	0	0	0	0	0	0	0	0	0	0	0	0
	341	N	0	0	0	0	0	0	0	0	0	0	0	0	0	0	0	0	0	0	0	0	0	0	0	0	0	0	0	0	0	0	0	0	0	0	0	0	0	0	0	0	0	0	0	0	0	0	0
Death	342	Not applicable	Not applicable	Not applicable	Not applicable	Not applicable	Not applicable	Not applicable	Not applicable	Not applicable	Not applicable	Not applicable	Not applicable	Not applicable	Not applicable	Not applicable	Not applicable	Not applicable	Not applicable	Not applicable	Not applicable	Not applicable	Not applicable	Not applicable	Not applicable	Not applicable	Not applicable	Not applicable	Not applicable	Not applicable	Not applicable	Not applicable	Not applicable	Not applicable	Not applicable	Not applicable	Not applicable	Not applicable	Not applicable	Not applicable	Not applicable	Not applicable	Not applicable	Not applicable	Not applicable	Not applicable	Not applicable	Not applicable	Not applicable
	343	N	0	0	0	0	0	0	0	0	0	0	0	0	0	0	0	0	0	0	0	0	0	0	0	0	0	0	0	0	0	0	0	0	0	0	0	0	0	0	0	0	0	0	0	0	0	0	0
Death	344	Not applicable	Not applicable	Not applicable	Not applicable	Not applicable	Not applicable	Not applicable	Not applicable	Not applicable	Not applicable	Not applicable	Not applicable	Not applicable	Not applicable	Not applicable	Not applicable	Not applicable	Not applicable	Not applicable	Not applicable	Not applicable	Not applicable	Not applicable	Not applicable	Not applicable	Not applicable	Not applicable	Not applicable	Not applicable	Not applicable	Not applicable	Not applicable	Not applicable	Not applicable	Not applicable	Not applicable	Not applicable	Not applicable	Not applicable	Not applicable	Not applicable	Not applicable	Not applicable	Not applicable	Not applicable	Not applicable	Not applicable	Not applicable
	345	N	0	0	0	0	0	0	0	0	0	0	0	0	0	0	0	0	0	0	0	0	0	0	0	0	0	0	0	0	0	0	0	0	0	0	0	0	0	0	0	0	0	0	0	0	0	0	0
	346	N	0	0	0	0	0	0	0	0	0	0	0	0	0	0	0	0	0	0	0	0	0	0	0	0	0	0	0	0	0	0	0	0	0	0	0	0	0	0	0	0	0	0	0	0	0	0	0
Death	347	Not applicable	Not applicable	Not applicable	Not applicable	Not applicable	Not applicable	Not applicable	Not applicable	Not applicable	Not applicable	Not applicable	Not applicable	Not applicable	Not applicable	Not applicable	Not applicable	Not applicable	Not applicable	Not applicable	Not applicable	Not applicable	Not applicable	Not applicable	Not applicable	Not applicable	Not applicable	Not applicable	Not applicable	Not applicable	Not applicable	Not applicable	Not applicable	Not applicable	Not applicable	Not applicable	Not applicable	Not applicable	Not applicable	Not applicable	Not applicable	Not applicable	Not applicable	Not applicable	Not applicable	Not applicable	Not applicable	Not applicable	Not applicable
	348	N	0	0	0	0	0	0	0	0	0	0	0	0	0	0	0	0	0	0	0	0	0	0	0	0	0	0	0	0	0	0	0	0	0	0	0	0	0	0	0	0	0	0	0	0	0	0	0
	349	N	0	0	0	0	0	0	0	0	0	0	0	0	0	0	0	0	0	0	0	0	0	0	0	0	0	0	0	0	0	0	0	0	0	0	0	0	0	0	0	0	0	0	0	0	0	0	0
	350	N	0	0	0	0	0	0	0	0	0	0	0	0	0	0	0	0	0	0	0	0	0	0	0	0	0	0	0	0	0	0	0	0	0	0	0	0	0	0	0	0	0	0	0	0	0	0	0
	351	N	0	0	0	0	0	0	0	0	0	0	0	0	0	0	0	0	0	0	0	0	0	0	0	0	0	0	0	0	0	0	0	0	0	0	0	0	0	0	0	0	0	0	0	0	0	0	0
	352	N	0	0	0	0	0	0	0	0	0	0	0	0	0	0	0	0	0	0	0	0	0	0	0	0	0	0	0	0	0	0	0	0	0	0	0	0	0	0	0	0	0	0	0	0	0	0	0
	353	N	0	0	0	0	0	0	0	0	0	0	0	0	0	0	0	0	0	0	0	0	0	0	0	0	0	0	0	0	0	0	0	0	0	0	0	0	0	0	0	0	0	0	0	0	0	0	0
	354	N	0	0	0	0	0	0	0	0	0	0	0	0	0	0	0	0	0	0	0	0	0	0	0	0	0	0	0	0	0	0	0	0	0	0	0	0	0	0	0	0	0	0	0	0	0	0	0
	355	N	0	0	0	0	0	0	0	0	0	0	0	0	0	0	0	0	0	0	0	0	0	0	0	0	0	0	0	0	0	0	0	0	0	0	0	0	0	0	0	0	0	0	0	0	0	0	0
	356	N	0	0	0	0	0	0	0	0	0	0	0	0	0	0	0	0	0	0	0	0	0	0	0	0	0	0	0	0	0	0	0	0	0	0	0	0	0	0	0	0	0	0	0	0	0	0	0
	357	N	0	0	0	0	0	0	0	0	0	0	0	0	0	0	0	0	0	0	0	0	0	0	0	0	0	0	0	0	0	0	0	0	0	0	0	0	0	0	0	0	0	0	0	0	0	0	0
Death	358	Not applicable	Not applicable	Not applicable	Not applicable	Not applicable	Not applicable	Not applicable	Not applicable	Not applicable	Not applicable	Not applicable	Not applicable	Not applicable	Not applicable	Not applicable	Not applicable	Not applicable	Not applicable	Not applicable	Not applicable	Not applicable	Not applicable	Not applicable	Not applicable	Not applicable	Not applicable	Not applicable	Not applicable	Not applicable	Not applicable	Not applicable	Not applicable	Not applicable	Not applicable	Not applicable	Not applicable	Not applicable	Not applicable	Not applicable	Not applicable	Not applicable	Not applicable	Not applicable	Not applicable	Not applicable	Not applicable	Not applicable	Not applicable
	359	N	0	0	0	0	0	0	0	0	0	0	0	0	0	0	0	0	0	0	0	0	0	0	0	0	0	0	0	0	0	0	0	0	0	0	0	0	0	0	0	0	0	0	0	0	0	0	0
Death	360	Not applicable	Not applicable	Not applicable	Not applicable	Not applicable	Not applicable	Not applicable	Not applicable	Not applicable	Not applicable	Not applicable	Not applicable	Not applicable	Not applicable	Not applicable	Not applicable	Not applicable	Not applicable	Not applicable	Not applicable	Not applicable	Not applicable	Not applicable	Not applicable	Not applicable	Not applicable	Not applicable	Not applicable	Not applicable	Not applicable	Not applicable	Not applicable	Not applicable	Not applicable	Not applicable	Not applicable	Not applicable	Not applicable	Not applicable	Not applicable	Not applicable	Not applicable	Not applicable	Not applicable	Not applicable	Not applicable	Not applicable	Not applicable
	361	N	0	0	0	0	0	0	0	0	0	0	0	0	0	0	0	0	0	0	0	0	0	0	0	0	0	0	0	0	0	0	0	0	0	0	0	0	0	0	0	0	0	0	0	0	0	0	0
	362	N	0	0	0	0	0	0	0	0	0	0	0	0	0	0	0	0	0	0	0	0	0	0	0	0	0	0	0	0	0	0	0	0	0	0	0	0	0	0	0	0	0	0	0	0	0	0	0
	363	N	0	0	0	0	0	0	0	0	0	0	0	0	0	0	0	0	0	0	0	0	0	0	0	0	0	0	0	0	0	0	0	0	0	0	0	0	0	0	0	0	0	0	0	0	0	0	0
	364	N	0	0	0	0	0	0	0	0	0	0	0	0	0	0	0	0	0	0	0	0	0	0	0	0	0	0	0	0	0	0	0	0	0	0	0	0	0	0	0	0	0	0	0	0	0	0	0
	365	N	0	0	0	0	0	0	0	0	0	0	0	0	0	0	0	0	0	0	0	0	0	0	0	0	0	0	0	0	0	0	0	0	0	0	0	0	0	0	0	0	0	0	0	0	0	0	0
	366	N	0	0	0	0	0	0	0	0	0	0	0	0	0	0	0	0	0	0	0	0	0	0	0	0	0	0	0	0	0	0	0	0	0	0	0	0	0	0	0	0	0	0	0	0	0	0	0
	367	N	0	0	0	0	0	0	0	0	0	0	0	0	0	0	0	0	0	0	0	0	0	0	0	0	0	0	0	0	0	0	0	0	0	0	0	0	0	0	0	0	0	0	0	0	0	0	0
	368	N	0	0	0	0	0	0	0	0	0	0	0	0	0	0	0	0	0	0	0	0	0	0	0	0	0	0	0	0	0	0	0	0	0	0	0	0	0	0	0	0	0	0	0	0	0	0	0
	369	N	0	0	0	0	0	0	0	0	0	0	0	0	0	0	0	0	0	0	0	0	0	0	0	0	0	0	0	0	0	0	0	0	0	0	0	0	0	0	0	0	0	0	0	0	0	0	0
	370	N	0	0	0	0	0	0	0	0	0	0	0	0	0	0	0	0	0	0	0	0	0	0	0	0	0	0	0	0	0	0	0	0	0	0	0	0	0	0	0	0	0	0	0	0	0	0	0
Death	371	Not applicable	Not applicable	Not applicable	Not applicable	Not applicable	Not applicable	Not applicable	Not applicable	Not applicable	Not applicable	Not applicable	Not applicable	Not applicable	Not applicable	Not applicable	Not applicable	Not applicable	Not applicable	Not applicable	Not applicable	Not applicable	Not applicable	Not applicable	Not applicable	Not applicable	Not applicable	Not applicable	Not applicable	Not applicable	Not applicable	Not applicable	Not applicable	Not applicable	Not applicable	Not applicable	Not applicable	Not applicable	Not applicable	Not applicable	Not applicable	Not applicable	Not applicable	Not applicable	Not applicable	Not applicable	Not applicable	Not applicable	Not applicable
	372	N	0	0	0	0	0	0	0	0	0	0	0	0	0	0	0	0	0	0	0	0	0	0	0	0	0	0	0	0	0	0	0	0	0	0	0	0	0	0	0	0	0	0	0	0	0	0	0
	373	N	0	0	0	0	0	0	0	0	0	0	0	0	0	0	0	0	0	0	0	0	0	0	0	0	0	0	0	0	0	0	0	0	0	0	0	0	0	0	0	0	0	0	0	0	0	0	0
	374	N	0	0	0	0	0	0	0	0	0	0	0	0	0	0	0	0	0	0	0	0	0	0	0	0	0	0	0	0	0	0	0	0	0	0	0	0	0	0	0	0	0	0	0	0	0	0	0
	375	N	0	0	0	0	0	0	0	0	0	0	0	0	0	0	0	0	0	0	0	0	0	0	0	0	0	0	0	0	0	0	0	0	0	0	0	0	0	0	0	0	0	0	0	0	0	0	0
	376	N	0	0	0	0	0	0	0	0	0	0	0	0	0	0	0	0	0	0	0	0	0	0	0	0	0	0	0	0	0	0	0	0	0	0	0	0	0	0	0	0	0	0	0	0	0	0	0
	377	N	0	0	0	0	0	0	0	0	0	0	0	0	0	0	0	0	0	0	0	0	0	0	0	0	0	0	0	0	0	0	0	0	0	0	0	0	0	0	0	0	0	0	0	0	0	0	0
	378	N	0	0	0	0	0	0	0	0	0	0	0	0	0	0	0	0	0	0	0	0	0	0	0	0	0	0	0	0	0	0	0	0	0	0	0	0	0	0	0	0	0	0	0	0	0	0	0
	379	N	0	0	0	0	0	0	0	0	0	0	0	0	0	0	0	0	0	0	0	0	0	0	0	0	0	0	0	0	0	0	0	0	0	0	0	0	0	0	0	0	0	0	0	0	0	0	0
Death	380	Not applicable	Not applicable	Not applicable	Not applicable	Not applicable	Not applicable	Not applicable	Not applicable	Not applicable	Not applicable	Not applicable	Not applicable	Not applicable	Not applicable	Not applicable	Not applicable	Not applicable	Not applicable	Not applicable	Not applicable	Not applicable	Not applicable	Not applicable	Not applicable	Not applicable	Not applicable	Not applicable	Not applicable	Not applicable	Not applicable	Not applicable	Not applicable	Not applicable	Not applicable	Not applicable	Not applicable	Not applicable	Not applicable	Not applicable	Not applicable	Not applicable	Not applicable	Not applicable	Not applicable	Not applicable	Not applicable	Not applicable	Not applicable
	381	N	0	0	0	0	0	0	0	0	0	0	0	0	0	0	0	0	0	0	0	0	0	0	0	0	0	0	0	0	0	0	0	0	0	0	0	0	0	0	0	0	0	0	0	0	0	0	0
	382	N	0	0	0	0	0	0	0	0	0	0	0	0	0	0	0	0	0	0	0	0	0	0	0	0	0	0	0	0	0	0	0	0	0	0	0	0	0	0	0	0	0	0	0	0	0	0	0
	383	N	0	0	0	0	0	0	0	0	0	0	0	0	0	0	0	0	0	0	0	0	0	0	0	0	0	0	0	0	0	0	0	0	0	0	0	0	0	0	0	0	0	0	0	0	0	0	0
Death	384	Not applicable	Not applicable	Not applicable	Not applicable	Not applicable	Not applicable	Not applicable	Not applicable	Not applicable	Not applicable	Not applicable	Not applicable	Not applicable	Not applicable	Not applicable	Not applicable	Not applicable	Not applicable	Not applicable	Not applicable	Not applicable	Not applicable	Not applicable	Not applicable	Not applicable	Not applicable	Not applicable	Not applicable	Not applicable	Not applicable	Not applicable	Not applicable	Not applicable	Not applicable	Not applicable	Not applicable	Not applicable	Not applicable	Not applicable	Not applicable	Not applicable	Not applicable	Not applicable	Not applicable	Not applicable	Not applicable	Not applicable	Not applicable
	385	Y	1	1	4	149	298	0	0	0	0	0	0	0	0	0	0	N	0	0	0	Y	1	149	0	0	0	0	0	0	0	0	0	0	0	0	0	0	0	0	0	0	0	0	0	0	0	0	0
	386	N	0	0	0	0	0	0	0	0	0	0	0	0	0	0	0	0	0	0	0	0	0	0	0	0	0	0	0	0	0	0	0	0	0	0	0	0	0	0	0	0	0	0	0	0	0	0	0
	387	Y	1	1	4	173	43.25	0	0	0	0	0	0	0	0	0	0	N	0	0	0	0	0	0	0	0	0	0	0	0	0	0	0	0	0	0	0	0	0	0	0	0	0	0	0	0	0	0	0
	388	N	0	0	0	0	0	0	0	0	0	0	0	0	0	0	0	0	0	0	0	0	0	0	0	0	0	0	0	0	0	0	0	0	0	0	0	0	0	0	0	0	0	0	0	0	0	0	0
	389	N	0	0	0	0	0	0	0	0	0	0	0	0	0	0	0	0	0	0	0	0	0	0	0	0	0	0	0	0	0	0	0	0	0	0	0	0	0	0	0	0	0	0	0	0	0	0	0
	390	N	0	0	0	0	0	0	0	0	0	0	0	0	0	0	0	0	0	0	0	0	0	0	0	0	0	0	0	0	0	0	0	0	0	0	0	0	0	0	0	0	0	0	0	0	0	0	0
	391	N	0	0	0	0	0	0	0	0	0	0	0	0	0	0	0	0	0	0	0	0	0	0	0	0	0	0	0	0	0	0	0	0	0	0	0	0	0	0	0	0	0	0	0	0	0	0	0
Death	392	Not applicable	Not applicable	Not applicable	Not applicable	Not applicable	Not applicable	Not applicable	Not applicable	Not applicable	Not applicable	Not applicable	Not applicable	Not applicable	Not applicable	Not applicable	Not applicable	Not applicable	Not applicable	Not applicable	Not applicable	Not applicable	Not applicable	Not applicable	Not applicable	Not applicable	Not applicable	Not applicable	Not applicable	Not applicable	Not applicable	Not applicable	Not applicable	Not applicable	Not applicable	Not applicable	Not applicable	Not applicable	Not applicable	Not applicable	Not applicable	Not applicable	Not applicable	Not applicable	Not applicable	Not applicable	Not applicable	Not applicable	Not applicable
	393	N	0	0	0	0	0	0	0	0	0	0	0	0	0	0	0	0	0	0	0	0	0	0	0	0	0	0	0	0	0	0	0	0	0	0	0	0	0	0	0	0	0	0	0	0	0	0	0
	394	N	0	0	0	0	0	0	0	0	0	0	0	0	0	0	0	0	0	0	0	0	0	0	0	0	0	0	0	0	0	0	0	0	0	0	0	0	0	0	0	0	0	0	0	0	0	0	0
Death	395	Not applicable	Not applicable	Not applicable	Not applicable	Not applicable	Not applicable	Not applicable	Not applicable	Not applicable	Not applicable	Not applicable	Not applicable	Not applicable	Not applicable	Not applicable	Not applicable	Not applicable	Not applicable	Not applicable	Not applicable	Not applicable	Not applicable	Not applicable	Not applicable	Not applicable	Not applicable	Not applicable	Not applicable	Not applicable	Not applicable	Not applicable	Not applicable	Not applicable	Not applicable	Not applicable	Not applicable	Not applicable	Not applicable	Not applicable	Not applicable	Not applicable	Not applicable	Not applicable	Not applicable	Not applicable	Not applicable	Not applicable	Not applicable
	396	N	0	0	0	0	0	0	0	0	0	0	0	0	0	0	0	0	0	0	0	0	0	0	0	0	0	0	0	0	0	0	0	0	0	0	0	0	0	0	0	0	0	0	0	0	0	0	0
	397	N	0	0	0	0	0	0	0	0	0	0	0	0	0	0	0	0	0	0	0	0	0	0	0	0	0	0	0	0	0	0	0	0	0	0	0	0	0	0	0	0	0	0	0	0	0	0	0
	398	N	0	0	0	0	0	0	0	0	0	0	0	0	0	0	0	0	0	0	0	0	0	0	0	0	0	0	0	0	0	0	0	0	0	0	0	0	0	0	0	0	0	0	0	0	0	0	0
	399	N	0	0	0	0	0	0	0	0	0	0	0	0	0	0	0	0	0	0	0	0	0	0	0	0	0	0	0	0	0	0	0	0	0	0	0	0	0	0	0	0	0	0	0	0	0	0	0
	400	N	0	0	0	0	0	0	0	0	0	0	0	0	0	0	0	0	0	0	0	0	0	0	0	0	0	0	0	0	0	0	0	0	0	0	0	0	0	0	0	0	0	0	0	0	0	0	0
	401	N	0	0	0	0	0	0	0	0	0	0	0	0	0	0	0	0	0	0	0	0	0	0	0	0	0	0	0	0	0	0	0	0	0	0	0	0	0	0	0	0	0	0	0	0	0	0	0
	402	N	0	0	0	0	0	0	0	0	0	0	0	0	0	0	0	0	0	0	0	0	0	0	0	0	0	0	0	0	0	0	0	0	0	0	0	0	0	0	0	0	0	0	0	0	0	0	0
	403	N	0	0	0	0	0	0	0	0	0	0	0	0	0	0	0	0	0	0	0	0	0	0	0	0	0	0	0	0	0	0	0	0	0	0	0	0	0	0	0	0	0	0	0	0	0	0	0
	404	N	0	0	0	0	0	0	0	0	0	0	0	0	0	0	0	0	0	0	0	0	0	0	0	0	0	0	0	0	0	0	0	0	0	0	0	0	0	0	0	0	0	0	0	0	0	0	0
	405	N	0	0	0	0	0	0	0	0	0	0	0	0	0	0	0	0	0	0	0	0	0	0	0	0	0	0	0	0	0	0	0	0	0	0	0	0	0	0	0	0	0	0	0	0	0	0	0
	406	N	0	0	0	0	0	0	0	0	0	0	0	0	0	0	0	0	0	0	0	0	0	0	0	0	0	0	0	0	0	0	0	0	0	0	0	0	0	0	0	0	0	0	0	0	0	0	0
	407	N	0	0	0	0	0	0	0	0	0	0	0	0	0	0	0	0	0	0	0	0	0	0	0	0	0	0	0	0	0	0	0	0	0	0	0	0	0	0	0	0	0	0	0	0	0	0	0
Death	408	Not applicable	Not applicable	Not applicable	Not applicable	Not applicable	Not applicable	Not applicable	Not applicable	Not applicable	Not applicable	Not applicable	Not applicable	Not applicable	Not applicable	Not applicable	Not applicable	Not applicable	Not applicable	Not applicable	Not applicable	Not applicable	Not applicable	Not applicable	Not applicable	Not applicable	Not applicable	Not applicable	Not applicable	Not applicable	Not applicable	Not applicable	Not applicable	Not applicable	Not applicable	Not applicable	Not applicable	Not applicable	Not applicable	Not applicable	Not applicable	Not applicable	Not applicable	Not applicable	Not applicable	Not applicable	Not applicable	Not applicable	Not applicable
	409	N	0	0	0	0	0	0	0	0	0	0	0	0	0	0	0	0	0	0	0	0	0	0	0	0	0	0	0	0	0	0	0	0	0	0	0	0	0	0	0	0	0	0	0	0	0	0	0
	410	N	0	0	0	0	0	0	0	0	0	0	0	0	0	0	0	0	0	0	0	0	0	0	0	0	0	0	0	0	0	0	0	0	0	0	0	0	0	0	0	0	0	0	0	0	0	0	0
	411	N	0	0	0	0	0	0	0	0	0	0	0	0	0	0	0	0	0	0	0	0	0	0	0	0	0	0	0	0	0	0	0	0	0	0	0	0	0	0	0	0	0	0	0	0	0	0	0
	412	N	0	0	0	0	0	0	0	0	0	0	0	0	0	0	0	0	0	0	0	0	0	0	0	0	0	0	0	0	0	0	0	0	0	0	0	0	0	0	0	0	0	0	0	0	0	0	0
	413	N	0	0	0	0	0	0	0	0	0	0	0	0	0	0	0	0	0	0	0	0	0	0	0	0	0	0	0	0	0	0	0	0	0	0	0	0	0	0	0	0	0	0	0	0	0	0	0
	414	N	0	0	0	0	0	0	0	0	0	0	0	0	0	0	0	0	0	0	0	0	0	0	0	0	0	0	0	0	0	0	0	0	0	0	0	0	0	0	0	0	0	0	0	0	0	0	0
	415	N	0	0	0	0	0	0	0	0	0	0	0	0	0	0	0	0	0	0	0	0	0	0	0	0	0	0	0	0	0	0	0	0	0	0	0	0	0	0	0	0	0	0	0	0	0	0	0
	416	N	0	0	0	0	0	0	0	0	0	0	0	0	0	0	0	0	0	0	0	0	0	0	0	0	0	0	0	0	0	0	0	0	0	0	0	0	0	0	0	0	0	0	0	0	0	0	0
	417	N	0	0	0	0	0	0	0	0	0	0	0	0	0	0	0	0	0	0	0	0	0	0	0	0	0	0	0	0	0	0	0	0	0	0	0	0	0	0	0	0	0	0	0	0	0	0	0
	418	N	0	0	0	0	0	0	0	0	0	0	0	0	0	0	0	0	0	0	0	0	0	0	0	0	0	0	0	0	0	0	0	0	0	0	0	0	0	0	0	0	0	0	0	0	0	0	0
	419	N	0	0	0	0	0	0	0	0	0	0	0	0	0	0	0	0	0	0	0	0	0	0	0	0	0	0	0	0	0	0	0	0	0	0	0	0	0	0	0	0	0	0	0	0	0	0	0
	420	N	0	0	0	0	0	0	0	0	0	0	0	0	0	0	0	0	0	0	0	0	0	0	0	0	0	0	0	0	0	0	0	0	0	0	0	0	0	0	0	0	0	0	0	0	0	0	0
	421	N	0	0	0	0	0	0	0	0	0	0	0	0	0	0	0	0	0	0	0	0	0	0	0	0	0	0	0	0	0	0	0	0	0	0	0	0	0	0	0	0	0	0	0	0	0	0	0
	422	N	0	0	0	0	0	0	0	0	0	0	0	0	0	0	0	0	0	0	0	0	0	0	0	0	0	0	0	0	0	0	0	0	0	0	0	0	0	0	0	0	0	0	0	0	0	0	0
	423	N	0	0	0	0	0	0	0	0	0	0	0	0	0	0	0	0	0	0	0	0	0	0	0	0	0	0	0	0	0	0	0	0	0	0	0	0	0	0	0	0	0	0	0	0	0	0	0
	424	N	0	0	0	0	0	0	0	0	0	0	0	0	0	0	0	0	0	0	0	0	0	0	0	0	0	0	0	0	0	0	0	0	0	0	0	0	0	0	0	0	0	0	0	0	0	0	0
	425	N	0	0	0	0	0	0	0	0	0	0	0	0	0	0	0	0	0	0	0	0	0	0	0	0	0	0	0	0	0	0	0	0	0	0	0	0	0	0	0	0	0	0	0	0	0	0	0
	426	N	0	0	0	0	0	0	0	0	0	0	0	0	0	0	0	0	0	0	0	0	0	0	0	0	0	0	0	0	0	0	0	0	0	0	0	0	0	0	0	0	0	0	0	0	0	0	0
	427	N	0	0	0	0	0	0	0	0	0	0	0	0	0	0	0	0	0	0	0	0	0	0	0	0	0	0	0	0	0	0	0	0	0	0	0	0	0	0	0	0	0	0	0	0	0	0	0
[truncated: 20 more columns]

## Sheet: DOT
Reasons for missed interviews	Sl no.	On a daily basis, do you currently take your medicines yourself without supervision or support (self-administered) or do you have a treatment supervisor or supporter (DOT)?	If DOT, how many times a week?	If DOT, who is the DOT provider/ supporter?	If DOT, how long did the last DOT visit take, including travel time and waiting time (total turnaround time)?	What was the mode of transport?	What is the approximate distance from home to the DOT provider place (in km) one way?	Does anyone accompany you during this visit? (Y/N)	If yes, how many	What was the cost of transport (one way) for the last DOT visit, in total for you and any accompanying household member?	Was there a fee paid to the DOT provider? (Y/N)	How much did you spend on food and drinks for the last DOT visit (on the road, while waiting, lunch etc.), in total for you and any accompanying household member?
	1	2	7	2	0.17	Not applicable	Not applicable	Not applicable	Not applicable	Not applicable	N	Not applicable
	2	2	7	2	0.25	Not applicable	Not applicable	Not applicable	Not applicable	Not applicable	N	Not applicable
	3	2	7	2	0.17	Not applicable	Not applicable	Not applicable	Not applicable	Not applicable	N	Not applicable
	4	2	5	1	0.75	Bicycle	0	N	0	0	N	0
Death	5	Not applicable	Not applicable	Not applicable	Not applicable	Not applicable	Not applicable	Not applicable	Not applicable	Not applicable	Not applicable	Not applicable
	6	1	Not applicable	Not applicable	Not applicable	Not applicable	Not applicable	Not applicable	Not applicable	Not applicable	Not applicable	Not applicable
	7	2	7	2	0.08	Not applicable	Not applicable	Not applicable	Not applicable	Not applicable	N	Not applicable
	8	2	3	1	0.5	Walk	0	N	0	0	N	0
	9	2	7	1	0.283333	Bike	3	N	0	3	N	0
Defaulter	10	Not available	Not available	Not available	Not available	Not available	Not available	Not available	Not available	Not available	Not available	Not available
	11	1	Not applicable	Not applicable	Not applicable	Not applicable	Not applicable	Not applicable	Not applicable	Not applicable	Not applicable	Not applicable
	12	2	7	2	0.25	Not applicable	Not applicable	Not applicable	Not applicable	Not applicable	N	Not applicable
	13	2	6	1	0.33	Walk	0	N	0	0	N	0
	14	2	7	1	0.5	Walk	0	N	0	0	N	0
	15	2	1	1	0.833333	Bike	10	N	0	12	N	0
	16	1	Not applicable	Not applicable	Not applicable	Not applicable	Not applicable	Not applicable	Not applicable	Not applicable	Not applicable	Not applicable
	17	1	Not applicable	Not applicable	Not applicable	Not applicable	Not applicable	Not applicable	Not applicable	Not applicable	Not applicable	Not applicable
	18	1	Not applicable	Not applicable	Not applicable	Not applicable	Not applicable	Not applicable	Not applicable	Not applicable	Not applicable	Not applicable
	19	1	7	2	0.15	Not applicable	Not applicable	Not applicable	Not applicable	Not applicable	N	Not applicable
	20	2	7	1	0.25	Not applicable	Not applicable	Not applicable	Not applicable	Not applicable	N	0
	21	2	7	5	0.17	Not applicable	Not applicable	Not applicable	Not applicable	Not applicable	N	0
	22	2	7	5	0.08	Not applicable	Not applicable	Not applicable	Not applicable	Not applicable	N	0
	23	1	Not applicable	Not applicable	Not applicable	Not applicable	Not applicable	Not applicable	Not applicable	Not applicable	Not applicable	Not applicable
	24	1	Not applicable	Not applicable	Not applicable	Not applicable	Not applicable	Not applicable	Not applicable	Not applicable	Not applicable	Not applicable
	25	2	7	1	0.25	Walk	0	N	0	0	N	0
	26	2	7	1	0.733333	Walk	0	N	0	0	N	0
	27	2	4	1	0.666667	Walk	0	N	0	0	N	0
	28	1	Not applicable	Not applicable	Not applicable	Not applicable	Not applicable	Not applicable	Not applicable	Not applicable	Not applicable	Not applicable
	29	1	Not applicable	Not applicable	Not applicable	Not applicable	Not applicable	Not applicable	Not applicable	Not applicable	Not applicable	Not applicable
	30	1	Not applicable	Not applicable	Not applicable	Not applicable	Not applicable	Not applicable	Not applicable	Not applicable	Not applicable	Not applicable
	31	2	7	2	0.0833333	Not applicable	Not applicable	Not applicable	Not applicable	Not applicable	N	Not applicable
	32	1	Not applicable	Not applicable	Not applicable	Not applicable	Not applicable	Not applicable	Not applicable	Not applicable	Not applicable	Not applicable
	33	1	Not applicable	Not applicable	Not applicable	Not applicable	Not applicable	Not applicable	Not applicable	Not applicable	Not applicable	Not applicable
	34	1	Not applicable	Not applicable	Not applicable	Not applicable	Not applicable	Not applicable	Not applicable	Not applicable	Not applicable	Not applicable
	35	2	7	2	0.0833333	Not applicable	Not applicable	Not applicable	Not applicable	Not applicable	N	Not applicable
	36	1	Not applicable	Not applicable	Not applicable	Not applicable	Not applicable	Not applicable	Not applicable	Not applicable	Not applicable	Not applicable
	37	2	7	2	0.0833333	Not applicable	Not applicable	Not applicable	Not applicable	Not applicable	N	Not applicable
	38	2	7	1	0.833333	Walk	0	N	0	0	N	0
	39	2	7	5	0.5	Not applicable	Not applicable	Not applicable	Not applicable	Not applicable	Not applicable	Not applicable
	40	1	Not applicable	Not applicable	Not applicable	Not applicable	Not applicable	Not applicable	Not applicable	Not applicable	Not applicable	Not applicable
	41	1	Not applicable	Not applicable	Not applicable	Not applicable	Not applicable	Not applicable	Not applicable	Not applicable	Not applicable	Not applicable
	42	1	Not applicable	Not applicable	Not applicable	Not applicable	Not applicable	Not applicable	Not applicable	Not applicable	Not applicable	Not applicable
	43	1	Not applicable	Not applicable	Not applicable	Not applicable	Not applicable	Not applicable	Not applicable	Not applicable	Not applicable	Not applicable
	44	1	Not applicable	Not applicable	Not applicable	Not applicable	Not applicable	Not applicable	Not applicable	Not applicable	Not applicable	Not applicable
	45	1	Not applicable	Not applicable	Not applicable	Not applicable	Not applicable	Not applicable	Not applicable	Not applicable	Not applicable	Not applicable
	46	1	Not applicable	Not applicable	Not applicable	Not applicable	Not applicable	Not applicable	Not applicable	Not applicable	Not applicable	Not applicable
	47	1	Not applicable	Not applicable	Not applicable	Not applicable	Not applicable	Not applicable	Not applicable	Not applicable	Not applicable	Not applicable
	48	1	Not applicable	Not applicable	Not applicable	Not applicable	Not applicable	Not applicable	Not applicable	Not applicable	Not applicable	Not applicable
	49	2	7	2	0.17	Not applicable	Not applicable	Not applicable	Not applicable	Not applicable	N	Not applicable
	50	1	Not applicable	Not applicable	Not applicable	Not applicable	Not applicable	Not applicable	Not applicable	Not applicable	Not applicable	Not applicable
Unable to contact	51	Not available	Not available	Not available	Not available	Not available	Not available	Not available	Not available	Not available	Not available	Not available
	52	2	6	1	0.833333	Walk	0	N	0	0	N	0
	53	2	6	1	1.25	Walk	0	N	0	0	N	0
	54	2	7	1	2	Bike	3	N	0	3.5	N	0
	55	2	7	2	0.166667	Not applicable	Not applicable	Not applicable	Not applicable	Not applicable	N	Not applicable
	56	2	7	2	0.3	Not applicable	Not applicable	Not applicable	Not applicable	Not applicable	N	Not applicable
Death	57	Not applicable	Not applicable	Not applicable	Not applicable	Not applicable	Not applicable	Not applicable	Not applicable	Not applicable	Not applicable	Not applicable
	58	2	6	5	0.25	Walk	0	N	0	0	N	0
	59	2	7	1	0.833333	Walk	0	N	0	0	N	0
	60	2	7	1	0.583333	Walk	0	N	0	0	N	0
	61	1	Not applicable	Not applicable	Not applicable	Not applicable	Not applicable	Not applicable	Not applicable	Not applicable	Not applicable	Not applicable
	62	2	6	1	0.67	Walk	0	N	0	0	N	0
	63	2	6	1	1	Bicycle	0	Y	1	0	N	0
	64	1	Not applicable	Not applicable	Not applicable	Not applicable	Not applicable	Not applicable	Not applicable	Not applicable	Not applicable	Not applicable
	65	1	Not applicable	Not applicable	Not applicable	Not applicable	Not applicable	Not applicable	Not applicable	Not applicable	Not applicable	Not applicable
	66	1	Not applicable	Not applicable	Not applicable	Not applicable	Not applicable	Not applicable	Not applicable	Not applicable	Not applicable	Not applicable
	67	1	Not applicable	Not applicable	Not applicable	Not applicable	Not applicable	Not applicable	Not applicable	Not applicable	Not applicable	Not applicable
	68	2	3	1	0.35	Toto	0	N	0	10	N	0
Shifted to MDR	69	Not available	Not available	Not available	Not available	Not available	Not available	Not available	Not available	Not available	Not available	Not available
Migrated out	70	Not available	Not available	Not available	Not available	Not available	Not available	Not available	Not available	Not available	Not available	Not available
	71	2	3	1	0.5	Bicycle	0	N	0	0	N	0
	72	1	Not applicable	Not applicable	Not applicable	Not applicable	Not applicable	Not applicable	Not applicable	Not applicable	Not applicable	Not applicable
	73	2	6	1	0.3	Bicycle	0	N	0	0	N	0
	74	2	7	1	0.416667	Walk	0	N	0	0	N	0
Defaulter	75	Not available	Not available	Not available	Not available	Not available	Not available	Not available	Not available	Not available	Not available	Not available
	76	2	7	1	0.416667	Bicycle	0	N	0	0	N	0
	77	2	7	1	0.583333	Walk	0	N	0	0	N	0
	78	1	Not applicable	Not applicable	Not applicable	Not applicable	Not applicable	Not applicable	Not applicable	Not applicable	Not applicable	Not applicable
	79	2	5	1	1.16667	Walk	0	N	0	0	N	0
	80	2	7	2	0.5	Not applicable	Not applicable	Not applicable	Not applicable	Not applicable	N	Not applicable
	81	2	7	1	1	Walk	0	N	0	0	N	0
	82	2	7	1	0.833333	Walk	0	N	0	0	N	0
	83	2	5	1	0.75	Walk	0	N	0	0	N	0
	84	2	7	1	2	Walk	0	N	0	0	N	0
	85	2	7	1	2.08333	Bicycle	0	N	0	0	N	0
	86	2	7	1	0.67	Walk	0	N	0	0	N	0
	87	2	5	1	1.33333	Bicycle	0	N	0	0	N	0
	88	2	5	1	0.583333	Bicycle	0	N	0	0	N	0
	89	2	7	1	0.366667	Walk	0	N	0	0	N	0
	90	1	Not applicable	Not applicable	Not applicable	Not applicable	Not applicable	Not applicable	Not applicable	Not applicable	Not applicable	Not applicable
	91	2	6	1	0.916667	Walk	0	N	0	0	N	0
	92	2	7	1	1.5	Walk	0	N	0	0	N	0
	93	2	7	1	1	Walk	0	N	0	0	N	0
	94	2	5	1	0.5	Bicycle	0	N	0	0	N	0
	95	2	6	1	0.67	Bicycle	0	N	0	0	N	0
	96	2	6	1	0.583333	Bicycle	0	N	0	0	N	0
	97	1	Not applicable	Not applicable	Not applicable	Not applicable	Not applicable	Not applicable	Not applicable	Not applicable	Not applicable	Not applicable
	98	2	7	1	0.416667	Bicycle	0	N	0	0	N	0
	99	2	7	1	0.33	Bicycle	0	N	0	0	N	0
	100	2	6	1	0.466667	Bicycle	0	N	0	0	N	0
	101	1	Not applicable	Not applicable	Not applicable	Not applicable	Not applicable	Not applicable	Not applicable	Not applicable	Not applicable	Not applicable
	102	2	2	1	1	Walk	0	N	0	0	N	0
	103	2	7	2	0.17	Not applicable	Not applicable	Not applicable	Not applicable	Not applicable	N	Not applicable
	104	2	7	1	0.5	Walk	0	N	0	0	N	0
	105	2	3	1	0.583333	Auto	0	Y	1	15	N	0
	106	2	7	1	0.666667	Walk	0	N	0	0	N	0
	107	1	Not applicable	Not applicable	Not applicable	Not applicable	Not applicable	Not applicable	Not applicable	Not applicable	Not applicable	Not applicable
	108	2	1	1	0.5	Walk	0	N	0	0	N	0
	109	2	3	1	1.16667	Toto	0	N	0	15	N	0
	110	2	1	1	0.67	Bicycle	0	N	0	0	N	0
	111	2	3	1	1.1	Walk	0	N	0	0	N	0
	112	2	7	1	1	Bicycle	0	N	0	0	N	0
	113	1	Not applicable	Not applicable	Not applicable	Not applicable	Not applicable	Not applicable	Not applicable	Not applicable	Not applicable	Not applicable
	114	2	7	1	0.583333	Bicycle	0	N	0	0	N	0
	115	1	Not applicable	Not applicable	Not applicable	Not applicable	Not applicable	Not applicable	Not applicable	Not applicable	Not applicable	Not applicable
	116	1	Not applicable	Not applicable	Not applicable	Not applicable	Not applicable	Not applicable	Not applicable	Not applicable	Not applicable	Not applicable
	117	2	6	1	0.75	Bicycle	0	N	0	0	N	0
	118	2	1	1	0.25	Bicycle	0	N	0	0	N	0
	119	2	7	1	0.416667	Bicycle	0	N	0	0	N	0
	120	1	Not applicable	Not applicable	Not applicable	Not applicable	Not applicable	Not applicable	Not applicable	Not applicable	Not applicable	Not applicable
	121	2	7	1	0.833333	Walk	0	N	0	0	N	0
	122	2	7	1	0.416667	Bicycle	0	N	0	0	N	0
	123	2	7	1	0.416667	Bicycle	0	N	0	0	N	0
	124	2	7	1	1	Bicycle	0	N	0	0	N	0
	125	1	Not applicable	Not applicable	Not applicable	Not applicable	Not applicable	Not applicable	Not applicable	Not applicable	Not applicable	Not applicable
	126	2	6	1	0.5	Walk	0	N	0	0	N	0
	127	1	Not applicable	Not applicable	Not applicable	Not applicable	Not applicable	Not applicable	Not applicable	Not applicable	Not applicable	Not applicable
	128	2	6	1	0.666667	Bicycle	0	N	0	0	N	0
	129	2	6	1	0.416667	Walk	0	N	0	0	N	0
	130	2	5	1	1.2	Walk	0	N	0	0	N	0
	131	2	7	1	0.75	Walk	0	N	0	0	N	0
	132	2	7	2	0.67	Not applicable	Not applicable	Not applicable	Not applicable	Not applicable	N	Not applicable
	133	2	7	2	0.33	Not applicable	Not applicable	Not applicable	Not applicable	Not applicable	N	Not applicable
	134	2	6	1	0.5	Walk	0	N	0	0	N	0
	135	2	4	1	1	Toto	0	Y	1	40	N	0
	136	2	6	1	0.583333	Walk	0	N	0	0	N	0
	137	2	7	2	0.5	Not applicable	Not applicable	Not applicable	Not applicable	Not applicable	N	Not applicable
	138	2	7	2	1.16667	Not applicable	Not applicable	Not applicable	Not applicable	Not applicable	N	Not applicable
	139	2	7	2	0.33	Not applicable	Not applicable	Not applicable	Not applicable	Not applicable	N	Not applicable
	140	2	7	2	0.75	Not applicable	Not applicable	Not applicable	Not applicable	Not applicable	N	Not applicable
	141	2	6	1	0.33	Walk	0	N	0	0	N	0
	142	2	6	1	0.67	Walk	0	N	0	0	N	0
	143	2	7	1	0.67	Walk	0	N	0	0	N	0
	144	2	7	1	1	Bicycle	0	N	0	0	N	0
	145	2	7	1	0.416667	Walk	0	N	0	0	N	0
	146	2	6	1	0.33	Walk	0	N	0	0	N	0
	147	2	7	1	0.2	Walk	0	N	0	0	N	0
	148	2	7	1	1.16667	Walk	0	N	0	0	N	0
	149	2	7	1	0.67	Walk	0	N	0	0	N	0
	150	2	7	1	0.25	Bicycle	0	N	0	0	N	0
	151	2	7	1	0.67	Walk	0	N	0	0	N	0
	152	2	7	1	0.416667	Walk	0	N	0	0	N	0
	153	1	Not applicable	Not applicable	Not applicable	Not applicable	Not applicable	Not applicable	Not applicable	Not applicable	Not applicable	Not applicable
	154	1	Not applicable	Not applicable	Not applicable	Not applicable	Not applicable	Not applicable	Not applicable	Not applicable	Not applicable	Not applicable
	155	1	Not applicable	Not applicable	Not applicable	Not applicable	Not applicable	Not applicable	Not applicable	Not applicable	Not applicable	Not applicable
	156	1	Not applicable	Not applicable	Not applicable	Not applicable	Not applicable	Not applicable	Not applicable	Not applicable	Not applicable	Not applicable
	157	2	7	2	0.67	Not applicable	Not applicable	Not applicable	Not applicable	Not applicable	N	Not applicable
	158	1	Not applicable	Not applicable	Not applicable	Not applicable	Not applicable	Not applicable	Not applicable	Not applicable	Not applicable	Not applicable
	159	2	7	1	0.67	Walk	0	N	0	0	N	0
	160	2	7	1	1.5	Walk	0	N	0	0	N	0
	161	2	7	1	0.83	Walk	0	N	0	0	N	0
	162	1	Not applicable	Not applicable	Not applicable	Not applicable	Not applicable	Not applicable	Not applicable	Not applicable	Not applicable	Not applicable
	163	1	Not applicable	Not applicable	Not applicable	Not applicable	Not applicable	Not applicable	Not applicable	Not applicable	Not applicable	Not applicable
	164	1	Not applicable	Not applicable	Not applicable	Not applicable	Not applicable	Not applicable	Not applicable	Not applicable	Not applicable	Not applicable
	165	1	Not applicable	Not applicable	Not applicable	Not applicable	Not applicable	Not applicable	Not applicable	Not applicable	Not applicable	Not applicable
	166	1	Not applicable	Not applicable	Not applicable	Not applicable	Not applicable	Not applicable	Not applicable	Not applicable	Not applicable	Not applicable
	167	1	Not applicable	Not applicable	Not applicable	Not applicable	Not applicable	Not applicable	Not applicable	Not applicable	Not applicable	Not applicable
	168	2	6	1	1.58	Walk	0	N	0	0	N	0
Death	169	Not applicable	Not applicable	Not applicable	Not applicable	Not applicable	Not applicable	Not applicable	Not applicable	Not applicable	Not applicable	Not applicable
Migrated out	170	Not available	Not available	Not available	Not available	Not available	Not available	Not available	Not available	Not available	Not available	Not available
	171	1	Not applicable	Not applicable	Not applicable	Not applicable	Not applicable	Not applicable	Not applicable	Not applicable	Not applicable	Not applicable
	172	1	Not applicable	Not applicable	Not applicable	Not applicable	Not applicable	Not applicable	Not applicable	Not applicable	Not applicable	Not applicable
	173	1	Not applicable	Not applicable	Not applicable	Not applicable	Not applicable	Not applicable	Not applicable	Not applicable	Not applicable	Not applicable
Unable to contact	174	Not available	Not available	Not available	Not available	Not available	Not available	Not available	Not available	Not available	Not available	Not available
	175	2	7	1	0.42	Walk	0	N	0	0	N	0
	176	2	7	1	0.25	Walk	0	N	0	0	N	0
	177	1	Not applicable	Not applicable	Not applicable	Not applicable	Not applicable	Not applicable	Not applicable	Not applicable	Not applicable	Not applicable
	178	1	Not applicable	Not applicable	Not applicable	Not applicable	Not applicable	Not applicable	Not applicable	Not applicable	Not applicable	Not applicable
	179	1	Not applicable	Not applicable	Not applicable	Not applicable	Not applicable	Not applicable	Not applicable	Not applicable	Not applicable	Not applicable
	180	1	Not applicable	Not applicable	Not applicable	Not applicable	Not applicable	Not applicable	Not applicable	Not applicable	Not applicable	Not applicable
	181	1	Not applicable	Not applicable	Not applicable	Not applicable	Not applicable	Not applicable	Not applicable	Not applicable	Not applicable	Not applicable
	182	2	7	1	0.583333	Walk	0	N	0	0	N	0
	183	1	Not applicable	Not applicable	Not applicable	Not applicable	Not applicable	Not applicable	Not applicable	Not applicable	Not applicable	Not applicable
	184	2	7	1	1.16667	Walk	0	N	0	0	N	0
	185	2	7	1	0.33	Walk	0	N	0	0	N	0
	186	2	7	1	1.66667	Bicycle	0	Y	1	0	N	0
	187	2	7	1	1.5	Walk	0	N	0	0	N	0
	188	1	Not applicable	Not applicable	Not applicable	Not applicable	Not applicable	Not applicable	Not applicable	Not applicable	Not applicable	Not applicable
	189	1	Not applicable	Not applicable	Not applicable	Not applicable	Not applicable	Not applicable	Not applicable	Not applicable	Not applicable	Not applicable
	190	1	Not applicable	Not applicable	Not applicable	Not applicable	Not applicable	Not applicable	Not applicable	Not applicable	Not applicable	Not applicable
	191	1	Not applicable	Not applicable	Not applicable	Not applicable	Not applicable	Not applicable	Not applicable	Not applicable	Not applicable	Not applicable
	192	1	Not applicable	Not applicable	Not applicable	Not applicable	Not applicable	Not applicable	Not applicable	Not applicable	Not applicable	Not applicable
	193	1	Not applicable	Not applicable	Not applicable	Not applicable	Not applicable	Not applicable	Not applicable	Not applicable	Not applicable	Not applicable
	194	1	Not applicable	Not applicable	Not applicable	Not applicable	Not applicable	Not applicable	Not applicable	Not applicable	Not applicable	Not applicable
	195	1	Not applicable	Not applicable	Not applicable	Not applicable	Not applicable	Not applicable	Not applicable	Not applicable	Not applicable	Not applicable
	196	1	Not applicable	Not applicable	Not applicable	Not applicable	Not applicable	Not applicable	Not applicable	Not applicable	Not applicable	Not applicable
	197	1	Not applicable	Not applicable	Not applicable	Not applicable	Not applicable	Not applicable	Not applicable	Not applicable	Not applicable	Not applicable
	198	1	Not applicable	Not applicable	Not applicable	Not applicable	Not applicable	Not applicable	Not applicable	Not applicable	Not applicable	Not applicable
	199	1	Not applicable	Not applicable	Not applicable	Not applicable	Not applicable	Not applicable	Not applicable	Not applicable	Not applicable	Not applicable
	200	1	Not applicable	Not applicable	Not applicable	Not applicable	Not applicable	Not applicable	Not applicable	Not applicable	Not applicable	Not applicable
	201	1	Not applicable	Not applicable	Not applicable	Not applicable	Not applicable	Not applicable	Not applicable	Not applicable	Not applicable	Not applicable
	202	2	7	1	0.67	Walk	0	N	0	0	N	0
	203	2	7	2	1.33333	Not applicable	Not applicable	Not applicable	Not applicable	Not applicable	N	Not applicable
	204	2	7	1	0.416667	Walk	0	N	0	0	N	0
Unable to contact	205	Not available	Not available	Not available	Not available	Not available	Not available	Not available	Not available	Not available	Not available	Not available
	206	2	7	1	0.5	Walk	0	N	0	0	N	0
Unable to contact	207	Not available	Not available	Not available	Not available	Not available	Not available	Not available	Not available	Not available	Not available	Not available
	208	1	Not applicable	Not applicable	Not applicable	Not applicable	Not applicable	Not applicable	Not applicable	Not applicable	Not applicable	Not applicable
	209	1	Not applicable	Not applicable	Not applicable	Not applicable	Not applicable	Not applicable	Not applicable	Not applicable	Not applicable	Not applicable
	210	1	Not applicable	Not applicable	Not applicable	Not applicable	Not applicable	Not applicable	Not applicable	Not applicable	Not applicable	Not applicable
	211	1	Not applicable	Not applicable	Not applicable	Not applicable	Not applicable	Not applicable	Not applicable	Not applicable	Not applicable	Not applicable
	212	1	Not applicable	Not applicable	Not applicable	Not applicable	Not applicable	Not applicable	Not applicable	Not applicable	Not applicable	Not applicable
Shifted to MDR	213	Not available	Not available	Not available	Not available	Not available	Not available	Not available	Not available	Not available	Not available	Not available
	214	2	7	1	0.25	Walk	0	N	0	0	N	0
	215	1	Not applicable	Not applicable	Not applicable	Not applicable	Not applicable	Not applicable	Not applicable	Not applicable	Not applicable	Not applicable
Death	216	Not applicable	Not applicable	Not applicable	Not applicable	Not applicable	Not applicable	Not applicable	Not applicable	Not applicable	Not applicable	Not applicable
	217	2	6	1	2.08333	Walk	0	N	0	0	N	0
	218	1	Not applicable	Not applicable	Not applicable	Not applicable	Not applicable	Not applicable	Not applicable	Not applicable	Not applicable	Not applicable
	219	1	Not applicable	Not applicable	Not applicable	Not applicable	Not applicable	Not applicable	Not applicable	Not applicable	Not applicable	Not applicable
	220	1	Not applicable	Not applicable	Not applicable	Not applicable	Not applicable	Not applicable	Not applicable	Not applicable	Not applicable	Not applicable
Death	221	Not applicable	Not applicable	Not applicable	Not applicable	Not applicable	Not applicable	Not applicable	Not applicable	Not applicable	Not applicable	Not applicable
	222	1	Not applicable	Not applicable	Not applicable	Not applicable	Not applicable	Not applicable	Not applicable	Not applicable	Not applicable	Not applicable
	223	2	7	1	0.75	Walk	0	N	0	0	N	0
	224	2	7	1	0.25	Walk	0	N	0	0	N	0
	225	1	Not applicable	Not applicable	Not applicable	Not applicable	Not applicable	Not applicable	Not applicable	Not applicable	Not applicable	Not applicable
	226	2	7	1	0.67	Walk	0	N	0	0	N	0
	227	1	Not applicable	Not applicable	Not applicable	Not applicable	Not applicable	Not applicable	Not applicable	Not applicable	Not applicable	Not applicable
	228	1	Not applicable	Not applicable	Not applicable	Not applicable	Not applicable	Not applicable	Not applicable	Not applicable	Not applicable	Not applicable
	229	1	Not applicable	Not applicable	Not applicable	Not applicable	Not applicable	Not applicable	Not applicable	Not applicable	Not applicable	Not applicable
	230	2	7	1	0.5	Walk	0	N	0	0	N	0
Death	231	Not applicable	Not applicable	Not applicable	Not applicable	Not applicable	Not applicable	Not applicable	Not applicable	Not applicable	Not applicable	Not applicable
	232	1	Not applicable	Not applicable	Not applicable	Not applicable	Not applicable	Not applicable	Not applicable	Not applicable	Not applicable	Not applicable
	233	1	Not applicable	Not applicable	Not applicable	Not applicable	Not applicable	Not applicable	Not applicable	Not applicable	Not applicable	Not applicable
	234	2	7	1	0.5	Walk	0	N	0	0	N	0
	235	1	Not applicable	Not applicable	Not applicable	Not applicable	Not applicable	Not applicable	Not applicable	Not applicable	Not applicable	Not applicable
	236	2	7	1	2	Bicycle	0	N	0	0	N	0
	237	2	7	1	0.75	Walk	0	N	0	0	N	0
Death	238	Not applicable	Not applicable	Not applicable	Not applicable	Not applicable	Not applicable	Not applicable	Not applicable	Not applicable	Not applicable	Not applicable
	239	1	Not applicable	Not applicable	Not applicable	Not applicable	Not applicable	Not applicable	Not applicable	Not applicable	Not applicable	Not applicable
	240	1	Not applicable	Not applicable	Not applicable	Not applicable	Not applicable	Not applicable	Not applicable	Not applicable	Not applicable	Not applicable
	241	2	7	1	1.5	Bicycle	0	Y	1	0	N	0
	242	2	7	1	0.83	Bike	8	Y	1	9	N	0
	243	1	Not applicable	Not applicable	Not applicable	Not applicable	Not applicable	Not applicable	Not applicable	Not applicable	Not applicable	Not applicable
	244	1	Not applicable	Not applicable	Not applicable	Not applicable	Not applicable	Not applicable	Not applicable	Not applicable	Not applicable	Not applicable
	245	1	Not applicable	Not applicable	Not applicable	Not applicable	Not applicable	Not applicable	Not applicable	Not applicable	Not applicable	Not applicable
	246	1	Not applicable	Not applicable	Not applicable	Not applicable	Not applicable	Not applicable	Not applicable	Not applicable	Not applicable	Not applicable
	247	1	Not applicable	Not applicable	Not applicable	Not applicable	Not applicable	Not applicable	Not applicable	Not applicable	Not applicable	Not applicable
	248	1	Not applicable	Not applicable	Not applicable	Not applicable	Not applicable	Not applicable	Not applicable	Not applicable	Not applicable	Not applicable
	249	2	7	1	0.583333	Walk	0	N	0	0	N	0
	250	2	7	1	0.5	Walk	0	N	0	0	N	0
	251	2	7	1	2	Bicycle	0	N	0	0	N	0
	252	1	Not applicable	Not applicable	Not applicable	Not applicable	Not applicable	Not applicable	Not applicable	Not applicable	Not applicable	Not applicable
	253	1	Not applicable	Not applicable	Not applicable	Not applicable	Not applicable	Not applicable	Not applicable	Not applicable	Not applicable	Not applicable
	254	2	7	1	1.08	Walk	0	N	0	0	N	0
	255	2	7	1	0.583333	Walk	0	N	0	0	N	0
	256	2	7	1	0.67	Bicycle	0	N	0	0	N	0
	257	2	7	1	0.58	Bicycle	0	Y	1	0	N	0
	258	2	7	1	0.833333	Walk	0	N	0	0	N	0
	259	2	7	1	0.83	Walk	0	N	0	0	N	0
	260	2	7	1	0.916667	Walk	0	N	0	0	N	0
	261	2	7	1	0.67	Walk	0	N	0	0	N	0
	262	2	6	1	0.583333	Bicycle	0	N	0	0	N	0
	263	2	7	1	0.75	Walk	0	N	0	0	N	0
	264	2	7	1	1.5	Walk	0	N	0	0	N	0
	265	2	7	1	2.5	Bicycle	0	N	0	0	N	0
Death	266	Not applicable	Not applicable	Not applicable	Not applicable	Not applicable	Not applicable	Not applicable	Not applicable	Not applicable	Not applicable	Not applicable
	267	2	7	1	2	Walk	0	N	0	0	N	0
	268	2	7	1	1.5	Walk	0	Y	1	0	N	0
	269	1	Not applicable	Not applicable	Not applicable	Not applicable	Not applicable	Not applicable	Not applicable	Not applicable	Not applicable	Not applicable
	270	1	Not applicable	Not applicable	Not applicable	Not applicable	Not applicable	Not applicable	Not applicable	Not applicable	Not applicable	Not applicable
	271	2	7	1	0.916667	Walk	0	N	0	0	N	0
	272	2	7	1	1.83333	Walk	0	N	0	0	N	0
	273	1	Not applicable	Not applicable	Not applicable	Not applicable	Not applicable	Not applicable	Not applicable	Not applicable	Not applicable	Not applicable
	274	2	7	1	0.83	Walk	0	N	0	0	N	0
	275	2	7	1	0.583333	Walk	0	N	0	0	N	0
	276	1	Not applicable	Not applicable	Not applicable	Not applicable	Not applicable	Not applicable	Not applicable	Not applicable	Not applicable	Not applicable
	277	1	Not applicable	Not applicable	Not applicable	Not applicable	Not applicable	Not applicable	Not applicable	Not applicable	Not applicable	Not applicable
	278	1	Not applicable	Not applicable	Not applicable	Not applicable	Not applicable	Not applicable	Not applicable	Not applicable	Not applicable	Not applicable
	279	1	Not applicable	Not applicable	Not applicable	Not applicable	Not applicable	Not applicable	Not applicable	Not applicable	Not applicable	Not applicable
	280	1	Not applicable	Not applicable	Not applicable	Not applicable	Not applicable	Not applicable	Not applicable	Not applicable	Not applicable	Not applicable
	281	2	7	1	1	Walk	0	N	0	0	N	0
Death	282	Not applicable	Not applicable	Not applicable	Not applicable	Not applicable	Not applicable	Not applicable	Not applicable	Not applicable	Not applicable	Not applicable
Unable to contact	283	Not available	Not available	Not available	Not available	Not available	Not available	Not available	Not available	Not available	Not available	Not available
	284	Not available	Not available	Not available	Not available	Not available	Not available	Not available	Not available	Not available	Not available	Not available
	285	1	Not applicable	Not applicable	Not applicable	Not applicable	Not applicable	Not applicable	Not applicable	Not applicable	Not applicable	Not applicable
	286	1	Not applicable	Not applicable	Not applicable	Not applicable	Not applicable	Not applicable	Not applicable	Not applicable	Not applicable	Not applicable
	287	1	Not applicable	Not applicable	Not applicable	Not applicable	Not applicable	Not applicable	Not applicable	Not applicable	Not applicable	Not applicable
	288	1	Not applicable	Not applicable	Not applicable	Not applicable	Not applicable	Not applicable	Not applicable	Not applicable	Not applicable	Not applicable
	289	1	Not applicable	Not applicable	Not applicable	Not applicable	Not applicable	Not applicable	Not applicable	Not applicable	Not applicable	Not applicable
	290	1	Not applicable	Not applicable	Not applicable	Not applicable	Not applicable	Not applicable	Not applicable	Not applicable	Not applicable	Not applicable
	291	1	Not applicable	Not applicable	Not applicable	Not applicable	Not applicable	Not applicable	Not applicable	Not applicable	Not applicable	Not applicable
	292	2	7	1	0.33	Bicycle	0	N	0	0	N	0
	293	1	Not applicable	Not applicable	Not applicable	Not applicable	Not applicable	Not applicable	Not applicable	Not applicable	Not applicable	Not applicable
Death	294	Not applicable	Not applicable	Not applicable	Not applicable	Not applicable	Not applicable	Not applicable	Not applicable	Not applicable	Not applicable	Not applicable
	295	1	Not applicable	Not applicable	Not applicable	Not applicable	Not applicable	Not applicable	Not applicable	Not applicable	Not applicable	Not applicable
	296	1	Not applicable	Not applicable	Not applicable	Not applicable	Not applicable	Not applicable	Not applicable	Not applicable	Not applicable	Not applicable
	297	1	Not applicable	Not applicable	Not applicable	Not applicable	Not applicable	Not applicable	Not applicable	Not applicable	Not applicable	Not applicable
	298	1	Not applicable	Not applicable	Not applicable	Not applicable	Not applicable	Not applicable	Not applicable	Not applicable	Not applicable	Not applicable
	299	2	7	1	0.416667	Walk	0	N	0	0	N	0
	300	1	Not applicable	Not applicable	Not applicable	Not applicable	Not applicable	Not applicable	Not applicable	Not applicable	Not applicable	Not applicable
	301	2	6	1	0.75	Bicycle	0	N	0	0	N	0
	302	1	Not applicable	Not applicable	Not applicable	Not applicable	Not applicable	Not applicable	Not applicable	Not applicable	Not applicable	Not applicable
	303	1	Not applicable	Not applicable	Not applicable	Not applicable	Not applicable	Not applicable	Not applicable	Not applicable	Not applicable	Not applicable
	304	1	Not applicable	Not applicable	Not applicable	Not applicable	Not applicable	Not applicable	Not applicable	Not applicable	Not applicable	Not applicable
	305	1	Not applicable	Not applicable	Not applicable	Not applicable	Not applicable	Not applicable	Not applicable	Not applicable	Not applicable	Not applicable
	306	1	Not applicable	Not applicable	Not applicable	Not applicable	Not applicable	Not applicable	Not applicable	Not applicable	Not applicable	Not applicable
	307	1	Not applicable	Not applicable	Not applicable	Not applicable	Not applicable	Not applicable	Not applicable	Not applicable	Not applicable	Not applicable
	308	1	Not applicable	Not applicable	Not applicable	Not applicable	Not applicable	Not applicable	Not applicable	Not applicable	Not applicable	Not applicable
	309	1	Not applicable	Not applicable	Not applicable	Not applicable	Not applicable	Not applicable	Not applicable	Not applicable	Not applicable	Not applicable
	310	1	Not applicable	Not applicable	Not applicable	Not applicable	Not applicable	Not applicable	Not applicable	Not applicable	Not applicable	Not applicable
	311	1	Not applicable	Not applicable	Not applicable	Not applicable	Not applicable	Not applicable	Not applicable	Not applicable	Not applicable	Not applicable
	312	1	Not applicable	Not applicable	Not applicable	Not applicable	Not applicable	Not applicable	Not applicable	Not applicable	Not applicable	Not applicable
Death	313	Not applicable	Not applicable	Not applicable	Not applicable	Not applicable	Not applicable	Not applicable	Not applicable	Not applicable	Not applicable	Not applicable
	314	1	Not applicable	Not applicable	Not applicable	Not applicable	Not applicable	Not applicable	Not applicable	Not applicable	Not applicable	Not applicable
	315	1	Not applicable	Not applicable	Not applicable	Not applicable	Not applicable	Not applicable	Not applicable	Not applicable	Not applicable	Not applicable
	316	1	Not applicable	Not applicable	Not applicable	Not applicable	Not applicable	Not applicable	Not applicable	Not applicable	Not applicable	Not applicable
	317	1	Not applicable	Not applicable	Not applicable	Not applicable	Not applicable	Not applicable	Not applicable	Not applicable	Not applicable	Not applicable
	318	1	Not applicable	Not applicable	Not applicable	Not applicable	Not applicable	Not applicable	Not applicable	Not applicable	Not applicable	Not applicable
	319	1	Not applicable	Not applicable	Not applicable	Not applicable	Not applicable	Not applicable	Not applicable	Not applicable	Not applicable	Not applicable
	320	1	Not applicable	Not applicable	Not applicable	Not applicable	Not applicable	Not applicable	Not applicable	Not applicable	Not applicable	Not applicable
	321	1	Not applicable	Not applicable	Not applicable	Not applicable	Not applicable	Not applicable	Not applicable	Not applicable	Not applicable	Not applicable
	322	1	Not applicable	Not applicable	Not applicable	Not applicable	Not applicable	Not applicable	Not applicable	Not applicable	Not applicable	Not applicable
	323	1	Not applicable	Not applicable	Not applicable	Not applicable	Not applicable	Not applicable	Not applicable	Not applicable	Not applicable	Not applicable
	324	1	Not applicable	Not applicable	Not applicable	Not applicable	Not applicable	Not applicable	Not applicable	Not applicable	Not applicable	Not applicable
	325	2	6	1	0.5	Walk	0	N	0	0	N	0
	326	2	6	1	0.2	Walk	0	N	0	0	N	0
	327	2	7	1	0.67	Walk	0	N	0	0	N	0
	328	Not applicable	Not applicable	Not applicable	Not applicable	Not applicable	Not applicable	Not applicable	Not applicable	Not applicable	Not applicable	Not applicable
	329	2	7	1	0.67	Walk	0	N	0	0	N	0
	330	2	7	1	0.67	Walk	0	N	0	0	N	0
	331	2	7	1	1	Walk	0	N	0	0	N	0
	332	1	Not applicable	Not applicable	Not applicable	Not applicable	Not applicable	Not applicable	Not applicable	Not applicable	Not applicable	Not applicable
	333	1	Not applicable	Not applicable	Not applicable	Not applicable	Not applicable	Not applicable	Not applicable	Not applicable	Not applicable	Not applicable
	334	2	7	1	1.16667	Bicycle	0	N	0	0	N	0
	335	1	Not applicable	Not applicable	Not applicable	Not applicable	Not applicable	Not applicable	Not applicable	Not applicable	Not applicable	Not applicable
	336	1	Not applicable	Not applicable	Not applicable	Not applicable	Not applicable	Not applicable	Not applicable	Not applicable	Not applicable	Not applicable
	337	1	Not applicable	Not applicable	Not applicable	Not applicable	Not applicable	Not applicable	Not applicable	Not applicable	Not applicable	Not applicable
	338	1	Not applicable	Not applicable	Not applicable	Not applicable	Not applicable	Not applicable	Not applicable	Not applicable	Not applicable	Not applicable
	339	1	Not applicable	Not applicable	Not applicable	Not applicable	Not applicable	Not applicable	Not applicable	Not applicable	Not applicable	Not applicable
	340	1	Not applicable	Not applicable	Not applicable	Not applicable	Not applicable	Not applicable	Not applicable	Not applicable	Not applicable	Not applicable
	341	1	Not applicable	Not applicable	Not applicable	Not applicable	Not applicable	Not applicable	Not applicable	Not applicable	Not applicable	Not applicable
Death	342	Not applicable	Not applicable	Not applicable	Not applicable	Not applicable	Not applicable	Not applicable	Not applicable	Not applicable	Not applicable	Not applicable
	343	1	Not applicable	Not applicable	Not applicable	Not applicable	Not applicable	Not applicable	Not applicable	Not applicable	Not applicable	Not applicable
Death	344	Not applicable	Not applicable	Not applicable	Not applicable	Not applicable	Not applicable	Not applicable	Not applicable	Not applicable	Not applicable	Not applicable
	345	1	Not applicable	Not applicable	Not applicable	Not applicable	Not applicable	Not applicable	Not applicable	Not applicable	Not applicable	Not applicable
	346	1	Not applicable	Not applicable	Not applicable	Not applicable	Not applicable	Not applicable	Not applicable	Not applicable	Not applicable	Not applicable
Death	347	Not applicable	Not applicable	Not applicable	Not applicable	Not applicable	Not applicable	Not applicable	Not applicable	Not applicable	Not applicable	Not applicable
	348	1	Not applicable	Not applicable	Not applicable	Not applicable	Not applicable	Not applicable	Not applicable	Not applicable	Not applicable	Not applicable
	349	1	Not applicable	Not applicable	Not applicable	Not applicable	Not applicable	Not applicable	Not applicable	Not applicable	Not applicable	Not applicable
	350	1	Not applicable	Not applicable	Not applicable	Not applicable	Not applicable	Not applicable	Not applicable	Not applicable	Not applicable	Not applicable
	351	1	Not applicable	Not applicable	Not applicable	Not applicable	Not applicable	Not applicable	Not applicable	Not applicable	Not applicable	Not applicable
	352	1	Not applicable	Not applicable	Not applicable	Not applicable	Not applicable	Not applicable	Not applicable	Not applicable	Not applicable	Not applicable
	353	1	Not applicable	Not applicable	Not applicable	Not applicable	Not applicable	Not applicable	Not applicable	Not applicable	Not applicable	Not applicable
	354	1	Not applicable	Not applicable	Not applicable	Not applicable	Not applicable	Not applicable	Not applicable	Not applicable	Not applicable	Not applicable
	355	1	Not applicable	Not applicable	Not applicable	Not applicable	Not applicable	Not applicable	Not applicable	Not applicable	Not applicable	Not applicable
	356	1	Not applicable	Not applicable	Not applicable	Not applicable	Not applicable	Not applicable	Not applicable	Not applicable	Not applicable	Not applicable
	357	1	Not applicable	Not applicable	Not applicable	Not applicable	Not applicable	Not applicable	Not applicable	Not applicable	Not applicable	Not applicable
Death	358	Not applicable	Not applicable	Not applicable	Not applicable	Not applicable	Not applicable	Not applicable	Not applicable	Not applicable	Not applicable	Not applicable
	359	1	Not applicable	Not applicable	Not applicable	Not applicable	Not applicable	Not applicable	Not applicable	Not applicable	Not applicable	Not applicable
Death	360	Not applicable	Not applicable	Not applicable	Not applicable	Not applicable	Not applicable	Not applicable	Not applicable	Not applicable	Not applicable	Not applicable
	361	1	Not applicable	Not applicable	Not applicable	Not applicable	Not applicable	Not applicable	Not applicable	Not applicable	Not applicable	Not applicable
	362	1	Not applicable	Not applicable	Not applicable	Not applicable	Not applicable	Not applicable	Not applicable	Not applicable	Not applicable	Not applicable
	363	1	Not applicable	Not applicable	Not applicable	Not applicable	Not applicable	Not applicable	Not applicable	Not applicable	Not applicable	Not applicable
	364	1	Not applicable	Not applicable	Not applicable	Not applicable	Not applicable	Not applicable	Not applicable	Not applicable	Not applicable	Not applicable
	365	1	Not applicable	Not applicable	Not applicable	Not applicable	Not applicable	Not applicable	Not applicable	Not applicable	Not applicable	Not applicable
	366	2	7	1	0.9	Bicycle	0	N	0	0	N	0
	367	1	Not applicable	Not applicable	Not applicable	Not applicable	Not applicable	Not applicable	Not applicable	Not applicable	Not applicable	Not applicable
	368	1	Not applicable	Not applicable	Not applicable	Not applicable	Not applicable	Not applicable	Not applicable	Not applicable	Not applicable	Not applicable
	369	1	Not applicable	Not applicable	Not applicable	Not applicable	Not applicable	Not applicable	Not applicable	Not applicable	Not applicable	Not applicable
	370	1	Not applicable	Not applicable	Not applicable	Not applicable	Not applicable	Not applicable	Not applicable	Not applicable	Not applicable	Not applicable
Death	371	Not applicable	Not applicable	Not applicable	Not applicable	Not applicable	Not applicable	Not applicable	Not applicable	Not applicable	Not applicable	Not applicable
	372	1	Not applicable	Not applicable	Not applicable	Not applicable	Not applicable	Not applicable	Not applicable	Not applicable	Not applicable	Not applicable
	373	2	7	1	1.25	Walk	0	N	0	0	N	0
	374	2	7	1	1	Bike	2	N	0	2	N	0
	375	1	Not applicable	Not applicable	Not applicable	Not applicable	Not applicable	Not applicable	Not applicable	Not applicable	Not applicable	Not applicable
	376	1	Not applicable	Not applicable	Not applicable	Not applicable	Not applicable	Not applicable	Not applicable	Not applicable	Not applicable	Not applicable
	377	2	6	1	0.5	Toto	0	Y	1	50	N	0
	378	2	7	1	0.5	Walk	0	N	0	0	N	0
	379	2	7	1	0.67	Walk	0	N	0	0	N	0
Death	380	Not applicable	Not applicable	Not applicable	Not applicable	Not applicable	Not applicable	Not applicable	Not applicable	Not applicable	Not applicable	Not applicable
	381	1	Not applicable	Not applicable	Not applicable	Not applicable	Not applicable	Not applicable	Not applicable	Not applicable	Not applicable	Not applicable
	382	1	Not applicable	Not applicable	Not applicable	Not applicable	Not applicable	Not applicable	Not applicable	Not applicable	Not applicable	Not applicable
	383	1	Not applicable	Not applicable	Not applicable	Not applicable	Not applicable	Not applicable	Not applicable	Not applicable	Not applicable	Not applicable
Death	384	Not applicable	Not applicable	Not applicable	Not applicable	Not applicable	Not applicable	Not applicable	Not applicable	Not applicable	Not applicable	Not applicable
	385	1	Not applicable	Not applicable	Not applicable	Not applicable	Not applicable	Not applicable	Not applicable	Not applicable	Not applicable	Not applicable
	386	1	Not applicable	Not applicable	Not applicable	Not applicable	Not applicable	Not applicable	Not applicable	Not applicable	Not applicable	Not applicable
	387	1	Not applicable	Not applicable	Not applicable	Not applicable	Not applicable	Not applicable	Not applicable	Not applicable	Not applicable	Not applicable
	388	1	Not applicable	Not applicable	Not applicable	Not applicable	Not applicable	Not applicable	Not applicable	Not applicable	Not applicable	Not applicable
	389	1	Not applicable	Not applicable	Not applicable	Not applicable	Not applicable	Not applicable	Not applicable	Not applicable	Not applicable	Not applicable
	390	1	Not applicable	Not applicable	Not applicable	Not applicable	Not applicable	Not applicable	Not applicable	Not applicable	Not applicable	Not applicable
	391	1	Not applicable	Not applicable	Not applicable	Not applicable	Not applicable	Not applicable	Not applicable	Not applicable	Not applicable	Not applicable
Death	392	Not applicable	Not applicable	Not applicable	Not applicable	Not applicable	Not applicable	Not applicable	Not applicable	Not applicable	Not applicable	Not applicable
	393	1	Not applicable	Not applicable	Not applicable	Not applicable	Not applicable	Not applicable	Not applicable	Not applicable	Not applicable	Not applicable
	394	1	Not applicable	Not applicable	Not applicable	Not applicable	Not applicable	Not applicable	Not applicable	Not applicable	Not applicable	Not applicable
Death	395	Not applicable	Not applicable	Not applicable	Not applicable	Not applicable	Not applicable	Not applicable	Not applicable	Not applicable	Not applicable	Not applicable
	396	1	Not applicable	Not applicable	Not applicable	Not applicable	Not applicable	Not applicable	Not applicable	Not applicable	Not applicable	Not applicable
	397	1	Not applicable	Not applicable	Not applicable	Not applicable	Not applicable	Not applicable	Not applicable	Not applicable	Not applicable	Not applicable
	398	2	7	1	1.33333	Walk	0	N	0	0	N	0
	399	1	Not applicable	Not applicable	Not applicable	Not applicable	Not applicable	Not applicable	Not applicable	Not applicable	Not applicable	Not applicable
	400	1	Not applicable	Not applicable	Not applicable	Not applicable	Not applicable	Not applicable	Not applicable	Not applicable	Not applicable	Not applicable
	401	1	Not applicable	Not applicable	Not applicable	Not applicable	Not applicable	Not applicable	Not applicable	Not applicable	Not applicable	Not applicable
	402	1	Not applicable	Not applicable	Not applicable	Not applicable	Not applicable	Not applicable	Not applicable	Not applicable	Not applicable	Not applicable
	403	1	Not applicable	Not applicable	Not applicable	Not applicable	Not applicable	Not applicable	Not applicable	Not applicable	Not applicable	Not applicable
	404	2	7	1	3	Walk	0	N	0	0	N	0
	405	1	Not applicable	Not applicable	Not applicable	Not applicable	Not applicable	Not applicable	Not applicable	Not applicable	Not applicable	Not applicable
	406	1	Not applicable	Not applicable	Not applicable	Not applicable	Not applicable	Not applicable	Not applicable	Not applicable	Not applicable	Not applicable
	407	1	Not applicable	Not applicable	Not applicable	Not applicable	Not applicable	Not applicable	Not applicable	Not applicable	Not applicable	Not applicable
Death	408	Not applicable	Not applicable	Not applicable	Not applicable	Not applicable	Not applicable	Not applicable	Not applicable	Not applicable	Not applicable	Not applicable
	409	1	Not applicable	Not applicable	Not applicable	Not applicable	Not applicable	Not applicable	Not applicable	Not applicable	Not applicable	Not applicable
	410	1	Not applicable	Not applicable	Not applicable	Not applicable	Not applicable	Not applicable	Not applicable	Not applicable	Not applicable	Not applicable
	411	1	Not applicable	Not applicable	Not applicable	Not applicable	Not applicable	Not applicable	Not applicable	Not applicable	Not applicable	Not applicable
	412	1	Not applicable	Not applicable	Not applicable	Not applicable	Not applicable	Not applicable	Not applicable	Not applicable	Not applicable	Not applicable
	413	1	Not applicable	Not applicable	Not applicable	Not applicable	Not applicable	Not applicable	Not applicable	Not applicable	Not applicable	Not applicable
	414	2	7	1	1.5	Bicycle	0	Y	1	0	N	0
	415	1	Not applicable	Not applicable	Not applicable	Not applicable	Not applicable	Not applicable	Not applicable	Not applicable	Not applicable	Not applicable
	416	1	Not applicable	Not applicable	Not applicable	Not applicable	Not applicable	Not applicable	Not applicable	Not applicable	Not applicable	Not applicable
	417	1	Not applicable	Not applicable	Not applicable	Not applicable	Not applicable	Not applicable	Not applicable	Not applicable	Not applicable	Not applicable
	418	1	Not applicable	Not applicable	Not applicable	Not applicable	Not applicable	Not applicable	Not applicable	Not applicable	Not applicable	Not applicable
	419	1	Not applicable	Not applicable	Not applicable	Not applicable	Not applicable	Not applicable	Not applicable	Not applicable	Not applicable	Not applicable
	420	1	Not applicable	Not applicable	Not applicable	Not applicable	Not applicable	Not applicable	Not applicable	Not applicable	Not applicable	Not applicable
	421	1	Not applicable	Not applicable	Not applicable	Not applicable	Not applicable	Not applicable	Not applicable	Not applicable	Not applicable	Not applicable
	422	1	Not applicable	Not applicable	Not applicable	Not applicable	Not applicable	Not applicable	Not applicable	Not applicable	Not applicable	Not applicable
	423	2	7	1	1	Ambulance	0	N	0	0	N	0
	424	1	Not applicable	Not applicable	Not applicable	Not applicable	Not applicable	Not applicable	Not applicable	Not applicable	Not applicable	Not applicable
	425	2	7	1	0.916667	Bicycle	0	N	0	0	N	0
	426	1	Not applicable	Not applicable	Not applicable	Not applicable	Not applicable	Not applicable	Not applicable	Not applicable	Not applicable	Not applicable
	427	2	7	1	0.15	Walk	0	Y	1	0	N	0

## Sheet: Picking up drug
Reasons for missed interviews	Sl no.	Do you or a household member pick up TB drugs? (Y/N)	Who goes to pick up drugs?	How often do you or a household member pick up TB drugs in the current treatment phase?	Where do you or your household member pick up your TB drugs?	Was there a fee paid to pick up the drugs? (Y/N)	Amount	What accommodation cost did you and any accompanying household member have when you last picked up drugs?	How long did the last visit to pick up drugs take, including travel time and waiting time (total turnaround time)?	What was the mode of transport?	What is the approximate distance from home to the place from where you pick up drugs (in km) one way?	What was the cost of transport (one way) last time you picked up drugs, in total for you and any accompanying household member?	How much did you spend on food and drinks last time you picked up drugs (on the road, while waiting, lunch etc.), in total for you and any accompanying household member?
	25	N	Not applicable	Not applicable	Not applicable	Not applicable	Not applicable	Not applicable	Not applicable	Not applicable	Not applicable	Not applicable	Not applicable
	26	Y	5	5 (9 days)	5	N	0	Not applicable	0.08	Walk	0	0	0
	27	N	Not applicable	Not applicable	Not applicable	Not applicable	Not applicable	Not applicable	Not applicable	Not applicable	Not applicable	Not applicable	Not applicable
	28	Y	1	5 (2 days)	5	N	0	Not applicable	0.17	Bicycle	0	0	0
Death	29	Not applicable	Not applicable	Not applicable	Not applicable	Not applicable	Not applicable	Not applicable	Not applicable	Not applicable	Not applicable	Not applicable	Not applicable
	30	Y	5	2	10	N	0	Not applicable	0.1	Walk	0	0	0
	31	N	Not applicable	Not applicable	Not applicable	Not applicable	Not applicable	Not applicable	Not applicable	Not applicable	Not applicable	Not applicable	Not applicable
	33	Y	1	5 (4 days)	5	N	0	Not applicable	0.08	Walk	0	0	0
	34	N	Not applicable	Not applicable	Not applicable	Not applicable	Not applicable	Not applicable	Not applicable	Not applicable	Not applicable	Not applicable	Not applicable
Defaulter	37	Not applicable	Not applicable	Not applicable	Not applicable	Not applicable	Not applicable	Not applicable	Not applicable	Not applicable	Not applicable	Not applicable	Not applicable
	38	Y	1	5 (14 days)	5	N	0	Not applicable	0.666667	Bicycle	0	0	0
	44	N	Not applicable	Not applicable	Not applicable	Not applicable	Not applicable	Not applicable	Not applicable	Not applicable	Not applicable	Not applicable	Not applicable
	45	Y	1	5 (1 day)	11	N	0	Not applicable	0.0333333	Walk	0	0	0
	46	N	Not applicable	Not applicable	Not applicable	Not applicable	Not applicable	Not applicable	Not applicable	Not applicable	Not applicable	Not applicable	Not applicable
	47	Y	1	5 (6 days)	5	N	0	Not applicable	0.17	Bike	0	0	0
	49	Y	1	5 (14 days)	5	N	0	Not applicable	0.833333	Auto	0	5	0
	50	Y	1	5 (9 days)	5	N	0	Not applicable	0.67	Auto	0	5	0
	51	Y	2	1	5	N	0	Not applicable	0.5	Bike	3.5	4	0
	52	N	Not applicable	Not applicable	Not applicable	Not applicable	Not applicable	Not applicable	Not applicable	Not applicable	Not applicable	Not applicable	Not applicable
	53	N	Not applicable	Not applicable	Not applicable	Not applicable	Not applicable	Not applicable	Not applicable	Not applicable	Not applicable	Not applicable	Not applicable
	54	N	Not applicable	Not applicable	Not applicable	Not applicable	Not applicable	Not applicable	Not applicable	Not applicable	Not applicable	Not applicable	Not applicable
	55	N	Not applicable	Not applicable	Not applicable	Not applicable	Not applicable	Not applicable	Not applicable	Not applicable	Not applicable	Not applicable	Not applicable
	56	Y	1	2	10	N	0	Not applicable	0.17	Walk	0	0	0
	57	Y	3	5 (2 days)	5	N	0	Not applicable	0.833333	Bicycle	0	0	0
	58	N	Not applicable	Not applicable	Not applicable	Not applicable	Not applicable	Not applicable	Not applicable	Not applicable	Not applicable	Not applicable	Not applicable
	59	N	Not applicable	Not applicable	Not applicable	Not applicable	Not applicable	Not applicable	Not applicable	Not applicable	Not applicable	Not applicable	Not applicable
	60	Y	1	5 (3 days)	5	N	0	Not applicable	0.08	Walk	0	0	0
	61	Y	1	5 (9 days)	5	N	0	Not applicable	1.25	Walk	0	0	0
	62	Y	1	3	5	N	0	Not applicable	1	Walk	0	0	0
	64	Y	2	4	11	N	0	Not applicable	0.333333	Walk	0	0	0
	65	N	Not applicable	Not applicable	Not applicable	Not applicable	Not applicable	Not applicable	Not applicable	Not applicable	Not applicable	Not applicable	Not applicable
	66	Y	1	2	5	N	0	Not applicable	0.75	Taxi	0	30	0
	67	Y	3	5 (5 days)	5	N	0	Not applicable	1.66667	Walk	0	0	0
	68	Y	3	5 (9 days)	5	N	0	Not applicable	0.416667	Walk	0	0	0
	69	N	Not applicable	Not applicable	Not applicable	Not applicable	Not applicable	Not applicable	Not applicable	Not applicable	Not applicable	Not applicable	Not applicable
	70	Y	3	4	10	N	0	Not applicable	2	Walk	0	0	0
	71	N	Not applicable	Not applicable	Not applicable	Not applicable	Not applicable	Not applicable	Not applicable	Not applicable	Not applicable	Not applicable	Not applicable
	72	N	Not applicable	Not applicable	Not applicable	Not applicable	Not applicable	Not applicable	Not applicable	Not applicable	Not applicable	Not applicable	Not applicable
	87	N	Not applicable	Not applicable	Not applicable	Not applicable	Not applicable	Not applicable	Not applicable	Not applicable	Not applicable	Not applicable	Not applicable
	88	Y	1	3	6	N	0	Not applicable	1.5	Taxi	0	50	50
	89	Y	1	5 (9 days)	11	N	0	Not applicable	0.75	Walk	0	0	0
	90	Y	5	4	11	N	0	Not applicable	0.416667	Walk	0	0	0
	91	Y	1	5 (9 days)	5	N	0	Not applicable	0.67	Walk	0	0	0
	95	Y	3	3	11	N	0	Not applicable	0.416667	Walk	0	0	0
	1	Y	3	5 (8 days)	5	N	0	Not applicable	0.833333	Walk	0	0	0
	2	Y	1	2	5	N	0	Not applicable	0.833333	Walk	0	0	0
	3	Y	3	3	5	N	0	Not applicable	0.67	Bike	3	3.5	0
	4	Y	1	3	11	N	0	Not applicable	0.2	Walk	0	0	0
	5	N	Not applicable	Not applicable	Not applicable	Not applicable	Not applicable	Not applicable	Not applicable	Not applicable	Not applicable	Not applicable	Not applicable
	6	Y	3	5 (2 days)	11	N	0	Not applicable	0.583333	Walk	0	0	0
Unable to contact	7	Not available	Not available	Not available	Not available	Not available	Not available	Not available	Not available	Not available	Not available	Not available	Not available
	8	Y	1	5 (1 day)	11	N	0	Not applicable	0.0666667	Walk	0	0	0
	9	Y	1	5 (1 day)	11	N	0	Not applicable	0.08	Walk	0	0	0
	10	N	Not applicable	Not applicable	Not applicable	Not applicable	Not applicable	Not applicable	Not applicable	Not applicable	Not applicable	Not applicable	Not applicable
	11	N	Not applicable	Not applicable	Not applicable	Not applicable	Not applicable	Not applicable	Not applicable	Not applicable	Not applicable	Not applicable	Not applicable
	12	N	Not applicable	Not applicable	Not applicable	Not applicable	Not applicable	Not applicable	Not applicable	Not applicable	Not applicable	Not applicable	Not applicable
Death	13	Not applicable	Not applicable	Not applicable	Not applicable	Not applicable	Not applicable	Not applicable	Not applicable	Not applicable	Not applicable	Not applicable	Not applicable
	14	Y	1	5 (1 day)	11	N	0	Not applicable	0.08	Walk	0	0	0
	15	N	Not applicable	Not applicable	Not applicable	Not applicable	Not applicable	Not applicable	Not applicable	Not applicable	Not applicable	Not applicable	Not applicable
	16	N	Not applicable	Not applicable	Not applicable	Not applicable	Not applicable	Not applicable	Not applicable	Not applicable	Not applicable	Not applicable	Not applicable
	17	Y	1	4	5	N	0	Not applicable	0.833333	Walk	0	0	0
	18	Y	1	5 (1 day)	5	N	0	Not applicable	0.0333333	Walk	0	0	0
	19	Y	2	5 (1 day)	5	N	0	Not applicable	0.08	Bicycle	0	0	0
	20	Y	3	3	5	N	0	Not applicable	0.416667	Bike	1	1	0
	21	Y	1	5 (14 days)	5	N	0	Not applicable	1.5	Toto	0	20	0
	22	Y	1	5 (9 days)	5	N	0	Not applicable	1	Bicycle	0	0	0
	26	Y	3	5 (9 days)	5	N	0	Not applicable	0.25	Walk	0	0	0
	27	Y	1	5 (4 days)	5	N	0	Not applicable	0.0333333	Toto	0	0	0
Shifted to MDR	28	Not available	Not available	Not available	Not available	Not available	Not available	Not available	Not available	Not available	Not available	Not available	Not available
Migrate out	29	Not available	Not available	Not available	Not available	Not available	Not available	Not available	Not available	Not available	Not available	Not available	Not available
	30	Y	1	5 (4 days)	5	N	0	Not applicable	0.0333333	Bicycle	0	0	0
	31	Y	3	1	5	N	0	Not applicable	0.25	Bike	1	1	0
	32	Y	1	5 (1 day)	5	N	0	Not applicable	0.0333333	Bicycle	0	0	0
	33	N	Not applicable	Not applicable	Not applicable	Not applicable	Not applicable	Not applicable	Not applicable	Not applicable	Not applicable	Not applicable	Not applicable
Defaulter	34	Not applicable	Not applicable	Not applicable	Not applicable	Not applicable	Not applicable	Not applicable	Not applicable	Not applicable	Not applicable	Not applicable	Not applicable
	37	N	Not applicable	Not applicable	Not applicable	Not applicable	Not applicable	Not applicable	Not applicable	Not applicable	Not applicable	Not applicable	Not applicable
	38	N	Not applicable	Not applicable	Not applicable	Not applicable	Not applicable	Not applicable	Not applicable	Not applicable	Not applicable	Not applicable	Not applicable
	39	Y	1	1	11	N	0	Not applicable	0.25	Walk	0	0	0
	40	Y	1	5 (2 days)	5	N	0	Not applicable	0.08	Walk	0	0	0
	41	N	Not applicable	Not applicable	Not applicable	Not applicable	Not applicable	Not applicable	Not applicable	Not applicable	Not applicable	Not applicable	Not applicable
	42	N	Not applicable	Not applicable	Not applicable	Not applicable	Not applicable	Not applicable	Not applicable	Not applicable	Not applicable	Not applicable	Not applicable
	43	N	Not applicable	Not applicable	Not applicable	Not applicable	Not applicable	Not applicable	Not applicable	Not applicable	Not applicable	Not applicable	Not applicable
	44	Y	1	5 (2 days)	5	N	0	Not applicable	0.0333333	Walk	0	0	0
	45	N	Not applicable	Not applicable	Not applicable	Not applicable	Not applicable	Not applicable	Not applicable	Not applicable	Not applicable	Not applicable	Not applicable
	46	N	Not applicable	Not applicable	Not applicable	Not applicable	Not applicable	Not applicable	Not applicable	Not applicable	Not applicable	Not applicable	Not applicable
	47	N	Not applicable	Not applicable	Not applicable	Not applicable	Not applicable	Not applicable	Not applicable	Not applicable	Not applicable	Not applicable	Not applicable
	48	Y	1	5 (2 days)	5	N	0	Not applicable	1	Bicycle	0	0	0
	49	Y	1	5 (2 days)	5	N	0	Not applicable	0.08	Bicycle	0	0	0
	51	N	Not applicable	Not applicable	Not applicable	Not applicable	Not applicable	Not applicable	Not applicable	Not applicable	Not applicable	Not applicable	Not applicable
	52	Y	2	5 (14 days)	5	N	0	Not applicable	0.833333	Bicycle	0	0	0
	54	Y	1	5 (1 day)	5	N	0	Not applicable	0.05	Walk	0	0	0
	55	N	Not applicable	Not applicable	Not applicable	Not applicable	Not applicable	Not applicable	Not applicable	Not applicable	Not applicable	Not applicable	Not applicable
	56	N	Not applicable	Not applicable	Not applicable	Not applicable	Not applicable	Not applicable	Not applicable	Not applicable	Not applicable	Not applicable	Not applicable
	57	Y	1	5 (2 days)	5	N	0	Not applicable	0.05	Bicycle	0	0	0
	58	Y	1	5 (1 day)	5	N	0	Not applicable	0.08	Bicycle	0	0	0
	59	Y	1	5 (1 day)	11	N	0	Not applicable	0.08	Bicycle	0	0	0
	60	Y	1	3	5	N	0	Not applicable	1.08333	Walk	0	0	0
	61	N	Not applicable	Not applicable	Not applicable	Not applicable	Not applicable	Not applicable	Not applicable	Not applicable	Not applicable	Not applicable	Not applicable
	62	N	Not applicable	Not applicable	Not applicable	Not applicable	Not applicable	Not applicable	Not applicable	Not applicable	Not applicable	Not applicable	Not applicable
	63	Y	1	5 (1 day)	11	N	0	Not applicable	0.08	Bicycle	0	0	0
	64	Y	2	5 (9 days)	5	N	0	Not applicable	0.233333	Bike	1	1	0
	65	Y	1	5 (5 days)	5	N	0	Not applicable	0.08	Walk	0	0	0
	66	N	Not applicable	Not applicable	Not applicable	Not applicable	Not applicable	Not applicable	Not applicable	Not applicable	Not applicable	Not applicable	Not applicable
	67	N	Not applicable	Not applicable	Not applicable	Not applicable	Not applicable	Not applicable	Not applicable	Not applicable	Not applicable	Not applicable	Not applicable
	68	Y	2	5 (4 days)	5	N	0	Not applicable	0.0833333	Auto	0	0	0
	69	N	Not applicable	Not applicable	Not applicable	Not applicable	Not applicable	Not applicable	Not applicable	Not applicable	Not applicable	Not applicable	Not applicable
	70	Y	3	3	10	N	0	Not applicable	0.5	Bicycle	0	0	0
	71	Y	1	5 (6 days)	5	N	0	Not applicable	0.08	Walk	0	0	0
	72	Y	1	5 (4 days)	5	N	0	Not applicable	0.08	Toto	0	0	0
	73	Y	1	5 (6 days)	5	N	0	Not applicable	0.08	Bicycle	0	0	0
	74	Y	1	5 (4 days)	5	N	0	Not applicable	0.05	Walk	0	0	0
	75	N	Not applicable	Not applicable	Not applicable	Not applicable	Not applicable	Not applicable	Not applicable	Not applicable	Not applicable	Not applicable	Not applicable
	76	Y	1	2	11	N	0	Not applicable	0.67	Bicycle	0	0	0
	77	N	Not applicable	Not applicable	Not applicable	Not applicable	Not applicable	Not applicable	Not applicable	Not applicable	Not applicable	Not applicable	Not applicable
	78	Y	1	2	11	N	0	Not applicable	0.666667	Walk	0	0	0
	79	Y	2	5 (9 days)	11	N	0	Not applicable	0.416667	Bicycle	0	0	0
	80	Y	1	5 (1 day)	11	N	0	Not applicable	0.0333333	Bicycle	0	0	0
	81	Y	1	5 (6 days)	5	N	0	Not applicable	0.0333333	Bicycle	0	0	0
	82	N	Not applicable	Not applicable	Not applicable	Not applicable	Not applicable	Not applicable	Not applicable	Not applicable	Not applicable	Not applicable	Not applicable
	83	Y	1	5 (9 days)	11	N	0	Not applicable	0.25	Walk	0	0	0
	84	N	Not applicable	Not applicable	Not applicable	Not applicable	Not applicable	Not applicable	Not applicable	Not applicable	Not applicable	Not applicable	Not applicable
	85	N	Not applicable	Not applicable	Not applicable	Not applicable	Not applicable	Not applicable	Not applicable	Not applicable	Not applicable	Not applicable	Not applicable
	86	N	Not applicable	Not applicable	Not applicable	Not applicable	Not applicable	Not applicable	Not applicable	Not applicable	Not applicable	Not applicable	Not applicable
	87	N	Not applicable	Not applicable	Not applicable	Not applicable	Not applicable	Not applicable	Not applicable	Not applicable	Not applicable	Not applicable	Not applicable
	88	Y	1	3	5	N	0	Not applicable	0.67	Walk	0	0	0
	89	Y	1	5 (1 day)	11	N	0	Not applicable	0.03	Walk	0	0	0
	90	Y	1	2	5	N	0	Not applicable	0.33	Bicycle	0	0	0
	91	Y	1	5 (1 day)	11	N	0	Not applicable	0.0333333	Bicycle	0	0	0
	92	Y	1	5 (1 day)	11	N	0	Not applicable	0.0166667	Walk	0	0	0
	93	Y	1	5 (2 days)	5	N	0	Not applicable	0.0333333	Walk	0	0	0
	94	N	Not applicable	Not applicable	Not applicable	Not applicable	Not applicable	Not applicable	Not applicable	Not applicable	Not applicable	Not applicable	Not applicable
	95	N	Not applicable	Not applicable	Not applicable	Not applicable	Not applicable	Not applicable	Not applicable	Not applicable	Not applicable	Not applicable	Not applicable
	96	N	Not applicable	Not applicable	Not applicable	Not applicable	Not applicable	Not applicable	Not applicable	Not applicable	Not applicable	Not applicable	Not applicable
	97	Y	1	5 (1 day)	5	N	0	Not applicable	0.0333333	Walk	0	0	0
	99	Y	2	5 (3 days)	5	N	0	Not applicable	0.03	Toto	0	0	0
	100	Y	1	5 (1 day)	5	N	0	Not applicable	0.03	Walk	0	0	0
	101	N	Not applicable	Not applicable	Not applicable	Not applicable	Not applicable	Not applicable	Not applicable	Not applicable	Not applicable	Not applicable	Not applicable
	102	N	Not applicable	Not applicable	Not applicable	Not applicable	Not applicable	Not applicable	Not applicable	Not applicable	Not applicable	Not applicable	Not applicable
	103	N	Not applicable	Not applicable	Not applicable	Not applicable	Not applicable	Not applicable	Not applicable	Not applicable	Not applicable	Not applicable	Not applicable
	104	N	Not applicable	Not applicable	Not applicable	Not applicable	Not applicable	Not applicable	Not applicable	Not applicable	Not applicable	Not applicable	Not applicable
	105	Y	1	5 (1 day)	11	N	0	Not applicable	0.0333333	Walk	0	0	0
	106	Y	1	5 (1 day)	5	N	0	Not applicable	0.0333333	Walk	0	0	0
	107	N	Not applicable	Not applicable	Not applicable	Not applicable	Not applicable	Not applicable	Not applicable	Not applicable	Not applicable	Not applicable	Not applicable
	108	N	Not applicable	Not applicable	Not applicable	Not applicable	Not applicable	Not applicable	Not applicable	Not applicable	Not applicable	Not applicable	Not applicable
	109	N	Not applicable	Not applicable	Not applicable	Not applicable	Not applicable	Not applicable	Not applicable	Not applicable	Not applicable	Not applicable	Not applicable
	110	Y	1	5 (1 day)	11	N	0	Not applicable	0.05	Walk	0	0	0
	111	N	Not applicable	Not applicable	Not applicable	Not applicable	Not applicable	Not applicable	Not applicable	Not applicable	Not applicable	Not applicable	Not applicable
	112	N	Not applicable	Not applicable	Not applicable	Not applicable	Not applicable	Not applicable	Not applicable	Not applicable	Not applicable	Not applicable	Not applicable
	113	N	Not applicable	Not applicable	Not applicable	Not applicable	Not applicable	Not applicable	Not applicable	Not applicable	Not applicable	Not applicable	Not applicable
	114	N	Not applicable	Not applicable	Not applicable	Not applicable	Not applicable	Not applicable	Not applicable	Not applicable	Not applicable	Not applicable	Not applicable
	115	N	Not applicable	Not applicable	Not applicable	Not applicable	Not applicable	Not applicable	Not applicable	Not applicable	Not applicable	Not applicable	Not applicable
	116	N	Not applicable	Not applicable	Not applicable	Not applicable	Not applicable	Not applicable	Not applicable	Not applicable	Not applicable	Not applicable	Not applicable
	1	Y	3	4	5	N	0	Not applicable	1.08	Bike	40	46	0
	2	Y	2	5 (18 days)	5	N	0	Not applicable	1.08	Van	0	140	0
	3	Y	3	4	5	N	0	Not applicable	2	Bicycle	0	0	0
	5	Y	1	5 (6 days)	5	N	0	Not applicable	1.17	Bus	0	50	0
	9	N	Not applicable	Not applicable	Not applicable	Not applicable	Not applicable	Not applicable	Not applicable	Not applicable	Not applicable	Not applicable	Not applicable
	14	Y	1	2	12	N	0	Not applicable	0.5	Walk	0	0	0
	16	N	Not applicable	Not applicable	Not applicable	Not applicable	Not applicable	Not applicable	Not applicable	Not applicable	Not applicable	Not applicable	Not applicable
	19	N	Not applicable	Not applicable	Not applicable	Not applicable	Not applicable	Not applicable	Not applicable	Not applicable	Not applicable	Not applicable	Not applicable
	22	N	Not applicable	Not applicable	Not applicable	Not applicable	Not applicable	Not applicable	Not applicable	Not applicable	Not applicable	Not applicable	Not applicable
	23	Y	1	5 (20 days)	5	N	0	Not applicable	1.16667	Scooty	13	15	0
	24	Y	3	3	5	N	0	Not applicable	4	Scooty	0	150	0
	25	Y	3	2	5	N	0	Not applicable	1.08333	Toto	0	30	0
	26	Y	3	3	5	N	0	Not applicable	3.5	Ambulance	0	0	0
	28	Y	1	5 (6 days)	5	N	0	Not applicable	1.66	Walk	0	0	45
	29	Y	1	5 (27 days)	5	N	0	Not applicable	2	Bus	0	50	0
	30	Y	1	5 (1 day)	5	N	0	Not applicable	0.08	Walk	0	0	0
Death	31	Not applicable	Not applicable	Not applicable	Not applicable	Not applicable	Not applicable	Not applicable	Not applicable	Not applicable	Not applicable	Not applicable	Not applicable
Migrate out	32	Not available	Not available	Not available	Not available	Not available	Not available	Not available	Not available	Not available	Not available	Not available	Not available
	34	Y	3	4	5	N	0	Not applicable	4.5	Bicycle	0	0	0
	35	Y	1	4	5	N	0	Not applicable	1.25	Walk	0	0	0
	37	Y	1	3	5	N	0	Not applicable	1.66667	Bus	0	60	0
Unable to contact	39	Not available	Not available	Not available	Not available	Not available	Not available	Not available	Not available	Not available	Not available	Not available	Not available
	40	N	Not applicable	Not applicable	Not applicable	Not applicable	Not applicable	Not applicable	Not applicable	Not applicable	Not applicable	Not applicable	Not applicable
	41	N	Not applicable	Not applicable	Not applicable	Not applicable	Not applicable	Not applicable	Not applicable	Not applicable	Not applicable	Not applicable	Not applicable
	42	Y	3	3	10	N	0	Not applicable	0.75	Bicycle	0	0	0
	43	Y	3	3	11	N	0	Not applicable	1.33333	Bicycle	0	0	0
	45	Y	3	3	5	N	0	Not applicable	2.16667	Bike	10	12	0
	46	Y	1	4	5	N	0	Not applicable	1.16667	Auto	0	20	15
	47	Y	5	3	10	N	0	Not applicable	0.08	Bicycle	0	0	0
	49	N	Not applicable	Not applicable	Not applicable	Not applicable	Not applicable	Not applicable	Not applicable	Not applicable	Not applicable	Not applicable	Not applicable
	50	Y	1	2	12	N	0	Not applicable	0.5	Walk	0	0	0
	51	N	Not applicable	Not applicable	Not applicable	Not applicable	Not applicable	Not applicable	Not applicable	Not applicable	Not applicable	Not applicable	Not applicable
	52	N	Not Applicable	Not Applicable	Not Applicable	Not Applicable	Not Applicable	Not Applicable	Not Applicable	Not Applicable	Not Applicable	Not Applicable	Not Applicable
	54	N	Not Applicable	Not Applicable	Not Applicable	Not Applicable	Not Applicable	Not Applicable	Not Applicable	Not Applicable	Not Applicable	Not Applicable	Not Applicable
	55	N	Not Applicable	Not Applicable	Not Applicable	Not Applicable	Not Applicable	Not Applicable	Not Applicable	Not Applicable	Not Applicable	Not Applicable	Not Applicable
	56	Y	3	2	5	N	0	Not applicable	5	Auto	0	80	220
	58	Y	1	3	5	N	0	Not applicable	0.5	Bike	7	8	30
	59	Y	1	5 (5 days)	5	N	0	Not applicable	2	Bicycle	0	0	70
	60	Y	1	2	11	N	0	Not applicable	0.75	Bicycle	0	0	0
	61	Y	1	5 (28 days)	5	N	0	Not applicable	2	Ambulance	0	0	0
	62	Y	3	5 (3 days)	11	N	0	Not applicable	0.75	Walk	0	0	0
	63	Y	3	5 (28 days)	6	N	0	Not applicable	3	Bike	30	35	0
	64	Y	2	5 (28 days)	5	N	0	Not applicable	1.5	Bicycle	0	0	0
	65	Y	1	5 (28 days)	12	N	0	Not applicable	0.75	Walk	0	0	Not available
	66	Y	1	2	12	N	0	Not applicable	0.33	Walk	0	0	Not available
	69	Y	1	2	11	N	0	Not applicable	0.33	Bicycle	0	0	20
	70	Y	1	3	6	N	0	Not applicable	1	Toto	0	20	30
	77	Y	3	5 (10 days)	5	N	0	Not applicable	2.25	Auto	0	60	0
	78	Y	1	3	6	N	0	Not applicable	1.16667	Bicycle	0	0	0
	79	N	Not Applicable	Not Applicable	Not Applicable	Not Applicable	Not Applicable	Not Applicable	Not Applicable	Not Applicable	Not Applicable	Not Applicable	Not Applicable
	80	N	Not Applicable	Not Applicable	Not Applicable	Not Applicable	Not Applicable	Not Applicable	Not Applicable	Not Applicable	Not Applicable	Not Applicable	Not Applicable
	81	N	Not applicable	Not applicable	Not applicable	Not applicable	Not applicable	Not applicable	Not applicable	Not applicable	Not applicable	Not applicable	Not applicable
Unable to contact	82	Not available	Not available	Not available	Not available	Not available	Not available	Not available	Not available	Not available	Not available	Not available	Not available
	83	N	Not Applicable	Not Applicable	Not Applicable	Not Applicable	Not Applicable	Not Applicable	Not Applicable	Not Applicable	Not Applicable	Not Applicable	Not Applicable
Unable to contact	84	Not available	Not available	Not available	Not available	Not available	Not available	Not available	Not available	Not available	Not available	Not available	Not available
	86	Y	1	5 (28 days)	10	N	0	Not applicable	0.08	Bicycle	0	0	0
	87	Y	4	4	5	N	0	Not applicable	2	Bicycle	0	0	0
	88	Y	3	5 (28 days)	10	N	0	Not applicable	1	Bicycle	0	0	0
	89	Y	5	5 (8 days)	5	N	0	Not applicable	0.25	Bicycle	0	0	0
	90	Y	5	4	5	N	0	Not applicable	0.4	Walk	0	0	0
Shifted to MDR	98	Not available	Not available	Not available	Not available	Not available	Not available	Not available	Not available	Not available	Not available	Not available	Not available
	102	N	Not Applicable	Not Applicable	Not Applicable	Not Applicable	Not Applicable	Not Applicable	Not Applicable	Not Applicable	Not Applicable	Not Applicable	Not Applicable
	103	Y	1	5 (18 days)	12	N	0	Not applicable	0.42	Walk	0	0	0
Death	6	Not applicable	Not applicable	Not applicable	Not applicable	Not applicable	Not applicable	Not applicable	Not applicable	Not applicable	Not applicable	Not applicable	Not applicable
	7	Y	1	5 (1 day)	11	N	0	Not applicable	0.08	Walk	0	0	0
	8	Y	3	4	6	N	0	Not applicable	3	Auto	0	40	0
	9	Y	1	4	6	N	0	Not applicable	0.833333	Walk	0	0	0
	10	Y	1	4	6	N	0	Not applicable	1.25	Bike	9	10	0
Death	11	Not applicable	Not applicable	Not applicable	Not applicable	Not applicable	Not applicable	Not applicable	Not applicable	Not applicable	Not applicable	Not applicable	Not applicable
	12	Y	1	5 (3 days)	11	N	0	Not applicable	0.75	Walk	0	0	0
	13	N	Not Applicable	Not Applicable	Not Applicable	Not Applicable	Not Applicable	Not Applicable	Not Applicable	Not Applicable	Not Applicable	Not Applicable	Not Applicable
	14	N	Not Applicable	Not Applicable	Not Applicable	Not Applicable	Not Applicable	Not Applicable	Not Applicable	Not Applicable	Not Applicable	Not Applicable	Not Applicable
	15	Y	1	3	6	N	0	Not applicable	0.25	Scooty	3	3	0
	16	N	Not Applicable	Not Applicable	Not Applicable	Not Applicable	Not Applicable	Not Applicable	Not Applicable	Not Applicable	Not Applicable	Not Applicable	Not Applicable
	17	Y	3	2	11	N	0	Not applicable	0.583333	Walk	0	0	0
	18	Y	2	5 (3 days)	6	N	0	Not applicable	6	Bicycle	0	0	100
	19	Y	3	3	11	N	0	Not applicable	0.75	Bicycle	0	0	0
	20	N	Not Applicable	Not Applicable	Not Applicable	Not Applicable	Not Applicable	Not Applicable	Not Applicable	Not Applicable	Not Applicable	Not Applicable	Not Applicable
Death	21	Not applicable	Not applicable	Not applicable	Not applicable	Not applicable	Not applicable	Not applicable	Not applicable	Not applicable	Not applicable	Not applicable	Not applicable
	22	Y	5	3	6	N	0	Not applicable	0.75	Bicycle	0	0	0
	23	Y	1	5 (27 days)	6	N	0	Not applicable	1	Auto	0	20	0
	24	N	Not Applicable	Not Applicable	Not Applicable	Not Applicable	Not Applicable	Not Applicable	Not Applicable	Not Applicable	Not Applicable	Not Applicable	Not Applicable
	30	Y	1	4	6	N	0	Not applicable	2	Magic	0	20	0
	31	N	Not Applicable	Not Applicable	Not Applicable	Not Applicable	Not Applicable	Not applicable	Not Applicable	Not Applicable	Not Applicable	Not Applicable	Not Applicable
	32	N	Not Applicable	Not Applicable	Not Applicable	Not Applicable	Not Applicable	Not applicable	Not Applicable	Not Applicable	Not Applicable	Not Applicable	Not Applicable
Death	33	Not applicable	Not applicable	Not applicable	Not applicable	Not applicable	Not applicable	Not applicable	Not applicable	Not applicable	Not applicable	Not applicable	Not applicable
	34	Y	4	2	6	N	0	Not applicable	0.08	Bike	0	50	0
	35	Y	1	2	11	N	0	Not applicable	0.833333	Bicycle	0	0	0
	36	N	Not Applicable	Not Applicable	Not Applicable	Not Applicable	Not Applicable	Not Applicable	Not Applicable	Not Applicable	Not Applicable	Not Applicable	Not Applicable
	37	N	Not Applicable	Not Applicable	Not Applicable	Not Applicable	Not Applicable	Not Applicable	Not Applicable	Not Applicable	Not Applicable	Not Applicable	Not Applicable
	38	Y	1	2	11	N	0	Not applicable	0.83	Walk	0	0	0
	39	Y	1	2	11	N	0	Not applicable	1.16667	Bicycle	0	0	0
	40	Y	1	3	11	N	0	Not applicable	0.75	Bicycle	0	0	0
	41	Y	1	2	11	N	0	Not applicable	0.67	Bicycle	0	0	0
	42	Y	1	2	11	N	0	Not applicable	0.583333	Bicycle	0	0	0
	43	Y	3	5 (18 days)	11	N	0	Not applicable	1.33333	Walk	0	0	0
	44	N	Not Applicable	Not Applicable	Not Applicable	Not Applicable	Not Applicable	Not Applicable	Not Applicable	Not Applicable	Not Applicable	Not Applicable	Not Applicable
	45	N	Not Applicable	Not Applicable	Not Applicable	Not Applicable	Not Applicable	Not Applicable	Not Applicable	Not Applicable	Not Applicable	Not Applicable	Not Applicable
	46	N	Not Applicable	Not Applicable	Not Applicable	Not Applicable	Not Applicable	Not Applicable	Not Applicable	Not Applicable	Not Applicable	Not Applicable	Not Applicable
	47	Y	1	2	11	N	0	Not applicable	0.5	Bicycle	0	0	0
	48	Y	1	5 (3 days)	11	N	0	Not applicable	2	Walk	0	0	0
	49	N	Not Applicable	Not Applicable	Not Applicable	Not Applicable	Not Applicable	Not Applicable	Not Applicable	Not Applicable	Not Applicable	Not Applicable	Not Applicable
	50	N	Not Applicable	Not Applicable	Not Applicable	Not Applicable	Not Applicable	Not Applicable	Not Applicable	Not Applicable	Not Applicable	Not Applicable	Not Applicable
	51	N	Not Applicable	Not Applicable	Not Applicable	Not Applicable	Not Applicable	Not Applicable	Not Applicable	Not Applicable	Not Applicable	Not Applicable	Not Applicable
	52	N	Not Applicable	Not Applicable	Not Applicable	Not Applicable	Not Applicable	Not Applicable	Not Applicable	Not Applicable	Not Applicable	Not Applicable	Not Applicable
	53	N	Not Applicable	Not Applicable	Not Applicable	Not Applicable	Not Applicable	Not Applicable	Not Applicable	Not Applicable	Not Applicable	Not Applicable	Not Applicable
	54	N	Not Applicable	Not Applicable	Not Applicable	Not Applicable	Not Applicable	Not Applicable	Not Applicable	Not Applicable	Not Applicable	Not Applicable	Not Applicable
	55	N	Not Applicable	Not Applicable	Not Applicable	Not Applicable	Not Applicable	Not Applicable	Not Applicable	Not Applicable	Not Applicable	Not Applicable	Not Applicable
	56	N	Not Applicable	Not Applicable	Not Applicable	Not Applicable	Not Applicable	Not Applicable	Not Applicable	Not Applicable	Not Applicable	Not Applicable	Not Applicable
	57	Y	1	5 (1 day)	11	N	0	Not applicable	0.0333333	Bicycle	0	0	0
	58	N	Not Applicable	Not Applicable	Not Applicable	Not Applicable	Not Applicable	Not Applicable	Not Applicable	Not Applicable	Not Applicable	Not Applicable	Not Applicable
	59	N	Not Applicable	Not Applicable	Not Applicable	Not Applicable	Not Applicable	Not Applicable	Not Applicable	Not Applicable	Not Applicable	Not Applicable	Not Applicable
	60	N	Not Applicable	Not Applicable	Not Applicable	Not Applicable	Not Applicable	Not Applicable	Not Applicable	Not Applicable	Not Applicable	Not Applicable	Not Applicable
Death	61	Not applicable	Not applicable	Not applicable	Not applicable	Not applicable	Not applicable	Not applicable	Not applicable	Not applicable	Not applicable	Not applicable	Not applicable
	62	N	Not Applicable	Not Applicable	Not Applicable	Not Applicable	Not Applicable	Not Applicable	Not Applicable	Not Applicable	Not Applicable	Not Applicable	Not Applicable
	63	N	Not Applicable	Not Applicable	Not Applicable	Not Applicable	Not Applicable	Not Applicable	Not Applicable	Not Applicable	Not Applicable	Not Applicable	Not Applicable
	64	Y	3	5 (10 days)	11	N	0	Not applicable	0.833333	Bicycle	0	0	0
	65	Y	1	3	11	N	0	Not applicable	1	Bicycle	0	0	0
	66	N	Not Applicable	Not Applicable	Not Applicable	Not Applicable	Not Applicable	Not Applicable	Not Applicable	Not Applicable	Not Applicable	Not Applicable	Not Applicable
	67	N	Not Applicable	Not Applicable	Not Applicable	Not Applicable	Not Applicable	Not Applicable	Not Applicable	Not Applicable	Not Applicable	Not Applicable	Not Applicable
	68	Y	1	3	11	N	0	Not applicable	1.08333	Walk	0	0	0
	69	N	Not Applicable	Not Applicable	Not Applicable	Not Applicable	Not Applicable	Not Applicable	Not Applicable	Not Applicable	Not Applicable	Not Applicable	Not Applicable
	70	N	Not Applicable	Not Applicable	Not Applicable	Not Applicable	Not Applicable	Not Applicable	Not Applicable	Not Applicable	Not Applicable	Not Applicable	Not Applicable
	71	Y	3	3	6	N	0	Not applicable	1.5	Auto	0	20	0
	72	Y	3	3	6	N	0	Not applicable	1	Auto	0	20	0
	73	Y	3	2	11	N	0	Not applicable	0.216667	Bicycle	0	0	0
	74	Y	1	3	6	N	0	Not applicable	6	Bike	35	41	40
	75	Y	1	3	5	N	0	Not applicable	1.08333	Auto	0	10	0
	76	N	Not Applicable	Not Applicable	Not Applicable	Not Applicable	Not Applicable	Not Applicable	Not Applicable	Not Applicable	Not Applicable	Not Applicable	Not Applicable
Death	77	Not applicable	Not applicable	Not applicable	Not applicable	Not applicable	Not applicable	Not applicable	Not applicable	Not applicable	Not applicable	Not applicable	Not applicable
Unable to contact	85	Not available	Not available	Not available	Not available	Not available	Not available	Not available	Not available	Not available	Not available	Not available	Not available
	86	Y	3	3	6	N	0	Not applicable	1	Bicycle	0	0	0
	87	Y	1	5 (9 days)	5	N	0	Not applicable	2.5	Magic	0	40	0
	88	Y	1	2	11	N	0	Not applicable	0.5	Walk	0	0	0
	89	Y	3	2	11	N	0	Not applicable	1.16667	Bicycle	0	0	0
	90	Y	1	2	11	N	0	Not applicable	1.41667	Bicycle	0	0	0
	91	Y	1	5 (9 days)	11	N	0	Not applicable	1.08333	Walk	0	0	0
	92	Y	1	2	11	N	0	Not applicable	1.08	Bicycle	0	0	0
	93	Y	1	2	11	N	0	Not applicable	0.67	Bicycle	0	0	0
	94	N	Not Applicable	Not Applicable	Not Applicable	Not Applicable	Not Applicable	Not Applicable	Not Applicable	Not Applicable	Not Applicable	Not Applicable	Not Applicable
	95	Y	1	5 (13 days)	11	N	0	Not applicable	0.67	Bicycle	0	0	0
Death	96	Not applicable	Not applicable	Not applicable	Not applicable	Not applicable	Not applicable	Not applicable	Not applicable	Not applicable	Not applicable	Not applicable	Not applicable
	97	Y	3	5 (3 days)	11	N	0	Not applicable	0.5	Walk	0	0	0
	98	Y	3	5 (4 days)	11	N	0	Not applicable	0.583333	Walk	0	0	0
	99	Y	1	5 (3 days)	11	N	0	Not applicable	0.5	Walk	0	0	0
	100	Y	1	5 (2 days)	11	N	0	Not applicable	0.83	Walk	0	0	0
	101	N	Not Applicable	Not Applicable	Not Applicable	Not Applicable	Not Applicable	Not Applicable	Not Applicable	Not Applicable	Not Applicable	Not Applicable	Not Applicable
	102	Y	1	5 (3 days)	11	N	0	Not applicable	1.16667	Walk	0	0	0
	103	Y	1	5 (1 day)	11	N	0	Not applicable	0.75	Bicycle	0	0	0
	104	Y	1	2	11	N	0	Not applicable	0.42	Bicycle	0	0	0
	105	Y	1	2	11	N	0	Not applicable	0.5	Walk	0	0	0
	106	Y	1	2	11	N	0	Not applicable	0.533333	Walk	0	0	0
	107	Y	5	5 (9 days)	12	N	0	Not applicable	0.583333	Bike	1.5	1	0
	108	Y	2	5 (18 days)	6	N	0	Not applicable	1.16667	Auto	0	60	0
	109	Y	3	5 (18 days)	6	N	0	Not applicable	1.41667	Auto	0	20	10
	115	Y	1	3	11	N	0	Not applicable	0.583333	Walk	0	0	0
	1	Y	1	4	5	N	0	Not applicable	1.16667	Bicycle	0	0	30
	2	Y	1	3	5	N	0	Not applicable	3.5	Bike	40	46	60
	3	Y	3	5 (9 days)	11	N	0	Not applicable	2.5	Walk	0	0	0
	4	Y	1	4	11	N	0	Not applicable	0.08	Bicycle	0	0	0
Death	5	Not applicable	Not applicable	Not applicable	Not applicable	Not applicable	Not applicable	Not applicable	Not applicable	Not applicable	Not applicable	Not applicable	Not applicable
	6	Y	1	5 (28 days)	6	N	0	Not applicable	1.66667	Bike	4	5	0
	7	Y	3	5 (25 days)	6	N	0	Not applicable	3.16667	Bicycle	0	0	20
	8	Y	1	5 (37 days)	5	N	0	Not applicable	2	Bicycle	0	0	0
	9	Y	3	3	11	N	0	Not applicable	0.583333	Walk	0	0	0
	10	Y	3	5 (28 days)	5	N	0	Not applicable	0.83	Bicycle	0	0	0
	11	Y	1	5 (9 days)	11	N	0	Not applicable	0.67	Walk	0	0	0
	12	Y	1	5 (2 days)	5	N	0	Not applicable	0.25	Walk	0	0	0
	13	Y	1	2	5	N	0	Not applicable	4.25	Bicycle	0	0	0
	14	Y	1	5 (25 days)	5	N	0	Not applicable	1.5	Magic	0	15	0
	15	Y	1	5 (28 days)	5	N	0	Not applicable	4	Bicycle	0	0	0
	16	Y	1	5 (28 days)	5	N	0	Not applicable	1.33333	Magic	0	20	0
	18	Y	1	5 (1 day)	11	N	0	Not applicable	0.03	Walk	0	0	0
	19	Y	1	5 (1 day)	11	N	0	Not applicable	0.03	Walk	0	0	0
	20	N	Not Applicable	Not Applicable	Not Applicable	Not Applicable	Not Applicable	Not Applicable	Not Applicable	Not Applicable	Not Applicable	Not Applicable	Not Applicable
	21	Not Applicable	Not Applicable	Not Applicable	Not Applicable	Not Applicable	Not Applicable	Not Applicable	Not Applicable	Not Applicable	Not Applicable	Not Applicable	Not Applicable
	22	N	Not Applicable	Not Applicable	Not Applicable	Not Applicable	Not Applicable	Not Applicable	Not Applicable	Not Applicable	Not Applicable	Not Applicable	Not Applicable
	23	N	Not Applicable	Not Applicable	Not Applicable	Not Applicable	Not Applicable	Not Applicable	Not Applicable	Not Applicable	Not Applicable	Not Applicable	Not Applicable
	24	N	Not Applicable	Not Applicable	Not Applicable	Not Applicable	Not Applicable	Not Applicable	Not Applicable	Not Applicable	Not Applicable	Not Applicable	Not Applicable
	25	Y	3	5 (5 days)	11	N	0	Not applicable	0.33	Bike	1	1	0
	28	Y	5	2	11	N	0	Not applicable	0.02	walk	0	0	0
	29	N	Not Applicable	Not Applicable	Not Applicable	Not Applicable	Not Applicable	Not Applicable	Not Applicable	Not Applicable	Not Applicable	Not Applicable	Not Applicable
	30	Y	3	5 (9 days)	11	N	0	Not applicable	0.4	Bicycle	0	0	0
	31	Y	5	5 (28 days)	5	N	0	Not applicable	0.02	Bicycle	0	0	0
	32	Y	1	3	10	N	0	Not applicable	0.83	Bicycle	0	0	0
	33	Y	5	3	5	N	0	Not applicable	0.05	walk	0	0	0
	34	Y	5	3	5	N	0	Not applicable	0.05	walk	0	0	0
	35	Y	5	5 (28 days)	5	N	0	Not applicable	0.08	walk	0	0	0
	36	Y	1	5 (27 days)	5	N	0	Not applicable	2.17	Magic	0	100	0
Death	39	Not applicable	Not applicable	Not applicable	Not applicable	Not applicable	Not applicable	Not applicable	Not applicable	Not applicable	Not applicable	Not applicable	Not applicable
	40	Y	1	5 (4 days)	5	N	0	Not applicable	0.42	Magic	0	20	0
Death	41	Not applicable	Not applicable	Not applicable	Not applicable	Not applicable	Not applicable	Not applicable	Not applicable	Not applicable	Not applicable	Not applicable	Not applicable
	42	Y	3	4 (4 days)	5	N	0	Not applicable	1.16667	Auto	0	20	20
	43	Y	1	3	5	N	0	Not applicable	1	Toto	0	10	0
Death	44	Not applicable	Not applicable	Not applicable	Not applicable	Not applicable	Not applicable	Not applicable	Not applicable	Not applicable	Not applicable	Not applicable	Not applicable
	45	Y	1	3	5	N	0	Not applicable	3.5	Tempo	0	30	40
	46	Y	3	2	5	N	0	Not applicable	2.17	Bicycle	0	0	0
	47	Y	3	3	5	N	0	Not applicable	1.16667	Bike	5	6	50
	48	Y	1	5 (4 days)	5	N	0	Not applicable	1.25	Magic	0	20	0
	59	Y	1	5 (9 days)	5	N	0	Not applicable	0.583333	Bicycle	0	0	20
	60	Y	1	5 (10 days)	11	N	0	Not applicable	0.583333	Walk	0	0	0
	61	Y	3	2	5	N	0	Not applicable	1.17	Walk	0	0	0
	62	Y	5	5 (9 days)	5	N	0	Not applicable	0.08	Walk	0	0	0
	63	Y	3	5 (42 days)	5	N	0	Not applicable	1.67	Auto	0	40	0
	64	Y	1	5 (9 days)	11	N	0	Not applicable	0.416667	Bicycle	0	0	0
Death	65	Not applicable	Not applicable	Not applicable	Not applicable	Not applicable	Not applicable	Not applicable	Not applicable	Not applicable	Not applicable	Not applicable	Not applicable
	66	Y	1	5 (5 days)	5	N	0	Not applicable	3.25	Magic	0	100	20
Death	67	Not applicable	Not applicable	Not applicable	Not applicable	Not applicable	Not applicable	Not applicable	Not applicable	Not applicable	Not applicable	Not applicable	Not applicable
	68	Y	5	5 (21 days)	5	N	0	Not applicable	0.08	Walk	0	0	0
	72	Y	3	5 (8 days)	11	N	0	Not applicable	0.58	Walk	0	0	0
	73	Y	1	5 (6 days)	11	N	0	Not applicable	1	Walk	0	0	0
	74	Y	1	2	11	N	0	Not applicable	0.42	Bicycle	0	0	0
	75	Y	1	4	5	N	0	Not applicable	3	Ambulance	0	0	0
	77	N	Not Applicable	Not Applicable	Not Applicable	Not Applicable	Not Applicable	Not Applicable	Not Applicable	Not Applicable	Not Applicable	Not Applicable	Not Applicable
	78	Y	5	5 (9 days)	5	N	0	Not applicable	0.08	Bicycle	0	0	0
	79	Y	1	5 (28 days)	10	N	0	Not applicable	0.75	Bicycle	0	0	0
	80	Y	5	2	5	N	0	Not applicable	0.0333333	Walk	0	0	0
	81	Y	5	5 (27 days)	5	N	0	Not applicable	0.08	walk	0	0	0
Death	82	Not applicable	Not Applicable	Not Applicable	Not Applicable	Not Applicable	Not Applicable	Not Applicable	Not Applicable	Not Applicable	Not Applicable	Not Applicable	Not Applicable
	83	Y	1	5 (20 days)	11	N	0	Not applicable	2.08	Walk	0	0	0
	84	N	Not Applicable	Not Applicable	Not Applicable	Not Applicable	Not Applicable	Not Applicable	Not Applicable	Not Applicable	Not Applicable	Not Applicable	Not Applicable
	85	N	Not Applicable	Not Applicable	Not Applicable	Not Applicable	Not Applicable	Not Applicable	Not Applicable	Not Applicable	Not Applicable	Not Applicable	Not Applicable
	86	Y	1	5 (3 days)	11	N	0	Not applicable	0.75	Walk	0	0	0
	87	Y	1	2	6	N	0	Not applicable	1.5	Magic	0	30	30
	88	Y	1,2	5 (1 day)	11	N	0	Not applicable	0.03	Bicycle	0	0	0
	89	N	Not Applicable	Not Applicable	Not Applicable	Not Applicable	Not Applicable	Not Applicable	Not Applicable	Not Applicable	Not Applicable	Not Applicable	Not Applicable
	90	N	Not Applicable	Not Applicable	Not Applicable	Not Applicable	Not Applicable	Not Applicable	Not Applicable	Not Applicable	Not Applicable	Not Applicable	Not Applicable
Death	91	Not applicable	Not applicable	Not applicable	Not applicable	Not applicable	Not applicable	Not applicable	Not applicable	Not applicable	Not applicable	Not applicable	Not applicable
	92	Y	3	2	12	N	0	Not applicable	0.5	Bike	3	3	0
	93	Y	1	5 (6 days)	12	N	0	Not applicable	1.08	Walk	0	0	0
	94	Y	3	5 (13 days)	5	N	0	Not applicable	0.5	Toto	0	10	0
Death	95	Not applicable	Not applicable	Not applicable	Not applicable	Not applicable	Not applicable	Not applicable	Not applicable	Not applicable	Not applicable	Not applicable	Not applicable
	96	Y	3	5 (28 days)	5	N	0	Not applicable	1.5	Magic	0	50	0
	97	Y	3	5 (18 days)	11	N	0	Not applicable	1.25	Scooty	2	2	0
	98	Y	3	5 (54 days)	5	N	0	Not applicable	2.5	Bicycle	0	0	0
	99	Y	1	5 (27 days)	5	N	0	Not applicable	1.83333	Magic	0	30	30
	100	Y	3	5 (28 days)	5	N	0	Not applicable	2.5	Bicycle	0	0	0
	1	Y	3	2	5,11	N	0	Not applicable	1.5	Walk/Scooty	8	9	0
	2	Y	3	2	11	N	0	Not applicable	0.5	Bicycle	0	0	0
Death	3	Not applicable	Not applicable	Not applicable	Not applicable	Not applicable	Not applicable	Not applicable	Not applicable	Not applicable	Not applicable	Not applicable	Not applicable
	4	Y	3	1	11	N	0	Not applicable	0.33	Walk	0	0	0
	5	Y	3	4,5 (9 days)	5,11	N	0	Not applicable	2.08	Bike	10	12	0
Death	6	Not applicable	Not applicable	Not applicable	Not applicable	Not applicable	Not applicable	Not applicable	Not applicable	Not applicable	Not applicable	Not applicable	Not applicable
	7	Y	3	5 (9 days)	11	N	0	Not applicable	0.75	Bike	2	2	0
	8	Y	3	5 (28 days)	11	N	0	Not applicable	0.67	Bike	1	1	0
	10	N	Not applicable	Not applicable	Not applicable	Not applicable	Not applicable	Not applicable	Not applicable	Not applicable	Not applicable	Not applicable	Not applicable
	11	Y	1	5 (6 days)	12	N	0	Not applicable	0.17	Bike	0.5	1	0
	12	Y	1	5 (9 days)	11	N	0	Not applicable	0.67	Walk	0	0	0
	13	Y	3	5 (28 days)	11	N	0	Not applicable	0.5	Walk	0	0	0
	14	Y	1	2	11	N	0	Not applicable	0.67	Walk	0	0	0
	15	Y	3	2	11	N	0	Not applicable	0.75	Walk	0	0	0
	16	N	Not applicable	Not applicable	Not applicable	Not applicable	Not applicable	Not applicable	Not applicable	Not applicable	Not applicable	Not applicable	Not applicable
	17	Y	2	5 (27 days)	5	N	0	Not applicable	2.5	Magic	0	20	0
	18	Y	5	3	11	N	0	Not applicable	0.08	walk	0	0	0
	19	Y	1	5 (18 days)	5	N	0	Not applicable	1.17	Bicycle	0	0	0
Death	20	Not Applicable	Not applicable	Not applicable	Not applicable	Not applicable	Not applicable	Not applicable	Not applicable	Not applicable	Not applicable	Not applicable	Not applicable
	21	Y	3	5 (27 days)	5	N	0	Not applicable	2.17	Scooty	10	12	0
	22	Y	3	5 (9 days)	5	N	0	Not applicable	3.33333	Bicycle	0	0	20
	23	Y	3	5 (5 days)	11	N	0	Not applicable	0.33	Bicycle	0	0	0
	24	Y	3	2	11	N	0	Not applicable	0.5	Bicycle	0	0	0
	25	Y	3	2	11	N	0	Not applicable	0.5	Bicycle	0	0	0
	26	N	Not applicable	Not applicable	Not applicable	Not applicable	Not applicable	Not applicable	Not applicable	Not applicable	Not applicable	Not applicable	Not applicable
	27	Y	1	5 (9 days)	12	N	0	Not applicable	0.25	Bicycle	0	0	0
	28	Y	3	5 (6 days)	12	N	0	Not applicable	0.916667	Bicycle	0	0	0
	29	Y	3	5 (3 days)	11	N	0	Not applicable	0.583333	Bicycle	0	0	0
	30	Y	1	5 (2 days)	11	N	0	Not applicable	0.83	Bicycle	0	0	0
	31	Y	3	5 (3 days)	11	N	0	Not applicable	0.5	Bicycle	0	0	0
	32	Y	5	5 (18 days)	6	N	0	Not applicable	2.5	Magic	0	50	0
	33	Y	1	5 (45 days)	5	N	0	Not applicable	4	Magic	0	20	10
	34	Y	2	5 (35 days)	5	N	0	Not applicable	1.17	Bike	14	16	0
	35	N	Not applicable	Not applicable	Not applicable	Not applicable	Not applicable	Not applicable	Not applicable	Not applicable	Not applicable	Not applicable	Not applicable
	36	Y	1	5 (60 days)	5	N	0	Not applicable	0.75	Auto	0	20	0
	37	N	Not applicable	Not applicable	Not applicable	Not applicable	Not applicable	Not applicable	Not applicable	Not applicable	Not applicable	Not applicable	Not applicable
	38	Y	3	4	6	N	0	Not applicable	6	Bicycle	0	0	80
	39	N	Not applicable	Not applicable	Not applicable	Not applicable	Not applicable	Not applicable	Not applicable	Not applicable	Not applicable	Not applicable	Not applicable

## Sheet: Nutritional Food 
Reasons for missed interviews	Sl no.	Do you buy any nutritional supplements outside of your regular diet because of the TB illness, for example vitamins by health care staff?	Approximately how many months did you take nutritional supplements because of your illness?	If yes, how much did you spend on these nutritional supplements in the past week approximately?	Do you buy any additional food outside of your regular diet because of the TB illness, for example meat, energy drinks, or fruits as recommended by health care staff?	Approximately how many months did you take additional food because of your illness?	If yes, how much did you spend on this additional food in the past week approximately?
	1	2	0	0	1	6	2800
	2	2	0	0	2	0	0
	3	2	0	0	2	0	0
	4	2	0	0	2	0	0
Death	5	Not applicable	Not applicable	Not applicable	Not applicable	Not applicable	Not applicable
	6	2	0	0	1	6	400
	7	2	0	0	1	6	2000
	8	2	0	0	2	0	0
	9	2	0	0	1	6	1320
	10	2	0	0	2	0	0
	11	2	Not Applicable	0	1	6	1200
	12	2	Not Applicable	0	1	6	1220
	13	1	Not Applicable	92	1	6	1920
	14	1	Not Applicable	84	1	6	2388
	15	2	Not Applicable	0	1	6	1820
	16	2	Not Applicable	0	1	6	2000
	17	2	Not Applicable	0	2	0	0
	18	2	Not Applicable	0	1	6	1480
	19	2	Not Applicable	0	1	6	740
	20	2	Not Applicable	0	2	0	0
	21	1	Not Applicable	0	1	6	200
	22	2	Not Applicable	0	2	0	0
	23	2	Not Applicable	0	2	0	0
	24	2	0	0	2	0	0
	25	2	Not Applicable	0	2	0	0
	26	2	Not Applicable	0	2	0	0
	27	2	Not Applicable	0	2	0	0
	28	2	Not Applicable	0	2	0	0
	29	2	Not Applicable	0	2	0	0
	30	2	0	0	2	0	0
	31	2	Not Applicable	0	1	6	4800
	32	2	Not Applicable	0	1	6	968
	33	2	Not Applicable	0	1	6	2000
	34	2	Not Applicable	0	2	0	0
	35	2	Not Applicable	0	1	6	392
	36	2	Not Applicable	0	1	6	1600
	37	2	Not Applicable	0	1	6	2740
	38	1	Not Applicable	Not available	1	6	2040
	39	2	Not Applicable	0	1	6	1960
	40	2	Not Applicable	0	1	6	892
	41	2	Not Applicable	0	2	0	0
	42	2	Not Applicable	0	1	6	4840
	43	2	Not Applicable	0	1	6	2600
	44	2	Not Applicable	0	2	0	0
	45	2	Not Applicable	0	2	0	0
	46	1	Not Applicable	0	1	6	320
	47	1	Not Applicable	49	1	6	3120
	48	2	Not Applicable	0	2	0	0
	49	2	Not Applicable	0	1	6	1600
	50	2	Not Applicable	0	1	6	1600
Unable to contact	51	Not available	Not available	Not available	Not available	Not available	Not available
	52	2	Not Applicable	0	1	6	2000
	53	2	Not Applicable	0	1	6	2000
	54	2	Not Applicable	0	1	6	2000
	55	2	Not Applicable	0	1	6	380
	56	2	Not Applicable	0	1	6	1200
Death	57	Not Applicable	Not Applicable	Not Applicable	Not Applicable	Not Applicable	Not Applicable
	58	2	Not Applicable	0	1	6	320
	59	2	Not Applicable	0	1	6	1800
	60	2	Not Applicable	0	1	6	504
	61	1	Not Applicable	Not available	1	6	4800
	62	2	Not Applicable	0	2	0	0
	63	2	Not Applicable	0	2	0	0
	64	1	Not Applicable	Not available	1	6	2440
	65	2	Not Applicable	0	1	6	2800
	66	2	Not Applicable	0	1	6	2000
	67	2	Not Applicable	0	1	6	1100
	68	2	Not Applicable	0	1	6	1200
Shifted to MDR	69	Not available	Not available	Not available	Not available	Not available	Not available
Migrate out	70	Not available	Not available	Not available	Not available	Not available	Not available
	71	2	Not Applicable	0	2	0	0
	72	2	Not Applicable	0	1	6	2552
	73	2	Not Applicable	0	1	6	400
	74	2	Not Applicable	0	1	6	1200
	75	2	0	0	2	0	0
	76	2	Not Applicable	0	1	6	1200
	77	1	Not Applicable	Not available	1	6	916
	78	2	Not Applicable	0	1	6	920
	79	2	Not Applicable	0	1	6	1856
	80	1	Not Applicable	Not available	1	6	4588
	81	2	Not Applicable	0	2	0	0
	82	2	Not Applicable	0	1	6	2000
	83	2	Not Applicable	0	2	0	0
	84	2	Not Applicable	0	2	0	0
	85	2	Not Applicable	0	2	0	0
	86	1	Not Applicable	Not available	2	0	0
	87	2	Not Applicable	0	1	6	600
	88	2	Not Applicable	0	2	0	0
	89	2	Not Applicable	0	1	6	320
	90	2	Not Applicable	0	1	6	168
	91	2	Not Applicable	0	1	6	2000
	92	2	Not Applicable	0	1	6	2000
	93	1	Not Applicable	Not available	1	6	672
	94	2	Not Applicable	0	1	6	400
	95	2	Not Applicable	0	2	0	0
	96	1	Not Applicable	Not available	1	6	820
	97	2	Not Applicable	0	2	0	0
	98	2	Not Applicable	0	1	6	4000
	99	2	Not Applicable	0	2	0	0
	100	2	Not Applicable	0	2	0	0
	101	2	Not Applicable	0	1	6	3572
	102	2	Not Applicable	0	2	0	0
	103	2	Not Applicable	0	2	0	0
	104	2	Not Applicable	0	1	6	2000
	105	2	Not Applicable	0	1	6	360
	106	2	Not Applicable	0	1	6	340
	107	2	Not Applicable	0	2	0	0
	108	2	Not Applicable	0	1	6	752
	109	2	Not Applicable	0	1	6	1016
	110	1	Not Applicable	Not available	2	0	0
	111	2	Not Applicable	0	2	0	0
	112	2	Not Applicable	0	2	0	0
	113	2	Not Applicable	0	2	0	0
	114	2	Not Applicable	0	2	0	0
	115	2	Not Applicable	0	1	6	2000
	116	2	Not Applicable	0	1	6	2000
	117	2	Not Applicable	0	1	6	1000
	118	2	Not Applicable	0	1	6	1240
	119	2	Not Applicable	0	2	0	0
	120	2	Not Applicable	0	1	6	195
	121	2	Not Applicable	0	2	6	780
	122	2	Not Applicable	0	2	0	0
	123	1	Not Applicable	23	1	6	196
	124	1	Not Applicable	Not available	1	6	100
	125	2	Not Applicable	0	1	6	Not available
	126	2	Not Applicable	0	1	6	188
	127	2	Not Applicable	0	2	0	0
	128	2	Not Applicable	0	2	0	0
	129	1	Not Applicable	17	1	6	1008
	130	2	Not Applicable	0	2	0	0
	131	2	Not Applicable	0	2	0	0
	132	2	Not Applicable	0	1	6	2400
	133	2	Not Applicable	0	1	6	280
	134	2	Not Applicable	0	1	6	2400
	135	1	Not Applicable	60	2	0	0
	136	2	Not Applicable	0	1	6	480
	137	2	Not Applicable	0	1	6	600
	138	2	Not Applicable	0	2	0	0
	139	2	Not Applicable	0	1	6	1260
	140	2	Not Applicable	0	1	6	920
	141	2	Not Applicable	0	2	0	0
	142	1	Not Applicable	Not available	1	6	400
	143	2	Not Applicable	0	2	0	0
	144	2	Not Applicable	0	1	6	556
	145	2	Not Applicable	0	1	6	280
	146	2	Not Applicable	0	1	6	1660
	147	2	Not Applicable	0	1	6	756
	148	2	Not Applicable	0	2	0	0
	149	2	Not Applicable	0	1	6	1676
	150	2	Not Applicable	0	2	0	0
	151	2	Not Applicable	0	1	6	40
	152	2	Not Applicable	0	1	6	1352
	153	1	1	200	1	6	1960
	154	1	6	420	1	6	1290
	155	2	0	0	2	0	0
	156	2	0	0	2	0	0
	157	2	0	0	2	0	0
	158	2	0	0	2	0	0
	159	2	0	0	2	0	0
	160	2	0	0	2	0	0
	161	1	6	480	1	6	650
	162	1	6	183	1	6	500
	163	1	1	350	1	6	2060
	164	1	1	219	1	4	110
	165	2	0	0	1	6	Not available
	166	2	0	0	2	0	0
	167	2	0	0	1	2	750
	168	2	0	0	2	0	0
Death	169	Not applicable	Not applicable	Not applicable	Not applicable	Not applicable	Not applicable
Migrate out	170	Not available	Not available	Not available	Not available	Not available	Not available
	171	1	1	500	1	4	84
	172	2	0	0	1	6	1625
	173	2	0	0	2	0	0
Unable to contact	174	Not available	Not available	Not available	Not available	Not available	Not available
	175	2	0	0	2	0	0
	176	2	0	0	2	0	0
	177	1	1	300	1	6	3420
	178	2	0	0	1	1	80
	179	2	0	0	1	4	240
	180	1	1.5	400	1	6	210
	181	1	Not available	Not available	1	1	180
	182	2	0	0	1	1	240
	183	2	0	0	2	0	0
	184	1	6	235	1	6	450
	185	2	0	0	2	0	0
	186	2	0	0	1	4	750
	187	1	4	138	1	2	84
	188	2	0	0	2	0	0
	189	1	3	350	2	0	0
	190	2	0	0	2	0	0
	191	2	0	0	2	0	0
	192	2	0	0	2	0	0
	193	2	0	0	1	3	400
	194	2	0	0	1	4	910
	195	1	1	250	2	0	0
	196	2	0	0	2	0	0
	197	2	0	0	2	0	0
	198	2	0	0	1	1	800
	199	1	4	400	1	2	360
	200	1	6	1500	1	6	620
	201	2	0	0	2	0	0
	202	2	0	0	2	0	0
	203	2	0	0	1	6	670
	204	2	0	0	1	6	590
Unable to contact	205	Not available	Not available	Not available	Not available	Not available	Not available
	206	2	0	0	2	0	0
Unable to contact	207	Not available	Not available	Not available	Not available	Not available	Not available
	208	2	0	0	1	1	1300
	209	2	0	0	1	6	590
	210	2	0	0	1	2	500
	211	2	0	0	2	0	0
	212	2	0	0	2	0	0
Shifted to MDR	213	Not available	Not available	Not available	Not available	Not available	Not available
	214	2	0	0	2	0	0
	215	2	0	0	2	0	0
Death	216	Not applicable	Not applicable	Not applicable	Not applicable	Not applicable	Not applicable
	217	2	0	0	1	1	200
	218	2	0	0	2	0	0
	219	2	0	0	2	0	0
	220	2	0	0	1	6	1270
Death	221	Not applicable	Not applicable	Not applicable	Not applicable	Not applicable	Not applicable
	222	1	1	450	2	0	0
	223	2	0	0	1	1	1460
	224	2	0	0	2	0	0
	225	2	0	0	1	3	600
	226	2	0	0	2	0	0
	227	1	6	800	1	6	635
	228	2	0	0	2	0	0
	229	2	0	0	1	6	320
	230	2	0	0	2	0	0
Death	231	Not applicable	Not applicable	Not applicable	Not applicable	Not applicable	Not applicable
	232	2	0	0	2	0	0
	233	2	0	0	2	0	0
	234	1	2	400	1	1	180
	235	2	0	0	1	4	940
	236	2	0	0	1	0	1400
	237	2	0	0	1	1	400
Death	238	Not applicable	Not applicable	Not applicable	Not applicable	Not applicable	Not applicable
	239	1	1	400	1	2	400
	240	2	0	0	2	0	0
	241	2	0	0	2	0	0
	242	2	0	0	1	6	504
	243	2	0	0	2	0	0
	244	2	0	0	1	1	396
	245	2	0	0	2	0	0
	246	1	6	240	1	6	750
	247	2	0	0	2	0	0
	248	2	0	0	2	0	0
	249	2	0	0	2	0	0
	250	2	0	0	1	6	450
	251	2	0	0	1	6	1175
	252	2	0	0	2	0	0
	253	2	0	0	1	5	500
	254	2	0	0	2	0	0
	255	2	0	0	2	0	0
	256	2	0	0	1	1	300
	257	1	2	170	1	6	500
	258	1	2	200	1	3	600
	259	1	3	680	1	6	240
	260	2	0	0	1	3	344
	261	1	1	730	1	6	523
	262	2	0	0	1	0.5	140
	263	2	0	0	2	0	0
	264	2	0	0	2	0	0
	265	2	0	0	2	0	0
Death	266	Not applicable	Not applicable	Not applicable	Not applicable	Not applicable	Not applicable
	267	2	0	0	2	0	0
	268	2	0	0	2	0	0
	269	1	3	Not available	1	3	600
	270	2	0	0	1	6	180
	271	2	0	0	2	0	0
	272	2	0	0	2	0	0
	273	2	0	0	1	6	150
	274	2	0	0	2	0	0
	275	1	3	2000	1	3	1166
	276	2	0	0	2	0	0
	277	2	0	0	2	0	0
	278	2	0	0	1	3	280
	279	1	3	228	1	6	1120
	280	2	0	0	2	0	0
	281	2	0	0	2	0	0
Death	282	Not applicable	Not applicable	Not applicable	Not applicable	Not applicable	Not applicable
Unable to contact	283	Not available	Not available	Not available	Not available	Not available	Not available
	284	2	0	0	2	0	0
	285	1	2	113	1	6	940
	286	1	2	300	1	1	825
	287	2	0	0	1	3	210
	288	2	0	0	1	1	80
	289	1	3	240	1	1	42
	290	1	2	720	1	6	1493
	291	1	2	620	1	1	300
	292	1	6	600	1	6	1260
	293	2	0	0	1	1	150
Death	294	Not applicable	Not applicable	Not applicable	Not applicable	Not applicable	Not applicable
	295	1	3	200	1	6	1660
	296	2	0	0	2	0	0
	297	1	2	500	1	1	450
	298	1	2	560	2	0	0
	299	2	0	0	2	0	0
	300	1	4	420	1	6	920
	301	2	0	0	1	6	615
	302	2	0	0	1	2	400
	303	2	0	0	1	6	1600
	304	1	1	943	1	2	900
	305	2	0	0	2	0	0
	306	2	0	0	1	6	1440
	307	2	0	0	1	2	1800
	308	1	1	180	1	4	80
	309	2	0	0	2	0	0
	310	2	0	0	1	3	3400
	311	2	0	0	1	1	300
	312	2	0	0	1	3	506
Death	313	Not applicable	Not applicable	Not applicable	Not applicable	Not applicable	Not applicable
	314	1	4	480	1	6	750
	315	2	0	0	2	0	0
	316	1	1	90	1	2	442
	317	2	0	0	2	0	0
	318	2	0	0	1	5	450
	319	2	0	0	1	3	670
	320	2	0	0	1	3	1080
	321	2	0	0	1	3	480
	322	1	2	165	2	0	0
	323	2	0	0	1	1	600
	324	1	6	750	1	3	180
	325	1	3	700	2	0	0
	326	1	2	90	1	3	240
	327	2	0	0	1	3	2400
	328	Not applicable	Not applicable	Not applicable	Not applicable	Not applicable	Not applicable
	329	2	0	0	2	0	0
	330	2	0	0	1	1	200
	331	1	1	400	1	1	150
	332	1	6	0	1	6	1200
	333	1	4.5	900	1	4.5	150
	334	2	0	0	1	6	2000
	335	1	3	300	1	2	700
	336	1	6	268	1	6	450
	337	1	2.5	260	1	6	600
	338	1	1.5	300	1	3	600
	339	1	6	250	2	0	0
	340	1	6	200	1	6	450
	341	2	0	0	2	0	0
Death	342	Not applicable	Not applicable	Not applicable	Not applicable	Not applicable	Not applicable
	343	2	0	0	2	0	0
Death	344	Not applicable	Not applicable	Not applicable	Not applicable	Not applicable	Not applicable
	345	2	0	0	2	0	0
	346	2	0	0	1	1	655
Death	347	Not applicable	Not applicable	Not applicable	Not applicable	Not applicable	Not applicable
	348	1	2	300	1	2	2000
	349	1	2	240	1	3	3307
	350	2	0	0	1	6	1040
	351	2	0	0	2	0	0
	352	1	6	1720	1	6	3000
	353	1	3	375	1	3	450
	354	2	0	0	2	0	0
	355	2	0	0	1	6	342
	356	2	0	0	2	0	0
	357	1	5	300	1	1	450
Death	358	Not applicable	Not applicable	Not applicable	Not applicable	Not applicable	Not applicable
	359	2	0	0	2	0	0
Death	360	Not applicable	Not applicable	Not applicable	Not applicable	Not applicable	Not applicable
	361	2	0	0	1	4	500
	362	2	0	0	1	1	2050
	363	1	2	1120	1	6	625
	364	1	4	360	1	3	952
	365	2	0	0	1	3	550
	366	2	0	0	1	6	960
	367	2	0	2	1	3	500
	368	1	1	300	1	3	900
	369	1	2	640	2	0	0
	370	1	1	240	1	1	240
Death	371	Not Applicable	Not Applicable	Not Applicable	Not Applicable	Not Applicable	Not Applicable
	372	2	0	0	2	0	0
	373	1	1	500	1	1	1060
	374	1	6	400	1	3	150
	375	2	0	0	2	0	0
	376	1	4	400	1	4	750
	377	2	0	0	2	0	0
	378	2	0	0	2	0	0
	379	2	0	0	1	3	705
Death	380	Not applicable	Not applicable	Not applicable	Not applicable	Not applicable	Not applicable
	381	2	0	0	2	0	0
	382	2	0	0	2	0	0
	383	2	0	0	2	0	0
Death	384	Not applicable	Not applicable	Not applicable	Not applicable	Not applicable	Not applicable
	385	2	0	0	1	6	900
	386	2	0	0	1	6	700
	387	2	0	0	2	0	0
	388	1	6	365	1	6	2147
	389	2	0	0	2	0	0
	390	1	7	1200	1	6	1940
	391	1	1	1300	1	4	1050
Death	392	Not applicable	Not applicable	Not applicable	Not applicable	Not applicable	Not applicable
	393	1	6	800	1	6	800
	394	2	0	0	2	0	0
Death	395	Not applicable	Not applicable	Not applicable	Not applicable	Not applicable	Not applicable
	396	1	3	400	1	6	450
	397	1	1	1000	2	0	0
	398	2	0	0	2	0	0
	399	2	0	0	2	0	0
	400	1	2	300	1	2	810
	401	2	0	0	1	6	800
	402	2	0	0	1	1	600
	403	2	0	0	1	6	112
	404	2	0	0	2	0	0
	405	1	1	280	2	0	0
	406	2	0	0	1	1	1600
	407	2	0	0	1	4	450
Death	408	Not applicable	Not applicable	Not applicable	Not applicable	Not applicable	Not applicable
	409	1	2	440	2	0	0
	410	2	0	0	2	0	0
	411	1	3	1000	1	1	160
	412	1	2	455	1	2	520
	413	2	0	0	2	0	0
	414	1	2	170	1	6	630
	415	2	0	0	2	0	0
	416	2	0	0	2	0	0
	417	1	6	500	1	6	700
	418	1	6	245	1	6	180
	419	2	0	0	2	0	0
	420	2	0	0	2	0	0
	421	1	1	270	1	1	225
	422	2	0	0	2	0	0
	423	2	0	0	2	0	0
	424	1	1	100	2	0	0
	425	2	0	0	1	1	1110
	426	1	1	528	2	0	0
	427	2	0	0	1	3	820

## Sheet: Coping
Reasons for missed interviews	Sl no.	Since we last spoke with you, did you borrow or receive any money to cover costs incurred since you started TB treatment?	If yes, how much did you borrow/receive from the day we last spoke…. (in total)?	From whom did you borrow/receive money?	Are you expected to pay the amount back?	Have you sold / mortgaged any of your property to finance the cost incurred during TB treatment since we last spoke?	If yes, what did you sell / mortgaged?	How much money did you receive from the sale/ mortgage of all items of your property (in total)?	Did you or your family withdraw from savings or fixed deposits for your illness?	What was the approximate value withdrawn from savings / fixed deposit withdrawn?	Did your household do any of these activities because of your illness (TB)	At least once from the time of your TB symptom, were you unable to pay for any of the below listed household items?
	1	1	3500	4	1	2	Not applicable	Not applicable	2	Not applicable	7	8
	2	3	Not available	Not available	Not available	3	Not available	Not available	3	Not available	8	9
	3	2	Not applicable	Not applicable	Not applicable	2	Not applicable	Not applicable	2	Not applicable	7	8
	4	2	Not applicable	Not applicable	Not applicable	2	Not applicable	Not applicable	2	Not applicable	7	8
Death	5	Not applicable	Not applicable	Not applicable	Not applicable	Not applicable	Not applicable	Not applicable	Not applicable	Not applicable	Not applicable	Not applicable
	6	2	Not applicable	Not applicable	Not applicable	2	Not applicable	Not applicable	2	Not applicable	7	8
	7	2	Not applicable	Not applicable	Not applicable	2	Not applicable	Not applicable	2	Not applicable	7	8
	8	2	Not applicable	Not applicable	Not applicable	2	Not applicable	Not applicable	1	Not available	8	9
	9	1	9000	1	1	1	6	4000	2	Not applicable	7	1,6
	10	2	Not applicable	Not applicable	Not applicable	2	Not applicable	Not applicable	2	Not applicable	7	8
	11	2	Not applicable	Not applicable	Not applicable	2	Not applicable	Not applicable	2	Not applicable	1	8
	12	2	Not applicable	Not applicable	Not applicable	2	Not applicable	Not applicable	2	Not applicable	7	8
	13	2	Not applicable	Not applicable	Not applicable	2	Not applicable	Not applicable	2	Not applicable	7	8
	14	2	Not applicable	Not applicable	Not applicable	2	Not applicable	Not applicable	1	16000	7	8
	15	2	Not applicable	Not applicable	Not applicable	2	Not applicable	Not applicable	2	Not applicable	7	8
	16	2	Not applicable	Not applicable	Not applicable	2	Not applicable	Not applicable	1	4000	7	1,6
	17	2	Not applicable	Not applicable	Not applicable	2	Not applicable	Not applicable	2	Not applicable	4	1,6
	18	2	Not applicable	Not applicable	Not applicable	2	Not applicable	Not applicable	2	Not applicable	1	1,4
	19	2	Not applicable	Not applicable	Not applicable	2	Not applicable	Not applicable	2	Not applicable	1	8
	20	2	Not applicable	Not applicable	Not applicable	2	Not applicable	Not applicable	1	10000	2	6
	21	2	Not applicable	Not applicable	Not applicable	2	Not applicable	Not applicable	2	Not applicable	7	8
	22	2	Not applicable	Not applicable	Not applicable	2	Not applicable	Not applicable	2	Not applicable	8	9
	23	2	Not applicable	Not applicable	Not applicable	2	Not applicable	Not applicable	1	30000	1	8
	24	2	Not applicable	Not applicable	Not applicable	2	Not applicable	Not applicable	2	Not applicable	7	8
	25	2	Not applicable	Not applicable	Not applicable	2	Not applicable	0	1	5000	1	1,6
	26	2	Not applicable	Not applicable	Not applicable	2	Not applicable	0	2	Not applicable	1,4	1
	27	2	Not applicable	Not applicable	Not applicable	1	1	5000	1	2500	7	8
	28	2	Not applicable	Not applicable	Not applicable	2	Not applicable	Not applicable	1	90000	7	8
	29	2	Not applicable	Not applicable	Not applicable	2	Not applicable	Not applicable	2	Not applicable	7	8
	30	2	Not applicable	Not applicable	Not applicable	2	Not applicable	Not applicable	2	Not applicable	7	8
	31	2	Not applicable	Not applicable	Not applicable	2	Not applicable	Not applicable	2	Not applicable	7	8
	32	2	Not applicable	Not applicable	Not applicable	2	Not applicable	Not applicable	2	Not applicable	7	8
	33	2	Not applicable	Not applicable	Not applicable	2	Not applicable	Not applicable	2	Not applicable	7	8
	34	2	Not applicable	Not applicable	Not applicable	2	Not applicable	Not applicable	2	Not applicable	7	8
	35	2	Not applicable	Not applicable	Not applicable	2	Not applicable	Not applicable	2	Not applicable	7	8
	36	2	Not applicable	Not applicable	Not applicable	2	Not applicable	Not applicable	2	Not applicable	7	8
	37	2	Not applicable	Not applicable	Not applicable	2	Not applicable	Not applicable	2	Not applicable	7	8
	38	2	Not applicable	Not applicable	Not applicable	2	Not applicable	Not applicable	2	Not applicable	1	8
	39	2	Not applicable	Not applicable	Not applicable	2	Not applicable	Not applicable	1	5000	7	8
	40	2	Not applicable	Not applicable	Not applicable	2	Not applicable	Not applicable	2	Not applicable	7	8
	41	2	Not applicable	Not applicable	Not applicable	2	Not applicable	Not applicable	2	Not applicable	1,4	2,6
	42	2	Not applicable	Not applicable	Not applicable	2	Not applicable	Not applicable	1	3000	7	8
	43	2	Not applicable	Not applicable	Not applicable	2	Not applicable	Not applicable	1	4000	7	8
	44	2	Not applicable	Not applicable	Not applicable	2	Not applicable	Not applicable	2	Not applicable	1	6
	45	1	500	1	2	2	Not applicable	Not applicable	1	2000	4	1,4,6
	46	2	Not applicable	Not applicable	Not applicable	2	Not applicable	Not applicable	2	Not applicable	7	8
	47	2	Not applicable	Not applicable	Not applicable	1	3	1200	1	10000	1,4	1
	48	2	Not applicable	Not applicable	Not applicable	1	3	350	1	800	7	8
	49	1	8000	2	1	2	Not applicable	Not applicable	1	2000	7	8
	50	1	10000	2	1	1	3	800	1	5000	1,4	6
Unable to contact	51	Not available	Not available	Not available	Not available	Not available	Not available	Not available	Not available	Not available	Not available	Not available
	52	2	Not applicable	Not applicable	Not applicable	2	Not applicable	Not applicable	2	Not applicable	7	8
	53	1	1000	2	1	2	Not applicable	Not applicable	1	Not available	7	8
	54	1	2000	2	1	2	Not applicable	Not applicable	1	10000	2	1
	55	1	5000	4	1	2	Not applicable	Not applicable	2	Not applicable	1	6
	56	2	Not applicable	Not applicable	Not applicable	2	Not applicable	Not applicable	2	Not applicable	7	8
Death	57	Not applicable	Not applicable	Not applicable	Not applicable	Not applicable	Not applicable	Not applicable	Not applicable	Not applicable	Not applicable	Not applicable
	58	2	Not applicable	Not applicable	Not applicable	2	Not applicable	Not applicable	2	Not applicable	7	8
	59	1	5000	1	1	1	2	7500	2	Not applicable	4	1,4,6
	60	1	18000	4,5	1	1	3	1500	2	Not applicable	1	1,6
	61	2	Not applicable	Not applicable	Not applicable	2	Not applicable	Not applicable	2	Not applicable	7	1
	62	1	1500	7	1	1	2	2000	2	Not applicable	1,5	1,4
	63	2	Not applicable	Not applicable	Not applicable	2	Not applicable	Not applicable	2	Not applicable	7	1
	64	2	Not applicable	Not applicable	Not applicable	2	Not applicable	Not applicable	1	6900	7	1,6
	65	2	Not applicable	Not applicable	Not applicable	2	Not applicable	Not applicable	2	Not applicable	7	1,6
	66	2	Not applicable	Not applicable	Not applicable	2	Not applicable	Not applicable	2	Not applicable	7	8
	67	2	Not applicable	Not applicable	Not applicable	1	1	1600	2	Not applicable	7	8
	68	1	1000	2	1	2	Not applicable	Not applicable	2	Not applicable	7	1
Shifted to MDR	69	Not available	Not available	Not available	Not available	Not available	Not available	Not available	Not available	Not available	Not available	Not available
Migrate out	70	Not available	Not available	Not available	Not available	Not available	Not available	Not available	Not available	Not available	Not available	Not available
	71	2	Not applicable	Not applicable	Not applicable	2	Not applicable	Not applicable	1	4000	7	1,6
	72	2	Not applicable	Not applicable	Not applicable	2	Not applicable	Not applicable	2	Not applicable	7	8
	73	2	Not applicable	Not applicable	Not applicable	2	Not applicable	Not applicable	2	Not applicable	1	8
	74	1	1100	1,2	1	2	Not applicable	Not applicable	2	Not applicable	7	6
	75	2	Not applicable	Not applicable	Not applicable	2	Not applicable	Not applicable	2	Not applicable	7	8
	76	1	3000	1	1	1	2	8000	1	5000	1,2	8
	77	2	Not applicable	Not applicable	Not applicable	2	Not applicable	Not applicable	2	Not applicable	4	6
	78	2	Not applicable	Not applicable	Not applicable	2	Not applicable	Not applicable	2	Not applicable	7	8
	79	2	Not applicable	Not applicable	Not applicable	1	2	8000	2	Not applicable	7	8
	80	1	30000	2,4	1	1	2	6500	1	80000	4	8
	81	2	Not applicable	Not applicable	Not applicable	2	Not applicable	Not applicable	1	3000	7	1,6
	82	2	Not applicable	Not applicable	Not applicable	2	Not applicable	Not applicable	2	Not applicable	7	8
	83	2	Not applicable	Not applicable	Not applicable	2	Not applicable	Not applicable	2	Not applicable	7	8
	84	2	Not applicable	Not applicable	Not applicable	2	Not applicable	Not applicable	2	Not applicable	1	8
	85	1	500	2	1	2	Not applicable	Not applicable	2	Not applicable	8	9
	86	2	Not applicable	Not applicable	Not applicable	2	Not applicable	Not applicable	2	Not applicable	7	1,6
	87	1	4200	2	1	2	Not applicable	Not applicable	1	5000	7	6
	88	Not available	Not available	Not available	Not available	Not available	Not available	Not available	Not available	Not available	Not available	Not available
	89	2	Not applicable	Not applicable	Not applicable	2	Not applicable	Not applicable	2	Not applicable	7	1,6
	90	2	Not applicable	Not applicable	Not applicable	2	Not applicable	Not applicable	3	Not applicable	7	8
	91	2	Not applicable	Not applicable	Not applicable	2	Not applicable	Not applicable	1	15000	7	6
	92	1	5000	1	1	2	Not applicable	Not applicable	2	Not applicable	1,4	1,6
	93	2	Not applicable	Not applicable	Not applicable	2	Not applicable	Not applicable	2	Not applicable	1	6
	94	2	Not applicable	Not applicable	Not applicable	2	Not applicable	Not applicable	2	Not applicable	7	8
	95	1	1000	1	1	2	Not applicable	Not applicable	1	5000	4	1,4,6
	96	2	Not applicable	Not applicable	Not applicable	2	Not applicable	Not applicable	2	Not applicable	7	4
	97	1	4000	6	1	2	Not applicable	Not applicable	2	Not applicable	1	1,4,6
	98	2	Not applicable	Not applicable	Not applicable	2	Not applicable	Not applicable	2	Not applicable	4	8
	99	2	Not applicable	Not applicable	Not applicable	2	Not applicable	Not applicable	2	Not applicable	7	8
	100	2	Not applicable	Not applicable	Not applicable	2	Not applicable	Not applicable	2	Not applicable	8	9
	101	2	Not applicable	Not applicable	Not applicable	2	Not applicable	Not applicable	1	15000	7	1
	102	2	Not applicable	Not applicable	Not applicable	2	Not applicable	Not applicable	2	Not applicable	7	8
	103	1	2000	2	1	2	Not applicable	Not applicable	1	3000	1,4	1,6
	104	2	Not applicable	Not applicable	Not applicable	2	Not applicable	Not applicable	2	Not applicable	2,4	1
	105	2	Not applicable	Not applicable	Not applicable	2	Not applicable	Not applicable	1	3000	7	8
	106	2	Not applicable	Not applicable	Not applicable	2	Not applicable	Not applicable	2	Not applicable	7	8
	107	2	Not applicable	Not applicable	Not applicable	2	Not applicable	Not applicable	2	Not applicable	7	8
	108	2	Not applicable	Not applicable	Not applicable	2	Not applicable	Not applicable	2	Not applicable	7	8
	109	1	2000	2	1	1	2	Not available	2	Not applicable	4	8
	110	1	500	1	1	1	2	1900	2	Not applicable	1	1
	111	1	1500	1	1	2	Not applicable	Not applicable	2	Not applicable	1	8
	112	1	2000	1	2	2	Not applicable	Not applicable	2	Not applicable	8	9
	113	2	Not applicable	Not applicable	Not applicable	2	Not applicable	Not applicable	2	Not applicable	7	4
	114	3	Not available	Not available	Not available	3	Not available	Not available	3	Not available	7	9
	115	2	Not applicable	Not applicable	Not applicable	2	Not applicable	Not applicable	2	Not applicable	7	8
	116	2	Not applicable	Not applicable	Not applicable	2	Not applicable	Not applicable	1	2000	7	8
	117	1	10000	2	1	1	2	2000	1	21000	1,3,4	1,6
	118	2	Not applicable	Not applicable	Not applicable	2	Not applicable	Not applicable	2	Not applicable	7	8
	119	2	Not applicable	Not applicable	Not applicable	2	Not applicable	Not applicable	1	1500	7	1,6
	120	2	Not applicable	Not applicable	Not applicable	1	2	10000	2	Not applicable	1,4	6
	121	2	Not applicable	Not applicable	Not applicable	1	2	4500	2	Not applicable	1,4	1
	122	2	Not applicable	Not applicable	Not applicable	2	Not applicable	Not applicable	2	Not applicable	7	8
	123	2	Not applicable	Not applicable	Not applicable	2	Not applicable	Not applicable	1	2000	7	9
	124	2	Not applicable	Not applicable	Not applicable	2	Not applicable	Not applicable	1	30000	7	1
	125	2	Not applicable	Not applicable	Not applicable	2	Not applicable	Not applicable	2	Not applicable	7	8
	126	2	Not applicable	Not applicable	Not applicable	2	Not applicable	Not applicable	2	Not applicable	7	8
	127	1	1000	2	1	2	Not applicable	Not applicable	1	2000	4	1,5,6
	128	2	Not applicable	Not applicable	Not applicable	2	Not applicable	Not applicable	2	Not applicable	7	1
	129	2	Not applicable	Not applicable	Not applicable	2	Not applicable	Not applicable	1	2000	7	8
	130	2	Not applicable	Not applicable	Not applicable	2	Not applicable	Not applicable	2	Not applicable	1	8
	131	2	Not applicable	Not applicable	Not applicable	2	Not applicable	Not applicable	2	Not applicable	7	8
	132	2	Not applicable	Not applicable	Not applicable	2	Not applicable	Not applicable	2	Not applicable	7	8
	133	2	Not applicable	Not applicable	Not applicable	2	Not applicable	Not applicable	2	Not applicable	7	8
	134	2	Not applicable	Not applicable	Not applicable	2	Not applicable	Not applicable	2	Not applicable	7	1
	135	1	5000	2	1	2	Not applicable	Not applicable	2	Not applicable	1,4	1
	136	2	Not applicable	Not applicable	Not applicable	2	Not applicable	Not applicable	3	Not available	7	8
	137	2	Not applicable	Not applicable	Not applicable	2	Not applicable	Not applicable	2	Not applicable	7	8
	138	1	1000	2	1	1	2	1800	2	Not applicable	7	1
	139	1	6000	5	1	2	Not applicable	Not applicable	2	Not applicable	7	8
	140	2	Not applicable	Not applicable	Not applicable	2	Not applicable	Not applicable	2	Not applicable	7	8
	141	1	Not available	2	1	1	6	3000	2	Not applicable	7	1
	142	1	5000	1	1	2	Not applicable	Not applicable	2	Not applicable	2	1
	143	2	Not applicable	Not applicable	Not applicable	2	Not applicable	Not applicable	1	15000	7	6
	144	2	Not applicable	Not applicable	Not applicable	2	Not applicable	Not applicable	2	Not applicable	7	8
	145	2	Not applicable	Not applicable	Not applicable	2	Not applicable	Not applicable	1	1300	7	8
	146	2	Not applicable	Not applicable	Not applicable	2	Not applicable	Not applicable	1	2000	4	1,6
	147	2	Not applicable	Not applicable	Not applicable	2	Not applicable	Not applicable	2	Not applicable	7	8
	148	2	Not applicable	Not applicable	Not applicable	2	Not applicable	Not applicable	3	Not applicable	7	6
	149	2	Not applicable	Not applicable	Not applicable	2	Not applicable	Not applicable	1	5000	7	8
	150	1	5000	1	1	2	Not applicable	Not applicable	2	Not applicable	7	8
	151	1	6000	2	1	1	4	1100	2	Not applicable	4	6
	152	1	2000	2	1	2	Not applicable	Not applicable	1	10000	7	8
	153	1	3000	2	1	2	Not applicable	Not applicable	1	4000	7	8
	154	1	3000	1	1	2	Not applicable	Not applicable	2	Not applicable	7	1
	155	1	1000	1	1	2	Not applicable	Not applicable	1	4000	3,4	6
	156	2	Not applicable	Not applicable	Not applicable	2	Not applicable	Not applicable	2	Not applicable	7	8
	157	2	Not applicable	Not applicable	Not applicable	2	Not applicable	Not applicable	2	Not applicable	7	8
	158	2	Not applicable	Not applicable	Not applicable	2	Not applicable	Not applicable	2	Not applicable	7	8
	159	2	Not applicable	Not applicable	Not applicable	2	Not applicable	Not applicable	1	6000	7	8
	160	2	Not applicable	Not applicable	Not applicable	2	Not applicable	Not applicable	2	Not applicable	7	8
	161	2	Not applicable	Not applicable	Not applicable	2	Not applicable	Not applicable	1	10000	7	6
	162	2	Not applicable	Not applicable	Not applicable	2	Not applicable	Not applicable	1	2000	7	8
	163	2	Not applicable	Not applicable	Not applicable	2	Not applicable	Not applicable	2	Not applicable	4	1
	164	2	Not applicable	Not applicable	Not applicable	2	Not applicable	Not applicable	1	44100	7	8
	165	2	Not applicable	Not applicable	Not applicable	2	Not applicable	Not applicable	1	Not available	7	8
	166	2	Not applicable	Not applicable	Not applicable	2	Not applicable	Not applicable	2	Not applicable	7	8
	167	2	Not applicable	Not applicable	Not applicable	2	Not applicable	Not applicable	2	Not applicable	7	8
	168	2	Not applicable	Not applicable	Not applicable	2	Not applicable	Not applicable	2	Not applicable	7	8
Death	169	Not applicable	Not applicable	Not applicable	Not applicable	Not applicable	Not applicable	Not applicable	Not applicable	Not applicable	Not applicable	Not applicable
Migrate out	170	Not available	Not available	Not available	Not available	Not available	Not available	Not available	Not available	Not available	Not available	Not available
	171	2	Not applicable	Not applicable	Not applicable	2	Not applicable	Not applicable	2	Not applicable	2,3	1
	172	3	Not applicable	Not applicable	Not applicable	2	Not applicable	Not applicable	1	4000	7	8
	173	2	Not applicable	Not applicable	Not applicable	2	Not applicable	Not applicable	2	Not applicable	7	8
Unable to contact	174	Not available	Not available	Not available	Not available	Not available	Not available	Not available	Not available	Not available	Not available	Not available
	175	2	Not applicable	Not applicable	Not applicable	2	Not applicable	Not applicable	2	Not applicable	7	8
	176	2	Not applicable	Not applicable	Not applicable	2	Not applicable	Not applicable	2	Not applicable	7	8
	177	1	20000	1	1	2	Not applicable	Not applicable	2	Not applicable	4	1,6
	178	1	1000	2	1	2	Not applicable	Not applicable	2	Not applicable	7	1,4
	179	2	Not applicable	Not applicable	Not applicable	2	Not applicable	Not applicable	2	Not applicable	7	8
	180	1	5000	2	1	2	Not applicable	Not applicable	2	Not applicable	7	8
	181	2	Not applicable	Not applicable	Not applicable	2	Not applicable	Not applicable	1	5000	7	8
	182	2	Not applicable	Not applicable	Not applicable	2	Not applicable	Not applicable	2	Not applicable	7	8
	183	2	Not applicable	Not applicable	Not applicable	2	Not applicable	Not applicable	2	Not applicable	7	8
	184	2	Not applicable	Not applicable	Not applicable	2	Not applicable	Not applicable	2	Not applicable	7	8
	185	2	Not applicable	Not applicable	Not applicable	2	Not applicable	Not applicable	2	Not applicable	7	8
	186	2	Not applicable	Not applicable	Not applicable	2	Not applicable	Not applicable	2	Not applicable	7	8
	187	1	2000	2	1	2	Not applicable	Not applicable	2	Not applicable	4	8
	188	2	Not applicable	Not applicable	Not applicable	2	Not applicable	Not applicable	2	Not applicable	7	8
	189	2	Not applicable	Not applicable	Not applicable	2	Not applicable	Not applicable	2	Not applicable	7	8
	190	2	Not applicable	Not applicable	Not applicable	2	Not applicable	Not applicable	2	Not applicable	7	8
	191	2	Not applicable	Not applicable	Not applicable	2	Not applicable	Not applicable	2	Not applicable	7	8
	192	2	Not applicable	Not applicable	Not applicable	2	Not applicable	Not applicable	2	Not applicable	7	8
	193	1	500	1	1	1	2	400	2	Not applicable	4	1
	194	2	Not applicable	Not applicable	Not applicable	2	Not applicable	Not applicable	2	Not applicable	7	8
	195	2	Not applicable	Not applicable	Not applicable	2	Not applicable	Not applicable	2	Not applicable	7	1
	196	2	Not applicable	Not applicable	Not applicable	2	Not applicable	Not applicable	2	Not applicable	7	8
	197	2	Not applicable	Not applicable	Not applicable	2	Not applicable	Not applicable	2	Not applicable	7	8
	198	2	Not applicable	Not applicable	Not applicable	2	Not applicable	Not applicable	2	Not applicable	4	1
	199	2	Not applicable	Not applicable	Not applicable	2	Not applicable	Not applicable	2	Not applicable	7	8
	200	1	70000	4	1	1	5	30000	1	12500	4	8
	201	2	Not applicable	Not applicable	Not applicable	2	Not applicable	Not applicable	2	Not applicable	7	8
	202	1	2000	2	2	2	Not applicable	Not applicable	2	Not applicable	7	1,4
	203	2	Not applicable	Not applicable	Not applicable	2	Not applicable	Not applicable	2	Not applicable	7	8
	204	2	Not applicable	Not applicable	Not applicable	2	Not applicable	Not applicable	2	Not applicable	7	8
Unable to contact	205	Not available	Not available	Not available	Not available	Not available	Not available	Not available	Not available	Not available	Not available	Not available
	206	2	Not applicable	Not applicable	Not applicable	2	Not applicable	Not applicable	2	Not applicable	7	8
Unable to contact	207	Not available	Not available	Not available	Not available	Not available	Not available	Not available	Not available	Not available	Not available	Not available
	208	2	Not applicable	Not applicable	Not applicable	2	Not applicable	Not applicable	1	5000	4	1
	209	2	Not applicable	Not applicable	Not applicable	2	Not applicable	Not applicable	2	Not applicable	7	1
	210	1	1000	2	1	2	Not applicable	Not applicable	1	4000	7	1,6
	211	2	Not applicable	Not applicable	Not applicable	2	Not applicable	Not applicable	2	Not applicable	7	8
	212	2	Not applicable	Not applicable	Not applicable	2	Not applicable	Not applicable	2	Not applicable	7	8
Shifted to MDR	213	Not available	Not available	Not available	Not available	Not available	Not available	Not available	Not available	Not available	Not available	Not available
	214	2	Not applicable	Not applicable	Not applicable	2	Not applicable	Not applicable	2	Not applicable	8	9
	215	2	Not applicable	Not applicable	Not applicable	2	Not applicable	Not applicable	2	Not applicable	7	8
Death	216	Not applicable	Not applicable	Not applicable	Not applicable	Not applicable	Not applicable	Not applicable	Not applicable	Not applicable	Not applicable	Not applicable
	217	2	Not applicable	Not applicable	Not applicable	2	Not applicable	Not applicable	2	Not applicable	7	8
	218	2	Not applicable	Not applicable	Not applicable	1	5	Not available	2	Not applicable	7	8
	219	1	15000	1	2	2	Not applicable	Not applicable	1	Not available	7	8
	220	2	Not applicable	Not applicable	Not applicable	2	Not applicable	Not applicable	1	Not available	7	8
Death	221	Not applicable	Not applicable	Not applicable	Not applicable	Not applicable	Not applicable	Not applicable	Not applicable	Not applicable	Not applicable	Not applicable
	222	2	Not applicable	Not applicable	Not applicable	2	Not applicable	Not applicable	2	Not applicable	4	1
	223	2	Not applicable	Not applicable	Not applicable	2	Not applicable	Not applicable	2	Not applicable	7	8
	224	2	Not applicable	Not applicable	Not applicable	2	Not applicable	Not applicable	2	Not applicable	1	8
	225	2	Not applicable	Not applicable	Not applicable	2	Not applicable	Not applicable	2	Not applicable	7	1
	226	2	Not applicable	Not applicable	Not applicable	2	Not applicable	Not applicable	1	5000	7	8
	227	1	4000	2	1	1	2	7000	1	10000	7	6
	228	2	Not applicable	Not applicable	Not applicable	2	Not applicable	Not applicable	2	Not applicable	7	8
	229	2	Not applicable	Not applicable	Not applicable	2	Not applicable	Not applicable	2	Not applicable	4	1
	230	2	Not applicable	Not applicable	Not applicable	2	Not applicable	Not applicable	2	Not applicable	7	8
Death	231	Not applicable	Not applicable	Not applicable	Not applicable	Not applicable	Not applicable	Not applicable	Not applicable	Not applicable	Not applicable	Not applicable
	232	2	Not applicable	Not applicable	Not applicable	2	Not applicable	Not applicable	2	Not applicable	7	8
	233	1	2000	6	1	2	Not applicable	Not applicable	1	1500	4	8
	234	2	Not applicable	Not applicable	Not applicable	2	Not applicable	Not applicable	2	Not applicable	7	1
	235	2	Not applicable	Not applicable	Not applicable	1	1,2	25000	2	Not applicable	4	1
	236	1	8000	2,5	1	1	1	6500	2	Not applicable	1,3,4	1,2,6
	237	1	2000	5	1	2	Not applicable	Not applicable	2	Not applicable	7	8
Death	238	Not applicable	Not applicable	Not applicable	Not applicable	Not applicable	Not applicable	Not applicable	Not applicable	Not applicable	Not applicable	Not applicable
	239	1	4000	1	1	2	Not applicable	Not applicable	2	Not applicable	1	1
	240	2	Not applicable	Not applicable	Not applicable	1	5	1400	2	Not applicable	1,4	1,2,4
	241	2	Not applicable	Not applicable	Not applicable	2	Not applicable	Not applicable	2	Not applicable	7	8
	242	2	Not applicable	Not applicable	Not applicable	1	1	20000	1	2000	1	1,6
	243	2	Not applicable	Not applicable	Not applicable	2	Not applicable	Not applicable	3	Not applicable	1	8
	244	2	Not applicable	Not applicable	Not applicable	2	Not applicable	Not applicable	2	Not applicable	4	8
	245	2	Not applicable	Not applicable	Not applicable	2	Not applicable	Not applicable	2	Not applicable	7	8
	246	2	Not applicable	Not applicable	Not applicable	1	2	700	2	Not applicable	7	1,6
	247	2	Not applicable	Not applicable	Not applicable	2	Not applicable	Not applicable	2	Not applicable	1,4	1
	248	2	Not applicable	Not applicable	Not applicable	2	Not applicable	Not applicable	2	Not applicable	4	8
	249	2	Not applicable	Not applicable	Not applicable	2	Not applicable	Not applicable	2	Not applicable	7	8
	250	2	Not applicable	Not applicable	Not applicable	2	Not applicable	Not applicable	1	2500	7	8
	251	1	5000	2	1	2	Not applicable	Not applicable	1	2000	3	1,6
	252	2	Not applicable	Not applicable	Not applicable	2	Not applicable	Not applicable	2	Not applicable	7	1
	253	1	3000	1	1	1	1	10000	2	Not applicable	1	8
	254	1	2000	2	1	2	Not applicable	Not applicable	2	Not applicable	3	1
	255	2	Not applicable	Not applicable	Not applicable	2	Not applicable	Not applicable	2	Not applicable	7	8
	256	2	Not applicable	Not applicable	Not applicable	2	Not applicable	Not applicable	2	Not applicable	4	8
	257	1	5000	2	1	1	1	15000	1	20000	4	8
	258	2	Not applicable	Not applicable	Not applicable	2	Not applicable	Not applicable	2	Not applicable	8	8
	259	2	Not applicable	Not applicable	Not applicable	2	Not applicable	Not applicable	2	Not applicable	7	8
	260	2	Not applicable	Not applicable	Not applicable	2	Not applicable	Not applicable	2	Not applicable	4	8
	261	2	Not applicable	Not applicable	Not applicable	2	Not applicable	Not applicable	1	2000	1,4	1
	262	2	Not applicable	Not applicable	Not applicable	2	Not applicable	Not applicable	2	Not applicable	7	1
	263	2	Not applicable	Not applicable	Not applicable	2	Not applicable	Not applicable	2	Not applicable	7	8
	264	2	Not applicable	Not applicable	Not applicable	2	Not applicable	Not applicable	2	Not applicable	7	8
	265	2	Not applicable	Not applicable	Not applicable	2	Not applicable	Not applicable	2	Not applicable	7	8
Death	266	Not applicable	Not applicable	Not applicable	Not applicable	Not applicable	Not applicable	Not applicable	Not applicable	Not applicable	Not applicable	Not applicable
	267	3	Not available	Not available	Not available	3	Not available	Not available	3	Not available	8	2
	268	2	Not applicable	Not applicable	Not applicable	2	Not applicable	Not applicable	2	Not applicable	7	1
	269	2	Not applicable	Not applicable	Not applicable	2	Not applicable	Not applicable	2	Not applicable	7	8
	270	2	Not applicable	Not applicable	Not applicable	2	Not applicable	Not applicable	2	Not applicable	7	8
	271	2	Not applicable	Not applicable	Not applicable	2	Not applicable	Not applicable	2	Not applicable	7	8
	272	2	Not applicable	Not applicable	Not applicable	2	Not applicable	Not applicable	2	Not applicable	7	8
	273	2	Not applicable	Not applicable	Not applicable	2	Not applicable	Not applicable	1	1000	4	8
	274	2	Not applicable	Not applicable	Not applicable	2	Not applicable	Not applicable	2	Not applicable	7	8
	275	2	Not applicable	Not applicable	Not applicable	1	2,5	3300	1	10000	1,4	1,4,6
	276	2	Not applicable	Not applicable	Not applicable	2	Not applicable	Not applicable	2	Not applicable	7	8
	277	2	Not applicable	Not applicable	Not applicable	2	Not applicable	Not applicable	2	Not applicable	7	8
	278	2	Not applicable	Not applicable	Not applicable	2	Not applicable	Not applicable	2	Not applicable	7	8
	279	2	Not applicable	Not applicable	Not applicable	2	Not applicable	Not applicable	2	Not applicable	7	8
	280	2	Not applicable	Not applicable	Not applicable	2	Not applicable	Not applicable	2	Not applicable	1,4	1
	281	2	Not applicable	Not applicable	Not applicable	2	Not applicable	Not applicable	2	Not applicable	7	8
Death	282	Not applicable	Not applicable	Not applicable	Not applicable	Not applicable	Not applicable	Not applicable	Not applicable	Not applicable	Not applicable	Not applicable
Unable to contact	283	Not available	Not available	Not available	Not available	Not available	Not available	Not available	Not available	Not available	Not available	Not available
	284	2	Not applicable	Not applicable	Not applicable	2	Not applicable	Not applicable	2	Not applicable	7	8
	285	2	Not applicable	Not applicable	Not applicable	1	4	500	2	Not applicable	4	1,6
	286	2	Not applicable	Not applicable	Not applicable	2	Not applicable	Not applicable	2	Not applicable	7	8
	287	2	Not applicable	Not applicable	Not applicable	2	Not applicable	Not applicable	2	Not applicable	7	8
	288	2	Not applicable	Not applicable	Not applicable	2	Not applicable	Not applicable	2	Not applicable	3	8
	289	2	Not applicable	Not applicable	Not applicable	2	Not applicable	Not applicable	2	Not applicable	1,4	1
	290	2	Not applicable	Not applicable	Not applicable	2	Not applicable	Not applicable	1	1000	1,3	6
	291	2	Not applicable	Not applicable	Not applicable	2	Not applicable	Not applicable	1	5000	7	8
	292	1	6000	2	1	2	Not applicable	Not applicable	1	10000	7	8
	293	2	Not applicable	Not applicable	Not applicable	2	Not applicable	Not applicable	3	Not applicable	1	8
Death	294	Not applicable	Not applicable	Not applicable	Not applicable	Not applicable	Not applicable	Not applicable	Not applicable	Not applicable	Not applicable	Not applicable
	295	1	Not available	2	1	2	Not applicable	Not applicable	1	5000	7	8
	296	3	Not available	Not available	Not available	2	Not applicable	Not applicable	3	Not available	4	6
	297	2	Not applicable	Not applicable	Not applicable	2	Not applicable	Not applicable	1	Not available	1	8
	298	2	Not applicable	Not applicable	Not applicable	2	Not applicable	Not applicable	1	1500	4	8
	299	2	Not applicable	Not applicable	Not applicable	1	4	3500	2	Not applicable	1	8
	300	1	5000	2	1	2	Not applicable	Not applicable	2	Not applicable	7	6
	301	1	Not available	Not available	Not available	1	2	Not available	1	5000	7	1
	302	1	1000	2	1	2	Not applicable	Not applicable	2	Not applicable	1	4
	303	2	Not applicable	Not applicable	Not applicable	2	Not applicable	Not applicable	1	3000	7	4
	304	1	4000	1	1	2	Not applicable	Not applicable	1	7000	4	8
	305	2	Not applicable	Not applicable	Not applicable	2	Not applicable	Not applicable	2	Not applicable	7	8
	306	2	Not applicable	Not applicable	Not applicable	2	Not applicable	Not applicable	2	Not applicable	7	1,4
	307	2	Not applicable	Not applicable	Not applicable	1	2	8000	1	5000	7	1,6
	308	2	Not applicable	Not applicable	Not applicable	2	Not applicable	Not applicable	2	Not applicable	7	8
	309	2	Not applicable	Not applicable	Not applicable	2	Not applicable	Not applicable	2	Not applicable	7	1,2
	310	2	Not applicable	Not applicable	Not applicable	1	2	2000	2	Not applicable	1	9
	311	1	1000	2	1	2	Not applicable	Not applicable	2	Not applicable	1,4	1,6
	312	2	Not applicable	Not applicable	Not applicable	2	Not applicable	Not applicable	2	Not applicable	7	1
Death	313	Not applicable	Not applicable	Not applicable	Not applicable	Not applicable	Not applicable	Not applicable	Not applicable	Not applicable	Not applicable	Not applicable
	314	1	15000	6	1	1	2	26000	2	Not applicable	4	1
	315	1	10000	5	1	2	Not applicable	Not applicable	2	Not applicable	7	8
	316	2	Not applicable	Not applicable	Not applicable	2	Not applicable	Not applicable	1	4500	7	8
	317	2	Not applicable	Not applicable	Not applicable	2	Not applicable	Not applicable	1	3000	4	1
	318	1	5000	6	1	2	Not applicable	Not applicable	2	Not applicable	4	1
	319	2	Not applicable	Not applicable	Not applicable	2	Not applicable	Not applicable	2	Not applicable	7	8
	320	2	Not applicable	Not applicable	Not applicable	2	Not applicable	Not applicable	2	Not applicable	1	1
	321	1	2000	2	1	2	Not applicable	Not applicable	1	5000	1,4	1,6
	322	1	3000	2	1	2	Not applicable	Not applicable	2	Not applicable	1,3,4	1,4,6
	323	2	Not applicable	Not applicable	Not applicable	2	Not applicable	Not applicable	1	1500	1	1
	324	2	Not applicable	Not applicable	Not applicable	2	Not applicable	Not applicable	2	Not applicable	7	8
	325	2	Not applicable	Not applicable	Not applicable	2	Not applicable	Not applicable	2	Not applicable	7	8
	326	2	Not applicable	Not applicable	Not applicable	2	Not applicable	Not applicable	2	Not applicable	7	8
	327	2	Not applicable	Not applicable	Not applicable	1	1	5000	1	5000	7	8
	328	2	Not applicable	Not applicable	Not applicable	2	Not applicable	Not applicable	2	Not applicable	7	8
	329	1	4000	1	1	2	Not applicable	Not applicable	2	Not applicable	7	1
	330	2	Not applicable	Not applicable	Not applicable	2	Not applicable	Not applicable	2	Not applicable	7	8
	331	2	Not applicable	Not applicable	Not applicable	2	Not applicable	Not applicable	1	10000	7	8
	332	2	Not applicable	Not applicable	Not applicable	2	Not applicable	Not applicable	2	Not applicable	7	8
	333	1	8000	1	1	2	Not applicable	Not applicable	1	Not available	7	8
	334	2	Not applicable	Not applicable	Not applicable	2	Not applicable	Not applicable	1	Not available	7	8
	335	1	700	1	1	2	Not applicable	Not applicable	2	Not applicable	2	8
	336	2	Not applicable	Not applicable	Not applicable	1	4	9000	2	Not applicable	7	1
	337	2	Not applicable	Not applicable	Not applicable	1	2	10000	1	12000	7	1
	338	2	Not applicable	Not applicable	Not applicable	1	1	6000	2	Not applicable	7	8
	339	2	Not applicable	Not applicable	Not applicable	2	Not applicable	Not applicable	1	5000	4	1,2,6
	340	2	Not applicable	Not applicable	Not applicable	1	1	2000	2	Not applicable	7	1,6
	341	2	Not applicable	Not applicable	Not applicable	2	Not applicable	Not applicable	1	5000	7	1,6
Death	342	Not applicable	Not applicable	Not applicable	Not applicable	Not applicable	Not applicable	Not applicable	Not applicable	Not applicable	Not applicable	Not applicable
	343	2	Not applicable	Not applicable	Not applicable	2	Not applicable	Not applicable	2	Not applicable	7	8
Death	344	Not applicable	Not applicable	Not applicable	Not applicable	Not applicable	Not applicable	Not applicable	Not applicable	Not applicable	Not applicable	Not applicable
	345	2	Not applicable	Not applicable	Not applicable	2	Not applicable	Not applicable	2	Not applicable	7	8
	346	2	Not applicable	Not applicable	Not applicable	2	Not applicable	Not applicable	1	1200	7	8
Death	347	Not applicable	Not applicable	Not applicable	Not applicable	Not applicable	Not applicable	Not applicable	Not applicable	Not applicable	Not applicable	Not applicable
	348	1	1500	2	1	2	Not applicable	Not applicable	2	Not applicable	7	8
	349	1	10000	2	1	1	2,5	16500	1	2000	1,4	1,6
	350	2	Not applicable	Not applicable	Not applicable	1	6	5000	1	5000	4	1
	351	2	Not applicable	Not applicable	Not applicable	1	2	6000	2	Not applicable	7	8
	352	2	Not applicable	Not applicable	Not applicable	2	Not applicable	Not applicable	1	20000	7	8
	353	1	2000	2	1	2	Not applicable	Not applicable	2	Not applicable	7	8
	354	2	Not applicable	Not applicable	Not applicable	2	Not applicable	Not applicable	2	Not applicable	7	8
	355	1	6000	1	1	1	1,2	18000	1	7000	4	8
	356	2	Not applicable	Not applicable	Not applicable	2	Not applicable	Not applicable	2	Not applicable	7	8
	357	1	3000	2	1	2	Not applicable	Not applicable	1	3000	1	1
Death	358	Not applicable	Not applicable	Not applicable	Not applicable	Not applicable	Not applicable	Not applicable	Not applicable	Not applicable	Not applicable	Not applicable
	359	2	Not applicable	Not applicable	Not applicable	2	Not applicable	Not applicable	2	Not applicable	7	8
Death	360	Not applicable	Not applicable	Not applicable	Not applicable	Not applicable	Not applicable	Not applicable	Not applicable	Not applicable	Not applicable	Not applicable
	361	2	Not applicable	Not applicable	Not applicable	2	Not applicable	Not applicable	2	Not applicable	7	1
	362	2	Not applicable	Not applicable	Not applicable	2	Not applicable	Not applicable	1	3000	7	6
	363	2	Not applicable	Not applicable	Not applicable	2	Not applicable	Not applicable	2	Not applicable	7	8
	364	2	Not applicable	Not applicable	Not applicable	2	Not applicable	Not applicable	2	Not applicable	7	8
	365	2	Not applicable	Not applicable	Not applicable	2	Not applicable	Not applicable	1	10000	7	4,6
	366	1	1000	2	1	1	5	3000	1	1200	1	8
	367	2	Not applicable	Not applicable	Not applicable	2	Not applicable	Not applicable	2	Not applicable	7	8
	368	2	Not applicable	Not applicable	Not applicable	2	Not applicable	Not applicable	1	2500	1	1
	369	1	5000	6	1	1	2	1140	2	Not applicable	1,4	8
	370	2	Not applicable	Not applicable	Not applicable	2	Not applicable	Not applicable	2	Not applicable	4	1,4,6
Death	371	Not applicable	Not applicable	Not applicable	Not applicable	Not applicable	Not applicable	Not applicable	Not applicable	Not applicable	Not applicable	Not applicable
	372	2	Not applicable	Not applicable	Not applicable	2	Not applicable	Not applicable	2	Not applicable	7	8
	373	2	Not applicable	Not applicable	Not applicable	2	Not applicable	Not applicable	2	Not applicable	7	8
	374	2	Not applicable	Not applicable	Not applicable	2	Not applicable	Not applicable	2	Not applicable	7	8
	375	2	Not applicable	Not applicable	Not applicable	2	Not applicable	Not applicable	2	Not applicable	7	8
	376	2	Not applicable	Not applicable	Not applicable	2	Not applicable	Not applicable	2	Not applicable	7	1
	377	2	Not applicable	Not applicable	Not applicable	2	Not applicable	Not applicable	2	Not applicable	7	8
	378	2	Not applicable	Not applicable	Not applicable	2	Not applicable	Not applicable	2	Not applicable	7	8
	379	2	Not applicable	Not applicable	Not applicable	2	Not applicable	Not applicable	2	Not applicable	1,4	8
Death	380	Not applicable	Not applicable	Not applicable	Not applicable	Not applicable	Not applicable	Not applicable	Not applicable	Not applicable	Not applicable	Not applicable
	381	2	Not applicable	Not applicable	Not applicable	2	Not applicable	Not applicable	2	Not applicable	7	8
	382	2	Not applicable	Not applicable	Not applicable	2	Not applicable	Not applicable	2	Not applicable	7	8
	383	2	Not applicable	Not applicable	Not applicable	2	Not applicable	Not applicable	2	Not applicable	7	8
Death	384	Not applicable	Not applicable	Not applicable	Not applicable	Not applicable	Not applicable	Not applicable	Not applicable	Not applicable	Not applicable	Not applicable
	385	1	2000	1	2	1	1	5000	2	Not applicable	1	1,6
	386	2	Not applicable	Not applicable	Not applicable	2	Not applicable	Not applicable	2	Not applicable	7	8
	387	1	2000	5	1	2	Not applicable	Not applicable	2	Not applicable	7	8
	388	2	Not applicable	Not applicable	Not applicable	1	2	1800	2	Not applicable	7	1
	389	2	Not applicable	Not applicable	Not applicable	1	4	1000	2	Not applicable	4	1,6
	390	2	Not applicable	Not applicable	Not applicable	2	Not applicable	Not applicable	1	7000	7	1,6
	391	2	Not applicable	Not applicable	Not applicable	2	Not applicable	Not applicable	2	Not applicable	7	1
Death	392	Not applicable	Not applicable	Not applicable	Not applicable	Not applicable	Not applicable	Not applicable	Not applicable	Not applicable	Not applicable	Not applicable
	393	2	Not applicable	Not applicable	Not applicable	2	Not applicable	Not applicable	1	7000	7	8
	394	2	Not applicable	Not applicable	Not applicable	1	2	1600	1	5000	3	1,6
Death	395	Not applicable	Not applicable	Not applicable	Not applicable	Not applicable	Not applicable	Not applicable	Not applicable	Not applicable	Not applicable	Not applicable
	396	2	Not applicable	Not applicable	Not applicable	1	1	Not available	3	Not available	7	1
	397	2	Not applicable	Not applicable	Not applicable	2	Not applicable	Not applicable	1	Not available	4	8
	398	2	Not applicable	Not applicable	Not applicable	2	Not applicable	Not applicable	2	Not applicable	7	8
	399	2	Not applicable	Not applicable	Not applicable	2	Not applicable	Not applicable	2	Not applicable	7	8
	400	2	Not applicable	Not applicable	Not applicable	1	2	4000	1	5000	7	8
	401	1	2000	1	1	2	Not applicable	Not applicable	1	2000	4	1
	402	2	Not applicable	Not applicable	Not applicable	2	Not applicable	Not applicable	2	Not applicable	7	8
	403	1	3000	2	1	2	Not applicable	Not applicable	1	2000	1	1,6
	404	2	Not applicable	Not applicable	Not applicable	2	Not applicable	Not applicable	2	Not applicable	7	8
	405	2	Not applicable	Not applicable	Not applicable	2	Not applicable	Not applicable	2	Not applicable	7	1
	406	2	Not applicable	Not applicable	Not applicable	2	Not applicable	Not applicable	2	Not applicable	7	1
	407	2	Not applicable	Not applicable	Not applicable	2	Not applicable	Not applicable	2	Not applicable	1,4	1
Death	408	Not applicable	Not applicable	Not applicable	Not applicable	Not applicable	Not applicable	Not applicable	Not applicable	Not applicable	Not applicable	Not applicable
	409	2	Not applicable	Not applicable	Not applicable	2	Not applicable	Not applicable	2	Not applicable	7	8
	410	2	Not applicable	Not applicable	Not applicable	2	Not applicable	Not applicable	2	Not applicable	7	8
	411	2	Not applicable	Not applicable	Not applicable	2	Not applicable	Not applicable	2	Not applicable	4	1
	412	2	Not applicable	Not applicable	Not applicable	1	2	4000	2	Not applicable	7	8
	413	1	9000	5	1	1	2	7000	2	Not applicable	8	8
	414	2	Not applicable	Not applicable	Not applicable	2	Not applicable	Not applicable	1	3500	7	8
	415	2	Not applicable	Not applicable	Not applicable	2	Not applicable	Not applicable	2	Not applicable	7	8
	416	2	Not applicable	Not applicable	Not applicable	2	Not applicable	Not applicable	2	Not applicable	7	8
	417	2	Not applicable	Not applicable	Not applicable	2	Not applicable	Not applicable	2	Not applicable	7	8
	418	2	Not applicable	Not applicable	Not applicable	2	Not applicable	Not applicable	2	Not applicable	7	8
	419	2	Not applicable	Not applicable	Not applicable	2	Not applicable	Not applicable	2	Not applicable	1	8
	420	2	Not applicable	Not applicable	Not applicable	2	Not applicable	Not applicable	2	Not applicable	7	8
	421	2	Not applicable	Not applicable	Not applicable	2	Not applicable	Not applicable	2	Not applicable	4	1,2,6
	422	1	4000	1	1	2	Not applicable	Not applicable	1	2500	4	1,6
	423	2	Not applicable	Not applicable	Not applicable	2	Not applicable	Not applicable	2	Not applicable	7	8
	424	2	Not applicable	Not applicable	Not applicable	2	Not applicable	Not applicable	1	9000	7	8
	425	1	10000	2	1	2	Not applicable	Not applicable	2	Not applicable	7	1,4
	426	2	Not applicable	Not applicable	Not applicable	1	2	9000	2	Not applicable	4	1
	427	1	5000	2	2	2	Not applicable	Not applicable	2	Not applicable	1,4	8
